# Supplementary material for: A novel co-culture model for investigation of the effects of LPS-induced macrophage-derived cytokines on brain endothelial cells
Source: PLoS One. 2023 Jul 13;18(7):e0288497. doi: 10.1371/journal.pone.0288497 (PMC10343049; doi:10.1371/journal.pone.0288497)
Supplement: S1 Table — (XLSX) [file pone.0288497.s008.xlsx]

## Sheet: README
Summary of tabs in this document	Description
diff_summary	Summary of the number of differentially expressed features for
	each differential test run at QValue 0.05. Please refer to
	the diff tab for more details.
counts	Counts per feature: the number of observations in raw reads.
	* This is the input data for differential analysis in edgeR,
	but the values themselves are not normalized to account
	for differences in sequencing depth.
norm	Normalized expression per feature.
	* Units are CPM (counts per million). Normalization accounts
	for differences in sequencing depth across libraries, allowing
	expression levels to be directly compared between samples.
	* Additional normalization with TMM (trimmed mean of M-values)
	scaling was performed in edgeR. TMM normalization is more
	robust to outlier features, and seeks to ensure that the
	average log-fold-change across samples is 0.
avg	Average normalized expression per sample group.
	* Units are CPM (counts per million).
diff	Differential expression statistics, which may include:
	* Pair-wise comparisons between samples. You will see four columns
	per comparison, all starting with the set of the groups
	being compared, e.g., Disease/Control.
	* The four columns are: (1) logFC (log2 fold-change), (2) logCPM
	(log2 mean expression between both groups), (3) PValue,
	and (4) QValue. Note that the sample naming, such as Disease/Control
	(Disease divided by Control), indicates the direction of
	the logFC: positive values mean higher expression in the
	numerator (Disease), negative values mean higher expression
	in the denominator (Control).
lib	Normalization and dispersion estimates based on different differential
	comparisons. Normalization factors include the library size
	and TMM factor estimated by edgeR. Dispersion estimates include
	the common dispersion estimated for each comparison, and the
	corresponding biological coefficient of variation (BCV), equal
	to the square-root of the dispersion.
Glossary of terms	Description
Log-scale	All log-scaling is log2-scale.
feature	Genomic feature we are quantifying and comparing in this analysis.
	These could be genes or isoforms from RNA-seq, peaks from ChIP-seq
	or ATAC-seq, taxa from metagenomics, or many other NGS-derived
	quantities.
	* Features that have been excluded from analysis due to low
	expression have their values printed as "NA" and are placed
	at the bottom of the tables.
logFC	Log2 fold-change. The log-scaled fold-change is more natural
	to use for fair comparisons, as increases and decreases are
	symmetrized around 0. For example:
	* 0 = no change
	* 1 = 2-fold increase, -1 = 2-fold decrease
	* 2 = 4-fold increase, -2 = 4-fold decrease, and so on.
	* To convert back to linear scale, compute "2^(logFC)".
	* To reverse the order of the comparison, for example if logFC
	is calculated as Disease/Control but you want to see Control/Disease,
	reverse the sign (+2 becomes -2).
CPM	Counts per million: standard unit of normalized expression to
	account for difference in sequencing depth. Calcuated as the
	counts per feature over millions of counts per sample (column
	sum for that sample).
logCPM	Log2-scaled CPM. A pseudo-count (small constant value) will be
	added to avoid taking the log of 0.
PValue	Nominal p-value from a statistical test. This should NOT be used
	to assess statistical significance, as it is not corrected
	for multiple testing and would result in many false positives.
	We include it for completeness in the report.
QValue	Corrected p-value, to be used for assessing statistical significance.
	The term q-value has many synonyms, including FDR (false discovery
	rate), and Benjamini or Benjamini-Hochberg or B-H p-value.
lib.size	Library size: total number of reads in the library across all
	features.
norm.factors	TMM (trimmed mean of M-values) factors computed by edgeR. These
	are calculated based on an assumption that the average log
	fold-change across samples should be 0, excluding the top and
	bottom few percentiles. The overall normalization factor for
	each sample is the product of the lib.size and the norm.factor,
	divided by 1 million.
Common Dispersion	Experiment-wide variance estimate across all features in the
	data set. Higher values indicate more variable replicates.
	Related to the Biological Coefficient of Variation (BCV) (see
	blow).
Biological Coefficient of Variation (BCV)	Effective coefficient of variation for the comparison, equal
	to the square root of the dispersion. Typical values for well-controlled
	model systems are ~0.05-0.2, i.e., 5% to 20% variation relative
	to the mean.

## Sheet: diff_summary
Comparison	Significant at FDR<0.05 out of 23529 total	Up	Down
PBS/LPS	7867	3708	4159

## Sheet: counts
Geneid	LPS-1	LPS-2	LPS-3	LPS-4	LPS-5	LPS-6	PBS-1	PBS-2	PBS-3	PBS-4	PBS-5	PBS-6
ENSMUSG00000097426	4	1	3	16	15	15	1	0	1	0	0	0
ENSMUSG00000102135	0	1	1	0	0	0	0	0	0	0	0	0
ENSMUSG00000100764	0	0	0	0	0	0	0	0	4	0	1	0
ENSMUSG00000100480	0	0	0	0	0	0	4	2	2	3	3	3
ENSMUSG00000100025	4	2	6	3	6	1	2	1	2	2	2	0
ENSMUSG00000100954	29	12	14	23	37	15	31	11	40	20	53	8
ENSMUSG00000051285	764	596	518	906	911	877	550	325	956	565	859	258
ENSMUSG00000098201	2	1	0	1	2	0	1	1	0	0	0	0
ENSMUSG00000103509	2	1	0	4	5	4	1	0	2	5	3	4
ENSMUSG00000048538	0	0	0	0	0	0	0	0	1	0	0	0
ENSMUSG00000097797	0	0	2	2	0	2	0	0	1	2	1	1
ENSMUSG00000039748	17	3	9	7	9	16	21	19	64	33	70	14
ENSMUSG00000057363	518	347	348	405	492	415	499	321	776	488	752	185
ENSMUSG00000101253	0	0	0	0	0	0	0	0	1	0	0	0
ENSMUSG00000090243	1	0	2	0	0	0	0	0	0	0	0	1
ENSMUSG00000100701	18	15	15	18	14	6	9	7	21	11	8	3
ENSMUSG00000100555	1	0	0	0	1	0	0	0	0	0	1	0
ENSMUSG00000038702	366	326	221	578	578	568	595	385	1067	575	854	222
ENSMUSG00000101875	0	0	1	0	1	0	1	0	0	0	0	0
ENSMUSG00000101220	0	0	0	0	0	0	0	0	0	1	0	0
ENSMUSG00000033021	568	427	365	612	535	500	297	215	449	270	432	110
ENSMUSG00000078184	7	2	1	0	1	1	0	1	1	2	0	0
ENSMUSG00000070695	17	13	10	17	25	9	5	1	9	0	12	1
ENSMUSG00000086235	7	5	5	6	8	4	3	2	8	1	8	2
ENSMUSG00000084353	1	0	1	1	1	0	1	1	2	0	0	0
ENSMUSG00000103933	5	2	5	3	2	3	3	1	7	3	0	0
ENSMUSG00000066693	1	0	0	0	0	0	0	0	0	0	0	0
ENSMUSG00000101571	1	0	0	1	0	0	0	0	1	0	0	0
ENSMUSG00000061024	802	413	395	504	578	419	294	284	586	317	525	151
ENSMUSG00000023150	779	635	529	795	900	768	610	513	1288	676	1205	298
ENSMUSG00000026374	691	626	459	1130	1183	1049	1041	670	1923	1188	1975	523
ENSMUSG00000026377	1147	722	697	871	857	795	580	441	1091	591	1027	242
ENSMUSG00000025911	33	16	20	69	66	73	27	26	44	65	98	28
ENSMUSG00000052748	195	154	123	181	238	203	107	65	244	117	183	41
ENSMUSG00000079671	85	49	47	99	113	111	59	46	97	123	159	73
ENSMUSG00000081441	2	0	0	0	0	0	1	0	2	0	0	0
ENSMUSG00000067879	2	0	2	4	1	4	0	0	2	1	3	0
ENSMUSG00000057335	2910	2449	1837	3058	3020	2556	2942	1827	4163	2679	3322	1256
ENSMUSG00000103634	2	1	0	0	1	1	0	0	0	0	1	0
ENSMUSG00000104154	3	3	1	3	0	2	0	1	1	1	4	1
ENSMUSG00000103435	6	5	2	7	5	1	9	0	16	5	4	1
ENSMUSG00000053286	312	247	212	512	463	465	271	185	444	309	526	131
ENSMUSG00000103928	3	9	4	15	7	8	3	2	7	6	11	8
ENSMUSG00000026484	737	499	432	710	686	604	468	341	774	484	699	199
ENSMUSG00000103238	3	0	0	1	1	0	0	0	0	1	1	0
ENSMUSG00000100551	0	0	0	0	1	0	2	2	2	0	0	0
ENSMUSG00000025912	75	71	43	62	65	53	56	42	102	40	99	21
ENSMUSG00000045210	1025	950	669	1624	1655	1584	839	545	1503	893	1450	426
ENSMUSG00000041763	2254	1602	1502	2103	2244	2036	1539	1080	2606	1786	2483	709
ENSMUSG00000097893	26	14	26	37	56	45	27	9	49	33	30	5
ENSMUSG00000026504	210	92	119	138	166	143	141	106	220	137	201	52
ENSMUSG00000103367	1	1	2	10	14	3	5	3	7	7	7	1
ENSMUSG00000103584	0	0	0	0	0	0	0	0	0	0	1	0
ENSMUSG00000047343	0	0	0	0	0	0	0	0	0	0	1	0
ENSMUSG00000102211	0	0	0	0	0	0	2	0	0	0	1	0
ENSMUSG00000087082	0	0	0	0	0	0	0	0	1	0	0	0
ENSMUSG00000103251	0	0	0	0	0	1	0	0	0	0	0	0
ENSMUSG00000091844	0	1	0	1	0	0	0	0	1	0	0	0
ENSMUSG00000026483	92	63	37	77	43	557	25	24	38	21	30	15
ENSMUSG00000100594	1	4	2	10	7	17	6	9	18	11	12	3
ENSMUSG00000082012	0	0	0	0	0	0	1	0	0	1	0	0
ENSMUSG00000019699	1122	875	733	1739	1520	1662	974	619	1551	1361	1855	566
ENSMUSG00000104391	1	0	0	1	0	2	0	0	0	1	1	0
ENSMUSG00000102133	1	0	2	0	0	0	0	0	0	0	0	0
ENSMUSG00000102749	0	0	0	1	0	0	0	0	0	0	0	0
ENSMUSG00000103646	0	0	0	0	0	0	0	0	0	0	2	0
ENSMUSG00000102427	0	0	0	0	0	0	1	0	0	0	0	0
ENSMUSG00000097892	1	0	0	1	3	0	1	0	2	0	0	1
ENSMUSG00000063659	240	221	158	337	347	382	330	196	483	371	583	151
ENSMUSG00000102432	0	0	0	1	0	0	0	0	0	0	0	0
ENSMUSG00000026049	55	62	48	90	77	81	83	39	127	92	91	23
ENSMUSG00000103767	0	0	0	0	0	0	0	1	3	0	6	1
ENSMUSG00000101746	0	0	0	0	1	0	0	0	0	0	0	0
ENSMUSG00000043019	614	488	424	972	996	997	782	536	1422	903	1456	430
ENSMUSG00000032666	886	679	552	1375	1402	1069	787	429	1068	1112	1828	460
ENSMUSG00000100685	3	3	1	7	8	3	3	0	5	8	7	0
ENSMUSG00000015961	1474	1261	967	1500	1690	1378	1716	975	2611	1532	2381	703
ENSMUSG00000102483	0	0	0	0	0	0	1	0	0	2	0	0
ENSMUSG00000014980	99	53	40	63	96	72	67	65	103	57	159	26
ENSMUSG00000026235	23	8	14	31	39	30	68	33	111	32	59	11
ENSMUSG00000032649	0	0	0	0	0	0	0	0	0	0	1	0
ENSMUSG00000026047	169	134	134	314	297	271	256	190	482	352	592	152
ENSMUSG00000091476	2	0	0	0	1	0	0	1	2	1	3	0
ENSMUSG00000102493	0	0	0	0	2	1	0	0	0	0	0	0
ENSMUSG00000004872	0	0	0	0	0	1	0	0	0	0	0	0
ENSMUSG00000041684	197	160	140	302	275	283	236	162	465	263	377	109
ENSMUSG00000026502	647	552	486	609	793	646	545	335	918	515	743	204
ENSMUSG00000104126	4	4	8	1	10	2	3	2	4	1	0	0
ENSMUSG00000086350	4	0	0	3	2	2	4	4	9	3	3	3
ENSMUSG00000026500	257	133	155	181	164	151	98	60	195	118	161	47
ENSMUSG00000026048	305	193	161	240	223	196	150	117	239	177	295	94
ENSMUSG00000100966	0	0	0	0	0	1	0	0	0	0	0	0
ENSMUSG00000101567	1	1	2	1	0	1	2	2	1	0	1	0
ENSMUSG00000026245	1721	1345	1087	1886	1648	1770	833	533	1433	774	1072	377
ENSMUSG00000104018	0	1	2	2	0	0	1	1	2	1	1	0
ENSMUSG00000026482	789	511	468	476	468	982	181	152	288	214	324	81
ENSMUSG00000080950	28	19	29	18	32	7	7	9	11	9	5	4
ENSMUSG00000012187	0	0	1	0	0	5	0	0	1	0	1	0
ENSMUSG00000008475	3575	2144	1902	3766	4091	3985	2540	1813	4524	3088	4891	1493
ENSMUSG00000056870	54	58	41	78	86	77	92	62	195	121	204	57
ENSMUSG00000039630	8239	5163	4573	6403	6375	5209	4146	3020	7648	4113	6903	2048
ENSMUSG00000104279	0	0	0	5	4	1	3	1	5	3	5	1
ENSMUSG00000026495	21	19	18	40	24	18	14	7	20	19	33	12
ENSMUSG00000032883	214	186	140	299	241	331	364	267	621	299	447	145
ENSMUSG00000026480	30	19	20	46	11	337	4	1	15	17	6	6
ENSMUSG00000026494	1	1	0	0	1	1	1	4	3	2	6	2
ENSMUSG00000025915	72	44	29	88	114	172	33	14	61	39	59	13
ENSMUSG00000079470	39	42	27	52	62	59	50	22	59	42	65	22
ENSMUSG00000099377	4	0	1	1	3	3	5	2	2	0	1	0
ENSMUSG00000072978	8	1	4	1	5	2	3	1	1	1	0	0
ENSMUSG00000046334	0	1	0	0	0	0	0	0	0	0	0	0
ENSMUSG00000050711	10	4	2	5	8	8	19	17	33	6	27	1
ENSMUSG00000055067	131	93	73	104	113	124	24	28	60	39	62	25
ENSMUSG00000054702	37	22	18	27	25	121	36	29	52	18	27	8
ENSMUSG00000096474	2	0	1	0	0	0	2	0	0	1	0	0
ENSMUSG00000102235	2	1	0	0	0	0	0	0	0	0	0	0
ENSMUSG00000026492	73	54	55	143	153	140	231	123	367	216	430	113
ENSMUSG00000038949	234	159	107	167	186	198	140	127	244	157	277	84
ENSMUSG00000046101	0	0	1	0	1	1	0	0	0	0	0	0
ENSMUSG00000098234	503	224	283	343	418	271	188	160	255	160	235	69
ENSMUSG00000099032	0	0	0	1	0	0	0	0	0	0	0	0
ENSMUSG00000038936	223	183	152	289	281	275	275	185	447	271	436	108
ENSMUSG00000042772	3275	2704	2037	2903	3047	2384	1583	1036	2681	1626	2554	696
ENSMUSG00000100394	0	0	0	0	0	0	0	0	0	2	0	0
ENSMUSG00000026042	156	88	89	106	138	89	276	197	492	236	472	131
ENSMUSG00000073643	1477	1075	986	1653	1961	1432	506	322	800	612	1073	245
ENSMUSG00000026248	373	270	236	441	462	375	243	187	392	274	444	113
ENSMUSG00000026249	1	1	2	2	3	5	0	0	1	2	1	0
ENSMUSG00000042751	1493	1058	856	1374	1525	1070	1943	1088	2676	1536	2274	706
ENSMUSG00000067106	4	2	7	3	5	1	3	4	5	9	4	2
ENSMUSG00000100397	0	1	2	0	0	0	0	0	1	1	0	0
ENSMUSG00000102518	18	18	11	62	47	46	0	0	0	0	0	0
ENSMUSG00000043230	246	166	141	589	535	446	178	112	253	191	353	91
ENSMUSG00000101257	0	0	0	0	0	1	0	0	1	0	2	0
ENSMUSG00000026491	1233	904	687	1382	1403	1254	893	618	1515	845	1352	377
ENSMUSG00000073486	13	6	4	6	21	9	10	1	12	11	18	2
ENSMUSG00000025917	1611	881	809	1135	1168	1016	703	425	1123	593	973	290
ENSMUSG00000104418	0	0	0	1	0	0	0	0	0	0	1	0
ENSMUSG00000025995	889	709	601	893	838	920	429	258	801	417	763	207
ENSMUSG00000026479	252	163	185	253	234	188	53	39	115	55	61	26
ENSMUSG00000084817	91	30	40	53	51	35	10	15	23	13	25	5
ENSMUSG00000004364	2578	1932	1740	2751	2631	2177	1864	1175	2697	1795	2572	727
ENSMUSG00000103076	7	5	2	3	5	2	1	3	9	1	0	2
ENSMUSG00000101722	0	0	1	0	2	1	1	0	0	1	0	0
ENSMUSG00000090637	2	0	0	0	0	0	0	0	1	0	0	0
ENSMUSG00000026478	17131	11725	10330	17181	18183	13425	14088	9487	19340	16811	23145	7709
ENSMUSG00000079138	0	2	2	0	1	1	1	0	0	0	0	0
ENSMUSG00000073538	2	0	1	0	0	1	0	0	0	0	0	0
ENSMUSG00000042708	0	0	0	0	0	2	0	0	0	1	0	0
ENSMUSG00000041144	1	0	0	0	0	0	0	0	0	0	0	0
ENSMUSG00000042699	610	483	406	1021	923	1090	1246	923	2527	2010	3066	860
ENSMUSG00000101262	11	4	4	3	5	2	3	1	2	2	2	1
ENSMUSG00000042684	13	11	7	10	10	21	10	6	10	7	12	1
ENSMUSG00000099858	6	7	4	6	4	6	3	4	0	0	3	0
ENSMUSG00000101337	0	0	0	2	0	0	0	0	1	1	0	0
ENSMUSG00000025986	917	830	691	1596	1391	1420	1715	793	1977	1978	1865	900
ENSMUSG00000100213	0	3	0	2	3	5	1	2	4	0	10	0
ENSMUSG00000100160	0	0	1	1	0	0	0	0	0	0	0	0
ENSMUSG00000081185	1	0	1	0	4	0	0	0	0	0	2	0
ENSMUSG00000100033	14	6	13	5	13	2	5	1	5	6	3	0
ENSMUSG00000056763	164	129	77	169	153	171	124	100	200	172	243	78
ENSMUSG00000100816	49	39	14	66	47	55	12	2	15	3	8	2
ENSMUSG00000042671	1	1	2	2	3	5	1	2	2	0	1	0
ENSMUSG00000100334	2	1	0	1	2	2	0	0	0	0	0	0
ENSMUSG00000026475	7511	5625	4509	6197	6160	4776	2368	1068	2760	1585	1554	688
ENSMUSG00000099568	281	180	179	163	143	59	71	43	111	37	26	17
ENSMUSG00000101799	0	1	1	0	0	0	0	0	0	0	1	0
ENSMUSG00000045954	669	458	349	418	396	406	2626	2681	5963	2120	5134	887
ENSMUSG00000066800	26	19	24	74	57	113	28	8	40	26	35	18
ENSMUSG00000100183	1	0	0	0	0	0	0	0	0	0	0	0
ENSMUSG00000067851	1335	970	800	1521	1593	1368	982	685	1566	944	1517	387
ENSMUSG00000038608	61	18	41	41	18	544	1	0	10	7	8	12
ENSMUSG00000042501	0	0	0	1	1	0	0	0	0	0	0	0
ENSMUSG00000042641	0	0	0	0	0	1	0	0	0	0	0	0
ENSMUSG00000081417	0	0	0	2	0	0	0	0	0	0	1	0
ENSMUSG00000100648	0	0	0	1	0	0	0	0	0	0	0	0
ENSMUSG00000045968	5	2	1	0	2	1	0	0	5	1	1	1
ENSMUSG00000026107	352	292	275	502	507	491	369	207	508	261	315	128
ENSMUSG00000101741	0	0	0	0	0	0	0	0	0	0	1	0
ENSMUSG00000054976	0	0	0	0	0	2	0	0	0	0	0	0
ENSMUSG00000087008	1	2	2	2	3	1	3	0	1	2	1	0
ENSMUSG00000100561	2	0	1	0	2	1	0	0	0	0	2	0
ENSMUSG00000026473	180	150	148	388	367	394	265	174	470	378	731	193
ENSMUSG00000055980	1	0	0	4	5	11	0	4	4	1	6	1
ENSMUSG00000022591	0	0	0	0	0	0	0	0	0	1	0	1
ENSMUSG00000048960	593	530	363	943	901	855	2303	1633	4226	2428	4512	1088
ENSMUSG00000026142	2472	2234	1803	3019	3241	2765	1790	1057	2560	1199	1830	485
ENSMUSG00000104493	3	2	1	0	1	2	1	1	2	1	0	0
ENSMUSG00000067158	0	0	0	0	0	0	0	0	0	1	0	0
ENSMUSG00000079465	0	0	0	0	0	0	0	1	0	0	0	0
ENSMUSG00000004110	0	0	0	0	0	0	0	0	0	1	0	0
ENSMUSG00000097564	9	6	4	8	3	5	6	0	7	4	2	2
ENSMUSG00000101880	0	1	0	0	1	0	0	0	0	0	0	0
ENSMUSG00000096950	4	0	5	8	5	8	5	5	10	10	11	5
ENSMUSG00000056708	2733	2004	1479	2576	2616	2335	1675	1239	3363	1683	3007	693
ENSMUSG00000026471	178	150	140	264	263	299	190	132	362	200	338	64
ENSMUSG00000026470	2382	1599	1413	2537	2643	1854	1514	1133	2319	1533	2737	644
ENSMUSG00000101610	0	0	0	0	0	0	0	0	1	0	0	0
ENSMUSG00000104181	4	5	3	2	4	5	1	0	0	0	3	0
ENSMUSG00000097628	0	0	0	1	0	0	1	1	0	0	1	0
ENSMUSG00000033722	148	101	75	112	132	74	54	45	88	64	116	47
ENSMUSG00000103670	0	0	0	0	1	0	0	0	0	0	0	0
ENSMUSG00000026150	1388	1016	930	1213	1412	1116	927	581	1428	802	1230	341
ENSMUSG00000101450	2	1	1	6	6	2	3	1	5	5	8	0
ENSMUSG00000026469	1406	1215	1042	1925	2009	1901	1420	798	2171	1508	2362	595
ENSMUSG00000018417	1841	1349	1157	2719	2727	1950	1995	1328	2921	3128	4298	1403
ENSMUSG00000100696	0	1	0	0	1	0	0	0	0	0	0	0
ENSMUSG00000072324	21	11	9	11	7	5	8	2	16	8	14	2
ENSMUSG00000026490	1342	1089	789	1994	1897	1657	1523	1028	2433	1487	2466	655
ENSMUSG00000033701	1050	670	630	757	841	635	680	473	996	480	894	198
ENSMUSG00000103636	2	3	2	3	2	3	2	1	5	1	2	2
ENSMUSG00000062939	64	37	32	41	45	27	2	3	19	8	9	4
ENSMUSG00000101628	2	1	0	0	2	0	0	0	0	1	0	0
ENSMUSG00000109599	0	2	0	2	2	1	0	0	1	0	7	0
ENSMUSG00000033684	2422	1821	1483	2688	2761	2053	2335	1460	3409	1791	2989	717
ENSMUSG00000102299	12	10	6	6	4	4	10	6	15	6	10	0
ENSMUSG00000016918	112	66	74	120	108	101	82	46	140	120	176	65
ENSMUSG00000033671	725	479	391	962	968	874	630	421	1008	782	1209	348
ENSMUSG00000102837	0	0	0	0	0	0	0	0	0	0	1	0
ENSMUSG00000026489	19	7	17	44	39	17	6	7	11	7	16	1
ENSMUSG00000025938	12	16	8	23	45	40	31	17	66	41	49	16
ENSMUSG00000026159	2451	2016	1733	3075	3080	2802	1607	1106	2887	1693	2612	647
ENSMUSG00000113880	0	0	0	0	0	0	1	0	2	1	0	0
ENSMUSG00000042414	0	0	0	1	0	0	0	0	0	0	0	0
ENSMUSG00000038496	1	0	0	0	0	0	0	0	0	0	1	0
ENSMUSG00000026166	5	6	9	18	16	5	0	0	0	0	0	0
ENSMUSG00000101173	0	0	0	1	0	0	0	0	0	0	0	0
ENSMUSG00000064302	1029	826	670	1801	1745	1430	1300	835	2088	1390	2230	662
ENSMUSG00000107722	0	1	0	0	0	0	0	0	1	0	0	0
ENSMUSG00000101896	0	0	0	0	0	1	0	0	0	0	0	1
ENSMUSG00000026466	1933	1280	1106	2797	2892	2369	998	659	1579	1332	1886	623
ENSMUSG00000102964	3	2	0	5	3	6	3	1	0	2	3	0
ENSMUSG00000026380	5	12	10	5	3	133	25	9	13	3	5	4
ENSMUSG00000010609	130	87	84	143	120	175	48	70	99	88	150	27
ENSMUSG00000102923	0	0	0	0	0	1	0	0	0	0	0	0
ENSMUSG00000055676	19	7	13	10	10	15	6	8	4	4	9	3
ENSMUSG00000026163	1	0	0	0	0	0	0	0	0	0	0	0
ENSMUSG00000079140	0	0	0	1	0	0	0	0	1	0	0	0
ENSMUSG00000038855	7703	5519	4584	7647	8237	5239	3752	1879	4721	4737	5980	2105
ENSMUSG00000104388	3	4	1	0	4	2	2	3	2	0	0	0
ENSMUSG00000103123	0	0	0	1	0	0	0	0	0	1	0	0
ENSMUSG00000053963	0	0	0	0	0	2	0	0	0	0	0	0
ENSMUSG00000045658	424	334	298	705	681	1011	161	103	219	150	206	79
ENSMUSG00000050565	5046	3693	3351	6565	6725	5759	2755	1786	4305	3044	4502	1282
ENSMUSG00000037035	188	120	131	397	356	361	362	254	693	694	1291	300
ENSMUSG00000036766	0	3	0	2	2	12	3	2	6	5	17	2
ENSMUSG00000005886	437	363	260	710	676	693	396	297	614	452	705	181
ENSMUSG00000004451	4646	3151	2628	3553	3864	2790	2886	2066	4635	2362	4258	1005
ENSMUSG00000103506	4	0	1	0	0	0	0	0	0	0	0	0
ENSMUSG00000098447	5	3	2	5	11	6	10	2	6	5	12	2
ENSMUSG00000098923	548	479	383	859	922	778	519	371	919	560	870	226
ENSMUSG00000103085	0	0	0	0	0	0	0	0	0	0	1	0
ENSMUSG00000101171	0	0	0	1	0	0	0	0	0	0	0	0
ENSMUSG00000060985	0	1	1	0	2	1	0	0	0	1	2	0
ENSMUSG00000026496	886	478	473	731	749	771	483	399	923	598	1101	277
ENSMUSG00000025935	1633	1487	1126	2306	2257	2358	2404	1395	4132	2472	4191	1108
ENSMUSG00000025937	1042	687	530	742	669	581	439	254	760	385	547	161
ENSMUSG00000102982	4	5	7	2	2	4	1	1	2	0	5	1
ENSMUSG00000097711	6	0	4	1	0	2	1	2	0	1	1	1
ENSMUSG00000026601	2	1	1	4	0	1	0	1	0	2	0	0
ENSMUSG00000078193	85	23	49	44	45	32	28	48	53	45	53	15
ENSMUSG00000026600	940	953	660	1994	1878	2682	1089	562	1602	1213	1590	533
ENSMUSG00000101523	50	55	48	107	66	75	68	45	79	44	69	28
ENSMUSG00000058729	109	74	65	143	118	121	88	80	165	91	123	33
ENSMUSG00000026497	0	0	0	0	0	3	0	0	0	0	0	0
ENSMUSG00000026499	2217	1756	1395	1962	2104	1866	1175	783	1814	1211	1726	523
ENSMUSG00000103649	1	1	1	1	1	1	2	2	4	4	3	1
ENSMUSG00000103156	0	0	0	1	0	1	0	0	1	0	0	0
ENSMUSG00000026596	1798	1522	1226	2347	2423	2229	1325	652	2052	1257	1830	543
ENSMUSG00000104293	2	1	1	1	3	0	0	0	0	0	0	1
ENSMUSG00000026219	10211	7345	6302	8303	9318	7004	5624	3742	8604	5544	8101	2397
ENSMUSG00000103505	0	0	0	1	0	0	0	0	0	0	0	0
ENSMUSG00000104503	0	0	0	0	0	0	1	0	0	0	2	0
ENSMUSG00000073633	18	4	16	22	3	9	22	19	38	26	46	14
ENSMUSG00000026220	2	0	0	4	0	0	0	0	0	0	0	0
ENSMUSG00000118590	1	2	5	26	15	45	0	0	1	0	2	0
ENSMUSG00000099693	9	7	6	17	3	99	0	1	1	0	0	2
ENSMUSG00000026104	3022	1931	1901	3099	3468	2848	359	248	597	419	558	264
ENSMUSG00000026383	35	23	16	39	33	38	20	10	26	16	25	12
ENSMUSG00000060519	3609	2042	1977	3775	3794	3396	288	184	454	289	453	160
ENSMUSG00000060743	3516	1901	2031	2908	3339	2785	2119	1692	3689	2380	4377	1060
ENSMUSG00000073485	2	5	5	8	12	7	6	0	8	3	11	2
ENSMUSG00000038806	2203	1356	1250	1479	1737	1194	506	370	749	386	678	211
ENSMUSG00000052477	154	39	64	87	64	433	0	1	5	3	2	0
ENSMUSG00000103979	6	8	5	6	14	6	9	6	7	8	12	2
ENSMUSG00000064281	16	3	7	6	8	3	8	8	7	2	4	0
ENSMUSG00000118640	1	1	0	8	2	7	0	0	0	0	0	0
ENSMUSG00000061852	0	1	0	1	1	2	0	0	0	0	0	0
ENSMUSG00000033557	1406	1119	893	1974	2024	1802	1684	1097	2694	1737	2849	732
ENSMUSG00000102961	7	4	1	3	4	2	2	3	8	8	1	2
ENSMUSG00000046057	1	0	0	1	0	0	0	1	1	0	0	0
ENSMUSG00000101279	2	0	0	3	0	5	0	0	0	0	0	0
ENSMUSG00000025932	0	0	0	0	0	0	0	1	0	0	0	0
ENSMUSG00000089844	58	30	29	35	24	69	0	0	0	0	0	0
ENSMUSG00000073631	4	4	4	2	2	5	0	0	0	0	0	0
ENSMUSG00000026520	426	272	200	305	351	333	491	448	936	405	753	183
ENSMUSG00000082193	3	2	6	0	7	0	3	2	4	2	4	0
ENSMUSG00000072109	16	9	10	19	19	47	0	0	0	0	0	0
ENSMUSG00000090186	1	0	0	1	0	2	0	0	0	0	0	0
ENSMUSG00000089716	1	4	1	5	2	15	0	0	0	2	0	1
ENSMUSG00000079457	3	5	3	15	7	32	0	0	0	1	0	0
ENSMUSG00000090252	7	0	1	4	0	19	0	0	0	0	0	1
ENSMUSG00000026384	150	119	95	332	302	322	235	177	439	432	719	191
ENSMUSG00000091876	0	0	0	0	0	0	0	0	2	0	0	0
ENSMUSG00000079455	7	6	6	8	0	39	1	0	2	0	1	0
ENSMUSG00000091199	15	8	15	23	24	70	1	0	0	0	0	0
ENSMUSG00000089652	0	2	1	3	3	6	1	1	2	4	3	0
ENSMUSG00000089937	1	2	5	4	6	6	0	0	0	0	0	0
ENSMUSG00000118591	0	1	0	6	5	12	0	0	0	0	0	0
ENSMUSG00000036975	33	39	13	100	127	125	76	61	143	88	189	35
ENSMUSG00000101751	1	1	1	1	0	4	2	1	8	2	3	0
ENSMUSG00000089714	17	25	11	28	34	52	35	19	77	67	89	16
ENSMUSG00000118607	11	1	4	29	16	72	1	0	0	0	0	0
ENSMUSG00000094127	9	3	0	4	4	2	0	0	0	0	0	0
ENSMUSG00000073737	17	6	5	7	8	4	3	9	6	5	6	0
ENSMUSG00000026519	1823	1388	1105	1989	2021	1522	1540	899	2338	1472	2166	565
ENSMUSG00000085563	11	9	10	3	11	3	8	6	20	10	10	1
ENSMUSG00000070034	555	289	274	416	380	632	15	7	9	10	21	12
ENSMUSG00000090103	3	0	0	0	0	1	0	0	0	0	0	0
ENSMUSG00000025925	399	252	200	319	248	220	130	99	191	107	165	71
ENSMUSG00000104379	0	0	0	0	0	0	0	0	0	0	5	1
ENSMUSG00000026387	0	0	0	0	0	0	0	0	1	0	0	0
ENSMUSG00000038776	2002	1581	1074	1457	1489	1162	3450	2314	5260	2514	5083	1188
ENSMUSG00000050777	33	27	24	35	16	33	67	72	148	42	92	19
ENSMUSG00000102219	0	0	1	0	0	0	0	0	0	0	0	0
ENSMUSG00000070031	979	464	507	806	762	927	6	3	4	2	3	1
ENSMUSG00000073628	7	2	6	4	5	4	0	0	0	0	0	0
ENSMUSG00000090246	40	23	40	51	52	41	5	4	9	16	19	7
ENSMUSG00000043716	17617	9616	9426	9154	9050	8128	10769	7964	16422	8652	15090	3937
ENSMUSG00000026516	675	492	412	686	712	712	549	394	983	593	1037	284
ENSMUSG00000103178	0	0	0	0	1	2	1	1	2	2	2	0
ENSMUSG00000025921	229	168	118	204	172	182	160	77	201	108	153	58
ENSMUSG00000062169	555	441	328	665	683	721	670	391	1125	832	1343	376
ENSMUSG00000026103	1372	1115	801	1417	1651	1422	1969	1202	3299	1772	2951	763
ENSMUSG00000002881	3293	2196	1930	2763	2752	2302	1093	749	1805	994	1487	441
ENSMUSG00000097833	0	0	0	0	0	0	0	0	1	0	0	0
ENSMUSG00000101501	0	0	0	0	0	1	0	1	0	1	2	0
ENSMUSG00000100120	0	0	0	0	1	0	0	0	1	0	1	0
ENSMUSG00000100007	0	0	0	0	1	0	0	0	0	0	0	0
ENSMUSG00000043015	44	17	18	51	45	49	27	15	45	28	51	8
ENSMUSG00000038733	2652	2089	1644	3472	3421	3276	3262	2080	5211	3223	5100	1577
ENSMUSG00000003721	431	389	316	488	593	445	748	364	990	612	842	275
ENSMUSG00000104253	6	5	5	2	6	2	5	7	6	4	0	2
ENSMUSG00000054135	0	0	0	1	2	1	2	0	3	3	3	4
ENSMUSG00000101791	0	0	0	1	0	0	0	0	0	0	0	0
ENSMUSG00000081214	3	0	7	1	2	1	2	3	1	4	0	1
ENSMUSG00000103260	9	1	4	1	1	2	3	0	4	2	1	0
ENSMUSG00000041439	53	60	40	120	118	210	95	47	144	123	157	54
ENSMUSG00000026102	625	456	382	1019	1022	1043	387	248	600	531	719	216
ENSMUSG00000041426	266	127	141	175	192	162	101	116	161	86	154	49
ENSMUSG00000026339	370	284	223	542	582	532	355	252	657	393	654	165
ENSMUSG00000085857	2	0	2	2	3	0	0	1	2	0	0	0
ENSMUSG00000083582	0	0	0	0	1	0	0	0	0	0	0	0
ENSMUSG00000050534	0	0	0	0	1	0	0	0	0	0	0	0
ENSMUSG00000043629	1	4	1	1	2	0	0	0	0	1	0	0
ENSMUSG00000047369	1	0	1	0	1	0	0	0	6	0	1	2
ENSMUSG00000001674	1207	823	646	814	882	747	584	383	1010	533	852	252
ENSMUSG00000026222	1007	593	612	1098	920	1087	23	15	39	48	53	35
ENSMUSG00000100405	1	0	4	0	1	0	1	0	1	0	0	0
ENSMUSG00000004880	403	347	286	539	543	498	669	457	1244	694	1223	351
ENSMUSG00000052760	50	34	26	49	44	92	19	13	33	20	33	12
ENSMUSG00000100217	0	0	0	0	0	1	0	0	0	0	0	0
ENSMUSG00000026098	15	4	8	21	19	35	7	7	17	7	19	5
ENSMUSG00000100763	0	0	0	0	0	0	0	0	0	0	1	0
ENSMUSG00000026097	25	26	37	52	33	87	33	15	41	10	32	11
ENSMUSG00000100679	0	0	1	1	0	1	0	0	0	0	0	0
ENSMUSG00000036707	2594	1930	1659	2519	2526	2292	1788	1263	2991	1718	2795	795
ENSMUSG00000026223	2514	1644	1686	2300	2391	1946	1504	1164	2500	2535	4123	1007
ENSMUSG00000026224	0	0	0	0	0	0	1	0	0	0	2	0
ENSMUSG00000049608	0	0	0	0	2	2	0	0	0	0	1	0
ENSMUSG00000099342	26	19	18	47	34	37	19	10	30	15	25	3
ENSMUSG00000026096	29	26	24	45	38	56	67	30	93	43	64	21
ENSMUSG00000036815	0	1	0	0	0	3	0	0	0	0	0	0
ENSMUSG00000026095	120	68	91	62	93	51	71	48	110	42	65	31
ENSMUSG00000100069	0	0	0	0	0	0	1	0	0	0	0	0
ENSMUSG00000025920	200	181	159	247	275	364	187	133	316	247	304	103
ENSMUSG00000026227	0	0	0	1	1	0	3	3	3	13	21	2
ENSMUSG00000025939	573	538	472	890	979	917	674	462	1058	671	1056	292
ENSMUSG00000102457	10	24	9	41	39	22	30	9	81	42	26	11
ENSMUSG00000096141	1	2	0	1	2	1	0	0	0	0	0	0
ENSMUSG00000026229	4093	2905	2542	3308	3438	2984	2547	1758	4059	2464	3937	1179
ENSMUSG00000026228	0	0	0	1	0	1	4	3	4	5	16	1
ENSMUSG00000103272	8	2	1	1	4	1	0	1	0	1	4	1
ENSMUSG00000026094	1261	1016	792	827	889	731	87	58	136	41	64	14
ENSMUSG00000026341	18431	14235	12275	15346	16909	13638	7573	4439	11826	6797	10213	3367
ENSMUSG00000079658	1469	1218	1049	1558	1552	1495	937	499	1541	1102	1735	535
ENSMUSG00000097744	4	4	0	3	1	2	1	0	2	0	2	2
ENSMUSG00000100959	0	0	0	0	0	0	0	0	1	0	0	0
ENSMUSG00000026342	710	615	519	1073	1075	860	885	475	1308	963	1423	429
ENSMUSG00000025940	915	648	628	730	742	632	496	341	795	526	680	193
ENSMUSG00000026343	13	8	4	9	7	9	3	2	12	1	9	0
ENSMUSG00000025779	167	111	98	116	160	151	68	40	133	55	73	24
ENSMUSG00000091020	8	6	8	7	16	7	10	2	1	4	3	1
ENSMUSG00000026344	2	2	2	3	5	4	0	3	5	0	3	0
ENSMUSG00000042686	2	0	2	0	0	2	0	1	2	0	1	1
ENSMUSG00000101589	0	0	0	2	1	2	0	2	0	1	0	0
ENSMUSG00000042807	677	562	419	751	967	653	944	549	1308	636	1022	314
ENSMUSG00000067780	3	0	0	15	9	14	0	1	1	2	2	0
ENSMUSG00000025983	1	1	0	0	1	0	0	0	0	0	0	0
ENSMUSG00000041303	378	269	302	452	481	467	336	232	563	332	496	156
ENSMUSG00000109809	0	0	0	0	0	0	1	0	0	0	0	0
ENSMUSG00000049690	0	0	0	1	0	0	0	0	0	1	1	0
ENSMUSG00000101685	0	0	2	0	0	0	0	0	0	1	0	0
ENSMUSG00000022995	7	6	9	7	10	12	3	1	5	0	3	1
ENSMUSG00000100720	0	2	0	1	2	0	0	0	0	0	0	0
ENSMUSG00000073678	72	65	44	123	126	201	233	126	434	139	237	60
ENSMUSG00000104136	0	1	0	0	0	0	0	0	0	1	0	0
ENSMUSG00000026511	739	526	443	797	773	802	806	548	1203	808	1214	317
ENSMUSG00000103018	0	0	0	0	0	0	0	0	1	0	0	0
ENSMUSG00000036155	2263	1786	1474	4873	4782	3852	3170	1871	4820	3902	5848	1698
ENSMUSG00000104039	0	0	0	0	0	0	1	0	0	0	0	0
ENSMUSG00000038633	2520	2237	1761	3439	3526	2715	2211	1360	3771	3070	4500	1486
ENSMUSG00000104378	5	4	6	7	3	3	0	0	0	0	0	0
ENSMUSG00000099471	13	3	15	4	16	1	9	1	7	0	2	2
ENSMUSG00000103390	0	0	1	0	0	0	0	0	0	0	0	0
ENSMUSG00000026594	94	68	54	123	119	98	109	67	188	125	168	52
ENSMUSG00000100204	1	1	4	1	1	1	1	2	2	1	1	0
ENSMUSG00000047539	1236	1097	791	2183	1986	1772	1194	758	2057	1220	1930	576
ENSMUSG00000073482	2	1	3	0	3	0	0	0	2	0	0	0
ENSMUSG00000101905	0	0	0	0	1	1	0	0	0	0	0	0
ENSMUSG00000026347	33	24	17	97	80	64	35	13	40	24	24	10
ENSMUSG00000026348	0	0	0	0	0	0	0	0	1	1	0	0
ENSMUSG00000102014	0	2	1	1	3	2	3	1	8	4	3	1
ENSMUSG00000026510	457	314	287	506	530	355	321	192	458	332	421	164
ENSMUSG00000062590	82	60	53	129	149	78	215	186	367	305	562	118
ENSMUSG00000079445	0	0	0	1	0	1	0	0	0	2	0	0
ENSMUSG00000099644	0	0	0	0	0	0	0	0	1	0	0	0
ENSMUSG00000090142	2	1	0	0	0	0	0	0	0	0	1	0
ENSMUSG00000026349	832	669	555	832	1028	755	545	332	814	534	890	252
ENSMUSG00000041872	0	0	0	0	0	0	0	0	1	0	0	0
ENSMUSG00000052331	12	7	8	14	17	37	13	15	42	32	50	15
ENSMUSG00000026234	12261	7330	6607	8102	7787	6559	7041	4939	11618	6328	10713	3245
ENSMUSG00000101674	0	0	0	0	1	0	0	0	1	0	2	0
ENSMUSG00000102503	0	0	0	0	0	0	0	0	0	0	0	1
ENSMUSG00000073627	3	0	1	6	9	2	14	6	14	3	10	2
ENSMUSG00000026509	8486	5246	4586	6247	6726	4668	9164	5764	12821	8077	11112	3640
ENSMUSG00000102234	255	173	160	203	266	129	372	100	572	283	276	84
ENSMUSG00000104415	0	0	0	0	1	1	0	0	1	0	0	0
ENSMUSG00000026237	0	0	0	0	0	0	0	0	1	0	0	0
ENSMUSG00000051590	2	3	5	2	2	4	2	1	0	1	1	0
ENSMUSG00000041859	751	473	416	479	536	541	503	489	1061	653	1236	310
ENSMUSG00000097934	0	1	0	1	0	0	0	0	1	1	1	0
ENSMUSG00000026592	0	0	1	1	0	0	0	0	0	1	0	0
ENSMUSG00000025982	5327	3693	3236	4441	4495	3429	3436	2157	5069	3301	4732	1541
ENSMUSG00000103030	14	7	4	9	9	5	7	5	12	15	19	2
ENSMUSG00000026238	10851	6525	5600	6930	7118	6717	4925	3139	9045	5379	10160	2468
ENSMUSG00000025931	108	92	90	186	164	163	286	175	544	352	541	158
ENSMUSG00000100929	0	0	0	0	0	0	0	0	0	0	1	0
ENSMUSG00000041809	86	47	51	97	107	72	75	70	93	60	108	24
ENSMUSG00000026239	1012	618	529	719	700	592	377	244	658	410	666	168
ENSMUSG00000025981	605	397	401	481	652	483	449	390	805	474	546	219
ENSMUSG00000101122	10	1	4	8	8	3	6	2	8	9	6	3
ENSMUSG00000041779	1852	1812	1370	3317	3423	2691	2246	1225	3276	2270	3510	974
ENSMUSG00000099971	0	0	0	0	0	0	0	1	1	0	0	1
ENSMUSG00000100819	0	0	0	1	0	0	0	0	0	0	0	0
ENSMUSG00000036104	2506	1859	1526	1970	2283	1714	1342	891	2075	1153	1783	509
ENSMUSG00000025933	5	2	2	12	6	6	6	6	17	6	25	2
ENSMUSG00000026240	451	422	324	523	485	383	273	169	488	242	432	107
ENSMUSG00000070565	1659	1478	1038	1777	1833	1647	1145	657	1815	939	1464	439
ENSMUSG00000026241	4	0	0	1	3	0	9	6	13	2	12	0
ENSMUSG00000102326	0	0	0	0	0	0	1	0	0	0	0	0
ENSMUSG00000087632	0	0	1	0	0	0	0	0	0	0	0	0
ENSMUSG00000103808	1	1	1	0	1	0	0	0	0	0	0	0
ENSMUSG00000025980	6939	4528	3862	3494	3728	3415	2400	1515	3936	2186	3631	1167
ENSMUSG00000049881	680	476	434	539	531	500	441	276	616	457	670	195
ENSMUSG00000073676	1581	877	886	694	877	689	452	293	750	400	713	197
ENSMUSG00000089670	0	0	0	0	1	0	0	0	0	0	1	0
ENSMUSG00000025934	63	31	26	78	96	69	16	18	37	13	26	8
ENSMUSG00000096375	1	0	0	0	0	0	0	2	0	0	1	0
ENSMUSG00000036086	125	67	79	99	91	118	65	50	96	92	116	37
ENSMUSG00000099760	41	28	30	27	22	37	12	5	10	5	10	2
ENSMUSG00000104164	4	3	2	5	3	5	1	0	3	6	5	1
ENSMUSG00000058603	79	38	81	48	39	33	26	68	71	32	50	15
ENSMUSG00000102782	0	1	0	0	0	0	0	0	0	0	0	0
ENSMUSG00000033488	0	0	0	0	1	0	0	0	0	0	0	0
ENSMUSG00000025979	1074	639	588	821	928	725	713	467	1126	673	1065	294
ENSMUSG00000061863	1	0	2	0	0	0	0	0	0	0	1	0
ENSMUSG00000053333	526	336	343	418	444	346	246	227	427	227	414	114
ENSMUSG00000102383	0	0	0	0	1	0	0	0	0	0	0	0
ENSMUSG00000102649	1	0	0	0	0	0	0	0	0	1	1	0
ENSMUSG00000084106	174	59	140	64	51	35	52	141	87	50	95	21
ENSMUSG00000102956	0	0	0	0	0	0	1	0	0	0	0	0
ENSMUSG00000103984	0	2	1	0	1	1	3	0	1	0	1	1
ENSMUSG00000025978	44	32	24	70	74	53	65	38	135	72	113	31
ENSMUSG00000097649	4	1	1	2	4	0	7	2	14	6	5	0
ENSMUSG00000046994	141	123	100	216	255	228	239	139	470	267	415	139
ENSMUSG00000101940	2	0	0	0	0	0	0	0	1	0	0	0
ENSMUSG00000079440	0	0	0	1	2	0	0	0	0	0	0	0
ENSMUSG00000082935	38	17	39	19	24	17	26	25	37	16	21	6
ENSMUSG00000100215	13	7	4	6	8	6	4	10	6	10	10	1
ENSMUSG00000101945	1	0	0	0	1	0	0	0	3	0	0	0
ENSMUSG00000038349	4	3	2	5	10	10	5	2	13	8	13	4
ENSMUSG00000102145	1	0	0	1	0	0	0	0	0	0	1	0
ENSMUSG00000100309	5	2	2	2	4	1	1	1	3	0	3	1
ENSMUSG00000056211	4359	3589	2607	3646	3411	2746	1712	1041	2503	1613	2512	711
ENSMUSG00000103497	0	0	0	1	0	0	0	0	0	0	0	0
ENSMUSG00000026247	0	0	0	0	0	0	0	1	0	0	0	0
ENSMUSG00000026353	3656	2718	2117	2636	2830	2176	1291	858	2232	1183	1875	529
ENSMUSG00000036480	1	0	0	0	0	1	0	0	0	0	1	0
ENSMUSG00000026589	0	0	0	0	0	0	0	0	0	0	1	0
ENSMUSG00000026354	0	0	0	0	0	0	1	0	0	0	0	0
ENSMUSG00000102245	1	0	0	0	0	0	0	0	2	0	0	0
ENSMUSG00000026355	403	228	226	268	254	291	351	328	745	408	931	179
ENSMUSG00000038331	24	29	25	64	77	85	39	27	64	49	44	15
ENSMUSG00000087022	3	0	1	2	8	4	4	2	4	4	7	2
ENSMUSG00000097519	0	1	0	1	0	1	0	1	2	0	1	0
ENSMUSG00000038323	57	53	47	71	75	96	48	32	65	27	66	13
ENSMUSG00000026356	1664	1238	995	1507	1574	1356	1445	928	2055	1190	1801	520
ENSMUSG00000100078	52	43	59	50	57	34	46	52	59	29	43	21
ENSMUSG00000045382	0	0	0	3	2	4	1	3	3	2	1	1
ENSMUSG00000048495	223	121	122	154	175	125	60	47	108	68	99	23
ENSMUSG00000025971	608	534	380	653	699	638	265	154	480	233	450	139
ENSMUSG00000089648	3	3	5	2	0	3	0	1	3	1	1	0
ENSMUSG00000094122	3	1	0	1	6	2	1	2	1	0	2	0
ENSMUSG00000026401	0	0	0	0	0	0	1	0	0	0	0	1
ENSMUSG00000087691	0	0	0	0	2	0	0	0	5	1	1	0
ENSMUSG00000086825	13	10	10	30	28	24	63	22	95	46	69	20
ENSMUSG00000103305	0	0	0	0	0	0	0	0	1	0	0	0
ENSMUSG00000026399	4030	3247	2542	4041	4015	2728	3596	2173	4883	2248	2856	1092
ENSMUSG00000085526	33	10	17	17	27	6	14	11	25	9	6	4
ENSMUSG00000102139	0	0	0	0	1	0	0	0	1	0	0	0
ENSMUSG00000039384	601	437	402	384	376	274	108	55	141	104	112	54
ENSMUSG00000044854	6	10	8	6	13	7	5	1	3	4	8	1
ENSMUSG00000104419	0	0	0	1	0	1	0	0	0	1	0	0
ENSMUSG00000101574	0	0	0	0	0	0	0	0	0	0	1	0
ENSMUSG00000103308	6	2	2	14	8	7	0	0	2	0	0	0
ENSMUSG00000102606	0	0	0	0	1	0	0	0	0	0	0	0
ENSMUSG00000042554	10	7	3	10	17	17	2	0	2	0	3	0
ENSMUSG00000039377	358	260	237	430	437	372	368	225	563	691	1240	306
ENSMUSG00000102158	2	0	0	0	1	0	0	0	1	1	2	1
ENSMUSG00000026254	1681	1088	1020	1248	1401	1178	1142	854	1831	1293	1886	527
ENSMUSG00000026405	0	0	0	0	0	0	1	0	0	0	0	0
ENSMUSG00000026621	0	0	0	1	0	0	0	0	0	0	0	0
ENSMUSG00000101904	0	0	0	0	1	0	0	0	0	0	0	0
ENSMUSG00000097970	2	1	0	1	2	4	6	2	9	9	11	3
ENSMUSG00000100775	0	0	0	0	0	0	0	0	1	1	0	0
ENSMUSG00000026255	0	0	0	0	0	2	0	0	2	0	3	0
ENSMUSG00000026158	52	34	40	47	27	78	26	22	43	23	28	11
ENSMUSG00000026156	52	31	31	37	61	20	25	18	55	26	13	3
ENSMUSG00000073481	532	311	336	350	377	312	420	265	536	370	552	169
ENSMUSG00000039349	349	239	209	380	409	286	613	343	917	769	1098	308
ENSMUSG00000026587	0	0	0	0	0	1	0	0	0	0	0	0
ENSMUSG00000026155	1031	835	594	994	1046	886	605	381	836	551	845	261
ENSMUSG00000026154	74	44	54	57	76	58	83	49	145	77	133	28
ENSMUSG00000102495	2	1	2	1	1	2	2	1	1	6	1	0
ENSMUSG00000073530	2	1	7	16	14	11	4	0	12	0	2	1
ENSMUSG00000047661	0	0	0	1	0	0	1	2	4	2	1	0
ENSMUSG00000061992	0	0	0	0	0	0	1	0	0	0	0	1
ENSMUSG00000038305	4	0	7	8	2	4	0	0	0	0	0	0
ENSMUSG00000054770	479	385	326	365	415	332	167	91	326	185	252	65
ENSMUSG00000026039	168	117	109	83	124	109	132	117	262	198	244	73
ENSMUSG00000040782	1275	1014	774	1366	1325	1240	1031	673	1803	1041	1709	436
ENSMUSG00000103572	1	0	0	1	0	0	1	0	1	0	0	0
ENSMUSG00000103186	1	0	1	0	0	0	0	0	1	0	0	0
ENSMUSG00002074853	3	1	0	0	0	1	1	0	1	0	1	0
ENSMUSG00000039318	1087	767	684	975	1176	968	818	513	1070	912	1306	372
ENSMUSG00000103613	1	2	0	3	1	0	0	2	3	1	1	0
ENSMUSG00000063558	184	119	93	254	248	229	341	293	620	526	994	226
ENSMUSG00000026153	445	348	271	599	622	521	341	239	505	366	557	178
ENSMUSG00000102398	0	2	0	0	0	0	0	0	2	0	1	0
ENSMUSG00000026409	26	20	20	55	49	52	27	10	50	31	58	22
ENSMUSG00000015829	0	0	0	0	0	1	0	0	0	0	1	0
ENSMUSG00000046404	112	73	65	114	155	166	100	65	165	108	154	44
ENSMUSG00000042510	14	3	3	5	6	7	5	5	17	6	7	3
ENSMUSG00000090394	271	204	166	435	448	347	218	136	303	373	550	158
ENSMUSG00000026729	10	2	5	5	11	5	6	4	7	9	5	2
ENSMUSG00000026618	877	649	585	949	1109	1031	928	694	1430	911	1412	417
ENSMUSG00000102526	2	0	1	1	1	0	0	2	5	1	2	0
ENSMUSG00000026725	5	1	3	2	1	3	0	0	0	0	1	1
ENSMUSG00000042474	0	2	0	0	0	0	0	0	0	0	0	0
ENSMUSG00000026617	424	257	222	330	318	350	272	210	594	323	500	152
ENSMUSG00000058267	448	250	272	301	423	272	264	224	480	244	369	106
ENSMUSG00000097261	0	0	0	0	0	0	0	0	1	0	1	0
ENSMUSG00000026420	22507	15438	14125	11729	11890	7842	1393	883	1911	284	331	141
ENSMUSG00000014226	3567	2156	2221	2312	2806	1870	612	425	947	528	963	254
ENSMUSG00000103006	0	2	0	0	0	0	0	2	3	1	3	0
ENSMUSG00000026416	5	3	3	1	3	1	1	0	0	0	0	0
ENSMUSG00000079554	0	1	0	0	0	4	0	0	0	0	0	0
ENSMUSG00000103839	7	3	2	25	14	17	13	4	30	14	31	4
ENSMUSG00000016524	897	533	672	406	387	212	1	1	4	0	1	0
ENSMUSG00000016529	0	0	0	0	0	4	0	0	1	0	0	0
ENSMUSG00000016528	4804	3304	2978	4428	4472	3947	1824	1215	2898	1761	2847	802
ENSMUSG00000102856	2	4	0	4	6	1	0	1	0	0	1	0
ENSMUSG00000051223	5529	4389	3532	5070	5746	4931	4781	2987	7902	4025	6984	1995
ENSMUSG00000016526	223	123	153	114	150	85	25	14	43	29	23	10
ENSMUSG00000026615	14597	10260	8776	10627	9885	8537	3998	2668	5759	2731	3662	1353
ENSMUSG00000102546	0	0	2	0	0	1	0	0	0	0	0	0
ENSMUSG00000039246	33	35	22	21	46	42	62	35	109	42	108	12
ENSMUSG00000103056	0	0	0	0	0	0	0	2	0	0	1	0
ENSMUSG00000048000	1135	804	692	1414	1303	1365	1210	824	1834	1253	1988	569
ENSMUSG00000079436	0	0	0	0	0	0	0	0	0	2	2	0
ENSMUSG00000026141	6	0	0	2	1	1	5	2	5	0	0	1
ENSMUSG00000026258	0	2	0	0	0	0	0	0	0	0	0	0
ENSMUSG00000099997	0	1	1	2	1	1	1	1	2	1	2	0
ENSMUSG00000100131	16	4	7	14	22	10	21	10	46	17	33	6
ENSMUSG00000067736	0	5	1	3	2	2	6	3	22	7	20	1
ENSMUSG00000026034	1588	1017	893	1215	1064	942	979	496	1515	984	1337	437
ENSMUSG00000101939	18	15	10	22	21	24	30	28	96	48	106	19
ENSMUSG00000101111	13	7	25	12	24	7	21	26	30	24	39	9
ENSMUSG00000026721	484	359	308	492	547	430	318	204	471	304	476	160
ENSMUSG00000100862	24	20	31	24	53	25	49	21	86	63	81	10
ENSMUSG00000102070	25	10	25	17	45	17	36	19	59	36	48	7
ENSMUSG00000101249	102	49	108	72	113	75	94	72	163	86	80	43
ENSMUSG00000039239	219	177	130	117	133	104	283	149	332	402	454	149
ENSMUSG00000100393	3	2	4	1	0	0	0	1	1	2	2	0
ENSMUSG00000001305	344	204	185	228	208	200	123	121	249	116	198	70
ENSMUSG00000097784	0	1	0	3	5	1	2	0	4	6	8	2
ENSMUSG00000104302	1	5	1	3	3	4	0	0	0	0	0	0
ENSMUSG00000097935	1	0	1	0	1	0	0	3	0	0	0	0
ENSMUSG00000039224	0	0	0	0	1	0	0	0	0	0	0	0
ENSMUSG00000118401	0	0	2	2	0	0	0	0	0	0	1	0
ENSMUSG00000103432	0	0	0	0	0	0	0	0	0	0	0	2
ENSMUSG00000103200	0	1	0	2	0	0	0	0	0	0	1	0
ENSMUSG00000103632	7	2	6	2	3	3	2	0	1	0	1	0
ENSMUSG00000057499	1	0	1	0	0	0	0	1	1	0	1	0
ENSMUSG00000026259	354	325	238	400	510	313	131	56	113	81	123	42
ENSMUSG00000026035	296	216	188	271	313	297	162	139	351	195	310	88
ENSMUSG00000026611	1	1	0	2	0	0	0	0	0	0	0	0
ENSMUSG00000079434	39	24	26	56	65	52	3	5	6	1	4	0
ENSMUSG00000091123	1	0	0	0	0	0	0	0	1	1	0	0
ENSMUSG00000090994	0	0	0	0	0	1	0	0	0	0	0	0
ENSMUSG00000073725	1914	1817	1350	2322	2464	2072	1501	896	2245	1266	1919	564
ENSMUSG00000040423	665	523	383	877	889	878	725	457	1302	858	1418	360
ENSMUSG00000103846	1	0	0	0	0	0	0	0	0	0	0	0
ENSMUSG00000103739	0	2	1	1	0	0	0	0	0	0	0	0
ENSMUSG00000026036	428	307	244	356	388	413	216	172	368	196	336	95
ENSMUSG00000026715	8	6	7	7	10	8	20	5	13	5	11	2
ENSMUSG00000043467	283	239	186	309	391	264	255	139	442	211	448	106
ENSMUSG00000026037	428	357	251	465	426	475	315	224	615	380	654	146
ENSMUSG00000039210	259	173	151	289	307	266	169	140	307	179	291	79
ENSMUSG00000104394	65	63	37	45	58	32	37	20	66	27	61	17
ENSMUSG00000085054	1	1	0	0	2	1	1	0	0	2	2	0
ENSMUSG00000026427	1259	969	811	1245	1421	1051	629	423	959	571	840	248
ENSMUSG00000038174	189	185	125	262	243	268	201	108	356	185	279	71
ENSMUSG00000026032	396	217	211	250	309	201	305	227	466	295	416	116
ENSMUSG00000026430	316	243	210	229	236	201	82	45	105	25	42	11
ENSMUSG00000059647	0	0	0	0	1	2	3	2	0	0	0	0
ENSMUSG00000101372	0	0	1	0	0	0	0	0	0	1	0	0
ENSMUSG00000086240	5	2	5	1	1	2	3	0	3	2	1	0
ENSMUSG00000048411	0	0	0	0	0	0	0	0	0	0	0	1
ENSMUSG00000047528	3	4	1	3	3	2	3	2	3	0	2	0
ENSMUSG00000099492	14	4	17	7	12	1	13	15	16	8	3	7
ENSMUSG00000102059	8	1	3	1	5	2	4	3	11	3	7	2
ENSMUSG00000100261	0	1	0	0	0	1	0	0	0	0	0	0
ENSMUSG00000042349	4335	2780	2501	4783	4917	3383	91	59	113	39	81	13
ENSMUSG00000102027	12	8	10	5	18	10	0	0	0	0	0	1
ENSMUSG00000102055	15	11	11	18	22	7	0	0	0	0	0	0
ENSMUSG00000026031	5944	5092	3783	6906	7311	6604	3437	1928	5676	3818	5146	1736
ENSMUSG00000100236	0	0	0	2	0	0	0	0	0	0	0	0
ENSMUSG00000048874	2278	1551	1314	2355	2176	2151	1476	1097	2501	1739	2750	766
ENSMUSG00000103783	0	0	1	1	1	0	0	0	1	2	0	0
ENSMUSG00000104315	1	2	1	2	1	2	0	0	0	0	1	0
ENSMUSG00000026064	113	77	53	44	47	16	7	9	17	11	12	6
ENSMUSG00000026608	498	342	367	655	776	610	379	258	614	371	629	174
ENSMUSG00000026029	1760	980	1035	1381	1254	1141	1036	868	1635	749	1380	338
ENSMUSG00000117310	180	148	86	97	100	92	37	11	49	36	44	20
ENSMUSG00000102719	4	0	0	2	0	0	0	0	1	0	1	1
ENSMUSG00000117091	0	0	1	0	0	0	0	0	1	1	0	0
ENSMUSG00000099719	7	4	1	2	4	4	7	2	8	2	4	1
ENSMUSG00000086727	4	1	2	4	2	1	0	0	0	0	0	0
ENSMUSG00000100910	0	0	0	0	0	0	0	0	1	0	0	0
ENSMUSG00000053332	2614	1225	1446	1423	1555	1436	935	605	1587	792	1266	372
ENSMUSG00000099796	5	3	2	5	3	1	2	4	6	4	7	2
ENSMUSG00000050217	161	82	93	225	223	231	2	0	2	3	6	1
ENSMUSG00000094215	0	0	0	0	0	0	1	0	2	0	0	0
ENSMUSG00000026028	1061	883	700	1580	1665	1521	1548	909	2388	1421	2103	659
ENSMUSG00000070960	1	0	3	1	1	1	1	0	0	1	3	0
ENSMUSG00000026425	4214	3192	2670	4162	4244	3298	1816	1295	2863	2106	3072	851
ENSMUSG00000102733	0	1	1	0	0	0	0	0	0	0	0	0
ENSMUSG00000104060	0	1	0	0	1	0	0	0	0	0	0	0
ENSMUSG00000101778	0	0	1	1	2	1	0	0	0	0	0	0
ENSMUSG00000104498	1	0	1	0	0	0	0	0	0	0	0	0
ENSMUSG00000055184	56	28	29	45	54	45	18	13	49	17	42	15
ENSMUSG00000037624	27	25	13	58	73	56	89	72	147	107	183	51
ENSMUSG00000095841	0	1	1	0	0	2	1	0	2	0	0	0
ENSMUSG00000103669	0	0	0	1	1	3	0	0	1	2	0	0
ENSMUSG00000102824	21	12	5	11	7	4	5	7	18	6	7	4
ENSMUSG00000100481	0	0	1	1	0	0	1	2	3	1	2	0
ENSMUSG00000101612	0	0	0	0	0	0	2	0	0	0	0	0
ENSMUSG00000026709	156	141	119	244	275	294	309	197	578	313	482	119
ENSMUSG00000102864	0	0	0	0	0	0	0	2	0	0	0	0
ENSMUSG00000026134	141	90	67	109	114	94	128	95	229	146	199	62
ENSMUSG00000101682	3	0	0	0	0	0	0	0	2	0	0	0
ENSMUSG00000103746	0	0	1	0	0	1	4	2	4	0	1	2
ENSMUSG00000004552	1	0	0	0	0	7	0	0	0	0	0	0
ENSMUSG00000026605	114	79	83	49	39	52	91	73	153	102	69	45
ENSMUSG00000026027	220	225	151	246	297	197	141	91	198	100	169	37
ENSMUSG00000052688	21	10	9	27	14	64	7	11	30	9	19	11
ENSMUSG00000004768	176	176	153	356	403	318	196	140	400	248	437	118
ENSMUSG00000042215	38	16	18	52	39	62	110	82	152	101	150	36
ENSMUSG00000103072	0	0	0	0	0	1	1	2	4	0	2	0
ENSMUSG00000026708	45	43	27	58	38	61	39	35	62	42	77	18
ENSMUSG00000072295	1	1	0	0	0	0	1	0	0	0	0	0
ENSMUSG00000026604	3994	3443	2654	6206	6309	5315	4719	2994	7964	4619	7555	2161
ENSMUSG00000042268	13	5	5	27	31	13	2	0	2	0	3	2
ENSMUSG00000102248	4	6	3	3	3	0	0	0	0	0	0	0
ENSMUSG00000097925	28	12	23	33	46	19	9	7	42	18	33	2
ENSMUSG00000104435	17	10	13	23	14	6	20	8	37	14	22	9
ENSMUSG00000042197	624	452	360	600	722	518	351	253	581	422	766	187
ENSMUSG00000026705	301	283	231	512	483	488	383	276	786	508	809	191
ENSMUSG00000081402	0	0	0	0	1	0	2	1	2	0	2	1
ENSMUSG00000026603	491	301	330	435	453	378	465	330	731	510	875	235
ENSMUSG00000103467	0	0	0	0	0	1	2	0	0	1	1	0
ENSMUSG00000042251	0	1	0	0	0	0	0	0	0	0	0	0
ENSMUSG00000013275	1089	921	753	1463	1483	1092	1056	679	1497	1094	1563	452
ENSMUSG00000026288	6373	5209	3910	9328	9267	6551	5277	3297	6805	4585	6513	2089
ENSMUSG00000042182	74	41	53	78	101	67	142	102	204	114	183	38
ENSMUSG00000104416	0	0	0	1	0	0	0	0	0	0	0	1
ENSMUSG00000026433	133	76	94	114	129	131	59	53	125	63	158	25
ENSMUSG00000026434	1123	869	585	1238	1221	1232	1019	616	1954	1196	1999	554
ENSMUSG00000103569	1	1	0	1	1	1	0	0	1	1	1	0
ENSMUSG00000103975	4	0	4	1	2	1	1	1	9	1	4	1
ENSMUSG00000026701	5355	4982	3528	4796	5383	4249	2608	1912	4968	2134	4074	973
ENSMUSG00000038079	604	439	398	445	418	353	260	164	379	204	235	68
ENSMUSG00000026435	52	34	34	86	85	71	43	22	51	27	35	12
ENSMUSG00000097573	1	4	2	3	7	5	4	3	16	6	9	2
ENSMUSG00000026700	0	0	0	0	1	1	0	0	0	0	0	0
ENSMUSG00000026436	601	471	340	675	799	633	666	401	1167	867	1413	378
ENSMUSG00000089872	562	490	371	577	596	450	391	247	612	331	581	167
ENSMUSG00000066755	24	10	15	39	31	38	43	24	89	22	53	0
ENSMUSG00000040323	19	13	20	18	22	21	10	8	20	23	28	12
ENSMUSG00000000817	0	0	0	0	0	0	0	0	1	0	1	1
ENSMUSG00000103625	1	0	0	0	1	2	0	0	0	0	0	0
ENSMUSG00000026634	494	417	320	708	707	664	475	333	852	469	806	242
ENSMUSG00000040297	1711	1310	1187	1785	1929	1603	947	563	1436	860	1321	409
ENSMUSG00000102254	2	0	0	0	0	0	0	0	0	0	0	0
ENSMUSG00000037568	16	9	7	27	30	34	15	9	23	12	25	8
ENSMUSG00000103723	0	1	0	1	0	0	0	0	1	0	0	0
ENSMUSG00000103964	0	0	0	0	1	0	0	0	0	0	0	0
ENSMUSG00000026698	433	459	346	776	769	711	522	296	885	603	945	254
ENSMUSG00000103393	0	1	1	0	0	0	0	0	2	0	0	0
ENSMUSG00000066595	468	298	252	275	282	273	94	66	227	89	171	37
ENSMUSG00000097845	19	6	13	5	13	3	0	0	4	1	3	0
ENSMUSG00000059149	11	9	8	12	16	6	11	9	33	22	35	3
ENSMUSG00000103966	0	1	0	2	1	2	3	0	2	1	0	1
ENSMUSG00000026437	1111	768	765	1080	1207	1071	943	721	1550	745	1521	350
ENSMUSG00000099874	26	6	7	6	19	5	16	7	21	13	19	3
ENSMUSG00000026289	617	421	340	517	513	434	460	308	731	438	691	194
ENSMUSG00000079550	0	3	0	1	3	0	1	1	3	0	1	0
ENSMUSG00000087968	0	0	2	0	0	0	0	0	2	0	0	1
ENSMUSG00000089281	0	0	0	0	0	0	0	0	0	1	0	0
ENSMUSG00000101586	1	0	0	0	1	2	2	0	4	0	1	1
ENSMUSG00000079330	0	0	0	0	1	0	1	1	1	0	1	2
ENSMUSG00000118219	0	0	0	0	1	1	7	2	2	7	6	0
ENSMUSG00000101549	0	0	0	0	0	0	0	1	3	0	0	0
ENSMUSG00000089808	1	0	0	0	0	0	2	0	0	0	0	0
ENSMUSG00000042115	16	20	7	14	30	32	41	31	83	6	20	5
ENSMUSG00000026632	108	64	61	81	105	80	62	44	85	56	110	23
ENSMUSG00000040265	186	103	110	242	212	197	91	95	196	81	259	50
ENSMUSG00000062510	71	45	35	43	43	33	28	20	54	45	84	19
ENSMUSG00000090260	0	0	0	1	0	1	0	0	0	0	0	0
ENSMUSG00000078190	2	0	0	0	0	0	0	0	0	0	0	0
ENSMUSG00000066752	4	1	2	2	5	4	1	1	5	1	2	1
ENSMUSG00000026630	63	23	21	34	57	27	27	19	46	11	13	5
ENSMUSG00000009772	15	8	18	11	14	35	0	1	2	0	2	0
ENSMUSG00000102777	11	14	8	18	16	19	14	12	12	6	19	5
ENSMUSG00000100658	0	1	0	2	1	1	1	1	1	1	2	0
ENSMUSG00000056055	0	0	0	1	1	0	0	0	0	0	0	0
ENSMUSG00000026628	4760	2606	2630	2225	2793	2714	714	460	877	423	538	196
ENSMUSG00000042066	169	134	85	147	181	123	104	91	213	169	266	69
ENSMUSG00000026024	666	521	423	725	739	611	378	240	530	318	454	155
ENSMUSG00000073478	23	14	11	13	18	13	9	3	13	10	12	2
ENSMUSG00000090079	0	0	0	2	0	1	0	0	1	0	0	0
ENSMUSG00000103685	0	1	0	0	0	4	1	0	0	0	2	0
ENSMUSG00000026694	110	99	91	144	147	158	70	66	189	87	190	40
ENSMUSG00000103174	0	0	0	1	2	0	0	0	1	0	1	0
ENSMUSG00000037499	340	235	167	267	249	219	286	161	439	258	460	116
ENSMUSG00000026627	405	275	260	464	433	490	293	250	491	303	470	123
ENSMUSG00000070738	2138	1550	1291	2611	2959	2288	575	419	882	1016	1426	423
ENSMUSG00000101942	7	0	3	2	9	2	0	0	0	0	3	1
ENSMUSG00000103996	0	0	0	0	2	0	0	0	0	0	0	0
ENSMUSG00000103591	0	0	0	0	0	0	0	0	0	0	1	0
ENSMUSG00000026023	0	0	0	0	0	1	0	0	0	1	0	0
ENSMUSG00000026626	2492	1516	1497	2253	2538	1977	2476	1791	3702	1923	3295	736
ENSMUSG00000041075	625	510	418	623	704	508	432	276	710	491	749	216
ENSMUSG00000042046	264	214	182	498	532	455	212	206	535	347	731	148
ENSMUSG00000097819	1	0	0	0	0	0	0	0	1	0	0	0
ENSMUSG00000097760	2	1	1	2	0	2	0	0	2	4	2	1
ENSMUSG00000103114	0	0	0	0	1	7	0	0	4	1	0	0
ENSMUSG00000103517	0	0	0	0	0	0	0	0	0	0	1	0
ENSMUSG00000102246	0	1	0	1	0	3	0	1	3	1	2	1
ENSMUSG00000047361	3	0	0	0	0	2	0	0	0	0	0	1
ENSMUSG00000026021	1590	1133	902	1441	1376	1475	1121	713	1922	1108	1724	406
ENSMUSG00000026696	263	216	208	309	351	387	198	104	330	154	290	66
ENSMUSG00000103821	8	2	1	2	5	7	1	4	5	2	0	0
ENSMUSG00000101400	0	0	0	0	0	0	0	1	1	0	0	0
ENSMUSG00000037474	89	80	58	111	123	140	124	145	365	205	491	104
ENSMUSG00000026439	670	643	476	864	874	775	493	302	784	500	774	232
ENSMUSG00000048174	82	48	54	102	101	74	67	47	111	79	101	38
ENSMUSG00000005501	759	579	405	830	834	740	499	365	778	547	913	284
ENSMUSG00000084021	0	0	0	0	0	0	0	0	0	0	1	0
ENSMUSG00000026020	1253	866	730	1101	998	983	515	430	1033	542	1009	233
ENSMUSG00000037461	190	143	136	347	290	354	252	216	496	311	559	143
ENSMUSG00000102970	0	0	1	3	1	1	1	0	2	2	0	0
ENSMUSG00000067336	1334	1139	740	2013	1982	1769	2099	1319	3540	2317	3518	927
ENSMUSG00000104052	0	0	0	0	1	0	0	0	0	0	0	0
ENSMUSG00000092220	41	43	42	43	57	44	22	23	67	14	27	2
ENSMUSG00000041040	762	661	460	792	901	740	1088	556	1382	960	1415	392
ENSMUSG00000090175	8	1	1	3	5	2	1	0	0	2	0	1
ENSMUSG00000089675	6	3	3	7	3	1	1	2	2	2	1	1
ENSMUSG00000026623	641	476	421	1104	1196	1113	549	370	1006	803	1148	423
ENSMUSG00000102840	0	0	0	0	2	1	0	2	5	1	4	0
ENSMUSG00000026018	4	5	3	10	5	2	3	1	9	6	5	1
ENSMUSG00000026622	80	58	46	35	47	42	74	54	124	52	52	27
ENSMUSG00000055833	21	14	23	22	31	13	30	21	47	33	34	11
ENSMUSG00000037434	894	617	603	1166	1311	1037	615	584	1390	604	1625	251
ENSMUSG00000090124	522	510	440	739	918	865	298	168	484	301	368	101
ENSMUSG00000090145	34	23	28	38	39	37	25	44	49	20	53	6
ENSMUSG00000084195	0	0	0	0	1	0	0	0	0	0	0	0
ENSMUSG00000081261	0	0	0	0	0	1	0	0	0	0	0	0
ENSMUSG00000054545	11	8	3	18	12	11	14	13	27	8	17	3
ENSMUSG00000089943	2	0	1	0	0	1	1	0	0	0	0	0
ENSMUSG00000081488	0	4	0	0	0	0	0	0	2	0	0	0
ENSMUSG00000083277	1	0	0	0	0	0	0	0	0	0	0	0
ENSMUSG00000026019	359	251	257	381	376	405	247	204	447	235	408	103
ENSMUSG00000090171	2	1	0	0	0	0	0	0	0	0	0	0
ENSMUSG00000089960	0	0	0	0	3	2	0	0	0	0	0	0
ENSMUSG00000079429	1	0	0	1	0	1	1	0	2	1	1	0
ENSMUSG00000040225	5761	4382	3506	5769	5819	5233	3569	2460	6072	3867	6368	1749
ENSMUSG00000044783	448	354	301	293	345	366	302	199	450	329	433	149
ENSMUSG00000026017	81	68	42	153	116	122	80	48	142	100	132	41
ENSMUSG00000082609	0	1	1	1	1	1	0	0	0	1	1	0
ENSMUSG00000026692	0	0	0	0	0	0	0	1	0	0	0	0
ENSMUSG00000037395	202	157	111	260	310	249	191	140	354	219	402	85
ENSMUSG00000102755	1	0	0	0	0	0	0	0	0	0	0	0
ENSMUSG00000097316	5	4	3	11	5	3	2	2	10	8	6	0
ENSMUSG00000026442	0	0	0	0	0	0	1	0	0	0	0	0
ENSMUSG00000073664	553	515	348	828	778	768	599	346	975	772	1052	340
ENSMUSG00000040170	1	2	1	1	3	0	12	22	45	20	65	9
ENSMUSG00000062310	1	0	0	1	1	16	0	0	0	0	0	0
ENSMUSG00000049439	569	408	358	431	498	466	461	291	718	444	691	193
ENSMUSG00000103822	1	0	0	0	0	0	0	0	0	0	0	0
ENSMUSG00000049866	685	430	406	740	790	595	221	175	453	234	408	103
ENSMUSG00000058248	5	3	6	21	10	8	58	42	99	34	176	12
ENSMUSG00000095576	3	0	0	1	1	0	3	3	3	0	3	0
ENSMUSG00000036206	1552	913	869	906	1002	632	395	324	681	325	542	140
ENSMUSG00000102083	1	0	1	0	0	0	0	0	1	0	0	0
ENSMUSG00000026691	2	0	0	2	0	0	1	0	2	0	4	1
ENSMUSG00000103288	0	1	0	0	0	0	0	0	0	0	0	0
ENSMUSG00000026131	9145	5533	4538	8353	8105	6725	7313	5948	11712	8802	13355	4019
ENSMUSG00000037375	259	197	196	389	410	279	228	157	362	270	348	103
ENSMUSG00000103596	1	0	0	0	0	0	0	0	0	0	0	0
ENSMUSG00000103364	4	3	2	0	2	0	1	2	2	1	4	0
ENSMUSG00000096992	52	31	28	24	26	10	7	6	33	20	9	1
ENSMUSG00000055013	420	352	278	702	766	632	401	231	632	518	817	247
ENSMUSG00000103001	12	7	18	20	16	15	18	16	32	31	16	11
ENSMUSG00000104114	1	0	0	0	0	0	0	0	0	0	0	0
ENSMUSG00000101662	0	4	0	0	3	0	0	0	0	0	0	0
ENSMUSG00000102009	0	1	1	1	0	0	1	0	0	1	0	0
ENSMUSG00000026586	644	629	479	655	666	626	109	41	126	52	95	32
ENSMUSG00000042111	136	83	56	109	118	165	201	136	364	166	310	77
ENSMUSG00000092188	1	0	1	1	0	0	0	0	0	0	0	0
ENSMUSG00000101711	0	0	0	1	3	1	1	0	3	0	0	0
ENSMUSG00000034486	0	0	0	0	0	0	0	0	0	3	0	0
ENSMUSG00000103195	1	0	0	0	0	0	0	0	0	0	0	0
ENSMUSG00000092627	1	1	1	1	5	1	1	4	6	1	7	3
ENSMUSG00000016262	109	57	64	101	114	77	225	177	354	256	505	125
ENSMUSG00000089812	5	2	3	1	4	4	18	9	24	9	20	3
ENSMUSG00000040124	1985	1327	1106	1098	1100	946	250	163	335	157	232	94
ENSMUSG00000102117	5	5	9	0	4	2	3	1	3	3	0	1
ENSMUSG00000026782	283	258	171	354	377	406	366	219	603	379	650	144
ENSMUSG00000054387	1171	972	759	1469	1545	1459	571	379	992	714	963	276
ENSMUSG00000100228	2	2	1	1	1	0	1	0	4	2	5	1
ENSMUSG00000026127	550	448	358	672	669	658	484	348	962	659	1138	276
ENSMUSG00000026301	3	3	0	1	1	1	4	1	1	0	1	1
ENSMUSG00000100850	0	0	0	0	0	0	1	0	0	0	0	0
ENSMUSG00000044337	3884	3097	2594	6414	5903	5672	7297	5745	12206	3775	6415	1588
ENSMUSG00000026014	3859	3114	2439	4100	4288	3317	1769	912	2189	1859	2718	808
ENSMUSG00000101951	1	0	0	0	1	0	0	0	0	0	0	0
ENSMUSG00000101028	42	20	17	30	28	20	11	10	17	11	10	4
ENSMUSG00000081562	23	15	13	8	17	4	1	0	2	0	1	0
ENSMUSG00000026447	39	25	19	95	99	86	136	88	222	171	308	61
ENSMUSG00000103215	0	0	0	1	0	0	0	0	0	0	0	0
ENSMUSG00000101997	2	0	0	0	0	0	1	0	6	1	3	1
ENSMUSG00000103292	16	3	7	19	11	9	0	0	0	0	0	0
ENSMUSG00000101188	188	94	198	95	107	69	85	145	103	75	124	35
ENSMUSG00000101102	0	0	0	0	1	1	0	0	0	0	1	0
ENSMUSG00000102425	6	4	5	3	14	9	13	9	26	15	22	4
ENSMUSG00000016181	167	148	111	183	197	210	142	127	262	169	308	75
ENSMUSG00000026126	239	92	129	117	171	126	124	63	162	131	218	64
ENSMUSG00000046062	2096	1638	1338	2725	3097	2668	2714	1606	4322	2185	3610	1038
ENSMUSG00000026012	2	1	0	3	2	5	0	0	2	4	7	1
ENSMUSG00000100280	24	8	8	10	24	15	11	9	13	13	28	8
ENSMUSG00000102549	0	0	0	2	1	0	0	0	0	0	0	0
ENSMUSG00000026585	599	469	398	593	632	604	469	321	806	440	655	188
ENSMUSG00000034432	1014	782	737	1126	1112	950	782	539	1263	813	1247	376
ENSMUSG00000026125	0	0	0	0	0	0	0	0	0	0	1	0
ENSMUSG00000079144	74	50	65	120	143	124	58	40	102	61	94	25
ENSMUSG00000081382	7	3	10	3	5	2	6	4	4	0	3	0
ENSMUSG00000080800	0	0	0	0	1	0	0	1	0	0	0	0
ENSMUSG00000026009	2	0	1	2	0	2	1	0	0	2	1	0
ENSMUSG00000026584	348	261	225	505	513	552	234	153	423	242	403	118
ENSMUSG00000052062	67	46	33	23	47	34	20	22	47	25	49	18
ENSMUSG00000085842	1	0	0	0	0	1	3	1	2	1	3	1
ENSMUSG00000085019	0	0	0	0	0	0	0	0	0	0	1	0
ENSMUSG00000100750	0	0	0	1	0	0	0	0	0	1	0	1
ENSMUSG00000081950	0	0	0	0	0	0	1	0	0	0	0	0
ENSMUSG00000037318	2	0	9	1	3	7	1	0	1	0	2	0
ENSMUSG00000084333	0	1	1	0	0	1	0	0	1	0	1	0
ENSMUSG00000089683	0	0	0	0	0	0	1	0	0	0	0	0
ENSMUSG00000048126	13	8	9	9	9	7	49	33	70	68	200	29
ENSMUSG00000037509	59	50	54	37	42	31	7	25	21	9	24	2
ENSMUSG00000104002	1	3	1	3	8	1	7	2	3	5	2	0
ENSMUSG00000026303	0	0	0	0	0	0	0	0	0	0	1	0
ENSMUSG00000041757	8	2	0	5	7	5	17	4	14	10	5	4
ENSMUSG00000101693	0	0	1	0	0	0	0	0	0	0	0	0
ENSMUSG00000041406	69	57	41	55	51	67	46	34	61	50	52	28
ENSMUSG00000041396	54	48	30	51	60	72	28	22	54	24	49	17
ENSMUSG00000037503	2066	1946	1395	3168	3253	2717	1883	1139	3425	2441	4046	1106
ENSMUSG00000026639	1	0	1	1	2	1	0	0	1	0	0	0
ENSMUSG00000104358	0	0	0	1	5	0	0	0	1	0	0	0
ENSMUSG00000070645	0	0	0	0	0	0	3	4	14	0	10	1
ENSMUSG00000026582	2202	1634	1329	2673	2526	2039	526	303	631	484	746	267
ENSMUSG00000070644	23	26	14	21	31	31	36	28	50	60	62	18
ENSMUSG00000026123	1775	1273	1183	2092	2234	2026	1802	1118	2548	1540	2279	650
ENSMUSG00000103548	0	0	0	0	1	0	0	1	0	1	1	0
ENSMUSG00000026581	51	37	39	66	65	47	0	0	2	1	1	0
ENSMUSG00000016194	1	0	0	0	0	0	0	0	0	0	0	0
ENSMUSG00000103708	0	0	0	0	0	0	0	0	0	0	2	0
ENSMUSG00000104348	0	1	0	0	2	5	0	0	2	2	0	0
ENSMUSG00000070643	630	445	317	837	835	674	1133	924	2289	1187	2531	515
ENSMUSG00000045216	386	284	258	735	710	723	307	222	560	383	614	181
ENSMUSG00000104523	3	2	1	5	4	6	2	0	4	0	2	3
ENSMUSG00000102202	0	0	0	0	0	0	1	1	2	2	1	0
ENSMUSG00000026580	16656	11268	10634	20230	20389	13422	6140	4568	9677	5654	9803	2650
ENSMUSG00000090081	105	52	40	110	111	49	48	17	52	23	48	9
ENSMUSG00000086593	197	119	152	264	299	79	95	47	161	64	51	15
ENSMUSG00000090553	667	428	484	485	526	494	541	299	821	519	742	219
ENSMUSG00000026579	5	8	1	5	3	2	3	0	4	4	8	2
ENSMUSG00000040918	873	727	563	907	1079	802	856	472	1156	796	1077	301
ENSMUSG00000102976	95	73	54	73	126	101	109	79	217	123	247	44
ENSMUSG00000037470	3243	2409	2113	3738	3773	3123	2931	2143	4810	2925	4475	1279
ENSMUSG00000026640	5692	4704	3665	8020	8291	6376	7156	4664	11166	7707	10233	3523
ENSMUSG00000026578	83	57	58	87	91	108	31	31	55	34	52	13
ENSMUSG00000102523	10	7	9	3	5	7	2	1	5	3	5	0
ENSMUSG00000102621	2	0	0	1	0	1	1	1	0	0	0	0
ENSMUSG00000102841	0	0	1	0	0	0	0	0	0	0	1	0
ENSMUSG00000047180	4060	3191	2906	4978	5056	4235	67	66	139	33	68	11
ENSMUSG00000094410	584	506	387	735	913	668	764	438	1395	935	1358	408
ENSMUSG00000051998	0	0	0	0	0	0	0	0	1	0	0	0
ENSMUSG00000026577	560	415	300	463	441	527	342	208	561	301	444	153
ENSMUSG00000026305	2615	1566	1277	1573	1640	1249	1521	1038	2101	1306	1696	655
ENSMUSG00000016494	23892	21474	16073	22547	22147	17842	22334	14663	38959	18895	30027	8244
ENSMUSG00000097325	177	86	98	95	130	83	121	49	251	90	108	24
ENSMUSG00000096929	11	7	10	24	27	25	22	11	28	24	37	9
ENSMUSG00000104525	0	1	0	0	0	0	0	0	0	0	0	0
ENSMUSG00000103867	0	0	0	2	0	0	1	3	0	0	0	0
ENSMUSG00000100018	1	1	0	0	2	1	0	0	0	0	0	0
ENSMUSG00000026575	97	70	71	140	126	173	147	96	263	193	262	101
ENSMUSG00000103493	0	0	0	0	2	0	0	0	0	0	0	0
ENSMUSG00000016493	2	3	1	4	9	11	1	0	7	3	1	1
ENSMUSG00000103443	0	0	0	1	2	1	0	0	1	0	0	0
ENSMUSG00000026576	3	1	1	2	1	0	1	1	1	0	0	0
ENSMUSG00000102389	0	0	0	0	0	0	0	0	0	1	0	0
ENSMUSG00000102761	0	0	0	0	0	0	0	0	0	0	1	0
ENSMUSG00000025969	11146	9237	7588	15778	16035	14319	3186	2293	6217	3497	6772	1531
ENSMUSG00000103032	1	3	3	20	13	10	4	1	7	5	6	2
ENSMUSG00000100426	0	0	0	1	0	0	0	0	0	0	0	0
ENSMUSG00000026573	0	0	0	0	0	0	0	0	1	0	0	0
ENSMUSG00000034343	1300	1111	879	1384	1335	1103	768	496	1290	748	1133	305
ENSMUSG00000083064	11	7	11	7	6	8	12	4	18	2	15	0
ENSMUSG00000037447	812	504	441	834	912	614	402	272	488	469	635	197
ENSMUSG00000102762	1	0	0	0	0	0	0	0	1	0	1	0
ENSMUSG00000016481	1307	1147	936	1380	1529	1418	1012	735	2004	972	2072	401
ENSMUSG00000040848	2832	2602	1797	3337	3760	3048	4173	2533	6765	3432	5387	1513
ENSMUSG00000040843	1410	919	907	1176	1233	1134	807	582	1206	764	983	334
ENSMUSG00000102302	14	11	12	16	12	13	12	7	11	7	13	5
ENSMUSG00000040836	9	3	4	25	15	18	5	5	19	26	35	9
ENSMUSG00000026307	262	194	190	265	276	385	162	139	339	182	328	110
ENSMUSG00000090322	5	2	4	0	6	5	3	2	7	0	3	2
ENSMUSG00000040865	410	333	262	702	653	631	434	291	811	532	854	236
ENSMUSG00000081429	1	0	1	0	0	0	0	0	0	0	0	0
ENSMUSG00000084799	6	4	9	6	15	6	11	3	22	12	8	6
ENSMUSG00000101599	5	3	4	5	4	1	9	2	16	2	18	3
ENSMUSG00000049515	0	0	0	0	2	1	0	1	1	0	0	0
ENSMUSG00000026571	713	419	413	719	732	623	455	345	714	494	835	258
ENSMUSG00000102401	0	0	0	1	0	0	0	0	0	0	1	0
ENSMUSG00000026616	2	0	0	2	3	4	3	0	0	2	0	0
ENSMUSG00000026568	259	186	164	171	202	187	189	145	273	180	272	72
ENSMUSG00000103763	0	0	0	0	0	0	1	0	0	0	0	1
ENSMUSG00000102307	0	0	0	0	0	0	0	0	0	1	0	0
ENSMUSG00000026463	39	29	22	44	45	58	107	72	203	233	413	75
ENSMUSG00000010453	2272	1739	1397	2105	2253	1485	1019	642	1503	1040	1723	450
ENSMUSG00000010311	0	0	0	0	0	0	0	0	0	0	1	0
ENSMUSG00000090208	0	0	0	0	0	0	0	0	0	1	0	0
ENSMUSG00000037432	1	7	3	3	7	2	6	3	9	2	6	0
ENSMUSG00000041577	2	2	0	3	2	1	6	4	2	3	30	1
ENSMUSG00000020423	1185	938	767	1864	1854	1626	3028	1300	4455	4304	6118	1818
ENSMUSG00000026309	423	347	250	432	446	376	300	210	550	316	507	146
ENSMUSG00000073559	0	0	0	0	0	0	0	0	0	1	0	0
ENSMUSG00000067071	87	56	40	86	94	73	94	81	168	100	171	40
ENSMUSG00000026450	0	0	0	0	0	0	0	0	0	1	2	0
ENSMUSG00000001143	539	434	311	574	571	539	317	181	491	308	486	138
ENSMUSG00000037408	807	543	450	574	618	379	304	172	377	267	350	132
ENSMUSG00000104316	0	0	1	1	3	0	0	0	0	0	0	0
ENSMUSG00000055866	17	21	9	12	11	19	22	22	72	19	51	6
ENSMUSG00000025968	1029	669	604	898	970	915	987	687	1497	899	1368	439
ENSMUSG00000034292	114	49	48	103	89	101	60	72	154	108	203	50
ENSMUSG00000001138	107	97	66	266	291	239	389	261	702	547	1032	232
ENSMUSG00000025967	9729	4744	5248	5257	5262	4084	5698	4464	8955	5357	7609	2220
ENSMUSG00000064246	17	14	20	145	137	149	0	0	0	0	0	2
ENSMUSG00000026311	98	87	73	93	95	176	82	37	134	66	102	45
ENSMUSG00000067653	0	3	0	8	4	0	7	1	8	7	11	5
ENSMUSG00000081643	4	3	3	2	4	2	3	4	2	2	6	1
ENSMUSG00000042429	0	0	0	3	0	1	0	1	1	1	2	1
ENSMUSG00000109510	0	0	1	0	0	0	0	1	1	0	0	0
ENSMUSG00000079610	67	37	48	63	98	62	85	70	137	78	144	32
ENSMUSG00000026566	455	408	305	702	719	582	514	315	831	961	1395	370
ENSMUSG00000026313	1325	939	850	1460	1565	1113	647	417	904	709	1013	291
ENSMUSG00000102565	0	0	0	0	0	0	0	0	1	0	0	0
ENSMUSG00000040723	11	5	2	8	9	30	3	2	11	19	32	10
ENSMUSG00000026458	0	1	0	0	0	3	3	0	3	0	1	2
ENSMUSG00000026260	1334	854	811	1090	1155	910	855	683	1341	744	1269	361
ENSMUSG00000040713	279	169	174	340	377	704	111	85	211	119	233	45
ENSMUSG00000042305	638	505	427	667	749	625	425	232	743	445	677	188
ENSMUSG00000089829	0	1	0	5	0	0	0	0	1	1	1	0
ENSMUSG00000026121	2205	1612	1460	4765	4904	3541	8761	5864	12726	8975	11904	3833
ENSMUSG00000087589	124	88	78	128	158	90	176	91	282	176	243	66
ENSMUSG00000073616	626	520	402	538	615	564	639	270	1144	621	986	269
ENSMUSG00000026456	1642	1201	1091	1146	1199	1219	686	495	977	405	650	177
ENSMUSG00000044055	0	0	0	0	0	0	2	0	1	0	0	0
ENSMUSG00000046337	3	4	1	1	3	0	9	7	14	7	22	2
ENSMUSG00000089906	0	0	1	0	0	0	0	0	0	0	0	0
ENSMUSG00000061518	1531	647	819	781	965	715	834	514	1012	672	1018	297
ENSMUSG00000034220	3	2	2	1	4	4	0	2	0	1	2	1
ENSMUSG00000026457	5889	4309	3594	4952	5421	3716	4769	3501	7142	4147	6684	1764
ENSMUSG00000101061	0	0	0	0	0	0	0	0	2	0	0	0
ENSMUSG00000102722	0	0	1	3	5	1	2	1	2	0	1	0
ENSMUSG00000037351	2293	1630	1420	2247	2236	1639	2238	1554	3542	2775	4259	1230
ENSMUSG00000102416	2	0	0	1	1	0	0	0	1	0	2	0
ENSMUSG00000034212	0	0	4	1	0	0	0	0	0	0	1	0
ENSMUSG00000005763	68	45	32	150	137	124	20	16	51	40	71	13
ENSMUSG00000047067	22	23	14	45	45	41	6	6	6	4	6	3
ENSMUSG00000097251	9	3	3	6	8	10	1	1	1	1	3	0
ENSMUSG00000026455	103	82	57	94	153	111	86	65	146	71	119	40
ENSMUSG00000102154	1	0	0	0	0	0	0	0	0	0	0	0
ENSMUSG00000042229	473	391	350	552	647	545	485	309	774	530	788	226
ENSMUSG00000096712	3	1	4	1	0	1	3	2	2	2	1	0
ENSMUSG00000026117	0	0	0	1	0	0	0	2	3	2	5	0
ENSMUSG00000026269	717	532	459	896	905	801	688	502	1160	686	1177	294
ENSMUSG00000100632	0	0	0	3	2	2	1	2	8	0	3	0
ENSMUSG00000025963	1	0	0	0	0	0	0	0	0	0	0	0
ENSMUSG00000026270	152	128	112	156	226	167	143	121	282	174	285	81
ENSMUSG00000026271	4	14	5	5	9	13	5	7	26	6	5	2
ENSMUSG00000026116	1302	1001	828	2136	2139	1828	1493	1064	2365	1607	2497	712
ENSMUSG00000042207	703	535	412	1106	1048	843	1159	651	1746	1236	1785	534
ENSMUSG00000103016	6	15	1	0	3	1	0	0	0	0	0	0
ENSMUSG00000025962	150	126	87	273	277	269	135	87	292	164	278	66
ENSMUSG00000026452	0	0	0	0	0	0	0	0	1	0	0	0
ENSMUSG00000025959	2221	1754	1499	2650	2791	2143	1308	679	1943	1406	1879	615
ENSMUSG00000086836	24	23	18	17	21	16	9	7	15	9	19	6
ENSMUSG00000086721	0	0	0	0	0	0	1	0	0	0	0	0
ENSMUSG00000101895	1	0	2	0	0	2	1	1	0	1	0	0
ENSMUSG00000050122	2	0	0	0	0	1	0	0	0	0	0	0
ENSMUSG00000026114	1	0	0	0	0	0	2	0	1	0	0	0
ENSMUSG00000073557	752	668	488	799	905	866	539	343	965	271	417	118
ENSMUSG00000103614	1	0	0	0	0	0	0	0	0	0	0	0
ENSMUSG00000103976	1	0	0	0	0	0	0	0	2	1	1	0
ENSMUSG00000101168	1	0	3	1	0	0	0	1	0	0	0	0
ENSMUSG00000026429	16	2	9	5	9	8	10	11	16	13	20	9
ENSMUSG00000042793	4	0	2	1	3	1	27	35	79	34	92	15
ENSMUSG00000097993	6	3	2	2	4	7	18	7	41	15	35	9
ENSMUSG00000097988	0	1	0	0	0	0	0	0	0	0	0	0
ENSMUSG00000025958	492	420	299	887	820	841	797	542	1446	778	1310	361
ENSMUSG00000025956	100	115	86	166	237	203	230	133	383	230	334	102
ENSMUSG00000101832	0	0	0	2	0	0	1	0	3	0	0	1
ENSMUSG00000087213	110	79	74	124	96	86	95	50	177	124	159	59
ENSMUSG00000031506	9	12	5	18	9	150	4	8	12	6	17	5
ENSMUSG00000070871	534	463	356	1274	1155	1210	929	700	1760	1430	2198	652
ENSMUSG00000026426	2144	1671	1234	1845	1922	1279	1005	643	1684	961	1437	451
ENSMUSG00000085311	3	3	2	3	3	0	2	0	0	1	1	0
ENSMUSG00000045005	667	638	451	845	917	655	412	195	618	364	526	177
ENSMUSG00000102140	14	9	11	8	9	3	5	1	7	4	5	0
ENSMUSG00000079139	238	239	200	309	276	212	243	137	312	266	262	98
ENSMUSG00000097680	49	35	37	31	32	16	18	18	26	23	16	5
ENSMUSG00000026565	676	567	430	1074	1016	838	418	280	703	420	760	193
ENSMUSG00000051344	747	628	543	1598	1526	1528	582	366	955	618	955	303
ENSMUSG00000084416	98	28	117	55	59	39	60	86	79	44	74	7
ENSMUSG00000102890	0	0	0	0	0	0	0	0	0	1	0	0
ENSMUSG00000026564	0	0	0	2	0	0	0	0	0	1	2	0
ENSMUSG00000000544	0	0	0	0	1	0	0	1	0	0	1	0
ENSMUSG00000041926	2336	1302	1348	1402	1508	1287	936	834	1512	919	1463	406
ENSMUSG00000100774	0	0	0	1	0	0	0	0	0	0	0	1
ENSMUSG00000062580	1350	949	900	1044	1147	995	874	546	1575	850	1487	400
ENSMUSG00000048096	0	0	0	0	0	0	0	0	0	1	0	0
ENSMUSG00000044816	1	0	1	0	0	4	0	0	0	0	1	0
ENSMUSG00000041889	376	431	233	390	451	279	287	145	447	319	413	130
ENSMUSG00000014602	0	0	0	1	0	0	0	0	0	0	0	0
ENSMUSG00000025950	189	144	122	230	260	390	336	288	604	403	524	203
ENSMUSG00000041879	2950	2167	1963	2828	3169	2479	2632	1885	4716	3112	5139	1323
ENSMUSG00000100620	5	2	4	0	2	0	1	0	0	0	0	0
ENSMUSG00000103400	4	5	7	11	15	6	14	7	10	9	13	6
ENSMUSG00000026563	139	92	92	165	200	222	195	182	396	310	443	144
ENSMUSG00000047793	80	84	53	87	96	93	567	475	1105	320	897	155
ENSMUSG00000040596	587	459	370	757	719	812	360	254	604	451	645	174
ENSMUSG00000084093	1	0	1	0	0	1	0	4	0	0	1	1
ENSMUSG00000026273	209	137	137	206	208	187	163	115	239	148	231	53
ENSMUSG00000101172	0	0	1	1	0	0	0	0	1	1	1	0
ENSMUSG00000100351	1	0	1	0	1	0	0	0	1	0	0	0
ENSMUSG00000025949	867	722	573	1170	1339	1103	457	343	830	502	758	242
ENSMUSG00000026274	62	39	38	45	42	52	58	51	106	59	112	40
ENSMUSG00000103073	0	0	0	0	0	0	0	0	0	1	0	0
ENSMUSG00000086925	4	0	6	3	0	1	2	2	2	5	3	0
ENSMUSG00000102548	1	0	0	1	4	0	2	2	1	6	6	2
ENSMUSG00000025946	0	0	1	0	0	1	0	0	0	0	0	0
ENSMUSG00000097823	2	3	5	6	20	13	15	9	24	16	34	8
ENSMUSG00000082774	0	0	0	0	0	0	1	0	0	0	0	0
ENSMUSG00000060568	133	105	78	284	333	216	274	191	417	639	909	218
ENSMUSG00000026275	665	348	392	525	611	527	398	331	712	418	781	179
ENSMUSG00000009418	3699	3052	2244	6208	6178	4390	3502	2361	5382	4432	6673	1970
ENSMUSG00000102474	0	0	0	0	1	0	0	0	0	0	0	0
ENSMUSG00000104524	0	0	0	1	0	0	4	1	2	1	2	0
ENSMUSG00000054412	13	10	7	17	17	16	11	8	19	9	16	1
ENSMUSG00000026421	11805	8414	6809	8049	8734	5647	4808	3897	10080	6833	13609	2654
ENSMUSG00000041801	2753	1763	1474	1999	2395	1600	1308	919	2162	1278	1994	492
ENSMUSG00000026558	1894	1413	1126	2130	2005	1824	2202	1293	3815	2551	4084	1177
ENSMUSG00000103139	0	0	0	0	1	0	0	0	0	0	0	0
ENSMUSG00000026113	165	132	96	203	262	228	160	103	289	194	312	112
ENSMUSG00000102909	9	6	8	3	11	5	7	3	11	0	10	1
ENSMUSG00000026112	1678	1515	1262	2194	2218	1973	1562	948	2731	1704	2541	703
ENSMUSG00000034107	0	0	0	0	0	1	0	0	0	0	0	0
ENSMUSG00000052428	428	298	224	478	339	504	462	367	828	531	881	249
ENSMUSG00000026687	582	472	350	471	501	568	620	395	960	487	821	257
ENSMUSG00000026111	384	334	271	645	607	626	644	348	1065	691	963	300
ENSMUSG00000026688	152	83	83	85	106	58	357	261	491	280	368	130
ENSMUSG00000026418	3	0	0	1	1	5	0	0	1	0	2	0
ENSMUSG00000041782	0	0	0	2	0	0	0	1	0	0	1	0
ENSMUSG00000026110	1571	1323	1078	2629	2898	2452	2640	1743	4762	3863	5433	1603
ENSMUSG00000103948	7	3	1	1	5	1	0	1	2	0	1	0
ENSMUSG00000087233	2	1	0	0	0	0	0	0	0	0	0	0
ENSMUSG00000034088	20608	13220	11921	14347	14926	11014	12749	8460	17949	10614	16844	4909
ENSMUSG00000026090	62	31	37	92	94	67	63	57	105	91	137	55
ENSMUSG00000090489	6	3	1	4	3	3	0	0	1	0	0	0
ENSMUSG00000052534	2151	1645	1428	2572	2528	2086	977	658	1736	860	1549	410
ENSMUSG00000026683	62	51	46	32	33	40	68	33	93	45	78	31
ENSMUSG00000026276	88	67	35	44	61	30	22	11	41	28	37	12
ENSMUSG00000026675	40	29	25	68	71	83	111	102	267	139	226	59
ENSMUSG00000097503	0	0	0	0	0	0	0	0	0	0	1	0
ENSMUSG00000034066	52	44	33	62	58	53	52	54	118	55	126	27
ENSMUSG00000060771	35	38	29	62	76	73	13	10	45	17	32	5
ENSMUSG00000097268	0	0	0	0	0	0	1	1	1	0	3	1
ENSMUSG00000026674	1	7	1	9	6	6	4	2	1	0	0	0
ENSMUSG00000037216	28	20	16	25	38	37	32	9	29	28	38	9
ENSMUSG00000026277	1589	981	924	1222	1398	979	1209	1007	1769	1178	1837	513
ENSMUSG00000100927	17	6	19	10	23	10	10	9	34	12	25	1
ENSMUSG00000026088	473	304	313	500	510	535	127	132	228	122	232	75
ENSMUSG00000026278	35	27	16	42	63	44	55	42	64	63	151	40
ENSMUSG00000055567	1	1	0	0	0	0	0	0	0	0	0	0
ENSMUSG00000026087	1177	747	768	853	850	824	594	460	974	514	950	252
ENSMUSG00000026279	1234	785	695	883	955	736	514	339	706	458	737	183
ENSMUSG00000101952	50	25	27	26	34	18	11	8	34	16	18	5
ENSMUSG00000026005	1230	791	689	905	1002	881	636	453	1018	543	978	266
ENSMUSG00000026670	1072	791	613	784	742	709	892	444	1205	574	803	330
ENSMUSG00000103908	0	0	0	0	0	0	1	0	0	0	0	0
ENSMUSG00000026280	1084	823	682	1022	1100	838	776	486	1113	648	1169	289
ENSMUSG00000026281	120	52	72	93	97	93	114	97	205	173	314	60
ENSMUSG00000058407	1748	1147	946	1629	1544	1505	1106	728	1668	1142	1568	559
ENSMUSG00000026667	1787	1768	1288	3319	3605	3125	3074	2147	5618	4261	6253	1766
ENSMUSG00000044306	11	8	8	9	8	5	6	6	13	8	12	5
ENSMUSG00000026004	269	201	183	412	379	288	86	56	133	92	171	37
ENSMUSG00000096964	1	0	2	0	1	0	1	0	1	4	0	0
ENSMUSG00000102559	60	64	21	41	38	40	4	2	12	7	4	0
ENSMUSG00000102374	12	14	8	3	9	5	1	2	0	0	1	0
ENSMUSG00000102776	3	3	1	1	1	0	0	0	2	1	2	0
ENSMUSG00000026283	403	327	262	484	526	442	251	154	446	261	432	114
ENSMUSG00000103756	9	10	3	5	11	7	3	1	3	6	2	0
ENSMUSG00000103553	0	0	0	0	1	0	0	0	0	2	0	0
ENSMUSG00000102752	0	0	0	0	0	0	0	0	1	0	0	0
ENSMUSG00000026083	2216	1240	1032	1795	1684	1696	1314	948	2296	1530	2265	678
ENSMUSG00000026003	1095	600	642	755	895	797	298	191	436	269	430	113
ENSMUSG00000082769	2	1	1	3	0	0	0	0	0	0	0	0
ENSMUSG00000073609	21	16	17	24	42	47	44	23	62	36	52	25
ENSMUSG00000101660	0	0	0	0	0	0	0	1	2	1	1	0
ENSMUSG00000093805	0	1	0	1	3	3	4	3	5	3	11	2
ENSMUSG00000099624	0	0	0	0	0	2	3	0	7	3	4	2
ENSMUSG00000094191	1	0	1	1	4	1	3	1	1	0	4	0
ENSMUSG00000026082	364	258	230	271	329	282	255	166	376	215	386	96
ENSMUSG00000103804	1	1	2	0	5	2	1	0	3	0	2	1
ENSMUSG00000038473	0	0	1	0	0	1	0	1	0	0	0	0
ENSMUSG00000026285	0	0	0	0	0	1	0	0	1	0	0	0
ENSMUSG00000100347	2	4	4	2	0	2	2	2	2	1	1	0
ENSMUSG00000102193	0	2	2	2	0	1	0	1	1	1	0	0
ENSMUSG00000099592	0	0	0	0	0	0	0	0	1	0	0	0
ENSMUSG00000038463	0	0	0	0	0	2	0	1	1	3	2	0
ENSMUSG00000051185	216	155	122	222	229	254	185	136	335	196	333	76
ENSMUSG00000103973	1	0	0	1	2	3	0	1	3	2	1	0
ENSMUSG00000081051	204	68	151	79	95	71	84	156	138	66	109	27
ENSMUSG00000026663	4321	3532	2771	4863	4745	3920	3677	2395	5686	3535	5541	1476
ENSMUSG00000040710	127	85	64	298	277	365	83	58	109	164	215	93
ENSMUSG00000053925	7	7	3	0	5	3	0	2	9	2	1	2
ENSMUSG00000100362	0	0	0	1	0	0	0	0	0	0	0	0
ENSMUSG00000026000	132	97	70	121	97	129	74	70	159	82	141	39
ENSMUSG00000026659	386	282	214	345	343	330	174	139	315	162	294	67
ENSMUSG00000037138	318	287	211	399	374	333	421	359	867	373	764	182
ENSMUSG00000096968	6	4	3	5	8	5	9	3	1	4	8	0
ENSMUSG00000070524	0	0	0	0	0	2	0	0	0	0	0	0
ENSMUSG00000100454	0	1	0	0	0	0	0	1	2	0	0	0
ENSMUSG00000044757	7	1	7	6	4	6	4	7	5	2	1	1
ENSMUSG00000026414	5	0	1	0	3	1	1	0	3	3	3	1
ENSMUSG00000089838	6	2	3	2	6	1	2	2	4	2	3	2
ENSMUSG00000101482	0	1	0	2	2	2	0	0	1	1	0	0
ENSMUSG00000026080	7	1	8	10	0	50	4	1	12	8	5	5
ENSMUSG00000044768	1543	1178	1040	1503	1639	1392	1413	890	2219	1308	1881	612
ENSMUSG00000118489	28	12	9	4	32	10	14	10	21	5	11	4
ENSMUSG00000102447	0	0	1	0	0	0	0	0	0	0	0	0
ENSMUSG00000026413	0	0	1	0	0	0	1	0	0	0	0	0
ENSMUSG00000026078	1512	807	707	940	937	717	752	446	1034	717	1078	356
ENSMUSG00000103046	6	10	7	5	12	12	5	3	8	8	5	2
ENSMUSG00000026656	8	8	7	11	3	144	0	0	4	2	2	0
ENSMUSG00000099804	0	2	1	2	0	0	0	0	0	0	0	0
ENSMUSG00000101156	0	0	0	0	0	1	0	0	0	0	0	0
ENSMUSG00000059089	6	3	1	7	2	48	0	2	7	1	3	0
ENSMUSG00000026077	0	0	0	0	0	1	0	0	0	0	0	0
ENSMUSG00000092563	0	0	0	0	0	0	0	2	0	0	0	0
ENSMUSG00000059498	19	10	13	33	8	147	1	4	13	6	4	1
ENSMUSG00000025997	22	26	15	55	61	63	138	73	204	100	108	35
ENSMUSG00000026411	385	287	249	324	344	337	260	197	433	204	359	79
ENSMUSG00000073702	6933	2971	3585	3106	3885	2516	4024	2858	5055	2722	4577	1225
ENSMUSG00000040648	244	178	167	403	386	449	253	207	487	339	530	171
ENSMUSG00000026649	4	2	6	7	4	4	0	1	6	4	7	2
ENSMUSG00000053153	0	0	0	1	0	0	0	0	0	0	0	0
ENSMUSG00000058076	1427	1164	877	1901	1958	1767	1523	980	2804	1750	2485	689
ENSMUSG00000026333	17	18	13	34	37	38	20	13	46	29	36	7
ENSMUSG00000003134	15	12	12	21	30	15	14	17	38	24	56	10
ENSMUSG00000026196	91	73	55	70	72	71	43	19	72	41	79	28
ENSMUSG00000089965	0	0	0	0	0	1	0	0	0	0	0	0
ENSMUSG00000003135	300	309	226	493	524	452	303	245	603	346	661	147
ENSMUSG00000056569	3	5	2	1	4	0	6	2	4	5	3	0
ENSMUSG00000085894	6	4	2	5	9	16	1	1	2	4	4	0
ENSMUSG00000038370	47	46	22	80	75	52	9	4	30	33	44	18
ENSMUSG00000048234	523	367	294	618	665	767	176	107	272	176	358	93
ENSMUSG00000050967	0	0	0	0	0	1	0	0	0	0	0	0
ENSMUSG00000057173	0	0	0	1	4	0	0	0	0	0	0	1
ENSMUSG00000026335	1558	1161	1068	1721	1791	1530	2485	1740	4067	2701	4366	1234
ENSMUSG00000104140	0	0	0	1	0	0	0	0	1	0	0	0
ENSMUSG00000089782	62	21	68	29	34	31	21	44	40	25	33	7
ENSMUSG00000089706	19	14	12	11	7	13	3	4	3	6	3	1
ENSMUSG00000100182	4	3	1	7	5	4	5	1	6	12	14	5
ENSMUSG00000100711	0	1	1	0	0	1	0	0	1	0	0	0
ENSMUSG00000099634	2	0	1	0	1	3	1	0	1	1	0	0
ENSMUSG00000026192	763	469	484	551	638	556	564	454	1017	488	887	207
ENSMUSG00000005677	39	31	28	29	31	16	25	19	21	8	23	6
ENSMUSG00000089791	9	5	6	7	14	7	7	5	6	3	5	2
ENSMUSG00000100009	0	0	0	0	1	2	0	0	0	1	0	0
ENSMUSG00000005674	1017	744	600	1004	1015	825	595	382	918	573	995	268
ENSMUSG00000082431	11	2	6	6	4	1	7	9	7	9	15	1
ENSMUSG00000005681	0	1	0	1	0	0	0	0	0	1	0	0
ENSMUSG00000099835	4	0	5	2	3	0	3	2	6	4	1	1
ENSMUSG00000100794	3	0	5	3	3	0	1	1	5	1	1	0
ENSMUSG00000086264	0	0	0	0	0	1	0	0	0	0	0	0
ENSMUSG00000058715	165	48	79	119	28	839	17	8	46	38	16	22
ENSMUSG00000100222	1	0	0	0	1	1	0	0	0	0	0	0
ENSMUSG00000100349	0	0	0	0	0	0	0	0	0	1	0	0
ENSMUSG00000099375	1	0	0	1	0	2	0	1	0	0	2	1
ENSMUSG00000099469	0	0	0	0	0	2	0	0	0	0	0	0
ENSMUSG00000041642	19	19	9	23	5	149	15	9	18	8	13	7
ENSMUSG00000013593	2807	1824	1735	2583	2950	2138	2652	1823	4193	2331	3745	1049
ENSMUSG00000047496	0	0	0	0	0	0	1	1	3	1	1	0
ENSMUSG00000067017	1082	997	850	1172	1210	976	843	548	1288	802	1190	362
ENSMUSG00000087230	0	0	0	0	0	0	0	0	0	1	0	0
ENSMUSG00000006403	27764	19830	16696	57450	55868	41818	13211	6727	16478	17676	21579	8831
ENSMUSG00000041605	1	0	0	0	0	0	0	0	0	0	0	0
ENSMUSG00000097433	6	2	7	9	8	10	4	6	21	9	3	2
ENSMUSG00000056536	691	631	492	996	1002	1033	397	262	757	453	694	181
ENSMUSG00000100672	0	0	1	0	0	1	0	0	0	0	0	0
ENSMUSG00000101219	2	0	1	0	3	0	0	1	0	0	1	1
ENSMUSG00000041570	1340	1102	868	2015	1926	1707	1670	1093	2738	1754	2466	811
ENSMUSG00000097403	6	5	2	2	7	4	4	2	9	1	2	0
ENSMUSG00000026404	162	98	121	125	165	147	63	56	141	53	122	38
ENSMUSG00000041498	9	3	3	3	9	15	16	17	29	18	28	14
ENSMUSG00000101413	1	0	0	0	1	0	0	0	0	0	0	0
ENSMUSG00000041483	454	353	268	913	807	862	315	209	512	322	546	155
ENSMUSG00000097113	26	5	11	8	16	15	3	1	5	2	5	0
ENSMUSG00000097448	0	0	0	0	2	0	0	0	0	0	0	0
ENSMUSG00000104360	1	3	1	0	1	0	0	0	0	0	2	0
ENSMUSG00000103953	15	3	5	12	11	13	10	9	9	5	8	2
ENSMUSG00000026398	0	0	0	0	0	1	0	0	0	0	0	0
ENSMUSG00000098243	1	0	0	1	0	0	0	1	1	0	0	0
ENSMUSG00000104118	0	0	1	0	0	1	0	0	0	1	0	0
ENSMUSG00000102142	0	0	0	0	0	0	0	0	1	1	0	0
ENSMUSG00000026074	5278	3695	3164	7233	7636	5934	4112	2926	6590	5927	9210	2597
ENSMUSG00000103427	0	0	0	0	1	0	0	0	0	0	1	1
ENSMUSG00000098206	0	0	0	0	0	1	0	2	4	1	8	1
ENSMUSG00000026319	336	229	194	439	449	469	310	218	558	418	593	192
ENSMUSG00000101330	2	0	0	2	0	1	0	1	0	0	0	0
ENSMUSG00000026321	122	66	76	77	105	214	23	22	39	25	58	12
ENSMUSG00000099843	177	142	117	103	166	109	54	24	71	43	67	15
ENSMUSG00000025900	0	0	0	0	0	2	3	1	3	10	8	1
ENSMUSG00000026072	51	54	50	182	214	180	57	52	104	36	125	15
ENSMUSG00000103560	0	0	0	0	0	0	0	0	0	0	1	0
ENSMUSG00000025902	314	209	148	689	853	616	736	614	1149	1112	2179	491
ENSMUSG00000104238	0	0	0	0	1	1	1	0	1	0	0	0
ENSMUSG00000102269	0	2	2	3	1	2	0	0	1	0	1	1
ENSMUSG00000103003	0	0	0	0	0	0	0	0	0	0	0	1
ENSMUSG00000104328	0	0	1	0	0	0	0	0	3	0	0	0
ENSMUSG00000102735	0	0	0	0	0	1	0	0	0	0	0	0
ENSMUSG00000098104	3	3	2	1	2	2	6	8	2	1	4	0
ENSMUSG00000102175	0	0	0	0	0	0	0	0	1	0	1	0
ENSMUSG00000103922	68	52	60	64	39	43	46	48	83	48	89	13
ENSMUSG00000038866	798	542	507	948	1101	1039	261	204	519	402	614	191
ENSMUSG00000070942	1	3	0	3	2	3	0	0	1	0	0	0
ENSMUSG00000097612	0	0	0	1	0	0	0	0	0	0	0	0
ENSMUSG00000101583	0	0	0	1	0	1	0	0	0	0	0	0
ENSMUSG00000044340	202	156	142	298	330	245	221	182	327	236	427	109
ENSMUSG00000057329	549	498	370	766	774	578	713	474	1321	1326	2055	577
ENSMUSG00000033845	853	582	518	807	942	737	643	425	956	684	1078	283
ENSMUSG00000054006	1	1	5	3	7	0	5	0	8	2	7	2
ENSMUSG00000102275	0	2	0	2	1	1	0	0	6	2	1	0
ENSMUSG00000103348	0	0	0	0	1	0	0	0	0	1	0	0
ENSMUSG00000009905	203	170	136	341	362	324	562	355	1054	488	743	228
ENSMUSG00000026069	6	2	4	23	16	71	2	0	10	5	7	5
ENSMUSG00000009907	2449	2012	1646	3097	3165	2659	1658	1011	2527	1565	2451	722
ENSMUSG00000067006	0	0	0	0	0	1	0	0	0	0	0	0
ENSMUSG00000026395	57	25	23	44	10	439	2	1	21	5	4	5
ENSMUSG00000026068	388	290	267	656	606	635	585	369	845	484	599	212
ENSMUSG00000104291	0	0	0	0	0	0	0	1	0	0	0	0
ENSMUSG00000091993	2	2	0	2	2	2	4	1	9	0	5	3
ENSMUSG00000102822	1	0	0	1	0	1	0	0	0	0	0	0
ENSMUSG00000060244	16	8	17	31	33	23	30	22	32	23	41	6
ENSMUSG00000026065	13	5	5	8	2	84	1	0	0	0	2	2
ENSMUSG00000025903	800	738	575	965	968	943	770	507	1440	701	1323	353
ENSMUSG00000026062	2	4	1	5	7	2	0	1	6	0	0	0
ENSMUSG00000104217	0	0	0	0	0	0	0	1	0	0	0	2
ENSMUSG00000103270	6	1	2	4	3	6	0	3	5	0	1	0
ENSMUSG00000041945	99	107	77	149	149	173	112	64	152	106	156	34
ENSMUSG00000026393	1501	1367	1056	1440	1465	1486	1847	1190	3088	1413	2161	543
ENSMUSG00000099510	3	4	5	2	3	3	6	3	7	2	3	0
ENSMUSG00000026327	0	0	0	0	0	0	1	0	1	1	7	1
ENSMUSG00000079588	2	2	2	2	2	1	2	0	2	2	2	0
ENSMUSG00000033813	2138	1322	1332	1403	1607	1408	811	599	1425	648	1213	282
ENSMUSG00000062588	2	1	2	1	2	1	0	2	1	0	3	0
ENSMUSG00000103280	0	2	1	1	1	2	0	0	7	4	3	0
ENSMUSG00000026193	19352	13398	10744	15583	17076	11094	17906	12564	25837	19044	31084	8896
ENSMUSG00000062345	42	24	25	14	12	8	0	0	0	0	0	0
ENSMUSG00000073652	61	26	34	33	44	20	37	31	67	30	39	13
ENSMUSG00000092572	2	0	3	1	4	3	2	1	3	0	3	1
ENSMUSG00000101834	1	0	0	0	0	0	0	0	0	0	0	0
ENSMUSG00000100319	0	0	0	1	1	0	0	0	0	0	0	0
ENSMUSG00000002459	7	6	1	10	13	6	4	1	6	4	3	0
ENSMUSG00000099707	0	0	0	0	0	0	1	0	0	0	0	0
ENSMUSG00000101211	0	0	0	0	0	0	0	0	0	0	1	0
ENSMUSG00000101848	1	0	0	0	0	0	0	0	0	0	0	0
ENSMUSG00000101496	1	0	1	4	1	0	2	0	4	2	1	0
ENSMUSG00000019230	3	2	2	0	0	2	1	1	4	0	3	0
ENSMUSG00000102123	1	0	0	0	0	0	1	0	0	0	0	0
ENSMUSG00000039395	5	2	2	5	12	5	5	1	12	3	10	1
ENSMUSG00000079283	132	43	49	76	62	41	62	68	89	53	79	12
ENSMUSG00000026315	117	63	70	92	92	79	76	62	158	50	115	26
ENSMUSG00000102365	0	1	0	0	2	0	1	1	1	1	0	0
ENSMUSG00000060679	446	247	226	358	459	345	375	254	650	342	522	136
ENSMUSG00000004707	34	15	16	47	12	527	1	0	3	3	0	1
ENSMUSG00000026189	47	28	21	28	35	43	29	26	57	45	45	21
ENSMUSG00000041907	0	0	0	0	1	0	0	0	0	0	1	0
ENSMUSG00000026188	0	0	0	1	1	1	0	0	1	0	3	0
ENSMUSG00000026187	67	43	48	69	72	77	116	76	194	94	161	46
ENSMUSG00000039372	0	0	0	2	2	3	1	0	0	0	1	1
ENSMUSG00000085812	0	1	1	1	0	0	0	1	1	0	0	0
ENSMUSG00000033793	1996	1421	1233	1693	1885	1691	1023	725	1687	887	1410	418
ENSMUSG00000070939	336	268	229	501	504	481	288	195	563	305	649	159
ENSMUSG00000041878	4	1	2	1	0	1	1	1	3	2	3	0
ENSMUSG00000010290	157	140	105	283	245	270	243	153	380	211	340	87
ENSMUSG00000038179	21	11	9	4	5	197	0	0	1	0	0	0
ENSMUSG00000103219	0	0	0	0	0	2	0	0	0	0	0	0
ENSMUSG00000103083	0	0	0	0	0	0	1	0	0	0	0	0
ENSMUSG00000008136	243	142	123	82	146	65	195	104	233	148	166	62
ENSMUSG00000094497	868	296	559	516	375	388	449	408	685	387	692	188
ENSMUSG00000015355	0	0	0	0	0	6	0	0	0	0	0	0
ENSMUSG00000059058	25	10	14	10	9	8	6	11	18	10	16	6
ENSMUSG00000056268	63	54	51	122	113	162	108	73	161	95	193	30
ENSMUSG00000066877	103	58	51	138	168	150	81	69	201	213	427	91
ENSMUSG00000103945	1	0	1	6	1	2	0	0	2	4	5	0
ENSMUSG00000104436	0	0	1	0	0	0	0	0	0	0	1	0
ENSMUSG00000104900	2	0	0	0	0	0	0	0	0	0	0	0
ENSMUSG00000102243	0	0	1	0	0	0	0	0	0	0	0	0
ENSMUSG00000039354	381	245	260	405	428	384	307	256	439	324	582	143
ENSMUSG00000025907	917	686	533	964	972	885	508	382	858	600	884	271
ENSMUSG00000033964	365	293	230	561	547	564	391	344	805	510	857	216
ENSMUSG00000090031	10	13	12	21	21	9	9	6	22	18	17	4
ENSMUSG00000103355	0	0	0	3	1	0	0	2	0	0	1	0
ENSMUSG00000103845	0	1	0	2	1	21	1	0	0	0	0	1
ENSMUSG00000046330	6879	2694	3694	4293	6170	2994	6105	2955	5884	4111	6340	1692
ENSMUSG00000026185	0	0	4	0	1	0	7	7	15	2	16	4
ENSMUSG00000101968	0	0	0	0	0	1	0	0	0	0	0	0
ENSMUSG00000026556	76	52	29	124	122	158	101	93	268	171	334	74
ENSMUSG00000051251	0	1	0	1	0	0	0	0	0	0	1	0
ENSMUSG00000033952	59	55	30	25	27	46	61	39	114	49	46	23
ENSMUSG00000003458	2110	1550	1327	2268	2297	2103	1513	1001	2580	1778	2656	748
ENSMUSG00000104496	6	3	2	4	4	7	3	4	4	5	4	0
ENSMUSG00000026553	7842	5935	5237	6952	7675	6313	4875	3354	7946	5039	8079	2213
ENSMUSG00000102779	1	0	0	0	0	0	0	0	0	0	0	0
ENSMUSG00000103380	8	4	6	10	16	3	5	1	11	6	10	1
ENSMUSG00000003464	1232	947	729	1241	1332	1054	1052	733	1856	1167	1788	467
ENSMUSG00000089803	2	0	1	0	0	0	0	0	1	0	1	0
ENSMUSG00000055322	12025	10363	7525	14817	15102	9743	12890	7801	19902	14708	22231	6586
ENSMUSG00000026365	5	4	0	2	0	13	1	1	6	1	2	0
ENSMUSG00000026554	1177	805	722	1166	1291	1101	1059	787	1863	1306	2143	506
ENSMUSG00000013698	6197	5059	3948	6973	6976	5191	5953	4034	10487	7138	12783	3155
ENSMUSG00000061815	16	14	8	25	19	10	7	2	6	4	7	2
ENSMUSG00000026180	0	0	0	0	0	0	0	0	1	0	0	0
ENSMUSG00000007122	4	1	3	4	1	3	8	10	23	27	39	8
ENSMUSG00000092085	0	0	0	0	0	0	0	0	1	1	1	0
ENSMUSG00000102500	0	1	0	0	0	0	0	0	0	0	0	0
ENSMUSG00000033740	4	4	5	7	3	44	0	1	3	1	0	2
ENSMUSG00000102740	0	0	0	0	0	0	1	0	0	0	2	0
ENSMUSG00000101909	1	0	0	0	0	0	0	0	0	0	0	0
ENSMUSG00000101795	58	9	50	21	30	14	23	41	39	17	22	10
ENSMUSG00000026361	895	837	583	1124	1050	980	781	478	1408	871	1368	374
ENSMUSG00000006304	10106	7852	6533	10426	10123	8499	6003	3890	9450	6445	9537	2950
ENSMUSG00000089640	3	0	2	1	0	2	1	0	3	1	1	1
ENSMUSG00000038034	987	680	570	513	645	675	731	505	1129	538	1035	235
ENSMUSG00000006299	3383	2165	1950	2591	2918	2120	2259	1534	3502	2204	3356	930
ENSMUSG00000018196	416	286	270	447	390	388	318	216	625	385	591	175
ENSMUSG00000101503	55	27	45	35	51	22	33	33	75	36	35	11
ENSMUSG00000018199	703	550	426	1028	1008	1012	866	513	1378	810	1432	401
ENSMUSG00000007097	0	0	0	0	0	0	0	1	0	0	0	0
ENSMUSG00000038026	0	0	0	0	0	1	0	0	0	0	0	0
ENSMUSG00000050229	459	438	277	645	741	613	634	393	1065	762	1178	294
ENSMUSG00000102278	6	4	3	2	1	5	4	5	7	3	7	2
ENSMUSG00000103357	1	0	1	0	1	0	0	1	1	0	0	0
ENSMUSG00000026548	5	4	6	7	4	11	5	3	4	1	1	1
ENSMUSG00000026179	444	269	268	431	477	313	358	352	757	409	913	187
ENSMUSG00000103013	1	0	1	1	3	2	1	1	8	6	2	2
ENSMUSG00000018189	415	246	216	245	277	294	162	101	276	161	241	82
ENSMUSG00000100455	95	79	59	26	50	18	14	11	24	13	20	6
ENSMUSG00000026360	2734	1576	1624	946	970	831	605	402	949	280	530	123
ENSMUSG00000006301	5594	5291	3781	6076	6415	4543	5319	3253	8664	4343	6892	1779
ENSMUSG00000099931	0	1	0	1	4	0	0	1	3	1	3	0
ENSMUSG00000103403	0	0	0	0	0	0	1	0	0	0	0	0
ENSMUSG00000037995	40	19	18	25	48	30	3	8	10	6	12	1
ENSMUSG00000026358	30	8	14	40	11	511	2	0	13	5	5	10
ENSMUSG00000100441	2	0	2	0	2	2	1	0	3	0	2	0
ENSMUSG00000073650	4	2	3	3	5	4	8	2	2	8	10	2
ENSMUSG00000026547	8919	6291	4821	5846	7235	4439	2874	1881	4695	3234	4811	1438
ENSMUSG00000026357	0	0	0	0	0	3	0	0	1	0	0	0
ENSMUSG00000090323	0	0	1	0	0	0	0	1	0	0	0	0
ENSMUSG00000026177	82	39	45	109	36	726	2	7	15	9	6	8
ENSMUSG00000035131	0	1	0	0	0	0	0	0	0	1	0	0
ENSMUSG00000026546	0	3	0	0	0	1	0	1	1	0	1	1
ENSMUSG00000026176	761	667	513	1189	1241	976	1257	884	2305	1382	2351	585
ENSMUSG00000085184	0	0	0	0	0	2	0	0	0	0	0	0
ENSMUSG00000049598	0	0	0	0	0	3	0	0	0	0	0	0
ENSMUSG00000053318	1	1	0	1	1	1	0	0	0	0	0	0
ENSMUSG00000026544	12	9	5	16	12	11	6	6	20	8	8	3
ENSMUSG00000060128	2	0	0	0	0	0	1	0	0	0	1	0
ENSMUSG00000026175	219	137	120	229	232	183	303	199	521	287	505	114
ENSMUSG00000056220	2576	2052	1964	2200	2549	2433	269	139	360	141	227	66
ENSMUSG00000097028	8	4	1	3	8	6	0	0	4	0	1	0
ENSMUSG00000037872	1	1	0	2	1	1	0	0	1	0	0	0
ENSMUSG00000032487	27944	21606	17802	19486	21959	18084	2101	795	1815	685	631	339
ENSMUSG00000101199	0	2	0	1	0	0	0	0	0	0	0	0
ENSMUSG00000097754	0	2	2	4	0	13	0	1	0	0	1	0
ENSMUSG00000099875	29	17	25	6	16	5	9	15	27	13	12	7
ENSMUSG00000033364	333	291	218	423	421	392	278	179	481	332	512	151
ENSMUSG00000103227	0	0	0	0	1	0	0	0	0	0	0	0
ENSMUSG00000005338	0	1	0	0	0	0	0	0	0	0	0	0
ENSMUSG00000026174	911	726	622	1144	1235	1090	727	476	1140	683	1180	306
ENSMUSG00000037860	314	205	170	302	321	324	160	111	272	142	229	57
ENSMUSG00000037849	110	89	76	67	59	46	0	0	0	1	0	2
ENSMUSG00000070501	337	194	168	188	160	195	0	0	0	2	0	1
ENSMUSG00000073491	48	33	37	42	45	64	0	0	1	0	2	0
ENSMUSG00000043263	1776	1012	1135	1169	1010	1109	17	11	21	15	13	5
ENSMUSG00000066677	390	223	259	336	342	343	5	4	7	6	7	7
ENSMUSG00000103105	3	1	2	1	0	1	0	0	0	0	0	0
ENSMUSG00000103051	0	0	0	1	0	0	0	0	0	0	0	0
ENSMUSG00000073490	675	477	383	886	727	1182	3	1	10	5	11	8
ENSMUSG00000073489	4762	2660	2476	3424	3137	2579	138	85	220	95	102	46
ENSMUSG00000090222	337	244	221	434	358	326	11	9	13	14	27	5
ENSMUSG00000102187	1	0	0	0	0	0	0	0	0	0	0	0
ENSMUSG00000090272	1244	797	737	1090	940	963	185	93	214	168	192	85
ENSMUSG00000006010	881	655	597	849	805	774	466	260	682	419	673	184
ENSMUSG00000026536	1896	885	901	1151	1109	1080	72	27	93	44	38	19
ENSMUSG00000026173	8	2	2	3	4	1	0	1	2	2	1	1
ENSMUSG00000039997	4527	3293	2857	4916	4600	4537	660	382	870	644	709	342
ENSMUSG00000026535	9659	6140	5568	7319	7273	6563	533	292	623	322	247	158
ENSMUSG00000103588	36	27	20	38	35	61	3	1	3	1	0	0
ENSMUSG00000054203	1836	1154	1069	1247	1146	1058	11	11	27	4	3	3
ENSMUSG00000045381	2	2	4	3	0	2	0	0	0	1	2	0
ENSMUSG00000047048	1	1	0	0	0	0	0	0	1	0	1	0
ENSMUSG00000026135	598	479	395	500	545	419	195	137	354	196	369	119
ENSMUSG00000006005	3828	2196	1926	3125	2854	2599	1857	1459	2999	2037	3147	990
ENSMUSG00000026532	6	3	5	6	3	0	0	0	1	0	0	0
ENSMUSG00000026172	207	172	158	237	240	235	143	119	309	173	344	66
ENSMUSG00000026171	900	634	590	865	1041	642	290	175	368	246	376	119
ENSMUSG00000006014	3	4	2	6	3	1	4	1	8	1	3	2
ENSMUSG00000026527	1	1	4	2	1	4	4	2	1	3	2	3
ENSMUSG00000026526	744	452	492	552	594	541	786	591	1127	717	1130	287
ENSMUSG00000039783	0	0	0	0	0	1	0	0	0	0	0	0
ENSMUSG00000026525	11	6	6	11	10	28	9	5	20	14	11	8
ENSMUSG00000033276	129	130	92	171	169	122	123	60	179	145	186	57
ENSMUSG00000078185	152	137	106	222	253	235	201	163	384	268	378	121
ENSMUSG00000066842	13	8	4	13	16	14	97	82	224	167	256	64
ENSMUSG00000093650	0	0	0	0	0	0	2	0	2	2	2	0
ENSMUSG00000033257	200	180	133	336	353	400	200	159	453	278	471	126
ENSMUSG00000026170	4	4	1	5	5	21	7	0	9	4	5	5
ENSMUSG00000006542	0	0	1	2	0	0	0	0	0	0	0	1
ENSMUSG00000033227	0	0	1	0	0	12	0	1	2	1	3	0
ENSMUSG00000026197	212	173	113	155	213	168	91	75	179	90	148	36
ENSMUSG00000026198	6	5	8	6	6	6	8	3	4	3	6	0
ENSMUSG00000033124	912	633	562	865	945	668	672	454	950	647	1032	294
ENSMUSG00000026199	229	166	132	298	320	267	268	157	429	302	454	136
ENSMUSG00000026200	34	34	25	54	65	67	45	28	81	46	98	28
ENSMUSG00000026201	437	286	268	474	587	441	362	304	684	401	777	164
ENSMUSG00000026202	103	80	53	189	168	245	37	24	63	39	58	20
ENSMUSG00000096094	0	0	0	0	0	1	0	0	0	0	0	0
ENSMUSG00000026203	2411	1792	1430	1509	1801	1169	820	364	1062	584	771	247
ENSMUSG00000026204	2743	1889	1635	2673	3119	1832	1913	1248	2320	2004	2732	856
ENSMUSG00000101840	65	25	31	42	54	16	25	7	36	29	31	8
ENSMUSG00000026209	819	459	486	502	601	499	559	433	725	507	687	203
ENSMUSG00000026208	0	0	0	0	0	0	0	0	0	0	1	0
ENSMUSG00000026207	51	43	30	66	59	198	62	28	88	75	118	29
ENSMUSG00000026385	378	191	211	189	220	187	405	261	640	343	589	138
ENSMUSG00000026388	4	4	3	3	10	8	12	7	19	13	14	2
ENSMUSG00000026389	3	5	4	6	2	25	1	2	6	2	4	0
ENSMUSG00000038147	1	0	0	1	0	12	0	0	0	0	0	0
ENSMUSG00000052423	840	647	570	1464	1390	910	448	251	592	684	887	271
ENSMUSG00000062729	341	239	176	386	446	302	238	121	290	250	356	99
ENSMUSG00000062963	637	395	427	501	554	431	386	305	591	386	658	180
ENSMUSG00000079137	3	0	5	0	3	0	1	0	0	1	1	1
ENSMUSG00000103983	1	0	2	2	7	4	3	4	8	6	17	4
ENSMUSG00000013973	1114	1019	787	1049	1093	924	625	374	981	531	839	250
ENSMUSG00000013997	526	392	346	519	558	464	352	227	555	309	563	122
ENSMUSG00000006412	751	421	391	417	473	428	316	195	436	293	528	179
ENSMUSG00000102929	0	1	1	2	4	0	3	2	2	1	9	1
ENSMUSG00000045259	0	0	0	1	1	0	0	0	0	0	2	0
ENSMUSG00000006411	1	0	0	0	2	1	0	0	0	0	0	0
ENSMUSG00000048865	41	7	27	32	6	307	2	0	13	9	11	5
ENSMUSG00000026641	758	423	421	756	866	636	409	305	641	410	658	174
ENSMUSG00000103711	7	3	4	4	15	4	3	0	6	6	19	0
ENSMUSG00000038235	12335	8254	8110	11026	12552	8601	5466	3862	8457	5104	8831	2238
ENSMUSG00000053483	774	548	507	745	812	555	499	384	745	527	821	228
ENSMUSG00000038599	0	0	0	0	0	1	0	0	0	0	0	0
ENSMUSG00000038576	34	21	19	36	48	21	215	185	390	110	172	40
ENSMUSG00000079164	3	0	1	1	3	1	18	12	16	3	12	2
ENSMUSG00000030768	103	75	68	150	154	171	69	65	117	74	101	45
ENSMUSG00000102478	1	1	2	0	3	1	0	1	0	1	0	0
ENSMUSG00000118599	0	0	1	0	0	0	0	0	0	0	0	0
ENSMUSG00000046836	1797	1446	1118	2026	1987	1871	1680	1008	2637	1715	2568	779
ENSMUSG00000042901	2541	1736	1609	2655	2490	2434	1211	812	2013	1263	2017	612
ENSMUSG00000104212	0	0	0	0	0	0	0	1	0	0	0	0
ENSMUSG00000053461	0	0	0	1	1	0	1	0	0	1	1	0
ENSMUSG00000056050	1042	720	582	1261	1147	1198	998	689	1576	1108	1637	539
ENSMUSG00000006538	1	0	0	0	1	0	0	0	1	0	2	0
ENSMUSG00000026162	33	19	13	45	38	31	40	20	40	36	44	16
ENSMUSG00000026205	0	0	1	0	0	0	1	3	1	1	1	0
ENSMUSG00000033159	907	670	576	899	1089	832	690	424	1156	683	1248	307
ENSMUSG00000049339	1023	929	666	1331	1402	1076	735	514	1292	847	1370	307
ENSMUSG00000072258	88	54	51	64	97	56	29	21	48	38	47	11
ENSMUSG00000049353	26	26	20	52	59	56	49	41	85	40	64	13
ENSMUSG00000097416	1	2	2	3	2	0	0	1	3	0	4	0
ENSMUSG00000102915	0	0	0	0	0	2	0	0	0	0	1	0
ENSMUSG00000026637	118	58	61	105	113	89	97	91	196	73	156	29
ENSMUSG00000103653	1	3	3	0	2	3	2	7	4	0	0	1
ENSMUSG00000097089	1	1	1	4	4	1	2	2	3	0	3	2
ENSMUSG00000032997	5	2	0	5	3	33	1	2	1	2	0	3
ENSMUSG00000026211	0	0	0	0	0	0	1	1	4	3	2	0
ENSMUSG00000051703	1	0	0	0	0	2	0	0	0	0	0	0
ENSMUSG00000026213	136	116	105	280	258	286	216	170	396	258	504	96
ENSMUSG00000006576	0	0	0	1	0	1	1	1	1	1	0	3
ENSMUSG00000041670	23	20	15	30	21	38	17	22	45	13	24	5
ENSMUSG00000025993	346	323	292	1059	1338	1149	57	40	112	56	115	28
ENSMUSG00000070896	0	0	0	0	1	0	0	0	2	0	0	0
ENSMUSG00000090682	0	0	0	0	1	0	0	0	0	0	0	0
ENSMUSG00000016252	934	472	485	492	595	428	581	342	831	411	737	185
ENSMUSG00000027304	543	412	330	745	684	667	515	413	953	582	965	276
ENSMUSG00000086620	0	0	0	0	0	0	0	0	0	0	0	1
ENSMUSG00000016257	1138	701	575	759	947	733	697	509	1051	536	908	306
ENSMUSG00000027296	0	0	0	1	0	0	0	0	0	0	0	0
ENSMUSG00000014873	263	156	206	252	245	218	123	118	236	146	217	49
ENSMUSG00000027460	2	1	1	0	0	0	0	0	0	0	0	0
ENSMUSG00000087004	1	1	1	5	1	3	0	1	0	1	0	1
ENSMUSG00000014867	7499	5910	5191	5923	6868	5592	5008	3265	7747	4569	6978	1877
ENSMUSG00000027459	150	126	99	160	177	134	161	118	322	143	329	71
ENSMUSG00000078905	1	0	0	0	0	0	1	0	1	1	0	1
ENSMUSG00000084050	0	0	0	0	0	0	1	0	0	0	0	0
ENSMUSG00000050530	1869	1487	1117	2371	2394	1714	2023	1365	3153	1992	3331	968
ENSMUSG00000080888	0	0	0	0	1	0	0	0	0	0	0	0
ENSMUSG00000081949	0	0	0	0	1	0	0	0	0	0	0	0
ENSMUSG00000090093	30	21	16	42	62	41	24	18	47	38	70	24
ENSMUSG00000049897	0	0	0	0	0	0	0	0	0	0	1	1
ENSMUSG00000078902	2	6	3	3	1	1	2	1	7	1	7	2
ENSMUSG00000027463	19	23	14	16	17	11	61	58	129	45	98	16
ENSMUSG00000032802	6883	6216	4836	7270	8303	5526	1979	1231	2743	1404	2131	583
ENSMUSG00000084323	1	0	0	1	3	0	0	0	0	0	0	0
ENSMUSG00000068079	0	0	0	0	0	0	0	0	0	2	5	0
ENSMUSG00000081087	208	94	93	107	137	66	122	56	178	90	125	44
ENSMUSG00000052406	688	474	416	602	540	485	353	227	539	329	552	171
ENSMUSG00000026643	3065	2201	1820	1892	2011	1666	1732	1074	2531	1168	1634	547
ENSMUSG00000078898	0	0	0	0	0	0	0	1	0	0	0	0
ENSMUSG00000049950	98	68	55	83	75	70	33	31	47	42	78	20
ENSMUSG00000026644	0	0	0	0	0	0	1	0	1	0	0	0
ENSMUSG00000078897	27	15	21	16	30	16	16	5	16	6	21	5
ENSMUSG00000078896	0	0	1	0	1	0	0	0	0	0	1	0
ENSMUSG00000014852	2	0	0	0	0	6	1	0	1	0	0	0
ENSMUSG00000095545	0	0	0	1	0	0	0	0	0	0	0	0
ENSMUSG00000074698	1946	1868	1425	2432	2804	2347	2189	1214	3515	2084	3192	916
ENSMUSG00000078889	0	0	0	1	2	0	0	2	0	1	1	0
ENSMUSG00000083481	3	1	0	0	0	0	0	0	0	0	0	0
ENSMUSG00000026650	1	0	0	0	0	0	0	0	0	0	0	0
ENSMUSG00000078887	0	0	2	1	1	0	0	0	0	0	0	0
ENSMUSG00000089756	0	0	0	0	0	0	0	0	0	0	0	1
ENSMUSG00000027465	1171	871	758	1500	1527	1362	1276	905	2118	1290	2033	512
ENSMUSG00000078886	0	0	0	0	0	0	0	0	1	0	0	0
ENSMUSG00000078894	3	2	0	0	2	0	0	0	1	1	0	0
ENSMUSG00000000392	2	0	0	1	0	2	0	0	0	0	0	0
ENSMUSG00000015488	301	285	206	445	494	396	321	224	495	356	583	142
ENSMUSG00000095199	0	0	0	2	0	0	0	2	3	2	4	2
ENSMUSG00000027297	0	0	1	0	1	2	1	0	0	0	0	1
ENSMUSG00000078880	0	0	0	0	0	0	1	0	0	0	0	0
ENSMUSG00000027466	1415	925	879	1249	1283	1087	826	725	1274	801	1389	369
ENSMUSG00000078879	0	0	0	0	2	0	0	0	0	0	0	0
ENSMUSG00000078878	63	41	35	56	71	67	65	39	104	55	105	27
ENSMUSG00000032715	3796	2824	2090	2968	3314	2346	1312	713	1457	325	459	139
ENSMUSG00000068062	1	0	0	1	0	0	0	1	2	0	0	0
ENSMUSG00000081434	602	373	373	230	350	242	314	268	518	195	394	113
ENSMUSG00000078877	44	43	27	71	59	56	47	39	107	40	124	37
ENSMUSG00000036067	260	138	157	244	226	325	2	3	7	7	5	3
ENSMUSG00000051817	0	1	1	1	1	0	1	2	2	1	4	1
ENSMUSG00000074527	1	0	0	2	3	2	1	3	6	1	2	0
ENSMUSG00000074682	7	5	4	10	35	23	17	4	34	18	26	12
ENSMUSG00000083335	1	0	0	0	0	0	0	0	0	0	0	0
ENSMUSG00000087364	1	0	0	0	1	0	1	0	1	0	0	0
ENSMUSG00000078875	0	0	0	1	1	0	0	0	0	0	0	0
ENSMUSG00000083111	0	0	0	0	1	0	0	2	0	1	1	0
ENSMUSG00000078872	0	0	1	0	0	0	1	0	0	0	0	0
ENSMUSG00000082765	0	0	0	0	0	0	0	1	0	0	0	0
ENSMUSG00000078870	44	24	31	55	60	62	57	15	63	39	86	16
ENSMUSG00000078868	1	1	0	1	0	1	0	0	0	0	1	0
ENSMUSG00000026896	1304	860	752	2204	1902	2092	112	95	176	145	170	103
ENSMUSG00000078867	19	18	12	25	23	22	16	12	27	10	23	4
ENSMUSG00000027468	0	0	1	0	0	0	0	0	0	0	0	0
ENSMUSG00000083619	1	2	3	2	4	0	0	1	0	0	2	0
ENSMUSG00000078866	20	21	15	53	50	45	68	29	110	56	129	26
ENSMUSG00000094786	0	3	1	1	0	3	3	0	3	1	4	0
ENSMUSG00000036040	0	0	0	0	0	0	0	0	0	0	0	1
ENSMUSG00000078864	17	15	13	20	30	22	12	9	19	12	37	5
ENSMUSG00000026893	1	0	0	2	1	13	0	1	1	1	0	0
ENSMUSG00000095362	195	133	149	184	226	214	188	102	292	150	318	66
ENSMUSG00000082901	4	2	6	0	1	0	0	1	0	0	0	0
ENSMUSG00000074521	11	7	5	6	11	13	11	6	17	8	19	7
ENSMUSG00000074529	0	1	1	0	0	1	1	1	5	0	1	0
ENSMUSG00000078862	82	59	55	95	92	99	57	46	109	46	103	19
ENSMUSG00000074519	55	37	33	66	64	58	43	46	82	56	96	15
ENSMUSG00000026648	88	54	37	61	65	100	36	21	61	35	57	14
ENSMUSG00000078861	111	73	77	97	91	82	86	56	134	86	152	27
ENSMUSG00000075324	1	1	0	2	2	0	0	3	2	5	4	0
ENSMUSG00000082127	26	46	22	59	47	42	25	11	55	47	68	15
ENSMUSG00000026646	40	21	25	19	34	25	4	12	31	18	26	10
ENSMUSG00000084104	4	5	7	1	4	3	3	2	2	1	1	0
ENSMUSG00000085043	0	0	0	0	0	0	1	0	0	0	0	0
ENSMUSG00000009614	111	67	69	98	104	91	347	382	708	352	857	145
ENSMUSG00000091192	0	1	0	0	0	0	1	0	2	1	6	0
ENSMUSG00000109865	735	628	465	734	748	579	513	353	906	594	945	238
ENSMUSG00000051396	95	85	57	76	81	83	63	51	108	71	106	26
ENSMUSG00000039496	17	14	10	18	26	17	21	11	37	15	33	4
ENSMUSG00000081278	0	0	0	0	0	0	0	0	2	0	0	0
ENSMUSG00000026655	961	879	646	570	612	496	866	531	1613	820	1333	321
ENSMUSG00000081070	4	1	3	2	2	0	2	0	0	0	0	0
ENSMUSG00000009621	161	112	91	242	260	220	93	84	218	108	297	54
ENSMUSG00000109946	24	20	14	34	31	46	11	14	33	22	25	6
ENSMUSG00000034032	347	317	218	537	472	486	302	196	527	370	581	130
ENSMUSG00000019188	3005	2724	1858	3401	3173	2673	3079	1834	4587	3081	4373	1303
ENSMUSG00000042814	83	64	53	79	97	80	35	38	89	42	66	14
ENSMUSG00000042745	187	95	95	221	327	265	325	315	582	334	615	154
ENSMUSG00000009876	0	0	0	0	0	1	0	1	0	3	0	0
ENSMUSG00000007659	5121	4016	3261	3938	4232	3436	1859	1182	2977	1566	2326	685
ENSMUSG00000027298	9	8	4	17	17	13	2	3	4	8	6	1
ENSMUSG00000034903	1063	802	653	460	524	260	398	301	635	231	340	108
ENSMUSG00000060445	1	0	0	0	1	0	0	3	1	0	4	0
ENSMUSG00000049999	17	22	12	54	70	54	55	49	122	64	154	31
ENSMUSG00000070476	182	163	109	275	282	255	484	372	876	495	1029	215
ENSMUSG00000086881	2	1	1	1	1	3	1	1	4	1	0	1
ENSMUSG00000083707	0	0	0	0	0	1	0	1	0	0	0	0
ENSMUSG00000039155	69	54	26	46	53	47	137	108	311	103	224	40
ENSMUSG00000061897	68	32	34	25	40	27	16	22	27	15	27	5
ENSMUSG00000027469	735	429	406	310	345	358	245	151	394	178	282	123
ENSMUSG00000026918	632	410	343	874	870	742	694	474	1343	864	1484	395
ENSMUSG00000027470	0	0	0	2	0	0	0	0	3	0	0	0
ENSMUSG00000074676	0	0	2	1	6	2	0	0	0	0	0	0
ENSMUSG00000026917	1125	900	709	1028	1109	826	730	450	1088	724	1044	244
ENSMUSG00000085929	5	4	1	2	2	6	4	4	7	0	5	2
ENSMUSG00000039117	196	132	129	257	254	223	222	140	290	193	364	77
ENSMUSG00000085704	17	3	5	5	11	17	11	10	33	30	40	6
ENSMUSG00000025314	300	224	179	418	413	584	223	145	436	149	264	65
ENSMUSG00000039108	844	539	482	725	839	581	616	437	926	583	932	279
ENSMUSG00000027566	2290	1543	1336	1557	1816	1357	1295	935	1817	1159	1850	495
ENSMUSG00000015846	588	507	394	981	978	874	978	716	1960	1175	2414	534
ENSMUSG00000039086	48	41	32	81	78	93	85	47	128	81	133	36
ENSMUSG00000085766	3	0	1	1	1	2	3	1	2	0	1	0
ENSMUSG00000039069	133	105	97	161	149	156	75	79	148	98	205	42
ENSMUSG00000074673	0	2	1	0	1	2	0	1	0	0	0	0
ENSMUSG00000089898	2	5	8	14	7	9	0	0	0	0	0	0
ENSMUSG00000026657	2816	2149	1584	2731	2612	1989	2133	1517	3483	2111	2922	909
ENSMUSG00000051329	641	629	449	898	835	876	669	392	1037	568	933	262
ENSMUSG00000027472	416	194	213	280	361	306	311	209	546	295	556	134
ENSMUSG00000087355	2	3	6	6	3	0	4	0	2	0	7	0
ENSMUSG00000086018	7	15	13	16	19	11	20	5	20	15	12	4
ENSMUSG00000033943	996	780	622	1412	1415	1156	802	546	1506	925	1446	458
ENSMUSG00000026837	976	633	604	831	914	572	768	592	1169	674	1238	309
ENSMUSG00000027474	948	609	569	1155	1095	928	727	564	1310	662	1305	331
ENSMUSG00000086560	2	1	2	2	2	1	3	2	4	2	0	0
ENSMUSG00000039050	380	257	215	401	397	479	273	224	501	288	569	138
ENSMUSG00000039449	735	492	433	880	893	757	575	446	937	589	962	252
ENSMUSG00000083378	2	1	1	1	0	0	2	0	2	2	0	0
ENSMUSG00000039041	2173	1680	1329	1951	2075	1704	1195	710	1828	1129	1832	523
ENSMUSG00000008200	787	435	380	493	585	487	347	287	569	355	551	194
ENSMUSG00000080873	1	0	0	0	0	0	0	0	0	0	0	0
ENSMUSG00000026994	87	57	44	115	97	83	188	102	202	85	97	25
ENSMUSG00000100197	1	0	0	0	0	0	0	0	0	0	0	0
ENSMUSG00000033902	264	180	157	472	546	471	262	208	442	400	655	119
ENSMUSG00000087458	1	0	1	2	4	2	2	0	3	2	1	0
ENSMUSG00000015647	6006	4439	3446	6765	7801	5053	10350	7774	16141	11988	19643	5182
ENSMUSG00000098789	1	0	0	0	0	0	0	0	0	0	0	0
ENSMUSG00000026662	332	258	245	527	482	523	489	315	861	604	1003	245
ENSMUSG00000003283	66	16	22	25	7	204	0	0	9	2	2	7
ENSMUSG00000039001	6098	1722	2896	2333	3066	1672	3118	2216	3210	2435	4540	1005
ENSMUSG00000026664	419	288	265	217	284	295	46	24	65	34	57	12
ENSMUSG00000086670	1	0	0	0	0	0	0	0	0	0	0	0
ENSMUSG00000069188	6	2	6	2	8	0	4	0	3	2	2	0
ENSMUSG00000026833	118	45	80	95	23	469	18	7	55	20	21	21
ENSMUSG00000038990	315	238	196	565	624	495	313	208	537	433	928	194
ENSMUSG00000035829	0	0	0	0	0	2	0	0	0	0	1	1
ENSMUSG00000026831	1	0	0	0	0	1	0	0	1	0	0	0
ENSMUSG00000026668	0	0	0	3	0	0	0	0	0	0	0	0
ENSMUSG00000084843	0	0	1	0	1	7	0	0	0	1	0	0
ENSMUSG00000035772	719	678	478	856	918	773	388	291	844	502	887	198
ENSMUSG00000082895	22	11	25	12	13	7	6	11	10	12	7	3
ENSMUSG00000068040	2377	2026	1610	2893	2843	2611	1112	752	1776	1182	1962	495
ENSMUSG00000034848	217	156	123	277	282	264	203	169	336	202	331	93
ENSMUSG00000074671	184	166	131	365	353	297	286	183	493	330	502	142
ENSMUSG00000098488	0	0	0	0	0	0	0	0	1	0	0	0
ENSMUSG00000026829	0	0	0	0	0	1	0	0	0	0	0	0
ENSMUSG00000063611	0	0	0	0	0	1	0	0	0	1	0	2
ENSMUSG00000051413	293	218	181	556	567	862	155	136	373	205	393	74
ENSMUSG00000074899	7	4	3	3	5	5	4	4	6	4	5	3
ENSMUSG00000038963	1025	889	680	557	600	567	248	132	349	157	248	75
ENSMUSG00000027293	15564	10325	9097	13540	13666	10591	14783	10166	21691	14655	27389	6723
ENSMUSG00000046020	536	428	383	856	822	757	534	450	1184	747	1370	305
ENSMUSG00000026669	67	32	40	29	27	31	36	27	72	45	92	23
ENSMUSG00000027475	688	513	494	997	1028	877	558	351	910	654	993	280
ENSMUSG00000073236	17	17	7	36	23	20	27	33	83	41	94	34
ENSMUSG00000027569	227	150	128	247	238	242	153	123	321	209	287	68
ENSMUSG00000042548	891	693	622	1222	1302	995	1310	875	1909	1283	2315	582
ENSMUSG00000049401	3881	2473	1927	3512	3461	2898	993	682	1812	1231	2045	569
ENSMUSG00000026672	1155	691	590	937	967	719	237	184	357	213	314	86
ENSMUSG00000086430	24	29	31	32	42	18	7	9	22	16	10	1
ENSMUSG00000050211	27	14	14	16	26	12	3	0	2	0	0	0
ENSMUSG00000026676	17	11	8	29	16	10	200	166	387	335	856	123
ENSMUSG00000081005	1	0	0	0	0	0	0	0	0	0	0	0
ENSMUSG00000061411	1065	782	673	1451	1409	1085	1235	770	2008	1207	1797	529
ENSMUSG00000039145	557	411	412	825	862	685	408	291	806	366	725	167
ENSMUSG00000082013	0	0	1	0	0	0	1	0	2	0	1	0
ENSMUSG00000046971	0	0	1	0	0	1	2	1	0	0	5	0
ENSMUSG00000056941	397	277	248	438	517	481	378	289	689	367	771	164
ENSMUSG00000040812	0	0	0	0	0	0	0	1	0	0	0	0
ENSMUSG00000027570	3	2	5	4	8	4	6	3	3	2	6	1
ENSMUSG00000080977	2	0	0	0	7	1	2	2	0	1	2	0
ENSMUSG00000039128	451	321	287	405	423	418	356	260	700	372	685	206
ENSMUSG00000025817	581	409	391	517	507	494	502	355	741	515	716	208
ENSMUSG00000056718	4	5	2	6	8	2	1	4	14	6	9	3
ENSMUSG00000026821	771	447	445	1023	933	872	455	405	783	666	1131	286
ENSMUSG00000025816	559	486	365	510	625	541	408	201	587	393	545	174
ENSMUSG00000027282	1873	1598	1277	2003	2047	1788	1436	857	2511	1504	2089	605
ENSMUSG00000085818	0	0	0	0	0	0	0	0	1	0	0	0
ENSMUSG00000026818	0	0	0	0	0	0	1	0	1	0	0	0
ENSMUSG00000025815	9	4	4	12	24	23	9	6	13	7	13	5
ENSMUSG00000043241	808	612	470	883	822	737	531	315	801	560	822	253
ENSMUSG00000026816	285	165	163	284	341	264	233	146	301	183	320	82
ENSMUSG00000045319	96	66	62	86	109	60	282	194	306	136	186	65
ENSMUSG00000102887	0	0	0	0	0	0	0	0	1	0	0	0
ENSMUSG00000039063	25	15	14	17	22	29	13	5	21	7	11	2
ENSMUSG00000087485	0	0	0	0	0	0	0	0	0	0	3	1
ENSMUSG00000118578	7	2	3	2	5	2	0	1	8	1	5	0
ENSMUSG00000038914	364	308	235	866	842	756	654	523	1252	913	1541	435
ENSMUSG00000027573	480	353	331	567	540	456	434	303	798	451	780	201
ENSMUSG00000023393	7	2	0	1	2	30	2	2	8	2	5	0
ENSMUSG00000039046	870	672	578	1353	1388	1206	992	680	1725	1439	2496	661
ENSMUSG00000086109	0	1	1	1	1	4	0	1	0	0	0	0
ENSMUSG00000102599	1	0	0	0	0	0	0	0	1	0	0	0
ENSMUSG00000027291	2400	1658	1490	2117	2268	1727	1853	1256	2574	1409	2069	558
ENSMUSG00000038848	848	722	592	1163	1164	990	979	613	1682	947	1538	451
ENSMUSG00000026812	703	532	392	813	826	704	326	191	557	288	487	150
ENSMUSG00000033808	937	820	651	1120	1110	1156	806	467	1417	739	1457	342
ENSMUSG00000026809	0	0	0	1	3	5	1	1	2	0	3	0
ENSMUSG00000026807	0	0	0	0	0	0	0	0	1	1	0	0
ENSMUSG00000035666	404	353	278	744	772	730	519	336	839	573	1010	259
ENSMUSG00000026806	180	119	113	206	225	176	123	87	209	124	217	83
ENSMUSG00000034780	41	38	31	38	62	48	32	18	66	16	39	9
ENSMUSG00000083910	1	0	0	0	0	0	1	1	1	0	0	0
ENSMUSG00000081257	0	0	0	0	0	1	0	0	0	0	0	0
ENSMUSG00000083773	199	80	124	96	29	889	37	26	93	57	37	51
ENSMUSG00000062646	85	80	63	141	104	115	119	103	274	183	398	65
ENSMUSG00000026803	360	228	198	380	399	333	235	151	369	249	320	111
ENSMUSG00000027030	56	45	36	50	46	48	74	71	126	105	128	33
ENSMUSG00000075312	5	2	9	14	7	5	2	7	9	6	4	2
ENSMUSG00000043535	2444	2037	1552	3656	3813	3013	3639	2004	4595	3566	4467	1482
ENSMUSG00000086495	0	0	0	1	0	0	1	0	0	1	1	0
ENSMUSG00000027575	941	676	548	851	861	815	644	421	1076	650	1048	289
ENSMUSG00000070461	37	28	27	67	88	55	110	54	176	124	166	49
ENSMUSG00000027035	61	59	39	56	37	322	8	1	14	11	19	10
ENSMUSG00000034738	5	0	3	12	5	68	8	4	7	9	22	5
ENSMUSG00000035513	19	13	16	77	87	56	1	2	1	0	2	0
ENSMUSG00000079499	59	41	37	103	119	93	2	0	3	7	7	1
ENSMUSG00000002102	3837	2187	2189	2557	2609	2202	1666	1304	2625	1474	2502	675
ENSMUSG00000026799	189	130	141	149	173	161	148	111	222	110	261	48
ENSMUSG00000086994	5	2	5	2	2	1	2	1	1	0	2	0
ENSMUSG00000016356	32	27	15	51	51	27	54	41	51	48	99	19
ENSMUSG00000005233	63	45	41	29	35	36	31	19	63	28	36	17
ENSMUSG00000027478	7	1	2	9	10	6	5	5	16	14	26	8
ENSMUSG00000002105	358	279	225	335	379	340	386	329	714	402	607	166
ENSMUSG00000082079	19	9	16	15	18	26	0	1	0	2	4	1
ENSMUSG00000027479	5353	3677	3248	4339	4681	3407	3004	2036	4701	3600	5262	1649
ENSMUSG00000002111	98	32	41	27	11	294	5	4	12	6	4	3
ENSMUSG00000044083	8	7	4	15	10	5	9	3	3	8	11	1
ENSMUSG00000083097	22	13	13	6	18	7	13	23	16	8	14	4
ENSMUSG00000002107	28	15	10	28	24	85	37	19	87	38	41	18
ENSMUSG00000027068	32	16	19	65	31	326	15	5	43	21	18	15
ENSMUSG00000082953	0	0	3	2	1	0	0	1	3	1	4	1
ENSMUSG00000027481	0	0	0	0	0	1	0	0	0	0	0	0
ENSMUSG00000015619	107	63	64	54	76	39	21	21	25	3	8	1
ENSMUSG00000086618	1	0	1	0	1	1	0	1	0	0	0	0
ENSMUSG00000079602	0	0	0	0	0	1	0	0	0	0	0	0
ENSMUSG00000025782	349	256	235	436	409	355	242	187	382	220	405	82
ENSMUSG00000103570	2	1	2	2	2	2	1	2	4	1	3	0
ENSMUSG00000027070	0	0	0	0	1	0	0	0	0	1	0	0
ENSMUSG00000002100	0	0	0	0	0	1	0	0	0	0	0	0
ENSMUSG00000025781	2854	2061	1511	2328	2195	2278	2490	1778	4456	2445	4102	1158
ENSMUSG00000037262	134	92	66	114	149	124	101	79	167	100	161	52
ENSMUSG00000063145	89	68	54	64	86	78	72	41	85	60	81	22
ENSMUSG00000075307	0	0	0	2	3	17	1	0	3	2	0	2
ENSMUSG00000027485	11	6	7	2	8	1	0	1	0	0	1	1
ENSMUSG00000038572	1	0	0	1	0	0	0	0	0	0	0	0
ENSMUSG00000037254	2	0	0	1	1	1	0	1	1	1	2	0
ENSMUSG00000039844	21038	16097	12739	22453	23298	16759	12251	7519	18639	13076	17253	5978
ENSMUSG00000025780	7	2	1	1	0	3	18	22	55	4	26	2
ENSMUSG00000027086	114	83	83	171	149	195	81	63	146	109	205	54
ENSMUSG00000083732	0	0	0	0	0	1	0	0	1	0	0	0
ENSMUSG00000048316	124	65	82	81	142	46	60	31	128	57	46	13
ENSMUSG00000027487	94	102	75	149	130	192	78	52	162	85	191	43
ENSMUSG00000027488	83	77	58	120	144	146	148	90	194	94	200	50
ENSMUSG00000039826	351	267	226	413	461	419	282	197	471	301	529	138
ENSMUSG00000061186	6	6	7	5	7	8	3	2	5	0	4	1
ENSMUSG00000042133	2056	1295	1062	1835	1504	1468	965	612	1549	1075	1673	504
ENSMUSG00000082345	1	1	1	1	6	0	2	0	3	0	2	2
ENSMUSG00000026798	180	92	108	164	187	167	115	99	219	116	246	50
ENSMUSG00000070883	27	7	1	21	19	28	4	2	3	2	6	2
ENSMUSG00000083007	0	2	0	0	0	1	2	0	1	0	0	0
ENSMUSG00000059316	323	282	198	591	530	497	1037	581	1350	917	1382	379
ENSMUSG00000027088	314	225	216	417	406	391	237	142	349	225	370	96
ENSMUSG00000081857	2	2	2	1	1	3	0	2	0	1	0	0
ENSMUSG00000069020	664	406	450	602	641	505	359	277	608	289	561	138
ENSMUSG00000039798	0	0	1	0	0	0	0	0	0	0	0	0
ENSMUSG00000038533	504	406	306	599	653	501	440	313	744	474	704	193
ENSMUSG00000042155	5	5	8	13	20	17	13	10	17	14	28	4
ENSMUSG00000039787	9	4	3	6	8	4	0	1	8	2	3	0
ENSMUSG00000083900	0	0	1	0	0	0	0	0	1	0	0	0
ENSMUSG00000027489	0	1	1	4	4	5	2	4	12	3	12	0
ENSMUSG00000068882	3234	2217	1745	2826	2286	2378	1996	1223	3088	1779	2784	868
ENSMUSG00000038523	0	0	0	0	0	3	0	0	0	1	0	1
ENSMUSG00000102196	0	0	1	0	0	2	0	0	0	0	0	0
ENSMUSG00000051730	153	91	104	117	162	105	66	59	128	83	103	36
ENSMUSG00000102674	2	0	0	0	0	0	0	0	0	0	0	1
ENSMUSG00000089902	1	0	0	0	2	0	0	0	1	1	0	0
ENSMUSG00000085735	1	1	0	2	0	4	2	0	7	7	6	0
ENSMUSG00000082424	22	16	18	14	8	5	15	11	19	5	15	2
ENSMUSG00000082314	0	2	0	1	0	0	0	3	1	0	1	0
ENSMUSG00000027490	276	261	195	261	288	275	351	225	592	304	518	132
ENSMUSG00000000876	80	68	66	101	114	120	181	165	330	202	405	82
ENSMUSG00000097602	6	4	6	4	1	6	1	3	4	6	5	0
ENSMUSG00000059842	93	75	58	121	116	83	118	66	130	94	175	43
ENSMUSG00000085483	1	2	1	3	4	1	0	0	3	2	1	0
ENSMUSG00000027288	2510	1856	1559	2615	2911	2644	2418	1663	3506	2582	3884	1150
ENSMUSG00000038467	5539	2873	3030	3183	3412	2712	1772	1294	2380	1523	2157	672
ENSMUSG00000082064	6	0	4	4	6	2	2	1	8	2	3	1
ENSMUSG00000044308	1541	1307	975	1727	1735	1502	1269	853	2193	1318	2063	571
ENSMUSG00000027287	1570	1198	986	1525	1409	1263	1142	634	1625	1257	1881	531
ENSMUSG00000042064	1	0	0	1	2	1	0	0	0	0	0	0
ENSMUSG00000027286	271	175	149	210	225	170	153	137	263	224	352	81
ENSMUSG00000047965	10	11	15	7	7	4	7	9	10	4	5	4
ENSMUSG00000075304	17	10	9	4	5	6	3	3	3	0	0	1
ENSMUSG00000087264	7	2	2	3	4	4	0	0	7	1	1	0
ENSMUSG00000086515	68	34	53	27	46	30	5	6	11	3	5	2
ENSMUSG00000027596	1	0	0	0	0	0	0	0	0	0	0	0
ENSMUSG00000027285	527	416	327	559	621	565	411	299	661	422	656	174
ENSMUSG00000075302	21	10	11	26	23	10	4	4	4	3	1	0
ENSMUSG00000104076	1	0	1	0	0	0	0	0	0	0	0	0
ENSMUSG00000033705	452	326	239	716	694	612	714	560	1378	1371	2308	603
ENSMUSG00000027597	319	161	170	161	231	143	142	133	285	115	241	59
ENSMUSG00000070880	1	1	4	0	4	2	5	2	2	1	1	0
ENSMUSG00000097025	16	9	9	13	19	11	7	5	11	4	7	1
ENSMUSG00000027284	93	65	61	162	158	112	119	74	202	134	283	70
ENSMUSG00000027598	937	753	617	1352	1361	1219	956	693	1654	1024	1623	441
ENSMUSG00000082596	0	0	0	0	0	0	0	1	0	0	0	0
ENSMUSG00000047459	1573	888	1005	1020	1174	973	870	703	1464	873	1494	371
ENSMUSG00000027602	433	334	257	413	483	275	180	139	247	187	311	83
ENSMUSG00000038383	341	338	269	550	522	488	284	164	457	321	504	143
ENSMUSG00000038375	1572	1583	1194	2068	2284	1761	1238	747	2086	1284	2074	529
ENSMUSG00000014959	2130	1502	1323	1896	2091	1674	1512	1166	2385	1556	2612	617
ENSMUSG00000090100	100	74	59	196	202	159	114	88	211	169	283	70
ENSMUSG00000041997	834	621	522	1078	1117	980	793	543	1289	801	1202	378
ENSMUSG00000087519	4	3	1	3	7	3	7	2	10	3	6	1
ENSMUSG00000038369	1171	942	712	1207	1257	1124	677	524	1211	812	1237	357
ENSMUSG00000027603	1	0	0	0	0	0	0	0	0	1	0	0
ENSMUSG00000027272	491	387	354	776	776	726	711	502	1193	862	1409	375
ENSMUSG00000026773	1837	1259	1172	1441	1503	1252	1073	605	1338	1130	1306	479
ENSMUSG00000102329	18	10	10	56	38	40	0	0	0	0	0	0
ENSMUSG00000054484	29	21	29	67	68	106	19	22	68	38	48	17
ENSMUSG00000041975	37	37	27	120	104	140	96	74	140	126	170	52
ENSMUSG00000037197	1733	1165	1059	1507	1388	1265	872	590	1418	852	1392	437
ENSMUSG00000027605	37	35	31	16	20	110	26	15	52	18	35	9
ENSMUSG00000086529	0	1	0	0	0	0	0	0	0	0	1	0
ENSMUSG00000027610	591	378	343	456	492	416	207	142	285	153	331	80
ENSMUSG00000085317	0	1	0	0	0	1	0	0	0	0	0	0
ENSMUSG00000085010	0	0	0	0	0	0	0	1	0	0	0	0
ENSMUSG00000023572	362	282	268	426	434	392	206	196	320	206	344	92
ENSMUSG00000041966	167	158	109	251	250	220	160	96	263	195	298	91
ENSMUSG00000074652	0	0	0	0	0	0	1	0	0	0	1	0
ENSMUSG00000027015	0	1	0	0	1	1	0	0	0	0	1	0
ENSMUSG00000026790	1104	639	642	715	713	552	552	441	880	605	924	274
ENSMUSG00000019715	129	118	85	224	212	237	173	121	294	242	399	109
ENSMUSG00000079103	0	0	0	0	0	0	0	0	0	0	1	0
ENSMUSG00000074890	29	22	14	55	101	108	55	43	121	95	125	45
ENSMUSG00000023206	307	215	210	309	338	355	27	36	88	41	61	15
ENSMUSG00000038324	3647	2647	2246	3270	3332	2427	2444	1671	3646	2154	3478	858
ENSMUSG00000016349	1	0	0	0	0	0	0	0	0	0	1	0
ENSMUSG00000038312	1445	951	856	1189	1302	1069	905	649	1405	905	1524	415
ENSMUSG00000027611	44521	37855	25618	33474	33211	26177	22723	13233	35940	17641	25053	7991
ENSMUSG00000027612	143	143	98	153	157	99	28	15	46	16	20	5
ENSMUSG00000074649	1277	896	704	1037	1102	831	639	393	1061	666	1131	292
ENSMUSG00000016344	297	191	202	283	346	252	478	403	699	444	906	194
ENSMUSG00000058594	1301	903	760	1023	1135	999	988	750	1556	911	1583	445
ENSMUSG00000038751	0	0	0	1	3	1	1	1	0	0	1	0
ENSMUSG00000027613	8454	5458	4797	5070	6051	3938	2582	1581	3530	1418	2376	614
ENSMUSG00000086754	20	15	13	26	29	40	8	2	16	5	10	2
ENSMUSG00000027579	5	5	3	15	11	18	10	4	18	10	21	6
ENSMUSG00000083993	2	0	2	1	0	2	0	2	1	0	0	0
ENSMUSG00000074647	0	0	0	0	0	2	0	0	1	0	2	0
ENSMUSG00000047841	1	2	0	2	0	0	4	1	5	3	16	3
ENSMUSG00000027259	78	101	81	165	161	169	109	81	203	150	225	49
ENSMUSG00000050619	264	215	219	358	369	363	110	78	190	109	217	70
ENSMUSG00000047909	76	57	45	75	95	77	67	42	109	99	130	47
ENSMUSG00000080801	0	0	0	0	0	1	0	0	0	0	0	0
ENSMUSG00000027580	7120	5000	4409	9774	10257	7906	2434	1596	3796	3220	4590	1626
ENSMUSG00000026768	0	0	0	2	1	1	0	1	0	0	16	3
ENSMUSG00000005882	378	280	270	417	405	407	225	165	393	268	404	114
ENSMUSG00000038705	747	579	486	610	781	519	367	230	549	312	574	167
ENSMUSG00000084033	0	1	0	0	0	3	0	0	1	1	2	3
ENSMUSG00000078972	1	0	0	0	0	0	0	0	0	0	0	0
ENSMUSG00000038259	0	0	1	0	0	0	0	0	0	0	0	0
ENSMUSG00000027581	1	0	0	0	0	0	0	0	0	0	1	0
ENSMUSG00000027263	855	661	581	914	880	834	324	234	593	368	576	203
ENSMUSG00000026767	768	560	467	701	752	528	435	272	654	361	644	195
ENSMUSG00000102630	0	1	0	0	0	0	0	0	0	0	0	0
ENSMUSG00000104449	3	0	0	0	0	0	0	1	0	0	0	0
ENSMUSG00000104045	1084	888	650	1269	1094	961	326	174	475	287	431	141
ENSMUSG00000026730	5943	3907	3985	4690	5621	3595	2450	1338	2960	2253	2857	1009
ENSMUSG00000049630	1165	986	808	1218	1382	1061	951	581	1446	1172	1728	532
ENSMUSG00000104459	14	13	13	25	36	24	21	30	52	45	56	24
ENSMUSG00000102900	103	55	63	64	115	54	82	42	105	90	109	47
ENSMUSG00000103599	3	4	2	7	9	7	6	2	8	9	9	6
ENSMUSG00000043909	1258	841	728	1217	1330	1051	908	726	1562	1009	1650	449
ENSMUSG00000026727	1402	1081	913	1521	1551	1288	1439	1070	2638	2168	3171	933
ENSMUSG00000038241	1375	723	609	1132	1182	910	902	703	1529	993	1714	531
ENSMUSG00000102691	24	32	18	25	31	21	9	5	13	6	20	7
ENSMUSG00000103232	1	0	0	0	0	2	0	0	0	0	0	0
ENSMUSG00000086358	3	0	1	2	4	4	1	0	4	3	7	2
ENSMUSG00000027254	147	90	72	128	114	92	154	109	254	114	200	57
ENSMUSG00000074646	37	33	21	35	37	30	35	16	84	53	34	9
ENSMUSG00000027012	3283	2550	2161	2732	3019	2440	1901	1244	2990	1751	2547	745
ENSMUSG00000026726	26	26	24	98	79	64	93	74	190	136	225	55
ENSMUSG00000026723	181	118	104	135	148	112	92	71	166	91	146	54
ENSMUSG00000027010	400	334	278	560	561	657	691	561	1204	782	1435	352
ENSMUSG00000005881	1737	1062	964	1278	1418	1083	1246	896	2071	1196	2000	492
ENSMUSG00000027018	425	348	329	393	403	364	283	187	477	280	429	116
ENSMUSG00000026728	69845	39279	36924	48096	52074	38337	101744	71543	121825	96333	145671	39786
ENSMUSG00000081002	0	0	0	0	0	0	0	0	1	0	0	0
ENSMUSG00000003418	74	49	48	250	196	198	122	75	228	213	527	91
ENSMUSG00000104354	4	0	0	1	0	0	1	0	1	0	2	0
ENSMUSG00000041921	66	54	42	49	50	70	50	55	101	55	99	40
ENSMUSG00000084946	0	0	0	0	0	0	0	0	0	1	0	0
ENSMUSG00000041911	0	0	0	0	0	0	0	0	2	0	1	0
ENSMUSG00000038180	12	7	6	15	12	12	11	6	13	8	16	6
ENSMUSG00000023391	0	0	0	0	0	0	0	0	2	0	0	0
ENSMUSG00000064263	0	0	0	3	1	0	0	1	0	0	1	0
ENSMUSG00000063275	88	72	70	147	124	113	104	57	138	162	179	60
ENSMUSG00000102553	0	0	0	1	0	4	0	1	3	5	5	2
ENSMUSG00000103926	3	0	0	1	0	2	2	0	0	1	0	0
ENSMUSG00000086657	2	4	2	2	5	7	2	0	4	1	3	0
ENSMUSG00000026718	2101	1727	1393	1497	1740	1218	861	436	1135	704	956	290
ENSMUSG00000103901	31	32	15	30	30	25	21	14	28	15	33	12
ENSMUSG00000061531	0	0	1	0	1	0	0	0	3	2	1	0
ENSMUSG00000026712	35	21	31	26	20	25	9	11	13	6	3	1
ENSMUSG00000027111	5815	4736	3582	9868	10255	8206	12318	7245	18098	15601	21889	7349
ENSMUSG00000006494	790	639	508	1368	1343	1124	1643	1158	2633	1815	2636	869
ENSMUSG00000033526	130	71	75	119	193	195	67	91	174	110	215	41
ENSMUSG00000070271	12	4	5	3	5	4	6	3	4	4	6	0
ENSMUSG00000083305	0	0	0	0	0	0	0	0	2	0	0	0
ENSMUSG00000085281	0	0	0	0	0	0	0	0	1	0	0	0
ENSMUSG00000000308	1	0	0	1	0	0	0	0	1	0	1	0
ENSMUSG00000074643	0	2	0	2	0	0	2	1	3	2	1	0
[truncated: 21,530 more rows]

## Sheet: norm
Geneid	Gene name	Transcript ID(s)	Transcript type	LPS.1	LPS.2	LPS.3	LPS.4	LPS.5	LPS.6	PBS.1	PBS.2	PBS.3	PBS.4	PBS.5	PBS.6
ENSMUSG00000097426	Gm8941	ENSMUST00000181451	processed_pseudogene	0.230741	0.0814413	0.270658	0.94831	0.839525	0.954919	0.0783907	0	0.0479312	0	0	0
ENSMUSG00000102135	Gm37108	ENSMUST00000194605	processed_pseudogene	0	0.0814413	0.0902194	0	0	0	0	0	0	0	0	0
ENSMUSG00000100764	Gm29155	ENSMUST00000186289,ENSMUST00000185910	lncRNA	0	0	0	0	0	0	0	0	0.191725	0	0.0488667	0
ENSMUSG00000100480	Gm29156	ENSMUST00000187764	lncRNA	0	0	0	0	0	0	0.313563	0.225725	0.0958623	0.234643	0.1466	0.521902
ENSMUSG00000100025	Gm8141	ENSMUST00000190856	processed_pseudogene	0.230741	0.162883	0.541317	0.177808	0.33581	0.0636613	0.156781	0.112863	0.0958623	0.156429	0.0977333	0
ENSMUSG00000100954	Gm10138	ENSMUST00000185848,ENSMUST00000206952,ENSMUST00000186597	pseudogene,lncRNA	1.67287	0.977296	1.26307	1.3632	2.07083	0.954919	2.43011	1.24149	1.91725	1.56429	2.58993	1.39174
ENSMUSG00000051285	Pcmtd1	ENSMUST00000182823,ENSMUST00000061280,ENSMUST00000182388,ENSMUST00000182306,ENSMUST00000182675,ENSMUST00000183204,ENSMUST00000182114,ENSMUST00000182892	nonsense_mediated_decay,processed_transcript,retained_intron,protein_coding	44.0714	48.539	46.7337	53.6981	50.9872	55.8309	43.1149	36.6803	45.8222	44.1911	41.9765	44.8836
ENSMUSG00000098201	Gm26983	ENSMUST00000182051	processed_pseudogene	0.11537	0.0814413	0	0.0592694	0.111937	0	0.0783907	0.112863	0	0	0	0
ENSMUSG00000103509	Gm38372	ENSMUST00000194854	TEC	0.11537	0.0814413	0	0.237078	0.279842	0.254645	0.0783907	0	0.0958623	0.391072	0.1466	0.695869
ENSMUSG00000048538	Gm9826	ENSMUST00000029124	processed_pseudogene	0	0	0	0	0	0	0	0	0.0479312	0	0	0
ENSMUSG00000097797	Gm26901	ENSMUST00000193106,ENSMUST00000193428,ENSMUST00000193732,ENSMUST00000181554	retained_intron,lncRNA	0	0	0.180439	0.118539	0	0.127323	0	0	0.0479312	0.156429	0.0488667	0.173967
ENSMUSG00000039748	Exo1	ENSMUST00000193610,ENSMUST00000192378,ENSMUST00000193822,ENSMUST00000194306,ENSMUST00000191680,ENSMUST00000194816,ENSMUST00000193858,ENSMUST00000195196,ENSMUST00000194636,ENSMUST00000039725	processed_transcript,retained_intron,protein_coding	0.980647	0.244324	0.811975	0.414886	0.503715	1.01858	1.64621	2.14439	3.06759	2.58107	3.42067	2.43554
ENSMUSG00000057363	Uxs1	ENSMUST00000136704,ENSMUST00000153317,ENSMUST00000136179,ENSMUST00000126008,ENSMUST00000076997,ENSMUST00000139451,ENSMUST00000134860,ENSMUST00000128261	nonsense_mediated_decay,processed_transcript,protein_coding	29.8809	28.2601	31.3964	24.0041	27.5364	26.4194	39.117	36.2289	37.1946	38.1686	36.7477	32.184
ENSMUSG00000101253	Gm29088	ENSMUST00000189363	lncRNA	0	0	0	0	0	0	0	0	0.0479312	0	0	0
ENSMUSG00000090243	Gm16103	ENSMUST00000163003	processed_pseudogene	0.0576851	0	0.180439	0	0	0	0	0	0	0	0	0.173967
ENSMUSG00000100701	Gm19587	ENSMUST00000191395	processed_pseudogene	1.03833	1.22162	1.35329	1.06685	0.783557	0.381968	0.705517	0.790038	1.00655	0.860358	0.390933	0.521902
ENSMUSG00000100555	Gm8173	ENSMUST00000186797	processed_pseudogene	0.0576851	0	0	0	0.0559683	0	0	0	0	0	0.0488667	0
ENSMUSG00000038702	Dsel	ENSMUST00000189370,ENSMUST00000035462,ENSMUST00000186365,ENSMUST00000189731	processed_transcript,protein_coding	21.1128	26.5499	19.9385	34.2577	32.3497	36.1596	46.6425	43.4521	51.1426	44.9732	41.7321	38.6208
ENSMUSG00000101875	Gm6028	ENSMUST00000077111	processed_pseudogene	0	0	0.0902194	0	0.0559683	0	0.0783907	0	0	0	0	0
ENSMUSG00000101220	Gm6717	ENSMUST00000185549	processed_pseudogene	0	0	0	0	0	0	0	0	0	0.0782143	0	0
ENSMUSG00000033021	Gmppa	ENSMUST00000133418,ENSMUST00000143730,ENSMUST00000140287,ENSMUST00000144874,ENSMUST00000037796,ENSMUST00000188097,ENSMUST00000132291,ENSMUST00000141124,ENSMUST00000131545,ENSMUST00000124539,ENSMUST00000135453,ENSMUST00000113584,ENSMUST00000145166	nonsense_mediated_decay,retained_intron,protein_coding	32.7652	34.7754	32.9301	36.2729	29.9431	31.8306	23.2821	24.2654	21.5211	21.1179	21.1104	19.1364
ENSMUSG00000078184	Rbm8a2	ENSMUST00000104983	protein_coding	0.403796	0.162883	0.0902194	0	0.0559683	0.0636613	0	0.112863	0.0479312	0.156429	0	0
ENSMUSG00000070695	Cntnap5a	ENSMUST00000043725	protein_coding	0.980647	1.05874	0.902194	1.00758	1.39921	0.572951	0.391954	0.112863	0.431381	0	0.5864	0.173967
ENSMUSG00000086235	Gm16284	ENSMUST00000140995	processed_pseudogene	0.403796	0.407207	0.451097	0.355616	0.447747	0.254645	0.235172	0.225725	0.383449	0.0782143	0.390933	0.347935
ENSMUSG00000084353	Gm15452	ENSMUST00000119877	processed_pseudogene	0.0576851	0	0.0902194	0.0592694	0.0559683	0	0.0783907	0.112863	0.0958623	0	0	0
ENSMUSG00000103933	Gm36964	ENSMUST00000191876	processed_pseudogene	0.288426	0.162883	0.451097	0.177808	0.111937	0.190984	0.235172	0.112863	0.335518	0.234643	0	0
ENSMUSG00000066693	Gm7493	ENSMUST00000085919	processed_pseudogene	0.0576851	0	0	0	0	0	0	0	0	0	0	0
ENSMUSG00000101571	Gm6187	ENSMUST00000040649	processed_pseudogene	0.0576851	0	0	0.0592694	0	0	0	0	0.0479312	0	0	0
ENSMUSG00000061024	Rrs1	ENSMUST00000072079	protein_coding	46.2635	33.6353	35.6367	29.8718	32.3497	26.6741	23.0469	32.053	28.0877	24.7939	25.655	26.2691
ENSMUSG00000023150	Ivns1abp	ENSMUST00000186745,ENSMUST00000111887,ENSMUST00000190872,ENSMUST00000097543,ENSMUST00000023918	nonsense_mediated_decay,protein_coding	44.9367	51.7152	47.7261	47.1192	50.3715	48.8919	47.8184	57.8985	61.7353	52.8729	58.8843	51.8423
ENSMUSG00000026374	Tsn	ENSMUST00000186608,ENSMUST00000188882,ENSMUST00000189768,ENSMUST00000027623,ENSMUST00000186163,ENSMUST00000188512	processed_transcript,retained_intron,protein_coding	39.8604	50.9823	41.4107	66.9744	66.2105	66.7807	81.6048	75.6179	92.1716	92.9186	96.5116	90.9849
ENSMUSG00000026377	Nifk	ENSMUST00000161495,ENSMUST00000027626,ENSMUST00000112688	protein_coding	66.1649	58.8006	62.883	51.6236	47.9649	50.6107	45.4666	49.7724	52.2929	46.2247	50.1861	42.1001
ENSMUSG00000025911	Adhfe1	ENSMUST00000186467,ENSMUST00000190654,ENSMUST00000130927,ENSMUST00000027044,ENSMUST00000144177	nonsense_mediated_decay,protein_coding	1.90361	1.30306	1.80439	4.08959	3.69391	4.64727	2.11655	2.93443	2.10897	5.08393	4.78893	4.87109
ENSMUSG00000052748	Swt1	ENSMUST00000129939,ENSMUST00000141977,ENSMUST00000124880,ENSMUST00000111883,ENSMUST00000064771,ENSMUST00000138095,ENSMUST00000131312,ENSMUST00000185247,ENSMUST00000189595,ENSMUST00000139244	nonsense_mediated_decay,retained_intron,protein_coding	11.2486	12.542	11.097	10.7278	13.3205	12.9232	8.38781	7.33606	11.6952	9.15108	8.9426	7.13266
ENSMUSG00000079671	2610203C22Rik	ENSMUST00000145176,ENSMUST00000148310,ENSMUST00000148585,ENSMUST00000115480,ENSMUST00000153239	retained_intron,lncRNA	4.90324	3.99062	4.24031	5.86767	6.32442	7.0664	4.62505	5.19168	4.64932	9.62036	7.7698	12.6996
ENSMUSG00000081441	Gm6161	ENSMUST00000121942	processed_pseudogene	0.11537	0	0	0	0	0	0.0783907	0	0.0958623	0	0	0
ENSMUSG00000067879	Vxn	ENSMUST00000088666	protein_coding	0.11537	0	0.180439	0.237078	0.0559683	0.254645	0	0	0.0958623	0.0782143	0.1466	0
ENSMUSG00000057335	Cep170	ENSMUST00000194489,ENSMUST00000192643,ENSMUST00000193098,ENSMUST00000057037,ENSMUST00000193765,ENSMUST00000195717,ENSMUST00000194371,ENSMUST00000192927,ENSMUST00000192961,ENSMUST00000192664,ENSMUST00000194263,ENSMUST00000192991,ENSMUST00000194984,ENSMUST00000194727,ENSMUST00000195433	nonsense_mediated_decay,processed_transcript,retained_intron,protein_coding	167.864	199.45	165.733	181.246	169.024	162.718	230.626	206.2	199.537	209.536	162.335	218.503
ENSMUSG00000103634	3110062G12Rik	ENSMUST00000192113	TEC	0.11537	0.0814413	0	0	0.0559683	0.0636613	0	0	0	0	0.0488667	0
ENSMUSG00000104154	Gm38104	ENSMUST00000195121	TEC	0.173055	0.244324	0.0902194	0.177808	0	0.127323	0	0.112863	0.0479312	0.0782143	0.195467	0.173967
ENSMUSG00000103435	Gm36992	ENSMUST00000195463	lncRNA	0.346111	0.407207	0.180439	0.414886	0.279842	0.0636613	0.705517	0	0.766899	0.391072	0.195467	0.173967
ENSMUSG00000053286	Trmt1l	ENSMUST00000065625,ENSMUST00000188179,ENSMUST00000189655,ENSMUST00000185230,ENSMUST00000188843,ENSMUST00000186244,ENSMUST00000188679	nonsense_mediated_decay,retained_intron,protein_coding	17.9978	20.116	19.1265	30.3459	25.9133	29.6025	21.2439	20.8796	21.2814	24.1682	25.7039	22.7897
ENSMUSG00000103928	Gm37893	ENSMUST00000192826	TEC	0.173055	0.732972	0.360878	0.889041	0.391778	0.50929	0.235172	0.225725	0.335518	0.469286	0.537533	1.39174
ENSMUSG00000026484	Rnf2	ENSMUST00000188871,ENSMUST00000190070,ENSMUST00000187048,ENSMUST00000187991,ENSMUST00000186415,ENSMUST00000185945,ENSMUST00000076110	processed_transcript,retained_intron,protein_coding	42.5139	40.6392	38.9748	42.0813	38.3943	38.4514	36.6869	38.4861	37.0987	37.8557	34.1578	34.6195
ENSMUSG00000103238	Gm36527	ENSMUST00000195500	TEC	0.173055	0	0	0.0592694	0.0559683	0	0	0	0	0.0782143	0.0488667	0
ENSMUSG00000100551	Gm19503	ENSMUST00000187109	processed_pseudogene	0	0	0	0	0.0559683	0	0.156781	0.225725	0.0958623	0	0	0
ENSMUSG00000025912	Mybl1	ENSMUST00000088658,ENSMUST00000160451,ENSMUST00000115468,ENSMUST00000188212,ENSMUST00000160022	retained_intron,protein_coding	4.32639	5.78233	3.87944	3.6747	3.63794	3.37405	4.38988	4.74023	4.88898	3.12857	4.8378	3.65331
ENSMUSG00000045210	Vcpip1	ENSMUST00000057438	protein_coding	59.1273	77.3692	60.3568	96.2535	92.6276	100.839	65.7698	61.5101	72.0406	69.8454	70.8567	74.1101
ENSMUSG00000041763	Tpp2	ENSMUST00000190207,ENSMUST00000185579,ENSMUST00000188313,ENSMUST00000186441,ENSMUST00000087933,ENSMUST00000190401,ENSMUST00000186028,ENSMUST00000187115,ENSMUST00000188302,ENSMUST00000189388	nonsense_mediated_decay,processed_transcript,retained_intron,protein_coding	130.022	130.469	135.51	124.644	125.593	129.614	120.643	121.892	124.909	139.691	121.336	123.343
ENSMUSG00000097893	1700034P13Rik	ENSMUST00000209020,ENSMUST00000189431,ENSMUST00000181821,ENSMUST00000189322,ENSMUST00000207445,ENSMUST00000191287,ENSMUST00000181358	lncRNA	1.49981	1.14018	2.34571	2.19297	3.13423	2.86476	2.11655	1.01576	2.34863	2.58107	1.466	0.869837
ENSMUSG00000026504	Sdccag8	ENSMUST00000150429,ENSMUST00000123409,ENSMUST00000027785,ENSMUST00000133305,ENSMUST00000056773,ENSMUST00000139589	nonsense_mediated_decay,processed_transcript,retained_intron,protein_coding	12.1139	7.4926	10.7361	8.17918	9.29074	9.10356	11.0531	11.9634	10.5449	10.7154	9.8222	9.0463
ENSMUSG00000103367	Gm38158	ENSMUST00000194617	processed_pseudogene	0.0576851	0.0814413	0.180439	0.592694	0.783557	0.190984	0.391954	0.338588	0.335518	0.5475	0.342067	0.173967
ENSMUSG00000103584	Gm38053	ENSMUST00000193938	unprocessed_pseudogene	0	0	0	0	0	0	0	0	0	0	0.0488667	0
ENSMUSG00000047343	Mettl21c	ENSMUST00000162750,ENSMUST00000159881,ENSMUST00000061421	processed_transcript,retained_intron,protein_coding	0	0	0	0	0	0	0	0	0	0	0.0488667	0
ENSMUSG00000102211	Gm37490	ENSMUST00000195566	TEC	0	0	0	0	0	0	0.156781	0	0	0	0.0488667	0
ENSMUSG00000087082	Gm15423	ENSMUST00000150600	lncRNA	0	0	0	0	0	0	0	0	0.0479312	0	0	0
ENSMUSG00000103251	Gm37519	ENSMUST00000191687	TEC	0	0	0	0	0	0.0636613	0	0	0	0	0	0
ENSMUSG00000091844	Gm8251	ENSMUST00000168641,ENSMUST00000238662	protein_coding	0	0.0814413	0	0.0592694	0	0	0	0	0.0479312	0	0	0
ENSMUSG00000026483	Niban1	ENSMUST00000097541,ENSMUST00000111875,ENSMUST00000086267,ENSMUST00000148810,ENSMUST00000134499	nonsense_mediated_decay,processed_transcript,protein_coding	5.30703	5.1308	3.33812	4.56374	2.40664	35.4593	1.95977	2.7087	1.82138	1.6425	1.466	2.60951
ENSMUSG00000100594	2810414N06Rik	ENSMUST00000186444	lncRNA	0.0576851	0.325765	0.180439	0.592694	0.391778	1.08224	0.470344	1.01576	0.862761	0.860358	0.5864	0.521902
ENSMUSG00000082012	Gm5257	ENSMUST00000121823	processed_pseudogene	0	0	0	0	0	0	0.0783907	0	0	0.0782143	0	0
ENSMUSG00000019699	Akt3	ENSMUST00000111159,ENSMUST00000111160,ENSMUST00000211158,ENSMUST00000019843	processed_transcript,protein_coding	64.7227	71.2611	66.1309	103.069	85.0719	105.805	76.3526	69.8619	74.3412	106.45	90.6476	98.4655
ENSMUSG00000104391	Gm37960	ENSMUST00000192402	TEC	0.0576851	0	0	0.0592694	0	0.127323	0	0	0	0.0782143	0.0488667	0
ENSMUSG00000102133	Gm37106	ENSMUST00000193760	TEC	0.0576851	0	0.180439	0	0	0	0	0	0	0	0	0
ENSMUSG00000102749	Gm37598	ENSMUST00000194506	TEC	0	0	0	0.0592694	0	0	0	0	0	0	0	0
ENSMUSG00000103646	Gm37706	ENSMUST00000195379	TEC	0	0	0	0	0	0	0	0	0	0	0.0977333	0
ENSMUSG00000102427	Gm37463	ENSMUST00000193819	TEC	0	0	0	0	0	0	0.0783907	0	0	0	0	0
ENSMUSG00000097892	Gm26801	ENSMUST00000193187,ENSMUST00000180591	lncRNA	0.0576851	0	0	0.0592694	0.167905	0	0.0783907	0	0.0958623	0	0	0.173967
ENSMUSG00000063659	Zbtb18	ENSMUST00000193440,ENSMUST00000094276,ENSMUST00000194319,ENSMUST00000192851,ENSMUST00000195612,ENSMUST00000192699,ENSMUST00000195002,ENSMUST00000194269,ENSMUST00000077225,ENSMUST00000195549,ENSMUST00000195388,ENSMUST00000193480	processed_transcript,protein_coding	13.8444	17.9985	14.2547	19.9738	19.421	24.3186	25.8689	22.1211	23.1508	29.0175	28.4893	26.2691
ENSMUSG00000102432	Gm29856	ENSMUST00000191905,ENSMUST00000192282	lncRNA	0	0	0	0.0592694	0	0	0	0	0	0	0	0
ENSMUSG00000026049	Tex30	ENSMUST00000129702,ENSMUST00000147661,ENSMUST00000133677,ENSMUST00000127923,ENSMUST00000125540,ENSMUST00000150911,ENSMUST00000143327,ENSMUST00000152239,ENSMUST00000156392,ENSMUST00000027215,ENSMUST00000149502,ENSMUST00000128190,ENSMUST00000147571	protein_coding	3.17268	5.04936	4.33053	5.33425	4.30956	5.15656	6.50643	4.40164	6.08726	7.19572	4.44687	4.00125
ENSMUSG00000103767	Gm37858	ENSMUST00000192759	TEC	0	0	0	0	0	0	0	0.112863	0.143794	0	0.2932	0.173967
ENSMUSG00000101746	2310043L19Rik	ENSMUST00000189507	lncRNA	0	0	0	0	0.0559683	0	0	0	0	0	0	0
ENSMUSG00000043019	Edem3	ENSMUST00000188145,ENSMUST00000191070,ENSMUST00000187951,ENSMUST00000059498	protein_coding	35.4187	39.7434	38.253	57.6099	55.7445	63.4703	61.3016	60.4943	68.1581	70.6275	71.1499	74.806
ENSMUSG00000032666	1700025G04Rik	ENSMUST00000121533,ENSMUST00000128433,ENSMUST00000044581,ENSMUST00000187603	nonsense_mediated_decay,retained_intron,protein_coding	51.109	55.2986	49.8011	81.4954	78.4676	68.0539	61.6935	48.418	51.1905	86.9743	89.3282	80.025
ENSMUSG00000100685	Gm28610	ENSMUST00000187716	lncRNA	0.173055	0.244324	0.0902194	0.414886	0.447747	0.190984	0.235172	0	0.239656	0.625715	0.342067	0
ENSMUSG00000015961	Adss	ENSMUST00000161808,ENSMUST00000159184,ENSMUST00000016105	retained_intron,protein_coding	85.0279	102.697	87.2422	88.9041	94.5865	87.7252	134.519	110.041	125.148	119.824	116.352	122.299
ENSMUSG00000102483	Catspere1	ENSMUST00000194528	protein_coding	0	0	0	0	0	0	0.0783907	0	0	0.156429	0	0
ENSMUSG00000014980	Tsen15	ENSMUST00000159717,ENSMUST00000159270,ENSMUST00000163027,ENSMUST00000188105,ENSMUST00000162371,ENSMUST00000161717,ENSMUST00000015124	processed_transcript,retained_intron,protein_coding	5.71083	4.31639	3.60878	3.73397	5.37296	4.58361	5.25218	7.33606	4.93691	4.45822	7.7698	4.52315
ENSMUSG00000026235	Epha4	ENSMUST00000186930,ENSMUST00000188797,ENSMUST00000190149,ENSMUST00000188952,ENSMUST00000189934,ENSMUST00000027451,ENSMUST00000187346	nonsense_mediated_decay,retained_intron,protein_coding	1.32676	0.65153	1.26307	1.83735	2.18276	1.90984	5.33057	3.72446	5.32036	2.50286	2.88313	1.91364
ENSMUSG00000032649	Colgalt2	ENSMUST00000127586,ENSMUST00000044311	nonsense_mediated_decay,protein_coding	0	0	0	0	0	0	0	0	0	0	0.0488667	0
ENSMUSG00000026047	Poglut2	ENSMUST00000141125,ENSMUST00000152643,ENSMUST00000149665,ENSMUST00000027213,ENSMUST00000065767	nonsense_mediated_decay,retained_intron,protein_coding	9.74879	10.9131	12.0894	18.6106	16.6226	17.2522	20.068	21.4439	23.1028	27.5314	28.9291	26.443
ENSMUSG00000091476	Catspere2	ENSMUST00000191719,ENSMUST00000239149,ENSMUST00000094273,ENSMUST00000192146,ENSMUST00000239155,ENSMUST00000238506	nonsense_mediated_decay,protein_coding	0.11537	0	0	0	0.0559683	0	0	0.112863	0.0958623	0.0782143	0.1466	0
ENSMUSG00000102493	Gm8010	ENSMUST00000194128	unprocessed_pseudogene	0	0	0	0	0.111937	0.0636613	0	0	0	0	0	0
ENSMUSG00000004872	Pax3	ENSMUST00000087086,ENSMUST00000172555,ENSMUST00000004994	processed_transcript,protein_coding	0	0	0	0	0	0.0636613	0	0	0	0	0	0
ENSMUSG00000041684	Bivm	ENSMUST00000155917,ENSMUST00000186280,ENSMUST00000129068,ENSMUST00000035991,ENSMUST00000114709,ENSMUST00000138521	processed_transcript,protein_coding	11.364	13.0306	12.6307	17.8994	15.3913	18.0161	18.5002	18.2837	22.288	20.5704	18.4227	18.9624
ENSMUSG00000026502	Desi2	ENSMUST00000069568,ENSMUST00000159284,ENSMUST00000027783,ENSMUST00000161075	protein_coding	37.3223	44.9556	43.8467	36.0951	44.3829	41.1252	42.723	37.8089	44.0008	40.2804	36.3079	35.4893
ENSMUSG00000104126	Gm37486	ENSMUST00000195663	processed_pseudogene	0.230741	0.325765	0.721756	0.0592694	0.559683	0.127323	0.235172	0.225725	0.191725	0.0782143	0	0
ENSMUSG00000086350	B230369F24Rik	ENSMUST00000141846	lncRNA	0.230741	0	0	0.177808	0.111937	0.127323	0.313563	0.45145	0.431381	0.234643	0.1466	0.521902
ENSMUSG00000026500	Cox20	ENSMUST00000154437,ENSMUST00000027781	retained_intron,protein_coding	14.8251	10.8317	13.984	10.7278	9.17881	9.61285	7.68229	6.77175	9.34658	9.22929	7.86753	8.17647
ENSMUSG00000026048	Ercc5	ENSMUST00000139510,ENSMUST00000145406,ENSMUST00000131177,ENSMUST00000155862,ENSMUST00000137380,ENSMUST00000188376,ENSMUST00000027214	processed_transcript,retained_intron,protein_coding	17.594	15.7182	14.5253	14.2247	12.4809	12.4776	11.7586	13.2049	11.4555	13.8439	14.4157	16.3529
ENSMUSG00000100966	Gm5700	ENSMUST00000191483	processed_pseudogene	0	0	0	0	0	0.0636613	0	0	0	0	0	0
ENSMUSG00000101567	Txn-ps1	ENSMUST00000186385	processed_pseudogene	0.0576851	0.0814413	0.180439	0.0592694	0	0.0636613	0.156781	0.225725	0.0479312	0	0.0488667	0
ENSMUSG00000026245	Farsb	ENSMUST00000190441,ENSMUST00000170217,ENSMUST00000189931,ENSMUST00000188247,ENSMUST00000191021,ENSMUST00000189529,ENSMUST00000068333	nonsense_mediated_decay,processed_transcript,retained_intron,protein_coding	99.2761	109.539	98.0685	111.782	92.2358	112.68	65.2995	60.1557	68.6854	60.5379	52.3851	65.5857
ENSMUSG00000104018	4833412K13Rik	ENSMUST00000195509	TEC	0	0.0814413	0.180439	0.118539	0	0	0.0783907	0.112863	0.0958623	0.0782143	0.0488667	0
ENSMUSG00000026482	Rgl1	ENSMUST00000111859,ENSMUST00000128251,ENSMUST00000149536,ENSMUST00000188395,ENSMUST00000111857,ENSMUST00000027760	nonsense_mediated_decay,processed_transcript,retained_intron,protein_coding	45.5136	41.6165	42.2227	28.2122	26.1932	62.5154	14.1887	17.1551	13.8042	16.7379	15.8328	14.0914
ENSMUSG00000080950	Gm7278	ENSMUST00000119836	processed_pseudogene	1.61518	1.54738	2.61636	1.06685	1.79099	0.445629	0.548735	1.01576	0.527243	0.703929	0.244333	0.695869
ENSMUSG00000012187	Mogat1	ENSMUST00000113524,ENSMUST00000134947,ENSMUST00000152111,ENSMUST00000125458,ENSMUST00000012331,ENSMUST00000149732	processed_transcript,protein_coding	0	0	0.0902194	0	0	0.318306	0	0	0.0479312	0	0.0488667	0
ENSMUSG00000008475	Arpc5	ENSMUST00000077755,ENSMUST00000143008,ENSMUST00000097536	retained_intron,protein_coding	206.224	174.61	171.597	223.209	228.966	253.69	199.112	204.62	216.841	241.526	239.007	259.733
ENSMUSG00000056870	Gulp1	ENSMUST00000159555,ENSMUST00000161066,ENSMUST00000162600,ENSMUST00000074525,ENSMUST00000161793,ENSMUST00000160854	nonsense_mediated_decay,processed_transcript,protein_coding	3.115	4.7236	3.699	4.62301	4.81328	4.90192	7.21195	6.99748	9.34658	9.46393	9.9688	9.91614
ENSMUSG00000039630	Hnrnpu	ENSMUST00000159117,ENSMUST00000161769,ENSMUST00000150825,ENSMUST00000189450,ENSMUST00000037748,ENSMUST00000146362,ENSMUST00000134291,ENSMUST00000188044,ENSMUST00000162916	nonsense_mediated_decay,processed_transcript,retained_intron,protein_coding	475.268	420.481	412.574	379.502	356.798	331.612	325.008	340.845	366.578	321.696	337.327	356.285
ENSMUSG00000104279	Gm38300	ENSMUST00000194245	TEC	0	0	0	0.296347	0.223873	0.0636613	0.235172	0.112863	0.239656	0.234643	0.244333	0.173967
ENSMUSG00000026495	Efcab2	ENSMUST00000192905,ENSMUST00000027775,ENSMUST00000194861	processed_transcript,protein_coding	1.21139	1.54738	1.62395	2.37078	1.34324	1.1459	1.09747	0.790038	0.958623	1.48607	1.6126	2.08761
ENSMUSG00000032883	Acsl3	ENSMUST00000148608,ENSMUST00000154777,ENSMUST00000142704,ENSMUST00000035779,ENSMUST00000132997,ENSMUST00000134566,ENSMUST00000135642	retained_intron,protein_coding	12.3446	15.1481	12.6307	17.7216	13.4884	21.0719	28.5342	30.1343	29.7653	23.3861	21.8434	25.2253
ENSMUSG00000026480	Ncf2	ENSMUST00000187641,ENSMUST00000190323,ENSMUST00000186568,ENSMUST00000189135,ENSMUST00000027754,ENSMUST00000187235	retained_intron,protein_coding	1.73055	1.54738	1.80439	2.72639	0.615652	21.4538	0.313563	0.112863	0.718968	1.32964	0.2932	1.0438
ENSMUSG00000026494	Kif26b	ENSMUST00000193931,ENSMUST00000161017,ENSMUST00000160789	retained_intron,protein_coding	0.0576851	0.0814413	0	0	0.0559683	0.0636613	0.0783907	0.45145	0.143794	0.156429	0.2932	0.347935
ENSMUSG00000025915	Sgk3	ENSMUST00000188738,ENSMUST00000188486,ENSMUST00000191338,ENSMUST00000188625,ENSMUST00000189050,ENSMUST00000097826,ENSMUST00000188782,ENSMUST00000168907,ENSMUST00000188298,ENSMUST00000188830,ENSMUST00000166384,ENSMUST00000171265	nonsense_mediated_decay,processed_transcript,retained_intron,protein_coding	4.15333	3.58342	2.61636	5.21571	6.38039	10.9497	2.58689	1.58008	2.9238	3.05036	2.88313	2.26158
ENSMUSG00000079470	Utp14b	ENSMUST00000151622,ENSMUST00000053760	protein_coding	2.24972	3.42053	2.43593	3.08201	3.47004	3.75601	3.91954	2.48298	2.82794	3.285	3.17633	3.82728
ENSMUSG00000099377	Gm6159	ENSMUST00000191249	processed_pseudogene	0.230741	0	0.0902194	0.0592694	0.167905	0.190984	0.391954	0.225725	0.0958623	0	0.0488667	0
ENSMUSG00000072978	Gm5830	ENSMUST00000049117	processed_pseudogene	0.461481	0.0814413	0.360878	0.0592694	0.279842	0.127323	0.235172	0.112863	0.0479312	0.0782143	0	0
ENSMUSG00000046334	Gm6195	ENSMUST00000063059	processed_pseudogene	0	0.0814413	0	0	0	0	0	0	0	0	0	0
ENSMUSG00000050711	Scg2	ENSMUST00000185234,ENSMUST00000049972	protein_coding	0.576851	0.325765	0.180439	0.296347	0.447747	0.50929	1.48942	1.91866	1.58173	0.469286	1.3194	0.173967
ENSMUSG00000055067	Smyd3	ENSMUST00000111134,ENSMUST00000129393,ENSMUST00000128302,ENSMUST00000068437,ENSMUST00000194237,ENSMUST00000125756,ENSMUST00000131684	processed_transcript,protein_coding	7.55675	7.57404	6.58602	6.16402	6.32442	7.894	1.88138	3.16015	2.87587	3.05036	3.02973	4.34918
ENSMUSG00000054702	Ap1s3	ENSMUST00000162342,ENSMUST00000160706,ENSMUST00000159312	nonsense_mediated_decay,protein_coding	2.13435	1.79171	1.62395	1.60027	1.39921	7.70301	2.82207	3.27301	2.49242	1.40786	1.3194	1.39174
ENSMUSG00000096474	Gm5561	ENSMUST00000178932	processed_pseudogene	0.11537	0	0.0902194	0	0	0	0.156781	0	0	0.0782143	0	0
ENSMUSG00000102235	Gm37886	ENSMUST00000195349	TEC	0.11537	0.0814413	0	0	0	0	0	0	0	0	0	0
ENSMUSG00000026492	Tfb2m	ENSMUST00000027769,ENSMUST00000129982,ENSMUST00000129009,ENSMUST00000150778,ENSMUST00000139993	processed_transcript,protein_coding	4.21102	4.39783	4.96207	8.47552	8.56315	8.91258	18.1083	13.8821	17.5907	16.8943	21.0127	19.6583
ENSMUSG00000038949	Cnst	ENSMUST00000040706,ENSMUST00000153962,ENSMUST00000143270,ENSMUST00000144370	processed_transcript,retained_intron,protein_coding	13.4983	12.9492	9.65348	9.89799	10.4101	12.6049	10.9747	14.3335	11.6952	12.2796	13.5361	14.6133
ENSMUSG00000046101	Mcmdc2	ENSMUST00000140948,ENSMUST00000052843,ENSMUST00000171802,ENSMUST00000183059,ENSMUST00000118098,ENSMUST00000125294	nonsense_mediated_decay,protein_coding	0	0	0.0902194	0	0.0559683	0.0636613	0	0	0	0	0	0
ENSMUSG00000098234	Snhg6	ENSMUST00000182742,ENSMUST00000182498,ENSMUST00000182043,ENSMUST00000182580,ENSMUST00000182819	lncRNA	29.0156	18.2429	25.5321	20.3294	23.3948	17.2522	14.7375	18.058	12.2224	12.5143	11.4837	12.0037
ENSMUSG00000099032	Tcf24	ENSMUST00000097824,ENSMUST00000185184	protein_coding	0	0	0	0.0592694	0	0	0	0	0	0	0	0
ENSMUSG00000038936	Sccpdh	ENSMUST00000144480,ENSMUST00000131039,ENSMUST00000040538,ENSMUST00000143936,ENSMUST00000192611,ENSMUST00000134287	nonsense_mediated_decay,retained_intron,protein_coding	12.8638	14.9038	13.7134	17.1289	15.7271	17.5068	21.5575	20.8796	21.4252	21.1961	21.3059	18.7885
ENSMUSG00000042772	Smg7	ENSMUST00000186900,ENSMUST00000188937,ENSMUST00000111836,ENSMUST00000043560,ENSMUST00000186692,ENSMUST00000073441	processed_transcript,retained_intron,protein_coding	188.919	220.217	183.777	172.059	170.536	151.768	124.093	116.926	128.503	127.176	124.805	121.081
ENSMUSG00000100394	Gm28791	ENSMUST00000185888	lncRNA	0	0	0	0	0	0	0	0	0	0.156429	0	0
ENSMUSG00000026042	Col5a2	ENSMUST00000131535,ENSMUST00000134681,ENSMUST00000086430,ENSMUST00000150143	retained_intron,protein_coding	8.99888	7.16683	8.02953	6.28256	7.72363	5.66585	21.6358	22.2339	23.5821	18.4586	23.0651	22.7897
ENSMUSG00000073643	Wdfy1	ENSMUST00000113511,ENSMUST00000187005,ENSMUST00000127771,ENSMUST00000113515,ENSMUST00000143368,ENSMUST00000186464,ENSMUST00000130714,ENSMUST00000138319,ENSMUST00000113510,ENSMUST00000125641,ENSMUST00000113513,ENSMUST00000113512,ENSMUST00000113514,ENSMUST00000048820	nonsense_mediated_decay,processed_transcript,retained_intron,protein_coding	85.2009	87.5494	88.9564	97.9723	109.754	91.1629	39.6657	36.3417	38.3449	47.8672	52.4339	42.622
ENSMUSG00000026248	Mrpl44	ENSMUST00000189176,ENSMUST00000027464	retained_intron,protein_coding	21.5166	21.9892	21.2918	26.1378	25.8574	23.873	19.049	21.1053	18.789	21.4307	21.6968	19.6583
ENSMUSG00000026249	Serpine2	ENSMUST00000153862,ENSMUST00000189793,ENSMUST00000190724,ENSMUST00000191026,ENSMUST00000027467,ENSMUST00000191529	retained_intron,protein_coding	0.0576851	0.0814413	0.180439	0.118539	0.167905	0.318306	0	0	0.0479312	0.156429	0.0488667	0
ENSMUSG00000042751	Nmnat2	ENSMUST00000187569,ENSMUST00000190960,ENSMUST00000186368,ENSMUST00000185241,ENSMUST00000186621,ENSMUST00000043313	nonsense_mediated_decay,processed_transcript,retained_intron,protein_coding	86.1239	86.1649	77.2278	81.4362	85.3517	68.1176	152.313	122.794	128.264	120.137	111.123	122.821
ENSMUSG00000067106	Gm5529	ENSMUST00000165691	processed_pseudogene	0.230741	0.162883	0.631536	0.177808	0.279842	0.0636613	0.235172	0.45145	0.239656	0.703929	0.195467	0.347935
ENSMUSG00000100397	Gm28071	ENSMUST00000190355	processed_pseudogene	0	0.0814413	0.180439	0	0	0	0	0	0.0479312	0.0782143	0	0
ENSMUSG00000102518	Gm38339	ENSMUST00000195479	TEC	1.03833	1.46594	0.992414	3.6747	2.63051	2.92842	0	0	0	0	0	0
ENSMUSG00000043230	Fam124b	ENSMUST00000058748,ENSMUST00000161427	processed_transcript,protein_coding	14.1905	13.5193	12.7209	34.9097	29.9431	28.3929	13.9536	12.6406	12.1266	14.9389	17.2499	15.831
ENSMUSG00000101257	2310015K22Rik	ENSMUST00000191452	lncRNA	0	0	0	0	0	0.0636613	0	0	0.0479312	0	0.0977333	0
ENSMUSG00000026491	Ahctf1	ENSMUST00000194536,ENSMUST00000192645,ENSMUST00000127250,ENSMUST00000125816,ENSMUST00000027768,ENSMUST00000140489,ENSMUST00000145968,ENSMUST00000151734,ENSMUST00000147137	nonsense_mediated_decay,retained_intron,protein_coding	71.1258	73.6229	61.9808	81.9103	78.5236	79.8312	70.0029	69.749	72.6157	66.0911	66.0677	65.5857
ENSMUSG00000073486	Gm10518	ENSMUST00000097454	lncRNA	0.749907	0.488648	0.360878	0.355616	1.17533	0.572951	0.783907	0.112863	0.575174	0.860358	0.8796	0.347935
ENSMUSG00000025917	Cops5	ENSMUST00000190155,ENSMUST00000027050,ENSMUST00000191296,ENSMUST00000188619,ENSMUST00000139578,ENSMUST00000150509,ENSMUST00000186528	nonsense_mediated_decay,retained_intron,protein_coding	92.9308	71.7498	72.9875	67.2708	65.371	64.6798	55.1087	47.9666	53.8267	46.3811	47.5473	50.4505
ENSMUSG00000104418	Gm37070	ENSMUST00000193272	processed_pseudogene	0	0	0	0.0592694	0	0	0	0	0	0	0.0488667	0
ENSMUSG00000025995	Wdr75	ENSMUST00000027139,ENSMUST00000143737,ENSMUST00000147308,ENSMUST00000142145,ENSMUST00000146602,ENSMUST00000186651,ENSMUST00000154436,ENSMUST00000135662,ENSMUST00000186308	processed_transcript,retained_intron,protein_coding	51.2821	57.7419	54.2219	52.9276	46.9015	58.5684	33.6296	29.1185	38.3929	32.6154	37.2853	36.0112
ENSMUSG00000026479	Lamc2	ENSMUST00000027753,ENSMUST00000185328,ENSMUST00000189005,ENSMUST00000188831,ENSMUST00000188206,ENSMUST00000185356	retained_intron,protein_coding	14.5367	13.2749	16.6906	14.9952	13.0966	11.9683	4.15471	4.40164	5.51208	4.30179	2.98087	4.52315
ENSMUSG00000084817	Gm5526	ENSMUST00000153604	processed_pseudogene	5.24935	2.44324	3.60878	3.14128	2.85438	2.22814	0.783907	1.69294	1.10242	1.01679	1.22167	0.869837
ENSMUSG00000004364	Cul3	ENSMUST00000168372,ENSMUST00000170897,ENSMUST00000167794,ENSMUST00000163119,ENSMUST00000167293,ENSMUST00000164108	nonsense_mediated_decay,retained_intron,protein_coding	148.712	157.345	156.982	163.05	147.253	138.591	146.12	132.613	129.27	140.395	125.685	126.474
ENSMUSG00000103076	Gm37902	ENSMUST00000192839	TEC	0.403796	0.407207	0.180439	0.177808	0.279842	0.127323	0.0783907	0.338588	0.431381	0.0782143	0	0.347935
ENSMUSG00000101722	Gm29125	ENSMUST00000187121	lncRNA	0	0	0.0902194	0	0.111937	0.0636613	0.0783907	0	0	0.0782143	0	0
ENSMUSG00000090637	Gm6189	ENSMUST00000164487	processed_pseudogene	0.11537	0	0	0	0	0	0	0	0.0479312	0	0	0
ENSMUSG00000026478	Lamc1	ENSMUST00000161744,ENSMUST00000163011,ENSMUST00000159251,ENSMUST00000027752,ENSMUST00000160515	nonsense_mediated_decay,retained_intron,protein_coding	988.204	954.899	931.967	1018.31	1017.67	854.652	1104.37	1070.73	926.989	1314.86	1131.02	1341.11
ENSMUSG00000079138	Gm8818	ENSMUST00000110797	processed_pseudogene	0	0.162883	0.180439	0	0.0559683	0.0636613	0.0783907	0	0	0	0	0
ENSMUSG00000073538	E330020D12Rik	ENSMUST00000097535,ENSMUST00000188717,ENSMUST00000186785	retained_intron,lncRNA	0.11537	0	0.0902194	0	0	0.0636613	0	0	0	0	0	0
ENSMUSG00000042708	Shcbp1l	ENSMUST00000136614,ENSMUST00000137861,ENSMUST00000042373	nonsense_mediated_decay,retained_intron,protein_coding	0	0	0	0	0	0.127323	0	0	0	0.0782143	0	0
ENSMUSG00000041144	Dnah7b	ENSMUST00000185557,ENSMUST00000238212,ENSMUST00000069293,ENSMUST00000187548,ENSMUST00000190792,ENSMUST00000185879,ENSMUST00000188209	nonsense_mediated_decay,processed_transcript,retained_intron,protein_coding	0.0576851	0	0	0	0	0	0	0	0	0	0	0
ENSMUSG00000042699	Dhx9	ENSMUST00000188345,ENSMUST00000190544,ENSMUST00000186380,ENSMUST00000042141,ENSMUST00000189509,ENSMUST00000186966,ENSMUST00000190383,ENSMUST00000189516,ENSMUST00000189425	nonsense_mediated_decay,retained_intron,protein_coding	35.1879	39.3361	36.6291	60.5141	51.6588	69.3908	97.6749	104.172	121.122	157.211	149.825	149.612
ENSMUSG00000101262	Gm8326	ENSMUST00000188705	processed_pseudogene	0.634537	0.325765	0.360878	0.177808	0.279842	0.127323	0.235172	0.112863	0.0958623	0.156429	0.0977333	0.173967
ENSMUSG00000042684	Npl	ENSMUST00000187747,ENSMUST00000041874	retained_intron,protein_coding	0.749907	0.895854	0.631536	0.592694	0.559683	1.33689	0.783907	0.677175	0.479312	0.5475	0.5864	0.173967
ENSMUSG00000099858	Gm6652	ENSMUST00000186414	processed_pseudogene	0.346111	0.570089	0.360878	0.355616	0.223873	0.381968	0.235172	0.45145	0	0	0.1466	0
ENSMUSG00000101337	Dnah7c	ENSMUST00000187094,ENSMUST00000178395,ENSMUST00000191499,ENSMUST00000189749,ENSMUST00000189339	processed_transcript,protein_coding	0	0	0	0.118539	0	0	0	0	0.0479312	0.0782143	0	0
ENSMUSG00000025986	Slc39a10	ENSMUST00000186852,ENSMUST00000141226,ENSMUST00000027131,ENSMUST00000185520	retained_intron,protein_coding	52.8973	67.5963	62.3416	94.594	77.852	90.399	134.44	89.5	94.7599	154.708	91.1363	156.571
ENSMUSG00000100213	Gm28151	ENSMUST00000189404	lncRNA	0	0.244324	0	0.118539	0.167905	0.318306	0.0783907	0.225725	0.191725	0	0.488667	0
ENSMUSG00000100160	Gm28527	ENSMUST00000185210	processed_pseudogene	0	0	0.0902194	0.0592694	0	0	0	0	0	0	0	0
ENSMUSG00000081185	Gm4852	ENSMUST00000121202	processed_pseudogene	0.0576851	0	0.0902194	0	0.223873	0	0	0	0	0	0.0977333	0
ENSMUSG00000100033	Gm8337	ENSMUST00000187358	processed_pseudogene	0.807592	0.488648	1.17285	0.296347	0.727588	0.127323	0.391954	0.112863	0.239656	0.469286	0.1466	0
ENSMUSG00000056763	Cspp1	ENSMUST00000118263,ENSMUST00000143606,ENSMUST00000187226,ENSMUST00000188249,ENSMUST00000191012,ENSMUST00000188449,ENSMUST00000122156,ENSMUST00000190318,ENSMUST00000071087,ENSMUST00000117415,ENSMUST00000190063,ENSMUST00000128164,ENSMUST00000134716,ENSMUST00000149214,ENSMUST00000136283,ENSMUST00000123261,ENSMUST00000191521,ENSMUST00000190625,ENSMUST00000148663,ENSMUST00000136898,ENSMUST00000153804,…	nonsense_mediated_decay,retained_intron,protein_coding	9.46036	10.5059	6.9469	10.0165	8.56315	10.8861	9.72045	11.2863	9.58623	13.4529	11.8746	13.5695
ENSMUSG00000100816	Gm28321	ENSMUST00000187677	lncRNA	2.82657	3.17621	1.26307	3.91178	2.63051	3.50137	0.940689	0.225725	0.718968	0.234643	0.390933	0.347935
ENSMUSG00000042671	Rgs8	ENSMUST00000111810,ENSMUST00000147794,ENSMUST00000147700,ENSMUST00000111815,ENSMUST00000111814,ENSMUST00000124500,ENSMUST00000152114,ENSMUST00000111812,ENSMUST00000147482,ENSMUST00000041776	processed_transcript,protein_coding	0.0576851	0.0814413	0.180439	0.118539	0.167905	0.318306	0.0783907	0.225725	0.0958623	0	0.0488667	0
ENSMUSG00000100334	C230024C17Rik	ENSMUST00000190663	lncRNA	0.11537	0.0814413	0	0.0592694	0.111937	0.127323	0	0	0	0	0	0
ENSMUSG00000026475	Rgs16	ENSMUST00000027748	protein_coding	433.273	458.107	406.799	367.292	344.765	304.046	185.629	120.537	132.29	123.97	75.9388	119.69
ENSMUSG00000099568	Gm28513	ENSMUST00000191474	lncRNA	16.2095	14.6594	16.1493	9.66091	8.00347	3.75601	5.56574	4.85309	5.32036	2.89393	1.27053	2.95745
ENSMUSG00000101799	9330175M20Rik	ENSMUST00000189867	lncRNA	0	0.0814413	0.0902194	0	0	0	0	0	0	0	0.0488667	0
ENSMUSG00000045954	Cavin2	ENSMUST00000051572	protein_coding	38.5914	37.3001	31.4866	24.7746	22.1635	25.8465	205.854	302.584	285.814	165.814	250.881	154.309
ENSMUSG00000066800	Rnasel	ENSMUST00000182016,ENSMUST00000182538,ENSMUST00000182131,ENSMUST00000182722,ENSMUST00000086209,ENSMUST00000183241	processed_transcript,retained_intron,protein_coding	1.49981	1.54738	2.16527	4.38594	3.19019	7.19372	2.19494	0.9029	1.91725	2.03357	1.71033	3.13141
ENSMUSG00000100183	Gm28512	ENSMUST00000187415	lncRNA	0.0576851	0	0	0	0	0	0	0	0	0	0	0
ENSMUSG00000067851	Arfgef1	ENSMUST00000131556,ENSMUST00000186720,ENSMUST00000128834,ENSMUST00000187417,ENSMUST00000142497,ENSMUST00000156563,ENSMUST00000088615,ENSMUST00000186813	retained_intron,protein_coding	77.0097	78.9981	72.1756	90.1488	89.1576	87.0886	76.9797	77.3108	75.0602	73.8343	74.1307	67.3254
ENSMUSG00000038608	Dock10	ENSMUST00000187885,ENSMUST00000186835,ENSMUST00000186087,ENSMUST00000190983,ENSMUST00000077946,ENSMUST00000187698,ENSMUST00000191505,ENSMUST00000189486,ENSMUST00000190595,ENSMUST00000187774,ENSMUST00000191449	retained_intron,protein_coding	3.51879	1.46594	3.699	2.43005	1.00743	34.6317	0.0783907	0	0.479312	0.5475	0.390933	2.08761
ENSMUSG00000042501	Cpa6	ENSMUST00000147575,ENSMUST00000035577,ENSMUST00000153695,ENSMUST00000140938	nonsense_mediated_decay,processed_transcript,retained_intron,protein_coding	0	0	0	0.0592694	0.0559683	0	0	0	0	0	0	0
ENSMUSG00000042641	Rgsl1	ENSMUST00000206321,ENSMUST00000124558,ENSMUST00000185164,ENSMUST00000145308,ENSMUST00000184095,ENSMUST00000238926,ENSMUST00000141249,ENSMUST00000134030	nonsense_mediated_decay,processed_transcript,retained_intron,protein_coding	0	0	0	0	0	0.0636613	0	0	0	0	0	0
ENSMUSG00000081417	Gm15603	ENSMUST00000119252	processed_pseudogene	0	0	0	0.118539	0	0	0	0	0	0	0.0488667	0
ENSMUSG00000100648	Gm28659	ENSMUST00000188013	processed_pseudogene	0	0	0	0.0592694	0	0	0	0	0	0	0	0
ENSMUSG00000045968	Teddm2	ENSMUST00000190620,ENSMUST00000059607,ENSMUST00000123490	retained_intron,protein_coding	0.288426	0.162883	0.0902194	0	0.111937	0.0636613	0	0	0.239656	0.0782143	0.0488667	0.173967
ENSMUSG00000026107	Nabp1	ENSMUST00000188051,ENSMUST00000027279,ENSMUST00000189542,ENSMUST00000188303,ENSMUST00000190103,ENSMUST00000185534,ENSMUST00000188204,ENSMUST00000186684,ENSMUST00000185961,ENSMUST00000186003	nonsense_mediated_decay,retained_intron,protein_coding	20.3052	23.7809	24.8103	29.7532	28.3759	31.2577	28.9262	23.3625	24.349	20.4139	15.393	22.2678
ENSMUSG00000101741	Gm28055	ENSMUST00000186769,ENSMUST00000189576	lncRNA	0	0	0	0	0	0	0	0	0	0	0.0488667	0
ENSMUSG00000054976	Nyap2	ENSMUST00000123720,ENSMUST00000123285,ENSMUST00000113494,ENSMUST00000137862,ENSMUST00000068275	protein_coding	0	0	0	0	0	0.127323	0	0	0	0	0	0
ENSMUSG00000087008	Gm5530	ENSMUST00000117185	processed_pseudogene	0.0576851	0.162883	0.180439	0.118539	0.167905	0.0636613	0.235172	0	0.0479312	0.156429	0.0488667	0
ENSMUSG00000100561	Gm7516	ENSMUST00000186198	processed_pseudogene	0.11537	0	0.0902194	0	0.111937	0.0636613	0	0	0	0	0.0977333	0
ENSMUSG00000026473	Glul	ENSMUST00000086199,ENSMUST00000140685,ENSMUST00000154576,ENSMUST00000139476,ENSMUST00000153134	processed_transcript,retained_intron,protein_coding	10.3833	12.2162	13.3525	22.9965	20.5404	25.0825	20.7735	19.6381	22.5277	29.565	35.7215	33.5757
ENSMUSG00000055980	Irs1	ENSMUST00000069799	protein_coding	0.0576851	0	0	0.237078	0.279842	0.700274	0	0.45145	0.191725	0.0782143	0.2932	0.173967
ENSMUSG00000022591	Gm9747	ENSMUST00000023262	protein_coding	0	0	0	0	0	0	0	0	0	0.0782143	0	0.173967
ENSMUSG00000048960	Prex2	ENSMUST00000188189,ENSMUST00000188154,ENSMUST00000027056,ENSMUST00000187745,ENSMUST00000190935,ENSMUST00000189822,ENSMUST00000187694,ENSMUST00000189385	nonsense_mediated_decay,retained_intron,protein_coding	34.2073	43.1639	32.7497	55.891	50.4275	54.4304	180.534	184.304	202.557	189.904	220.486	189.276
ENSMUSG00000026142	Rhbdd1	ENSMUST00000140020,ENSMUST00000187475,ENSMUST00000027322	retained_intron,protein_coding	142.598	181.94	162.666	178.934	181.393	176.023	140.319	119.296	122.704	93.779	89.426	84.3742
ENSMUSG00000104493	Gm19552	ENSMUST00000194744	TEC	0.173055	0.162883	0.0902194	0	0.0559683	0.127323	0.0783907	0.112863	0.0958623	0.0782143	0	0
ENSMUSG00000067158	Col4a4	ENSMUST00000087050,ENSMUST00000135271	retained_intron,protein_coding	0	0	0	0	0	0	0	0	0	0.0782143	0	0
ENSMUSG00000079465	Col4a3	ENSMUST00000125563,ENSMUST00000113457,ENSMUST00000152664,ENSMUST00000141994	nonsense_mediated_decay,retained_intron,protein_coding	0	0	0	0	0	0	0	0.112863	0	0	0	0
ENSMUSG00000004110	Cacna1e	ENSMUST00000004214,ENSMUST00000238369,ENSMUST00000187541,ENSMUST00000186256,ENSMUST00000188321,ENSMUST00000226546,ENSMUST00000211821,ENSMUST00000188384,ENSMUST00000188965	retained_intron,protein_coding	0	0	0	0	0	0	0	0	0	0.0782143	0	0
ENSMUSG00000097564	C430014B12Rik	ENSMUST00000187869,ENSMUST00000186858,ENSMUST00000181720	retained_intron,lncRNA	0.519166	0.488648	0.360878	0.474155	0.167905	0.318306	0.470344	0	0.335518	0.312857	0.0977333	0.347935
ENSMUSG00000101880	Gm29282	ENSMUST00000190720	lncRNA	0	0.0814413	0	0	0.0559683	0	0	0	0	0	0	0
ENSMUSG00000096950	Gm9530	ENSMUST00000181160	lncRNA	0.230741	0	0.451097	0.474155	0.279842	0.50929	0.391954	0.564313	0.479312	0.782143	0.537533	0.869837
ENSMUSG00000056708	Ier5	ENSMUST00000055322	protein_coding	157.653	163.208	133.435	152.678	146.413	148.649	131.304	139.837	161.193	131.635	146.942	120.559
ENSMUSG00000026471	Mr1	ENSMUST00000195579,ENSMUST00000027744,ENSMUST00000194612,ENSMUST00000192410,ENSMUST00000191773	nonsense_mediated_decay,retained_intron,protein_coding	10.268	12.2162	12.6307	15.6471	14.7197	19.0347	14.8942	14.8979	17.3511	15.6429	16.5169	11.1339
ENSMUSG00000026470	Stx6	ENSMUST00000195302,ENSMUST00000194158,ENSMUST00000192690,ENSMUST00000191769,ENSMUST00000027743,ENSMUST00000192519,ENSMUST00000192091,ENSMUST00000193059,ENSMUST00000195693,ENSMUST00000192311	nonsense_mediated_decay,processed_transcript,retained_intron,protein_coding	137.406	130.225	127.48	150.366	147.924	118.028	118.684	127.873	111.152	119.903	133.748	112.035
ENSMUSG00000101610	Gm7560	ENSMUST00000187748	processed_pseudogene	0	0	0	0	0	0	0	0	0.0479312	0	0	0
ENSMUSG00000104181	Gm8850	ENSMUST00000195316	processed_pseudogene	0.230741	0.407207	0.270658	0.118539	0.223873	0.318306	0.0783907	0	0	0	0.1466	0
ENSMUSG00000097628	Gm2383	ENSMUST00000181461	processed_pseudogene	0	0	0	0.0592694	0	0	0.0783907	0.112863	0	0	0.0488667	0
ENSMUSG00000033722	BC034090	ENSMUST00000188492,ENSMUST00000035914,ENSMUST00000186551,ENSMUST00000185937,ENSMUST00000187096,ENSMUST00000186082,ENSMUST00000187781,ENSMUST00000186156,ENSMUST00000190976	processed_transcript,retained_intron,protein_coding	8.5374	8.22557	6.76646	6.63817	7.38782	4.71093	4.2331	5.07881	4.21794	5.00572	5.66853	8.17647
ENSMUSG00000103670	Gm37622	ENSMUST00000192162	lncRNA	0	0	0	0	0.0559683	0	0	0	0	0	0	0
ENSMUSG00000026150	Mff	ENSMUST00000160632,ENSMUST00000188333,ENSMUST00000160044,ENSMUST00000078332,ENSMUST00000162056,ENSMUST00000159279,ENSMUST00000160972,ENSMUST00000162794,ENSMUST00000160786,ENSMUST00000073025,ENSMUST00000161648,ENSMUST00000162003,ENSMUST00000162573,ENSMUST00000160750,ENSMUST00000161572,ENSMUST00000160744	processed_transcript,retained_intron,protein_coding	80.067	82.7444	83.9041	71.8938	79.0273	71.046	72.6682	65.5731	68.4457	62.7279	60.106	59.3229
ENSMUSG00000101450	Gm28941	ENSMUST00000185536	lncRNA	0.11537	0.0814413	0.0902194	0.355616	0.33581	0.127323	0.235172	0.112863	0.239656	0.391072	0.390933	0
ENSMUSG00000026469	Xpr1	ENSMUST00000027741,ENSMUST00000143529,ENSMUST00000111774,ENSMUST00000139925,ENSMUST00000129271,ENSMUST00000192359,ENSMUST00000111775	processed_transcript,retained_intron,protein_coding	81.1053	98.9512	94.0087	114.094	112.44	121.02	111.315	90.0643	104.059	117.947	115.423	103.511
ENSMUSG00000018417	Myo1b	ENSMUST00000046390,ENSMUST00000135125,ENSMUST00000136273,ENSMUST00000140731,ENSMUST00000145367,ENSMUST00000114537,ENSMUST00000151525,ENSMUST00000123299,ENSMUST00000126952,ENSMUST00000136701,ENSMUST00000126657,ENSMUST00000140930,ENSMUST00000144694,ENSMUST00000018561,ENSMUST00000114541	processed_transcript,retained_intron,protein_coding	106.198	109.864	104.384	161.154	152.626	124.139	156.39	149.881	140.007	244.654	210.029	244.076
ENSMUSG00000100696	Gm8419	ENSMUST00000189886	processed_pseudogene	0	0.0814413	0	0	0.0559683	0	0	0	0	0	0	0
ENSMUSG00000072324	Gm8420	ENSMUST00000097103	processed_pseudogene	1.21139	0.895854	0.811975	0.651963	0.391778	0.318306	0.627126	0.225725	0.766899	0.625715	0.684133	0.347935
ENSMUSG00000026490	Cdc42bpa	ENSMUST00000097453,ENSMUST00000143161,ENSMUST00000194974,ENSMUST00000143176,ENSMUST00000129754,ENSMUST00000139002,ENSMUST00000212756,ENSMUST00000145274,ENSMUST00000132894,ENSMUST00000145181,ENSMUST00000076687,ENSMUST00000097450,ENSMUST00000152582,ENSMUST00000133890,ENSMUST00000143350,ENSMUST00000135056,ENSMUST00000134959,ENSMUST00000111117	nonsense_mediated_decay,processed_transcript,retained_intron,protein_coding	77.4135	88.6896	71.1831	118.183	106.172	105.487	119.389	116.023	116.617	116.305	120.505	113.949
ENSMUSG00000033701	Acbd6	ENSMUST00000035560,ENSMUST00000097529,ENSMUST00000194476,ENSMUST00000192730,ENSMUST00000080138,ENSMUST00000159339	nonsense_mediated_decay,processed_transcript,retained_intron,protein_coding	60.5694	54.5657	56.8383	44.8669	47.0694	40.4249	53.3057	53.384	47.7394	37.5429	43.6868	34.4455
ENSMUSG00000103636	Gm38331	ENSMUST00000195719	TEC	0.11537	0.244324	0.180439	0.177808	0.111937	0.190984	0.156781	0.112863	0.239656	0.0782143	0.0977333	0.347935
ENSMUSG00000062939	Stat4	ENSMUST00000168302,ENSMUST00000187554,ENSMUST00000027277,ENSMUST00000187053	retained_intron,protein_coding	3.69185	3.01333	2.88702	2.43005	2.51857	1.71885	0.156781	0.338588	0.910692	0.625715	0.4398	0.695869
ENSMUSG00000101628	Gm28177	ENSMUST00000185516	lncRNA	0.11537	0.0814413	0	0	0.111937	0	0	0	0	0.0782143	0	0
ENSMUSG00000109599	Gm31812	ENSMUST00000210323	lncRNA	0	0.162883	0	0.118539	0.111937	0.0636613	0	0	0.0479312	0	0.342067	0
ENSMUSG00000033684	Qsox1	ENSMUST00000130701,ENSMUST00000035325,ENSMUST00000132495,ENSMUST00000111764,ENSMUST00000194632,ENSMUST00000151368,ENSMUST00000195419,ENSMUST00000140809	processed_transcript,retained_intron,protein_coding	139.713	148.305	133.795	159.316	154.529	130.697	183.042	164.779	163.397	140.082	146.062	124.735
ENSMUSG00000102299	Gm37539	ENSMUST00000192644	TEC	0.692222	0.814413	0.541317	0.355616	0.223873	0.254645	0.783907	0.677175	0.718968	0.469286	0.488667	0
ENSMUSG00000016918	Sulf1	ENSMUST00000186674,ENSMUST00000088585,ENSMUST00000177608,ENSMUST00000189447,ENSMUST00000186405,ENSMUST00000189541,ENSMUST00000180062,ENSMUST00000186051,ENSMUST00000185780,ENSMUST00000187376	retained_intron,protein_coding	6.46074	5.37513	6.67624	7.11233	6.04458	6.42979	6.42804	5.19168	6.71036	9.38572	8.60053	11.3079
ENSMUSG00000033671	Cep350	ENSMUST00000132189,ENSMUST00000124495,ENSMUST00000138762,ENSMUST00000146987,ENSMUST00000129865,ENSMUST00000192899	processed_transcript,retained_intron,protein_coding	41.8217	39.0104	35.2758	57.0172	54.1773	55.6399	49.3862	47.5151	48.3146	61.1636	59.0798	60.5406
ENSMUSG00000102837	Gm37383	ENSMUST00000191750	TEC	0	0	0	0	0	0	0	0	0	0	0.0488667	0
ENSMUSG00000026489	Coq8a	ENSMUST00000160102,ENSMUST00000161379,ENSMUST00000159591,ENSMUST00000162725,ENSMUST00000160482,ENSMUST00000161743,ENSMUST00000160169,ENSMUST00000161300,ENSMUST00000160879,ENSMUST00000170472,ENSMUST00000161746,ENSMUST00000159914,ENSMUST00000160121,ENSMUST00000161632,ENSMUST00000161814,ENSMUST00000027766,ENSMUST00000162769	nonsense_mediated_decay,retained_intron,protein_coding	1.09602	0.570089	1.53373	2.60785	2.18276	1.08224	0.470344	0.790038	0.527243	0.5475	0.781866	0.173967
ENSMUSG00000025938	Slco5a1	ENSMUST00000115403,ENSMUST00000191566,ENSMUST00000133201,ENSMUST00000136197,ENSMUST00000115402,ENSMUST00000147606,ENSMUST00000146763,ENSMUST00000188454	processed_transcript,protein_coding	0.692222	1.30306	0.721756	1.3632	2.51857	2.54645	2.43011	1.91866	3.16346	3.20679	2.39447	2.78348
ENSMUSG00000026159	Agfg1	ENSMUST00000187899,ENSMUST00000186302,ENSMUST00000063380,ENSMUST00000186043,ENSMUST00000189220,ENSMUST00000190052,ENSMUST00000113444,ENSMUST00000190046	protein_coding	141.386	164.186	156.35	182.253	172.382	178.379	125.974	124.826	138.377	132.417	127.64	112.557
ENSMUSG00000113880	A030005L19Rik	ENSMUST00000220768	protein_coding	0	0	0	0	0	0	0.0783907	0	0.0958623	0.0782143	0	0
ENSMUSG00000042414	Prdm14	ENSMUST00000047577	protein_coding	0	0	0	0.0592694	0	0	0	0	0	0	0	0
ENSMUSG00000038496	Slc19a3	ENSMUST00000164473,ENSMUST00000142805,ENSMUST00000045560	processed_transcript,protein_coding	0.0576851	0	0	0	0	0	0	0	0	0	0.0488667	0
ENSMUSG00000026166	Ccl20	ENSMUST00000186832,ENSMUST00000027351,ENSMUST00000113437	protein_coding	0.288426	0.488648	0.811975	1.06685	0.895493	0.318306	0	0	0	0	0	0
ENSMUSG00000101173	Gm29519	ENSMUST00000186994	processed_pseudogene	0	0	0	0.0592694	0	0	0	0	0	0	0	0
ENSMUSG00000064302	Clasp1	ENSMUST00000189384,ENSMUST00000189570,ENSMUST00000189738,ENSMUST00000185405,ENSMUST00000191445,ENSMUST00000070989,ENSMUST00000189262,ENSMUST00000192387,ENSMUST00000186349,ENSMUST00000204552,ENSMUST00000187575,ENSMUST00000188710,ENSMUST00000190571,ENSMUST00000190135,ENSMUST00000189216,ENSMUST00000187713,ENSMUST00000204325,ENSMUST00000203009,ENSMUST00000190733,ENSMUST00000188441,ENSMUST00000189676,…	nonsense_mediated_decay,processed_transcript,retained_intron,protein_coding	59.358	67.2705	60.447	106.744	97.6647	91.0356	101.908	94.2402	100.08	108.718	108.973	115.166
ENSMUSG00000107722	2900060B14Rik	ENSMUST00000204125,ENSMUST00000203191	lncRNA	0	0.0814413	0	0	0	0	0	0	0.0479312	0	0	0
ENSMUSG00000101896	Gm6244	ENSMUST00000178732	processed_pseudogene	0	0	0	0	0	0.0636613	0	0	0	0	0	0.173967
ENSMUSG00000026466	Tor1aip1	ENSMUST00000141980,ENSMUST00000124212,ENSMUST00000136397,ENSMUST00000169241,ENSMUST00000123705,ENSMUST00000130995,ENSMUST00000136331,ENSMUST00000097527,ENSMUST00000141878,ENSMUST00000027738	nonsense_mediated_decay,retained_intron,protein_coding	111.505	104.245	99.7827	165.777	161.86	150.814	78.234	74.3764	75.6833	104.181	92.1625	108.382
ENSMUSG00000102964	9430034N14Rik	ENSMUST00000193532	TEC	0.173055	0.162883	0	0.296347	0.167905	0.381968	0.235172	0.112863	0	0.156429	0.1466	0
ENSMUSG00000026380	Tfcp2l1	ENSMUST00000027629,ENSMUST00000190652	processed_transcript,protein_coding	0.288426	0.977296	0.902194	0.296347	0.167905	8.46695	1.95977	1.01576	0.623105	0.234643	0.244333	0.695869
ENSMUSG00000010609	Psen2	ENSMUST00000136291,ENSMUST00000010753,ENSMUST00000130711,ENSMUST00000149590,ENSMUST00000133340,ENSMUST00000111104,ENSMUST00000130029,ENSMUST00000193897,ENSMUST00000111108,ENSMUST00000128223,ENSMUST00000111105,ENSMUST00000111106	processed_transcript,retained_intron,protein_coding	7.49907	7.08539	7.57843	8.47552	6.7162	11.1407	3.76276	7.90038	4.74519	6.88286	7.33	4.69712
ENSMUSG00000102923	Gm31728	ENSMUST00000192164	lncRNA	0	0	0	0	0	0.0636613	0	0	0	0	0	0
ENSMUSG00000055676	Gm5069	ENSMUST00000192714,ENSMUST00000050581	transcribed_processed_pseudogene,processed_transcript	1.09602	0.570089	1.17285	0.592694	0.559683	0.954919	0.470344	0.9029	0.191725	0.312857	0.4398	0.521902
ENSMUSG00000026163	Sphkap	ENSMUST00000159078,ENSMUST00000160953,ENSMUST00000160567,ENSMUST00000053075,ENSMUST00000160237	retained_intron,protein_coding	0.0576851	0	0	0	0	0	0	0	0	0	0	0
ENSMUSG00000079140	Gm6374	ENSMUST00000159051	processed_pseudogene	0	0	0	0.0592694	0	0	0	0	0.0479312	0	0	0
ENSMUSG00000038855	Itpkb	ENSMUST00000195043,ENSMUST00000070181	retained_intron,protein_coding	444.349	449.475	413.566	453.233	461.011	333.521	294.122	212.069	226.283	370.501	292.223	366.201
ENSMUSG00000104388	Gm37033	ENSMUST00000193199	TEC	0.173055	0.325765	0.0902194	0	0.223873	0.127323	0.156781	0.338588	0.0958623	0	0	0
ENSMUSG00000103123	Gm37390	ENSMUST00000192452	TEC	0	0	0	0.0592694	0	0	0	0	0	0.0782143	0	0
ENSMUSG00000053963	Stum	ENSMUST00000210107,ENSMUST00000136521,ENSMUST00000210737,ENSMUST00000211782,ENSMUST00000211561,ENSMUST00000179826	processed_transcript,protein_coding	0	0	0	0	0	0.127323	0	0	0	0	0	0
ENSMUSG00000045658	Pid1	ENSMUST00000187992,ENSMUST00000175948,ENSMUST00000177458,ENSMUST00000175996,ENSMUST00000176822,ENSMUST00000176720,ENSMUST00000176559,ENSMUST00000168574	processed_transcript,retained_intron,protein_coding	24.4585	27.2014	26.8854	41.7849	38.1144	64.3615	12.6209	11.6248	10.4969	11.7321	10.0665	13.7434
ENSMUSG00000050565	Tor1aip2	ENSMUST00000060404,ENSMUST00000133152,ENSMUST00000097526,ENSMUST00000111754,ENSMUST00000065648,ENSMUST00000125371,ENSMUST00000131359,ENSMUST00000128941,ENSMUST00000111757	processed_transcript,retained_intron,protein_coding	291.079	300.763	302.325	389.104	376.387	366.625	215.967	201.572	206.344	238.084	219.998	223.026
ENSMUSG00000037035	Inhbb	ENSMUST00000038765	protein_coding	10.8448	9.77296	11.8187	23.53	19.9247	22.9817	28.3774	28.6671	33.2163	54.2807	63.0869	52.1902
ENSMUSG00000036766	Dner	ENSMUST00000191546,ENSMUST00000191306,ENSMUST00000049126,ENSMUST00000185606	retained_intron,protein_coding	0	0.244324	0	0.118539	0.111937	0.763935	0.235172	0.225725	0.287587	0.391072	0.830733	0.347935
ENSMUSG00000005886	Ncoa2	ENSMUST00000145280,ENSMUST00000124088,ENSMUST00000185275,ENSMUST00000146784,ENSMUST00000147927,ENSMUST00000143603,ENSMUST00000081713,ENSMUST00000133232,ENSMUST00000139970,ENSMUST00000068304,ENSMUST00000006037	processed_transcript,retained_intron,protein_coding	25.2084	29.5632	23.4571	42.0813	37.8346	44.1173	31.0427	33.5202	29.4297	35.3529	34.451	31.4881
ENSMUSG00000004451	Ralb	ENSMUST00000004565,ENSMUST00000142945,ENSMUST00000156213	retained_intron,protein_coding	268.005	256.622	237.097	210.584	216.262	177.615	226.236	233.174	222.161	184.742	208.074	174.837
ENSMUSG00000103506	Gm38376	ENSMUST00000195493	TEC	0.230741	0	0.0902194	0	0	0	0	0	0	0	0	0
ENSMUSG00000098447	Gm27184	ENSMUST00000185095	lncRNA	0.288426	0.244324	0.180439	0.296347	0.615652	0.381968	0.783907	0.225725	0.287587	0.391072	0.5864	0.347935
ENSMUSG00000098923	Tmem185b	ENSMUST00000183607,ENSMUST00000183952	processed_transcript,protein_coding	31.6115	39.0104	34.554	50.9124	51.6028	49.5285	40.6848	41.872	44.0487	43.8	42.514	39.3166
ENSMUSG00000103085	Gm38120	ENSMUST00000195506	TEC	0	0	0	0	0	0	0	0	0	0	0.0488667	0
ENSMUSG00000101171	Gm7593	ENSMUST00000187246	processed_pseudogene	0	0	0	0.0592694	0	0	0	0	0	0	0	0
ENSMUSG00000060985	Tdrd5	ENSMUST00000167528,ENSMUST00000148277,ENSMUST00000141760,ENSMUST00000193755,ENSMUST00000121146	processed_transcript,retained_intron,protein_coding	0	0.0814413	0.0902194	0	0.111937	0.0636613	0	0	0	0.0782143	0.0977333	0
ENSMUSG00000026496	Parp1	ENSMUST00000191833,ENSMUST00000194434,ENSMUST00000194608,ENSMUST00000193238,ENSMUST00000192411,ENSMUST00000027777,ENSMUST00000195560,ENSMUST00000191639	nonsense_mediated_decay,retained_intron,protein_coding	51.109	38.9289	42.6738	43.3259	41.9203	49.0828	37.8627	45.0321	44.2405	46.7722	53.8022	48.189
ENSMUSG00000025935	Tram1	ENSMUST00000027068,ENSMUST00000185447,ENSMUST00000188377	nonsense_mediated_decay,retained_intron,protein_coding	94.1998	121.103	101.587	136.675	126.321	150.113	188.451	157.443	198.052	193.346	204.8	192.756
ENSMUSG00000025937	Lactb2	ENSMUST00000156222,ENSMUST00000027071	retained_intron,protein_coding	60.1079	55.9502	47.8163	43.9779	37.4428	36.9872	34.4135	28.6671	36.4277	30.1125	26.7301	28.0087
ENSMUSG00000102982	Gm38319	ENSMUST00000194537	TEC	0.230741	0.407207	0.631536	0.118539	0.111937	0.254645	0.0783907	0.112863	0.0958623	0	0.244333	0.173967
ENSMUSG00000097711	Gm5523	ENSMUST00000180415	processed_pseudogene	0.346111	0	0.360878	0.0592694	0	0.127323	0.0783907	0.225725	0	0.0782143	0.0488667	0.173967
ENSMUSG00000026601	Axdnd1	ENSMUST00000212747,ENSMUST00000178036,ENSMUST00000179985,ENSMUST00000212342,ENSMUST00000177858,ENSMUST00000179744,ENSMUST00000177824,ENSMUST00000027895,ENSMUST00000180173,ENSMUST00000213088,ENSMUST00000179572	processed_transcript,protein_coding	0.11537	0.0814413	0.0902194	0.237078	0	0.0636613	0	0.112863	0	0.156429	0	0
ENSMUSG00000078193	Gm2000	ENSMUST00000102782	protein_coding	4.90324	1.87315	4.42075	2.60785	2.51857	2.03716	2.19494	5.4174	2.54035	3.51964	2.58993	2.60951
ENSMUSG00000026600	Soat1	ENSMUST00000051396,ENSMUST00000188027,ENSMUST00000186420,ENSMUST00000187987,ENSMUST00000187507,ENSMUST00000191379,ENSMUST00000187073,ENSMUST00000189661	retained_intron,protein_coding	54.224	77.6136	59.5448	118.183	105.109	170.74	85.3675	63.4287	76.7857	94.874	77.698	92.7246
ENSMUSG00000101523	Csnk2a1-ps3	ENSMUST00000190422	processed_pseudogene	2.88426	4.47927	4.33053	6.34183	3.69391	4.77459	5.33057	5.07881	3.78656	3.44143	3.3718	4.87109
ENSMUSG00000058729	Lin9	ENSMUST00000193162,ENSMUST00000194847,ENSMUST00000193892,ENSMUST00000085804,ENSMUST00000191744,ENSMUST00000192725,ENSMUST00000194373,ENSMUST00000194638,ENSMUST00000192561	nonsense_mediated_decay,processed_transcript,retained_intron,protein_coding	6.28768	6.02666	5.86426	8.47552	6.60426	7.70301	6.89839	9.029	7.90864	7.1175	6.0106	5.74092
ENSMUSG00000026497	Mixl1	ENSMUST00000027778	protein_coding	0	0	0	0	0	0.190984	0	0	0	0	0	0
ENSMUSG00000026499	Acbd3	ENSMUST00000192420,ENSMUST00000027780	retained_intron,protein_coding	127.888	143.011	125.856	116.287	117.757	118.792	92.1091	88.3714	86.9471	94.7175	84.3438	90.9849
ENSMUSG00000103649	Gm37768	ENSMUST00000192748	lncRNA	0.0576851	0.0814413	0.0902194	0.0592694	0.0559683	0.0636613	0.156781	0.225725	0.191725	0.312857	0.1466	0.173967
ENSMUSG00000103156	Gm38293	ENSMUST00000193209	lncRNA	0	0	0	0.0592694	0	0.0636613	0	0	0.0479312	0	0	0
ENSMUSG00000026596	Abl2	ENSMUST00000166172,ENSMUST00000173929,ENSMUST00000190749,ENSMUST00000027888	protein_coding	103.718	123.954	110.609	139.105	135.611	141.901	103.868	73.5864	98.3548	98.3154	89.426	94.4643
ENSMUSG00000104293	Gm38043	ENSMUST00000195501	TEC	0.11537	0.0814413	0.0902194	0.0592694	0.167905	0	0	0	0	0	0	0.173967
ENSMUSG00000026219	Trip12	ENSMUST00000186465,ENSMUST00000189496,ENSMUST00000027421,ENSMUST00000186648,ENSMUST00000189670,ENSMUST00000187733,ENSMUST00000185567,ENSMUST00000187818,ENSMUST00000186894,ENSMUST00000185720,ENSMUST00000185672,ENSMUST00000191187,ENSMUST00000190474,ENSMUST00000190067,ENSMUST00000190464,ENSMUST00000189841,ENSMUST00000190125,ENSMUST00000185909	nonsense_mediated_decay,retained_intron,protein_coding	589.023	598.186	568.563	492.114	521.513	445.883	440.87	422.332	412.4	433.62	395.869	417
ENSMUSG00000103505	Gm38374	ENSMUST00000194417	TEC	0	0	0	0.0592694	0	0	0	0	0	0	0	0
ENSMUSG00000104503	Gm37738	ENSMUST00000192396	TEC	0	0	0	0	0	0	0.0783907	0	0	0	0.0977333	0
ENSMUSG00000073633	Fbxo36	ENSMUST00000097672,ENSMUST00000151737,ENSMUST00000139562,ENSMUST00000143656	processed_transcript,protein_coding	1.03833	0.325765	1.44351	1.30393	0.167905	0.572951	1.7246	2.14439	1.82138	2.03357	2.24787	2.43554
ENSMUSG00000026220	Slc16a14	ENSMUST00000027422,ENSMUST00000186980	protein_coding	0.11537	0	0	0.237078	0	0	0	0	0	0	0	0
ENSMUSG00000118590	Gm15433	ENSMUST00000239195	protein_coding	0.0576851	0.162883	0.451097	1.541	0.839525	2.86476	0	0	0.0479312	0	0.0977333	0
ENSMUSG00000099693	Gm29284	ENSMUST00000188363	unprocessed_pseudogene	0.519166	0.570089	0.541317	1.00758	0.167905	6.30247	0	0.112863	0.0479312	0	0	0.347935
ENSMUSG00000026104	Stat1	ENSMUST00000186057,ENSMUST00000189336,ENSMUST00000189075,ENSMUST00000189244,ENSMUST00000186857,ENSMUST00000186186,ENSMUST00000070968,ENSMUST00000185743,ENSMUST00000189347,ENSMUST00000188681,ENSMUST00000191435,ENSMUST00000186574	nonsense_mediated_decay,retained_intron,protein_coding	174.324	157.263	171.507	183.676	194.098	181.307	28.1423	27.9899	28.6149	32.7718	27.2676	45.9274
ENSMUSG00000026383	Epb41l5	ENSMUST00000027632,ENSMUST00000187194,ENSMUST00000187239,ENSMUST00000185467,ENSMUST00000191046,ENSMUST00000191162,ENSMUST00000052404,ENSMUST00000189042,ENSMUST00000163147	retained_intron,protein_coding	2.01898	1.87315	1.44351	2.31151	1.84695	2.41913	1.56781	1.12863	1.24621	1.25143	1.22167	2.08761
ENSMUSG00000060519	Tor3a	ENSMUST00000188964,ENSMUST00000150557,ENSMUST00000156861,ENSMUST00000190607,ENSMUST00000079625,ENSMUST00000122242,ENSMUST00000152604,ENSMUST00000154353	nonsense_mediated_decay,processed_transcript,protein_coding	208.186	166.303	178.364	223.742	212.344	216.194	22.5765	20.7667	21.7608	22.6039	22.1366	27.8348
ENSMUSG00000060743	H3f3a	ENSMUST00000081026,ENSMUST00000162118,ENSMUST00000161308,ENSMUST00000159685,ENSMUST00000159441,ENSMUST00000159789,ENSMUST00000162814	retained_intron,protein_coding	202.821	154.82	183.236	172.355	186.878	177.297	166.11	190.963	176.818	186.15	213.889	184.405
ENSMUSG00000073485	H3f3aos	ENSMUST00000159740,ENSMUST00000097448	lncRNA	0.11537	0.407207	0.451097	0.474155	0.67162	0.445629	0.470344	0	0.383449	0.234643	0.537533	0.347935
ENSMUSG00000038806	Sde2	ENSMUST00000038091,ENSMUST00000194948	retained_intron,protein_coding	127.08	110.434	112.774	87.6594	97.217	76.0115	39.6657	41.7591	35.9004	30.1907	33.1316	36.7071
ENSMUSG00000052477	C130026I21Rik	ENSMUST00000064341,ENSMUST00000162421,ENSMUST00000159582,ENSMUST00000161685,ENSMUST00000093506,ENSMUST00000161267,ENSMUST00000159114	processed_transcript,protein_coding	8.88351	3.17621	5.77404	5.15644	3.58197	27.5653	0	0.112863	0.239656	0.234643	0.0977333	0
ENSMUSG00000103979	Gm20305	ENSMUST00000193226	processed_pseudogene	0.346111	0.65153	0.451097	0.355616	0.783557	0.381968	0.705517	0.677175	0.335518	0.625715	0.5864	0.347935
ENSMUSG00000064281	Rpl19-ps1	ENSMUST00000121059	processed_pseudogene	0.922962	0.244324	0.631536	0.355616	0.447747	0.190984	0.627126	0.9029	0.335518	0.156429	0.195467	0
ENSMUSG00000118640	Gm7582	ENSMUST00000239185	protein_coding	0.0576851	0.0814413	0	0.474155	0.111937	0.445629	0	0	0	0	0	0
ENSMUSG00000061852	Gm53056	ENSMUST00000160831	unprocessed_pseudogene	0	0.0814413	0	0.0592694	0.0559683	0.127323	0	0	0	0	0	0
ENSMUSG00000033557	Fam20b	ENSMUST00000188941,ENSMUST00000086153,ENSMUST00000190878,ENSMUST00000147931,ENSMUST00000122424	processed_transcript,retained_intron,protein_coding	81.1053	91.1328	80.566	116.998	113.28	114.718	132.01	123.81	129.127	135.858	139.221	127.344
ENSMUSG00000102961	Gm19918	ENSMUST00000194858	TEC	0.403796	0.325765	0.0902194	0.177808	0.223873	0.127323	0.156781	0.338588	0.383449	0.625715	0.0488667	0.347935
ENSMUSG00000046057	Gm15428	ENSMUST00000121352	processed_pseudogene	0.0576851	0	0	0.0592694	0	0	0	0.112863	0.0479312	0	0	0
ENSMUSG00000101279	Gm18342	ENSMUST00000186987	unprocessed_pseudogene	0.11537	0	0	0.177808	0	0.318306	0	0	0	0	0	0
ENSMUSG00000025932	Eya1	ENSMUST00000027066,ENSMUST00000168081,ENSMUST00000190337,ENSMUST00000185329,ENSMUST00000080664,ENSMUST00000188857,ENSMUST00000185453,ENSMUST00000187790,ENSMUST00000189526	retained_intron,protein_coding	0	0	0	0	0	0	0	0.112863	0	0	0	0
ENSMUSG00000089844	A530032D15Rik	ENSMUST00000160792,ENSMUST00000161724,ENSMUST00000161675	protein_coding	3.34574	2.44324	2.61636	2.07443	1.34324	4.39263	0	0	0	0	0	0
ENSMUSG00000073631	Gm10553	ENSMUST00000097669,ENSMUST00000238757	lncRNA	0.230741	0.325765	0.360878	0.118539	0.111937	0.318306	0	0	0	0	0	0
ENSMUSG00000026520	Pycr2	ENSMUST00000194026,ENSMUST00000027802,ENSMUST00000194253,ENSMUST00000195270	retained_intron,protein_coding	24.5739	22.152	18.0439	18.0772	19.6449	21.1992	38.4899	50.5624	44.8636	31.6768	36.7966	31.836
ENSMUSG00000082193	Rpl5-ps1	ENSMUST00000121367	processed_pseudogene	0.173055	0.162883	0.541317	0	0.391778	0	0.235172	0.225725	0.191725	0.156429	0.195467	0
ENSMUSG00000072109	A530040E14Rik	ENSMUST00000093501,ENSMUST00000162353,ENSMUST00000159087,ENSMUST00000162453,ENSMUST00000161150,ENSMUST00000161666	lncRNA	0.922962	0.732972	0.902194	1.12612	1.0634	2.99208	0	0	0	0	0	0
ENSMUSG00000090186	Gm52951	ENSMUST00000160674	unprocessed_pseudogene	0.0576851	0	0	0.0592694	0	0.127323	0	0	0	0	0	0
ENSMUSG00000089716	Gm6264	ENSMUST00000162896,ENSMUST00000160802	transcribed_unprocessed_pseudogene	0.0576851	0.325765	0.0902194	0.296347	0.111937	0.954919	0	0	0	0.156429	0	0.173967
ENSMUSG00000079457	Gm7609	ENSMUST00000161424,ENSMUST00000113402	protein_coding	0.173055	0.407207	0.270658	0.889041	0.391778	2.03716	0	0	0	0.0782143	0	0
ENSMUSG00000090252	Gm16028	ENSMUST00000162347	lncRNA	0.403796	0	0.0902194	0.237078	0	1.20956	0	0	0	0	0	0.173967
ENSMUSG00000026384	Ptpn4	ENSMUST00000164086,ENSMUST00000168429,ENSMUST00000166624,ENSMUST00000163621,ENSMUST00000168808,ENSMUST00000168303,ENSMUST00000164269,ENSMUST00000163435,ENSMUST00000163179,ENSMUST00000166422,ENSMUST00000064091	nonsense_mediated_decay,retained_intron,protein_coding	8.65277	9.69151	8.57085	19.6774	16.9024	20.4989	18.4218	19.9767	21.0418	33.7886	35.1351	33.2278
ENSMUSG00000091876	Gm3851	ENSMUST00000168653	processed_pseudogene	0	0	0	0	0	0	0	0	0.0958623	0	0	0
ENSMUSG00000079455	Gm16026	ENSMUST00000094774,ENSMUST00000162923,ENSMUST00000159695,ENSMUST00000163068,ENSMUST00000159849,ENSMUST00000162652	transcribed_unprocessed_pseudogene	0.403796	0.488648	0.541317	0.474155	0	2.48279	0.0783907	0	0.0958623	0	0.0488667	0
ENSMUSG00000091199	Gm2619	ENSMUST00000162276	lncRNA	0.865277	0.65153	1.35329	1.3632	1.34324	4.45629	0.0783907	0	0	0	0	0
ENSMUSG00000089652	Gm16025	ENSMUST00000161282,ENSMUST00000161923	lncRNA	0	0.162883	0.0902194	0.177808	0.167905	0.381968	0.0783907	0.112863	0.0958623	0.312857	0.1466	0
ENSMUSG00000089937	Gm7281	ENSMUST00000160010	unprocessed_pseudogene	0.0576851	0.162883	0.451097	0.237078	0.33581	0.381968	0	0	0	0	0	0
ENSMUSG00000118591	Gm52955	ENSMUST00000239361	protein_coding	0	0.0814413	0	0.355616	0.279842	0.763935	0	0	0	0	0	0
ENSMUSG00000036975	Tmem177	ENSMUST00000037906	protein_coding	1.90361	3.17621	1.17285	5.92694	7.10798	7.95766	5.9577	6.88461	6.85416	6.88286	9.2358	6.08886
ENSMUSG00000101751	Gm2427	ENSMUST00000189121	unprocessed_pseudogene	0.0576851	0.0814413	0.0902194	0.0592694	0	0.254645	0.156781	0.112863	0.383449	0.156429	0.1466	0
ENSMUSG00000089714	Gm16092	ENSMUST00000161449	lncRNA	0.980647	2.03603	0.992414	1.65954	1.90292	3.31039	2.74368	2.14439	3.6907	5.24036	4.34913	2.78348
ENSMUSG00000118607	Gm7592	ENSMUST00000239236,ENSMUST00000113407	protein_coding	0.634537	0.0814413	0.360878	1.71881	0.895493	4.58361	0.0783907	0	0	0	0	0
ENSMUSG00000094127	G530012D18Rik	ENSMUST00000178024	protein_coding	0.519166	0.244324	0	0.237078	0.223873	0.127323	0	0	0	0	0	0
ENSMUSG00000073737	Gm10566	ENSMUST00000086739	processed_pseudogene	0.980647	0.488648	0.451097	0.414886	0.447747	0.254645	0.235172	1.01576	0.287587	0.391072	0.2932	0
ENSMUSG00000026519	Tmem63a	ENSMUST00000027800,ENSMUST00000161942,ENSMUST00000160508,ENSMUST00000161847,ENSMUST00000161523,ENSMUST00000159436,ENSMUST00000162283,ENSMUST00000160536	nonsense_mediated_decay,retained_intron,protein_coding	105.16	113.041	99.6925	117.887	113.112	96.8924	120.722	101.463	112.063	115.131	105.845	98.2916
ENSMUSG00000085563	2210411M09Rik	ENSMUST00000128545	lncRNA	0.634537	0.732972	0.902194	0.177808	0.615652	0.190984	0.627126	0.677175	0.958623	0.782143	0.488667	0.173967
ENSMUSG00000070034	Sp110	ENSMUST00000093508,ENSMUST00000152399,ENSMUST00000143363,ENSMUST00000130727,ENSMUST00000128339,ENSMUST00000131950,ENSMUST00000150114,ENSMUST00000151690,ENSMUST00000186740	processed_transcript,retained_intron,protein_coding	32.0153	23.5365	24.7201	24.6561	21.268	40.2339	1.17586	0.790038	0.431381	0.782143	1.0262	2.08761
ENSMUSG00000090103	Gm16094	ENSMUST00000162784	lncRNA	0.173055	0	0	0	0	0.0636613	0	0	0	0	0	0
ENSMUSG00000025925	Terf1	ENSMUST00000186565,ENSMUST00000027057,ENSMUST00000188684,ENSMUST00000188371	processed_transcript,retained_intron,protein_coding	23.0164	20.5232	18.0439	18.9069	13.8801	14.0055	10.1908	11.1734	9.15485	8.36893	8.063	12.3517
ENSMUSG00000104379	Gm37509	ENSMUST00000194867	TEC	0	0	0	0	0	0	0	0	0	0	0.244333	0.173967
ENSMUSG00000026387	Sctr	ENSMUST00000189037,ENSMUST00000072886	protein_coding	0	0	0	0	0	0	0	0	0.0479312	0	0	0
ENSMUSG00000038776	Ephx1	ENSMUST00000147585,ENSMUST00000111068,ENSMUST00000154133,ENSMUST00000036928	protein_coding	115.486	128.759	96.8957	86.3555	83.3368	73.9744	270.448	261.164	252.118	196.631	248.389	206.673
ENSMUSG00000050777	Tmem37	ENSMUST00000056089	protein_coding	1.90361	2.19892	2.16527	2.07443	0.895493	2.10082	5.25218	8.1261	7.09381	3.285	4.49573	3.30538
ENSMUSG00000102219	Gm6606	ENSMUST00000193613	unprocessed_pseudogene	0	0	0.0902194	0	0	0	0	0	0	0	0	0
ENSMUSG00000070031	Sp140	ENSMUST00000162925,ENSMUST00000160119,ENSMUST00000159234,ENSMUST00000113385,ENSMUST00000161497,ENSMUST00000080204	nonsense_mediated_decay,processed_transcript,retained_intron,protein_coding	56.4738	37.7888	45.7413	47.7711	42.6479	59.014	0.470344	0.338588	0.191725	0.156429	0.1466	0.173967
ENSMUSG00000073628	Gm10552	ENSMUST00000113396,ENSMUST00000161763	lncRNA	0.403796	0.162883	0.541317	0.237078	0.279842	0.254645	0	0	0	0	0	0
ENSMUSG00000090246	Gm17017	ENSMUST00000161540	lncRNA	2.30741	1.87315	3.60878	3.02274	2.91035	2.61011	0.391954	0.45145	0.431381	1.25143	0.928466	1.21777
ENSMUSG00000043716	Rpl7	ENSMUST00000149566,ENSMUST00000151017,ENSMUST00000140597,ENSMUST00000141217,ENSMUST00000058437,ENSMUST00000125005	processed_transcript,retained_intron,protein_coding	1016.24	783.14	850.409	542.552	506.513	517.439	844.19	898.837	787.126	676.71	737.398	684.909
ENSMUSG00000026516	Nvl	ENSMUST00000191728,ENSMUST00000191721,ENSMUST00000193758,ENSMUST00000195209,ENSMUST00000027797	processed_transcript,retained_intron,protein_coding	38.9375	40.0691	37.1704	40.6588	39.8495	45.3268	43.0365	44.4678	47.1163	46.3811	50.6747	49.4067
ENSMUSG00000103178	Fgfr3-ps	ENSMUST00000195511	processed_pseudogene	0	0	0	0	0.0559683	0.127323	0.0783907	0.112863	0.0958623	0.156429	0.0977333	0
ENSMUSG00000025921	Rdh10	ENSMUST00000027053,ENSMUST00000152626	retained_intron,protein_coding	13.2099	13.6821	10.6459	12.091	9.62655	11.5863	12.5425	8.69041	9.63417	8.44715	7.4766	10.0901
ENSMUSG00000062169	Cnih4	ENSMUST00000111057,ENSMUST00000193907,ENSMUST00000075968,ENSMUST00000111059,ENSMUST00000134115	processed_transcript,retained_intron,protein_coding	32.0153	35.9156	29.592	39.4142	38.2264	45.8998	52.5218	44.1292	53.9226	65.0743	65.6279	65.4117
ENSMUSG00000026103	Gls	ENSMUST00000147825,ENSMUST00000142976,ENSMUST00000114512,ENSMUST00000114509,ENSMUST00000114513,ENSMUST00000151694,ENSMUST00000145514,ENSMUST00000148917,ENSMUST00000123324,ENSMUST00000129107,ENSMUST00000136654,ENSMUST00000114510,ENSMUST00000139273,ENSMUST00000156887,ENSMUST00000155587,ENSMUST00000126221,ENSMUST00000138906	processed_transcript,retained_intron,protein_coding	79.144	90.8071	72.2658	83.9847	92.4037	90.5263	154.351	135.661	158.125	138.596	144.206	132.737
ENSMUSG00000002881	Nab1	ENSMUST00000168082,ENSMUST00000167732,ENSMUST00000186764,ENSMUST00000069792,ENSMUST00000170269	processed_transcript,retained_intron,protein_coding	189.957	178.845	174.124	163.761	154.025	146.548	85.6811	84.534	86.5158	77.745	72.6647	76.7196
ENSMUSG00000097833	Gm5976	ENSMUST00000180794	processed_pseudogene	0	0	0	0	0	0	0	0	0.0479312	0	0	0
ENSMUSG00000101501	Rps27a-ps1	ENSMUST00000191424	processed_pseudogene	0	0	0	0	0	0.0636613	0	0.112863	0	0.0782143	0.0977333	0
ENSMUSG00000100120	Gm53065	ENSMUST00000189527	lncRNA	0	0	0	0	0.0559683	0	0	0	0.0479312	0	0.0488667	0
ENSMUSG00000100007	Gm5527	ENSMUST00000179821	processed_pseudogene	0	0	0	0	0.0559683	0	0	0	0	0	0	0
ENSMUSG00000043015	Nemp2	ENSMUST00000188507,ENSMUST00000165859,ENSMUST00000191076,ENSMUST00000185790,ENSMUST00000190108,ENSMUST00000185483,ENSMUST00000190452,ENSMUST00000186903	nonsense_mediated_decay,processed_transcript,retained_intron,protein_coding	2.53815	1.3845	1.62395	3.02274	2.51857	3.1194	2.11655	1.69294	2.1569	2.19	2.4922	1.39174
ENSMUSG00000038733	Wdr26	ENSMUST00000162819,ENSMUST00000159673,ENSMUST00000036329,ENSMUST00000159290,ENSMUST00000159625,ENSMUST00000237749,ENSMUST00000159698,ENSMUST00000162963,ENSMUST00000161531	nonsense_mediated_decay,processed_transcript,retained_intron,protein_coding	152.981	170.131	148.321	205.783	191.468	208.554	255.711	234.754	249.769	252.085	249.22	274.347
ENSMUSG00000003721	Insig2	ENSMUST00000159085,ENSMUST00000159125,ENSMUST00000162582,ENSMUST00000160968,ENSMUST00000162019,ENSMUST00000161068,ENSMUST00000162790,ENSMUST00000159192,ENSMUST00000003818,ENSMUST00000160688,ENSMUST00000186915,ENSMUST00000071064,ENSMUST00000161818,ENSMUST00000159528	retained_intron,protein_coding	24.8623	31.6807	28.5093	28.9235	33.1892	28.3293	58.6363	41.082	47.4519	47.8672	41.1457	47.841
ENSMUSG00000104253	Gm37174	ENSMUST00000194699	TEC	0.346111	0.407207	0.451097	0.118539	0.33581	0.127323	0.391954	0.790038	0.287587	0.312857	0	0.347935
ENSMUSG00000054135	A430110L20Rik	ENSMUST00000181680,ENSMUST00000066988	lncRNA	0	0	0	0.0592694	0.111937	0.0636613	0.156781	0	0.143794	0.234643	0.1466	0.695869
ENSMUSG00000101791	2210011K15Rik	ENSMUST00000190690	lncRNA	0	0	0	0.0592694	0	0	0	0	0	0	0	0
ENSMUSG00000081214	Rpl35a-ps2	ENSMUST00000117444	processed_pseudogene	0.173055	0	0.631536	0.0592694	0.111937	0.0636613	0.156781	0.338588	0.0479312	0.312857	0	0.173967
ENSMUSG00000103260	Gm8146	ENSMUST00000192106	processed_pseudogene	0.519166	0.0814413	0.360878	0.0592694	0.0559683	0.127323	0.235172	0	0.191725	0.156429	0.0488667	0
ENSMUSG00000041439	Mfsd6	ENSMUST00000188126,ENSMUST00000149887,ENSMUST00000156876,ENSMUST00000147758,ENSMUST00000147421,ENSMUST00000087701	processed_transcript,retained_intron,protein_coding	3.05731	4.88648	3.60878	7.11233	6.60426	13.3689	7.44712	5.30454	6.90209	9.62036	7.67206	9.39424
ENSMUSG00000026102	Inpp1	ENSMUST00000162351,ENSMUST00000162576,ENSMUST00000159607,ENSMUST00000177279,ENSMUST00000159725,ENSMUST00000027271	nonsense_mediated_decay,retained_intron,protein_coding	36.0532	37.1372	34.4638	60.3955	57.1996	66.3987	30.3372	27.9899	28.7587	41.5318	35.1351	37.5769
ENSMUSG00000041426	Hibch	ENSMUST00000159352,ENSMUST00000159431,ENSMUST00000161125,ENSMUST00000186922,ENSMUST00000162609,ENSMUST00000161552,ENSMUST00000044478	processed_transcript,retained_intron,protein_coding	15.3442	10.343	12.7209	10.3721	10.7459	10.3131	7.91747	13.0921	7.71692	6.72643	7.52547	8.5244
ENSMUSG00000026339	Ccdc93	ENSMUST00000152959,ENSMUST00000155673,ENSMUST00000112621,ENSMUST00000036025,ENSMUST00000128924,ENSMUST00000156459	processed_transcript,retained_intron,protein_coding	21.3435	23.1293	20.1189	32.124	32.5736	33.8678	27.8287	28.4414	31.4908	30.7382	31.9588	28.7046
ENSMUSG00000085857	Gm15392	ENSMUST00000152863	lncRNA	0.11537	0	0.180439	0.118539	0.167905	0	0	0.112863	0.0958623	0	0	0
ENSMUSG00000083582	Gm15393	ENSMUST00000120499	processed_pseudogene	0	0	0	0	0.0559683	0	0	0	0	0	0	0
ENSMUSG00000050534	Htr5b	ENSMUST00000055884	protein_coding	0	0	0	0	0.0559683	0	0	0	0	0	0	0
ENSMUSG00000043629	1700019D03Rik	ENSMUST00000190726,ENSMUST00000114492,ENSMUST00000050567,ENSMUST00000190831,ENSMUST00000114493,ENSMUST00000186266,ENSMUST00000191441	protein_coding	0.0576851	0.325765	0.0902194	0.0592694	0.111937	0	0	0	0	0.0782143	0	0
ENSMUSG00000047369	Dnah14	ENSMUST00000097446,ENSMUST00000195808,ENSMUST00000194470,ENSMUST00000193365,ENSMUST00000208001,ENSMUST00000195458,ENSMUST00000160345,ENSMUST00000192602,ENSMUST00000238412,ENSMUST00000160793	processed_transcript,retained_intron,protein_coding	0.0576851	0	0.0902194	0	0.0559683	0	0	0	0.287587	0	0.0488667	0.347935
ENSMUSG00000001674	Ddx18	ENSMUST00000131471,ENSMUST00000134417,ENSMUST00000001724,ENSMUST00000148809	processed_transcript,retained_intron,protein_coding	69.626	67.0262	58.2818	48.2453	49.3641	47.555	45.7802	43.2263	48.4105	41.6882	41.6344	43.8398
ENSMUSG00000026222	Sp100	ENSMUST00000140758,ENSMUST00000129951,ENSMUST00000145440,ENSMUST00000132641,ENSMUST00000066427,ENSMUST00000150967,ENSMUST00000153574,ENSMUST00000147552,ENSMUST00000054279,ENSMUST00000134283,ENSMUST00000141998,ENSMUST00000155094,ENSMUST00000141709	nonsense_mediated_decay,processed_transcript,retained_intron,protein_coding	58.0889	48.2947	55.2143	65.0778	51.4909	69.1998	1.80299	1.69294	1.86932	3.75429	2.58993	6.08886
ENSMUSG00000100405	Gm28911	ENSMUST00000188837	processed_pseudogene	0.0576851	0	0.360878	0	0.0559683	0	0.0783907	0	0.0479312	0	0	0
ENSMUSG00000004880	Lbr	ENSMUST00000194415,ENSMUST00000192075,ENSMUST00000005003,ENSMUST00000193028,ENSMUST00000193030,ENSMUST00000191878,ENSMUST00000195299,ENSMUST00000194302	retained_intron,protein_coding	23.2471	28.2601	25.8028	31.9462	30.3908	31.7033	52.4434	51.5782	59.6264	54.2807	59.7639	61.0625
ENSMUSG00000052760	A630001G21Rik	ENSMUST00000159320,ENSMUST00000159122,ENSMUST00000159325,ENSMUST00000162038,ENSMUST00000064788,ENSMUST00000161453	nonsense_mediated_decay,processed_transcript,protein_coding	2.88426	2.769	2.34571	2.9042	2.46261	5.85684	1.48942	1.46721	1.58173	1.56429	1.6126	2.08761
ENSMUSG00000100217	9930111H07Rik	ENSMUST00000187270	lncRNA	0	0	0	0	0	0.0636613	0	0	0	0	0	0
ENSMUSG00000026098	Pms1	ENSMUST00000126412,ENSMUST00000128337,ENSMUST00000027267,ENSMUST00000133358,ENSMUST00000188890,ENSMUST00000142922,ENSMUST00000135246,ENSMUST00000126590	processed_transcript,retained_intron,protein_coding	0.865277	0.325765	0.721756	1.24466	1.0634	2.22814	0.548735	0.790038	0.81483	0.5475	0.928466	0.869837
ENSMUSG00000100763	Gm28777	ENSMUST00000191402	lncRNA	0	0	0	0	0	0	0	0	0	0	0.0488667	0
ENSMUSG00000026097	Ormdl1	ENSMUST00000027266,ENSMUST00000135746	retained_intron,protein_coding	1.44213	2.11747	3.33812	3.08201	1.84695	5.53853	2.58689	1.69294	1.96518	0.782143	1.56373	1.91364
ENSMUSG00000100679	Gm28778	ENSMUST00000190734	protein_coding	0	0	0.0902194	0.0592694	0	0.0636613	0	0	0	0	0	0
ENSMUSG00000036707	Cab39	ENSMUST00000097666,ENSMUST00000126962,ENSMUST00000130754,ENSMUST00000187623,ENSMUST00000113360	retained_intron,protein_coding	149.635	157.182	149.674	149.3	141.376	145.912	140.163	142.545	143.362	134.372	136.582	138.304
ENSMUSG00000026223	Itm2c	ENSMUST00000139837,ENSMUST00000185569,ENSMUST00000027425	retained_intron,protein_coding	145.02	133.889	152.11	136.32	133.82	123.885	117.9	131.372	119.828	198.273	201.477	175.185
ENSMUSG00000026224	4933407L21Rik	ENSMUST00000188949,ENSMUST00000129392,ENSMUST00000027426	retained_intron,protein_coding	0	0	0	0	0	0	0.0783907	0	0	0	0.0977333	0
ENSMUSG00000049608	Gpr55	ENSMUST00000086975	protein_coding	0	0	0	0	0.111937	0.127323	0	0	0	0	0.0488667	0
ENSMUSG00000099342	Gm18180	ENSMUST00000187562	processed_pseudogene	1.49981	1.54738	1.62395	2.78566	1.90292	2.35547	1.48942	1.12863	1.43794	1.17321	1.22167	0.521902
ENSMUSG00000026096	Osgepl1	ENSMUST00000114484,ENSMUST00000135786,ENSMUST00000151296,ENSMUST00000153939,ENSMUST00000135614,ENSMUST00000027265,ENSMUST00000150115	nonsense_mediated_decay,processed_transcript,retained_intron,protein_coding	1.67287	2.11747	2.16527	2.66712	2.1268	3.56503	5.25218	3.38588	4.4576	3.36322	3.12747	3.65331
ENSMUSG00000036815	Dpp10	ENSMUST00000187286,ENSMUST00000187202,ENSMUST00000239072,ENSMUST00000112603,ENSMUST00000140361,ENSMUST00000112606	processed_transcript,protein_coding	0	0.0814413	0	0	0	0.190984	0	0	0	0	0	0
ENSMUSG00000026095	Asnsd1	ENSMUST00000154402,ENSMUST00000147021,ENSMUST00000027264,ENSMUST00000136468,ENSMUST00000123519	nonsense_mediated_decay,retained_intron,protein_coding	6.92222	5.53801	8.20997	3.6747	5.20505	3.24672	5.56574	5.4174	5.27243	3.285	3.17633	5.39299
ENSMUSG00000100069	Gm6801	ENSMUST00000190697	unprocessed_pseudogene	0	0	0	0	0	0	0.0783907	0	0	0	0	0
ENSMUSG00000025920	Stau2	ENSMUST00000115359,ENSMUST00000151888,ENSMUST00000162751,ENSMUST00000159558,ENSMUST00000054668,ENSMUST00000131257,ENSMUST00000153966,ENSMUST00000027052,ENSMUST00000162627,ENSMUST00000162007,ENSMUST00000149320,ENSMUST00000145092,ENSMUST00000162435,ENSMUST00000128957,ENSMUST00000127420,ENSMUST00000115360,ENSMUST00000144138	nonsense_mediated_decay,processed_transcript,protein_coding	11.537	14.7409	14.3449	14.6395	15.3913	23.1727	14.6591	15.0107	15.1463	19.3189	14.8555	17.9186
ENSMUSG00000026227	2810459M11Rik	ENSMUST00000165824,ENSMUST00000027429	protein_coding	0	0	0	0.0592694	0.0559683	0	0.235172	0.338588	0.143794	1.01679	1.0262	0.347935
ENSMUSG00000025939	Ube2w	ENSMUST00000182554,ENSMUST00000117146,ENSMUST00000182080,ENSMUST00000136455,ENSMUST00000133639,ENSMUST00000132919	nonsense_mediated_decay,processed_transcript,retained_intron,protein_coding	33.0536	43.8154	42.5836	52.7498	54.793	58.3774	52.8354	52.1425	50.7112	52.4818	51.6032	50.7985
ENSMUSG00000102457	Gm38342	ENSMUST00000195710	TEC	0.576851	1.95459	0.811975	2.43005	2.18276	1.40055	2.35172	1.01576	3.88242	3.285	1.27053	1.91364
ENSMUSG00000096141	Dnah7a	ENSMUST00000094964,ENSMUST00000189677	processed_transcript,protein_coding	0.0576851	0.162883	0	0.0592694	0.111937	0.0636613	0	0	0	0	0	0
ENSMUSG00000026229	Psmd1	ENSMUST00000027432,ENSMUST00000139715,ENSMUST00000189234,ENSMUST00000133480,ENSMUST00000147807,ENSMUST00000149946,ENSMUST00000143200,ENSMUST00000127104,ENSMUST00000152184	nonsense_mediated_decay,processed_transcript,retained_intron,protein_coding	236.105	236.587	229.338	196.063	192.419	189.965	199.661	198.412	194.553	192.72	192.388	205.108
ENSMUSG00000026228	Htr2b	ENSMUST00000027431,ENSMUST00000155077	protein_coding	0	0	0	0.0592694	0	0.0636613	0.313563	0.338588	0.191725	0.391072	0.781866	0.173967
ENSMUSG00000103272	Gm37914	ENSMUST00000195317	TEC	0.461481	0.162883	0.0902194	0.0592694	0.223873	0.0636613	0	0.112863	0	0.0782143	0.195467	0.173967
ENSMUSG00000026094	Stk17b	ENSMUST00000187066,ENSMUST00000185920,ENSMUST00000027263	retained_intron,protein_coding	72.741	82.7444	71.4538	49.0158	49.7558	46.5364	6.81999	6.54603	6.51864	3.20679	3.12747	2.43554
ENSMUSG00000026341	Actr3	ENSMUST00000191578,ENSMUST00000188827,ENSMUST00000188497,ENSMUST00000178474,ENSMUST00000027579,ENSMUST00000187460,ENSMUST00000191004,ENSMUST00000188362,ENSMUST00000186008,ENSMUST00000191544,ENSMUST00000189192,ENSMUST00000185280	nonsense_mediated_decay,retained_intron,protein_coding	1063.19	1159.32	1107.44	909.548	946.369	868.212	593.653	500.997	566.834	531.623	499.075	585.748
ENSMUSG00000079658	Eloc	ENSMUST00000186948,ENSMUST00000191535,ENSMUST00000186701,ENSMUST00000187910,ENSMUST00000188641,ENSMUST00000115352,ENSMUST00000186541,ENSMUST00000190986,ENSMUST00000188987,ENSMUST00000185771,ENSMUST00000185393	retained_intron,protein_coding	84.7395	99.1955	94.6402	92.3417	86.8629	95.1736	73.4521	56.3184	73.8619	86.1922	84.7836	93.0725
ENSMUSG00000097744	D030040B21Rik	ENSMUST00000181371	lncRNA	0.230741	0.325765	0	0.177808	0.0559683	0.127323	0.0783907	0	0.0958623	0	0.0977333	0.347935
ENSMUSG00000100959	Idi1-ps5	ENSMUST00000186738	processed_pseudogene	0	0	0	0	0	0	0	0	0.0479312	0	0	0
ENSMUSG00000026342	Slc35f5	ENSMUST00000189443,ENSMUST00000027580,ENSMUST00000190037	nonsense_mediated_decay,protein_coding	40.9564	50.0864	46.8239	63.5961	60.166	54.7487	69.3758	53.6097	62.694	75.3204	69.5373	74.632
ENSMUSG00000025940	Tmem70	ENSMUST00000176451,ENSMUST00000177501,ENSMUST00000065373,ENSMUST00000177532	processed_transcript,protein_coding	52.7819	52.774	56.6578	43.2667	41.5285	40.2339	38.8818	38.4861	38.1053	41.1407	33.2293	33.5757
ENSMUSG00000026343	Gpr39	ENSMUST00000159359,ENSMUST00000027581	processed_transcript,protein_coding	0.749907	0.65153	0.360878	0.533425	0.391778	0.572951	0.235172	0.225725	0.575174	0.0782143	0.4398	0
ENSMUSG00000025779	Ly96	ENSMUST00000190366,ENSMUST00000026881,ENSMUST00000191260	retained_intron,protein_coding	9.63342	9.03998	8.84151	6.87525	8.95493	9.61285	5.33057	4.5145	6.37485	4.30179	3.56727	4.17522
ENSMUSG00000091020	Gm5828	ENSMUST00000071842	processed_pseudogene	0.461481	0.488648	0.721756	0.414886	0.895493	0.445629	0.783907	0.225725	0.0479312	0.312857	0.1466	0.173967
ENSMUSG00000026344	Lypd1	ENSMUST00000162899,ENSMUST00000159529,ENSMUST00000027582,ENSMUST00000159417,ENSMUST00000161361	protein_coding	0.11537	0.162883	0.180439	0.177808	0.279842	0.254645	0	0.338588	0.239656	0	0.1466	0
ENSMUSG00000042686	Jph1	ENSMUST00000186024,ENSMUST00000038382	nonsense_mediated_decay,protein_coding	0.11537	0	0.180439	0	0	0.127323	0	0.112863	0.0958623	0	0.0488667	0.173967
ENSMUSG00000101589	Rbm6-ps1	ENSMUST00000186192	processed_pseudogene	0	0	0	0.118539	0.0559683	0.127323	0	0.225725	0	0.0782143	0	0
ENSMUSG00000042807	Hecw2	ENSMUST00000097741,ENSMUST00000087659,ENSMUST00000120904,ENSMUST00000146850,ENSMUST00000152870,ENSMUST00000150677	processed_transcript,retained_intron,protein_coding	39.0528	45.77	37.8019	44.5113	54.1214	41.5708	74.0009	61.9615	62.694	49.7443	49.9417	54.6258
ENSMUSG00000067780	Pi15	ENSMUST00000088476	protein_coding	0.173055	0	0	0.889041	0.503715	0.891258	0	0.112863	0.0479312	0.156429	0.0977333	0
ENSMUSG00000025983	Ccdc150	ENSMUST00000161988,ENSMUST00000159682,ENSMUST00000027128,ENSMUST00000163072,ENSMUST00000160472	nonsense_mediated_decay,retained_intron,protein_coding	0.0576851	0.0814413	0	0	0.0559683	0	0	0	0	0	0	0
ENSMUSG00000041303	Gtf3c3	ENSMUST00000190419,ENSMUST00000041638,ENSMUST00000189906	retained_intron,protein_coding	21.805	21.9077	27.2463	26.7898	26.9208	29.7298	26.3393	26.1841	26.9852	25.9672	24.2379	27.1389
ENSMUSG00000109809	Gm34066	ENSMUST00000210156	protein_coding	0	0	0	0	0	0	0.0783907	0	0	0	0	0
ENSMUSG00000049690	Nckap5	ENSMUST00000162646,ENSMUST00000159934,ENSMUST00000094610,ENSMUST00000160693,ENSMUST00000160736,ENSMUST00000162877,ENSMUST00000094609,ENSMUST00000112583,ENSMUST00000161954,ENSMUST00000162664,ENSMUST00000057846,ENSMUST00000162647	processed_transcript,retained_intron,protein_coding	0	0	0	0.0592694	0	0	0	0	0	0.0782143	0.0488667	0
ENSMUSG00000101685	Gm17837	ENSMUST00000186435	processed_pseudogene	0	0	0.180439	0	0	0	0	0	0	0.0782143	0	0
ENSMUSG00000022995	Enah	ENSMUST00000195840,ENSMUST00000195788,ENSMUST00000193703,ENSMUST00000111024,ENSMUST00000111025,ENSMUST00000192768,ENSMUST00000177811,ENSMUST00000078719,ENSMUST00000195059,ENSMUST00000111030,ENSMUST00000191649,ENSMUST00000193074,ENSMUST00000195461,ENSMUST00000195703,ENSMUST00000192497,ENSMUST00000192967	retained_intron,protein_coding	0.403796	0.488648	0.811975	0.414886	0.559683	0.763935	0.235172	0.112863	0.239656	0	0.1466	0.173967
ENSMUSG00000100720	Gm10075	ENSMUST00000162030	processed_pseudogene	0	0.162883	0	0.0592694	0.111937	0	0	0	0	0	0	0
ENSMUSG00000073678	Pgap1	ENSMUST00000187949,ENSMUST00000189506,ENSMUST00000097739,ENSMUST00000185817	retained_intron,protein_coding	4.15333	5.29368	3.96966	7.29014	7.05201	12.7959	18.265	14.2207	20.8021	10.8718	11.5814	10.438
ENSMUSG00000104136	Gm36955	ENSMUST00000194316	TEC	0	0.0814413	0	0	0	0	0	0	0	0.0782143	0	0
ENSMUSG00000026511	Srp9	ENSMUST00000191799,ENSMUST00000193005,ENSMUST00000027792,ENSMUST00000111018	retained_intron,protein_coding	42.6293	42.8381	39.9672	47.2377	43.2635	51.0563	63.1829	61.8487	57.6612	63.1972	59.3241	55.1477
ENSMUSG00000103018	Gm17968	ENSMUST00000194902	processed_pseudogene	0	0	0	0	0	0	0	0	0.0479312	0	0	0
ENSMUSG00000036155	Mgat5	ENSMUST00000038361,ENSMUST00000171405,ENSMUST00000190921,ENSMUST00000189427	retained_intron,protein_coding	130.541	145.454	132.983	288.82	267.641	245.223	248.499	211.166	231.028	305.192	285.772	295.397
ENSMUSG00000104039	Gm37772	ENSMUST00000191635	TEC	0	0	0	0	0	0	0.0783907	0	0	0	0	0
ENSMUSG00000038633	Degs1	ENSMUST00000133052,ENSMUST00000035295,ENSMUST00000132551	retained_intron,protein_coding	145.367	182.184	158.876	203.827	197.344	172.84	173.322	153.493	180.748	240.118	219.9	258.515
ENSMUSG00000104378	Gm37510	ENSMUST00000194151	TEC	0.288426	0.325765	0.541317	0.414886	0.167905	0.190984	0	0	0	0	0	0
ENSMUSG00000099471	Gm8451	ENSMUST00000170338	processed_pseudogene	0.749907	0.244324	1.35329	0.237078	0.895493	0.0636613	0.705517	0.112863	0.335518	0	0.0977333	0.347935
ENSMUSG00000103390	Gm38301	ENSMUST00000195573	TEC	0	0	0.0902194	0	0	0	0	0	0	0	0	0
ENSMUSG00000026594	Ralgps2	ENSMUST00000189316,ENSMUST00000185198,ENSMUST00000189648,ENSMUST00000190762,ENSMUST00000027886,ENSMUST00000192343,ENSMUST00000171292,ENSMUST00000185970,ENSMUST00000191503,ENSMUST00000172057,ENSMUST00000190648,ENSMUST00000188656,ENSMUST00000063199,ENSMUST00000189208,ENSMUST00000191605	nonsense_mediated_decay,retained_intron,protein_coding	5.4224	5.53801	4.87185	7.29014	6.66023	6.2388	8.54459	7.56179	9.01106	9.77679	8.2096	9.0463
ENSMUSG00000100204	Gm4849	ENSMUST00000188428	processed_pseudogene	0.0576851	0.0814413	0.360878	0.0592694	0.0559683	0.0636613	0.0783907	0.225725	0.0958623	0.0782143	0.0488667	0
ENSMUSG00000047539	Fbxo28	ENSMUST00000195061,ENSMUST00000051431,ENSMUST00000192544,ENSMUST00000193700,ENSMUST00000194213	nonsense_mediated_decay,retained_intron,protein_coding	71.2988	89.3411	71.3636	129.385	111.153	112.808	93.5986	85.5498	98.5944	95.4215	94.3126	100.205
ENSMUSG00000073482	Gm10517	ENSMUST00000097444,ENSMUST00000192970	TEC	0.11537	0.0814413	0.270658	0	0.167905	0	0	0	0.0958623	0	0	0
ENSMUSG00000101905	4930439D14Rik	ENSMUST00000186765	lncRNA	0	0	0	0	0.0559683	0.0636613	0	0	0	0	0	0
ENSMUSG00000026347	Tmem163	ENSMUST00000027585,ENSMUST00000160616,ENSMUST00000162406,ENSMUST00000160111,ENSMUST00000185560	nonsense_mediated_decay,processed_transcript,retained_intron,protein_coding	1.90361	1.95459	1.53373	5.74913	4.47747	4.07432	2.74368	1.46721	1.91725	1.87714	1.1728	1.73967
ENSMUSG00000026348	Acmsd	ENSMUST00000038006,ENSMUST00000186537	processed_transcript,protein_coding	0	0	0	0	0	0	0	0	0.0479312	0.0782143	0	0
ENSMUSG00000102014	2900009J06Rik	ENSMUST00000185310,ENSMUST00000188163	lncRNA	0	0.162883	0.0902194	0.0592694	0.167905	0.127323	0.235172	0.112863	0.383449	0.312857	0.1466	0.173967
ENSMUSG00000026510	Trp53bp2	ENSMUST00000191626,ENSMUST00000191804,ENSMUST00000117245	retained_intron,protein_coding	26.3621	25.5726	25.893	29.9903	29.6632	22.5997	25.1634	21.6696	21.9525	25.9672	20.5729	28.5306
ENSMUSG00000062590	Armc9	ENSMUST00000123618,ENSMUST00000153653,ENSMUST00000113309,ENSMUST00000155168,ENSMUST00000135973,ENSMUST00000134858,ENSMUST00000027434,ENSMUST00000156675,ENSMUST00000150059,ENSMUST00000186509,ENSMUST00000126579,ENSMUST00000153389,ENSMUST00000131412	nonsense_mediated_decay,processed_transcript,retained_intron,protein_coding	4.73018	4.88648	4.78163	7.64575	8.33928	4.96558	16.854	20.9924	17.5907	23.8554	27.4631	20.5281
ENSMUSG00000079445	B3gnt7	ENSMUST00000113306,ENSMUST00000188695,ENSMUST00000189618	retained_intron,protein_coding	0	0	0	0.0592694	0	0.0636613	0	0	0	0.156429	0	0
ENSMUSG00000099644	Gm28626	ENSMUST00000187004	lncRNA	0	0	0	0	0	0	0	0	0.0479312	0	0	0
ENSMUSG00000090142	Gm15795	ENSMUST00000160969	processed_pseudogene	0.11537	0.0814413	0	0	0	0	0	0	0	0	0.0488667	0
ENSMUSG00000026349	Ccnt2	ENSMUST00000027587,ENSMUST00000112570,ENSMUST00000125760,ENSMUST00000126850,ENSMUST00000143513,ENSMUST00000153359,ENSMUST00000149760	processed_transcript,retained_intron,protein_coding	47.994	54.4842	50.0718	49.3121	57.5354	48.0643	42.723	37.4704	39.016	41.7665	43.4913	43.8398
ENSMUSG00000041872	Il17f	ENSMUST00000189301,ENSMUST00000190692,ENSMUST00000191111,ENSMUST00000039046	processed_transcript,retained_intron,protein_coding	0	0	0	0	0	0	0	0	0.0479312	0	0	0
ENSMUSG00000052331	Ankrd44	ENSMUST00000180327,ENSMUST00000179242,ENSMUST00000044359,ENSMUST00000177704,ENSMUST00000178685,ENSMUST00000179030,ENSMUST00000177919,ENSMUST00000189563,ENSMUST00000178226,ENSMUST00000180189,ENSMUST00000178156,ENSMUST00000179398,ENSMUST00000178935,ENSMUST00000177679,ENSMUST00000178905	processed_transcript,retained_intron,protein_coding	0.692222	0.570089	0.721756	0.829772	0.951462	2.35547	1.01908	1.69294	2.01311	2.50286	2.44333	2.60951
ENSMUSG00000026234	Ncl	ENSMUST00000186050,ENSMUST00000185676,ENSMUST00000185785,ENSMUST00000189504,ENSMUST00000188682,ENSMUST00000027438	retained_intron,protein_coding	707.277	596.965	596.08	480.201	435.825	417.554	551.949	557.428	556.864	494.94	523.508	564.524
ENSMUSG00000101674	4930444A19Rik	ENSMUST00000188243,ENSMUST00000190007	lncRNA	0	0	0	0	0.0559683	0	0	0	0.0479312	0	0.0977333	0
ENSMUSG00000102503	Gm37370	ENSMUST00000191996	TEC	0	0	0	0	0	0	0	0	0	0	0	0.173967
ENSMUSG00000073627	C130036L24Rik	ENSMUST00000190804,ENSMUST00000137643,ENSMUST00000127284	retained_intron,lncRNA	0.173055	0	0.0902194	0.355616	0.503715	0.127323	1.09747	0.677175	0.671036	0.234643	0.488667	0.347935
ENSMUSG00000026509	Capn2	ENSMUST00000192483,ENSMUST00000194940,ENSMUST00000194961,ENSMUST00000068505,ENSMUST00000192230	retained_intron,protein_coding	489.516	427.241	413.746	370.256	376.443	297.171	718.373	650.54	614.526	631.737	543.006	633.241
ENSMUSG00000102234	Gm37885	ENSMUST00000195868,ENSMUST00000192568	lncRNA	14.7097	14.0893	14.4351	12.0317	14.8876	8.2123	29.1614	11.2863	27.4166	22.1347	13.4872	14.6133
ENSMUSG00000104415	Gm37069	ENSMUST00000192742	TEC	0	0	0	0	0.0559683	0.0636613	0	0	0.0479312	0	0	0
ENSMUSG00000026237	Nmur1	ENSMUST00000212058,ENSMUST00000212541,ENSMUST00000027440,ENSMUST00000212614	protein_coding	0	0	0	0	0	0	0	0	0.0479312	0	0	0
ENSMUSG00000051590	Map3k19	ENSMUST00000191333,ENSMUST00000187653,ENSMUST00000208183,ENSMUST00000189398,ENSMUST00000238383,ENSMUST00000061512	protein_coding	0.11537	0.244324	0.451097	0.118539	0.111937	0.254645	0.156781	0.112863	0	0.0782143	0.0488667	0
ENSMUSG00000041859	Mcm3	ENSMUST00000191061,ENSMUST00000053266,ENSMUST00000190421,ENSMUST00000188112,ENSMUST00000185296	retained_intron,protein_coding	43.3215	38.5217	37.5313	28.39	29.999	34.4407	39.4305	55.1898	50.855	51.074	60.3992	53.9299
ENSMUSG00000097934	6720483E21Rik	ENSMUST00000181654	lncRNA	0	0.0814413	0	0.0592694	0	0	0	0	0.0479312	0.0782143	0.0488667	0
ENSMUSG00000026592	Tex35	ENSMUST00000119526,ENSMUST00000187546,ENSMUST00000027884,ENSMUST00000118207,ENSMUST00000121911,ENSMUST00000148649	nonsense_mediated_decay,protein_coding	0	0	0.0902194	0.0592694	0	0	0	0	0	0.0782143	0	0
ENSMUSG00000025982	Sf3b1	ENSMUST00000188859,ENSMUST00000188419,ENSMUST00000189051,ENSMUST00000185429,ENSMUST00000191303,ENSMUST00000027127,ENSMUST00000190175,ENSMUST00000187500	nonsense_mediated_decay,processed_transcript,retained_intron,protein_coding	307.289	300.763	291.95	263.215	251.578	218.294	269.351	243.444	242.963	258.185	231.237	268.084
ENSMUSG00000103030	E330011M16Rik	ENSMUST00000193614	TEC	0.807592	0.570089	0.360878	0.533425	0.503715	0.318306	0.548735	0.564313	0.575174	1.17321	0.928466	0.347935
ENSMUSG00000026238	Ptma	ENSMUST00000186255,ENSMUST00000186932,ENSMUST00000188533,ENSMUST00000045897,ENSMUST00000188699	processed_transcript,protein_coding	625.941	531.404	505.229	410.737	398.383	427.613	386.074	354.275	433.537	420.715	496.485	429.351
ENSMUSG00000025931	Paqr8	ENSMUST00000189400,ENSMUST00000167119,ENSMUST00000068880,ENSMUST00000187651	protein_coding	6.22999	7.4926	8.11975	11.0241	9.17881	10.3768	22.4198	19.7509	26.0746	27.5314	26.4369	27.4868
ENSMUSG00000100929	Gm28064	ENSMUST00000185639	processed_pseudogene	0	0	0	0	0	0	0	0	0	0	0.0488667	0
ENSMUSG00000041809	Efhc1	ENSMUST00000160782,ENSMUST00000038447	processed_transcript,protein_coding	4.96092	3.82774	4.60119	5.74913	5.98861	4.58361	5.87931	7.90038	4.4576	4.69286	5.2776	4.17522
ENSMUSG00000026239	Pde6d	ENSMUST00000150653,ENSMUST00000148683,ENSMUST00000146220,ENSMUST00000027444,ENSMUST00000143674	nonsense_mediated_decay,processed_transcript,retained_intron,protein_coding	58.3774	50.3307	47.7261	42.6147	39.1778	37.6875	29.5533	27.5385	31.5387	32.0679	32.5452	29.2265
ENSMUSG00000025981	Coq10b	ENSMUST00000185474,ENSMUST00000027125,ENSMUST00000185918,ENSMUST00000087617	retained_intron,protein_coding	34.8995	32.3322	36.178	28.5086	36.4914	30.7484	35.1974	44.0164	38.5846	37.0736	26.6812	38.0989
ENSMUSG00000101122	Gm17971	ENSMUST00000190239	processed_pseudogene	0.576851	0.0814413	0.360878	0.474155	0.447747	0.190984	0.470344	0.225725	0.383449	0.703929	0.2932	0.521902
ENSMUSG00000041779	Tram2	ENSMUST00000037998,ENSMUST00000187210	processed_transcript,protein_coding	106.833	147.572	123.601	196.597	191.58	171.312	176.066	138.257	157.023	177.547	171.522	169.444
ENSMUSG00000099971	Gm28287	ENSMUST00000186612	lncRNA	0	0	0	0	0	0	0	0.112863	0.0479312	0	0	0.173967
ENSMUSG00000100819	Gm2693	ENSMUST00000189119	unprocessed_pseudogene	0	0	0	0.0592694	0	0	0	0	0	0	0	0
ENSMUSG00000036104	Rab3gap1	ENSMUST00000150945,ENSMUST00000189259,ENSMUST00000131884,ENSMUST00000142662,ENSMUST00000212506,ENSMUST00000186865,ENSMUST00000037649	processed_transcript,retained_intron,protein_coding	144.559	151.399	137.675	116.761	127.776	109.115	105.2	100.561	99.4572	90.1811	87.1292	88.5494
ENSMUSG00000025933	Tmem14a	ENSMUST00000027065,ENSMUST00000027064	protein_coding	0.288426	0.162883	0.180439	0.711233	0.33581	0.381968	0.470344	0.677175	0.81483	0.469286	1.22167	0.347935
ENSMUSG00000026240	Cops7b	ENSMUST00000138280,ENSMUST00000127219,ENSMUST00000122884,ENSMUST00000149542,ENSMUST00000027446,ENSMUST00000121534	nonsense_mediated_decay,processed_transcript,protein_coding	26.016	34.3682	29.2311	30.9979	27.1446	24.3823	21.4007	19.0738	23.3904	18.9279	21.1104	18.6145
ENSMUSG00000070565	Rasal2	ENSMUST00000143358,ENSMUST00000128538,ENSMUST00000129880,ENSMUST00000143080,ENSMUST00000078308,ENSMUST00000134543,ENSMUST00000132699	processed_transcript,retained_intron,protein_coding	95.6996	120.37	93.6478	105.322	102.59	104.85	89.7574	74.1507	86.9951	73.4433	71.5408	76.3717
ENSMUSG00000026241	Nppc	ENSMUST00000027449	protein_coding	0.230741	0	0	0.0592694	0.167905	0	0.705517	0.677175	0.623105	0.156429	0.5864	0
ENSMUSG00000102326	Gm37788	ENSMUST00000193958	TEC	0	0	0	0	0	0	0.0783907	0	0	0	0	0
ENSMUSG00000087632	Gm6058	ENSMUST00000154261	processed_pseudogene	0	0	0.0902194	0	0	0	0	0	0	0	0	0
ENSMUSG00000103808	Gm37060	ENSMUST00000194997	TEC	0.0576851	0.0814413	0.0902194	0	0.0559683	0	0	0	0	0	0	0
ENSMUSG00000025980	Hspd1	ENSMUST00000127861,ENSMUST00000144077,ENSMUST00000027123	protein_coding	400.277	368.766	348.428	207.087	208.65	217.403	188.138	170.987	188.657	170.977	177.435	203.02
ENSMUSG00000049881	2810025M15Rik	ENSMUST00000194868,ENSMUST00000189791,ENSMUST00000187761,ENSMUST00000061537	TEC,transcribed_processed_pseudogene,processed_transcript	39.2259	38.7661	39.1552	31.9462	29.7192	31.8306	34.5703	31.1501	29.5256	35.7439	32.7407	33.9236
ENSMUSG00000073676	Hspe1	ENSMUST00000075242,ENSMUST00000134628	retained_intron,protein_coding	91.2002	71.424	79.9344	41.133	49.0842	43.8626	35.4326	33.0687	35.9484	31.2857	34.8419	34.2716
ENSMUSG00000089670	Gm16581	ENSMUST00000160730	processed_pseudogene	0	0	0	0	0.0559683	0	0	0	0	0	0.0488667	0
ENSMUSG00000025934	Gsta3	ENSMUST00000121676,ENSMUST00000190711,ENSMUST00000124990,ENSMUST00000027067	retained_intron,protein_coding	3.63416	2.52468	2.34571	4.62301	5.37296	4.39263	1.25425	2.03153	1.77345	1.01679	1.27053	1.39174
ENSMUSG00000096375	Gm7094	ENSMUST00000178379	unprocessed_pseudogene	0.0576851	0	0	0	0	0	0	0.225725	0	0	0.0488667	0
ENSMUSG00000036086	Zranb3	ENSMUST00000086614,ENSMUST00000124876,ENSMUST00000112538,ENSMUST00000131732,ENSMUST00000127393,ENSMUST00000143389,ENSMUST00000097597	processed_transcript,retained_intron,protein_coding	7.21064	5.45657	7.12734	5.86767	5.09312	7.51203	5.0954	5.64313	4.60139	7.19572	5.66853	6.43679
ENSMUSG00000099760	Gm28800	ENSMUST00000186230	lncRNA	2.36509	2.28036	2.70658	1.60027	1.2313	2.35547	0.940689	0.564313	0.479312	0.391072	0.488667	0.347935
ENSMUSG00000104164	Gm38248	ENSMUST00000193744	TEC	0.230741	0.244324	0.180439	0.296347	0.167905	0.318306	0.0783907	0	0.143794	0.469286	0.244333	0.173967
ENSMUSG00000058603	Rpl28-ps1	ENSMUST00000121497	processed_pseudogene	4.55713	3.09477	7.30778	2.84493	2.18276	2.10082	2.03816	7.67465	3.40311	2.50286	2.44333	2.60951
ENSMUSG00000102782	Gm37625	ENSMUST00000194969	TEC	0	0.0814413	0	0	0	0	0	0	0	0	0	0
ENSMUSG00000033488	Cryzl2	ENSMUST00000193791,ENSMUST00000046743,ENSMUST00000194220,ENSMUST00000195702,ENSMUST00000119891	nonsense_mediated_decay,protein_coding	0	0	0	0	0.0559683	0	0	0	0	0	0	0
ENSMUSG00000025979	Mob4	ENSMUST00000027122,ENSMUST00000161122,ENSMUST00000159311,ENSMUST00000162930,ENSMUST00000159743,ENSMUST00000187422,ENSMUST00000162364,ENSMUST00000162553	nonsense_mediated_decay,retained_intron,protein_coding	61.9538	52.041	53.049	48.6602	51.9386	46.1544	55.8926	52.7068	53.9705	52.6382	52.043	51.1464
ENSMUSG00000061863	Gm6822	ENSMUST00000161440	processed_pseudogene	0.0576851	0	0.180439	0	0	0	0	0	0	0	0.0488667	0
ENSMUSG00000053333	Dis3l2	ENSMUST00000189044,ENSMUST00000168237,ENSMUST00000188121,ENSMUST00000186682,ENSMUST00000065694,ENSMUST00000190618	nonsense_mediated_decay,processed_transcript,retained_intron,protein_coding	30.3424	27.3643	30.9453	24.7746	24.8499	22.0268	19.2841	25.6198	20.4666	17.7547	20.2308	19.8323
ENSMUSG00000102383	Gm38142	ENSMUST00000194093	TEC	0	0	0	0	0.0559683	0	0	0	0	0	0	0
ENSMUSG00000102649	Gm38021	ENSMUST00000195687	TEC	0.0576851	0	0	0	0	0	0	0	0	0.0782143	0.0488667	0
ENSMUSG00000084106	Gm6136	ENSMUST00000120149	processed_pseudogene	10.0372	4.80504	12.6307	3.79324	2.85438	2.22814	4.07632	15.9136	4.17001	3.91072	4.64233	3.65331
ENSMUSG00000102956	Gm37017	ENSMUST00000195266	TEC	0	0	0	0	0	0	0.0783907	0	0	0	0	0
ENSMUSG00000103984	Gm37447	ENSMUST00000195625	TEC	0	0.162883	0.0902194	0	0.0559683	0.0636613	0.235172	0	0.0479312	0	0.0488667	0.173967
ENSMUSG00000025978	Rftn2	ENSMUST00000027121,ENSMUST00000114428,ENSMUST00000132055,ENSMUST00000141107,ENSMUST00000133294	nonsense_mediated_decay,processed_transcript,protein_coding	2.53815	2.60612	2.16527	4.14886	4.14166	3.37405	5.0954	4.28878	6.47071	5.63143	5.52193	5.39299
ENSMUSG00000097649	Gm10561	ENSMUST00000209801,ENSMUST00000181563	lncRNA	0.230741	0.0814413	0.0902194	0.118539	0.223873	0	0.548735	0.225725	0.671036	0.469286	0.244333	0
ENSMUSG00000046994	Mars2	ENSMUST00000061334	protein_coding	8.1336	10.0173	9.02194	12.8022	14.2719	14.5148	18.7354	15.6879	22.5277	20.8832	20.2797	24.1815
ENSMUSG00000101940	Akp-ps1	ENSMUST00000212812,ENSMUST00000188050	transcribed_unprocessed_pseudogene,processed_transcript	0.11537	0	0	0	0	0	0	0	0.0479312	0	0	0
ENSMUSG00000079440	Alpi	ENSMUST00000113270	protein_coding	0	0	0	0.0592694	0.111937	0	0	0	0	0	0	0
ENSMUSG00000082935	Gm7658	ENSMUST00000119064	processed_pseudogene	2.19204	1.3845	3.51856	1.12612	1.34324	1.08224	2.03816	2.82156	1.77345	1.25143	1.0262	1.0438
ENSMUSG00000100215	Gm8292	ENSMUST00000162574	processed_pseudogene	0.749907	0.570089	0.360878	0.355616	0.447747	0.381968	0.313563	1.12863	0.287587	0.782143	0.488667	0.173967
ENSMUSG00000101945	Btf3-ps17	ENSMUST00000191444	processed_pseudogene	0.0576851	0	0	0	0.0559683	0	0	0	0.143794	0	0	0
ENSMUSG00000038349	Plcl1	ENSMUST00000042986,ENSMUST00000187059	processed_transcript,protein_coding	0.230741	0.244324	0.180439	0.296347	0.559683	0.636613	0.391954	0.225725	0.623105	0.625715	0.635267	0.695869
ENSMUSG00000102145	Gm38056	ENSMUST00000193928	TEC	0.0576851	0	0	0.0592694	0	0	0	0	0	0	0.0488667	0
ENSMUSG00000100309	Gm6644	ENSMUST00000186507	processed_pseudogene	0.288426	0.162883	0.180439	0.118539	0.223873	0.0636613	0.0783907	0.112863	0.143794	0	0.1466	0.173967
ENSMUSG00000056211	R3hdm1	ENSMUST00000190056,ENSMUST00000185389,ENSMUST00000187557,ENSMUST00000187605,ENSMUST00000191274,ENSMUST00000185471,ENSMUST00000190288,ENSMUST00000185853,ENSMUST00000188381,ENSMUST00000191016,ENSMUST00000187023,ENSMUST00000189317,ENSMUST00000189982,ENSMUST00000036288,ENSMUST00000188570,ENSMUST00000187900	retained_intron,protein_coding	251.45	292.293	235.202	216.096	190.908	174.814	134.205	117.49	119.972	126.16	122.753	123.691
ENSMUSG00000103497	Gm37407	ENSMUST00000194793	TEC	0	0	0	0.0592694	0	0	0	0	0	0	0	0
ENSMUSG00000026247	Ecel1	ENSMUST00000162015,ENSMUST00000160810,ENSMUST00000027463,ENSMUST00000161002,ENSMUST00000159662	processed_transcript,retained_intron,protein_coding	0	0	0	0	0	0	0	0.112863	0	0	0	0
ENSMUSG00000026353	Ubxn4	ENSMUST00000027592,ENSMUST00000189895,ENSMUST00000187031,ENSMUST00000190736	retained_intron,protein_coding	210.897	221.357	190.995	156.234	158.39	138.527	101.202	96.836	106.982	92.5275	91.625	92.0287
ENSMUSG00000036480	Prss56	ENSMUST00000044533	protein_coding	0.0576851	0	0	0	0	0.0636613	0	0	0	0	0.0488667	0
ENSMUSG00000026589	Sec16b	ENSMUST00000086130,ENSMUST00000027881,ENSMUST00000155665,ENSMUST00000111700,ENSMUST00000146873	retained_intron,protein_coding	0	0	0	0	0	0	0	0	0	0	0.0488667	0
ENSMUSG00000026354	Lct	ENSMUST00000162067,ENSMUST00000073490	retained_intron,protein_coding	0	0	0	0	0	0	0.0783907	0	0	0	0	0
ENSMUSG00000102245	Gm37713	ENSMUST00000191746	processed_pseudogene	0.0576851	0	0	0	0	0	0	0	0.0958623	0	0	0
ENSMUSG00000026355	Mcm6	ENSMUST00000190495,ENSMUST00000027601,ENSMUST00000188755,ENSMUST00000191454	retained_intron,protein_coding	23.2471	18.5686	20.3896	15.8842	14.216	18.5254	27.5152	37.0189	35.7087	31.9114	45.4949	31.1402
ENSMUSG00000038331	Satb2	ENSMUST00000176759,ENSMUST00000177282,ENSMUST00000042857,ENSMUST00000177424,ENSMUST00000114415	protein_coding	1.38444	2.3618	2.25549	3.79324	4.30956	5.41121	3.05724	3.04729	3.06759	3.8325	2.15013	2.60951
ENSMUSG00000087022	9130024F11Rik	ENSMUST00000135238,ENSMUST00000195462,ENSMUST00000185204,ENSMUST00000187927,ENSMUST00000187858	TEC,lncRNA	0.173055	0	0.0902194	0.118539	0.447747	0.254645	0.313563	0.225725	0.191725	0.312857	0.342067	0.347935
ENSMUSG00000097519	4930558J18Rik	ENSMUST00000181949	lncRNA	0	0.0814413	0	0.0592694	0	0.0636613	0	0.112863	0.0958623	0	0.0488667	0
ENSMUSG00000038323	1700066M21Rik	ENSMUST00000185952,ENSMUST00000042734,ENSMUST00000187255	processed_transcript,protein_coding	3.28805	4.31639	4.24031	4.20813	4.19762	6.11148	3.76276	3.6116	3.11553	2.11179	3.2252	2.26158
ENSMUSG00000026356	Dars	ENSMUST00000064309,ENSMUST00000186398,ENSMUST00000027602	retained_intron,protein_coding	95.9881	100.824	89.7683	89.319	88.0942	86.3247	113.275	104.736	98.4986	93.075	88.0088	90.463
ENSMUSG00000100078	Gm6170	ENSMUST00000187672	processed_pseudogene	2.99963	3.50198	5.32295	2.96347	3.19019	2.16448	3.60597	5.86885	2.82794	2.26822	2.10127	3.65331
ENSMUSG00000045382	Cxcr4	ENSMUST00000142893,ENSMUST00000052172	protein_coding	0	0	0	0.177808	0.111937	0.254645	0.0783907	0.338588	0.143794	0.156429	0.0488667	0.173967
ENSMUSG00000048495	Tyw5	ENSMUST00000161780,ENSMUST00000163039,ENSMUST00000161727,ENSMUST00000161092,ENSMUST00000160837,ENSMUST00000162663,ENSMUST00000097732,ENSMUST00000162686,ENSMUST00000160118,ENSMUST00000079998	nonsense_mediated_decay,processed_transcript,retained_intron,protein_coding	12.8638	9.8544	11.0068	9.12749	9.79446	7.95766	4.70344	5.30454	5.17657	5.31857	4.8378	4.00125
ENSMUSG00000025971	Maip1	ENSMUST00000027114,ENSMUST00000185709	retained_intron,protein_coding	35.0726	43.4897	34.2834	38.7029	39.1219	40.6159	20.7735	17.3808	23.007	18.2239	21.99	24.1815
ENSMUSG00000089648	Gm15790	ENSMUST00000161109	processed_pseudogene	0.173055	0.244324	0.451097	0.118539	0	0.190984	0	0.112863	0.143794	0.0782143	0.0488667	0
ENSMUSG00000094122	Rpl31-ps9	ENSMUST00000086596	processed_pseudogene	0.173055	0.0814413	0	0.0592694	0.33581	0.127323	0.0783907	0.225725	0.0479312	0	0.0977333	0
ENSMUSG00000026401	Cd55b	ENSMUST00000136497,ENSMUST00000112488,ENSMUST00000119432	processed_transcript,protein_coding	0	0	0	0	0	0	0.0783907	0	0	0	0	0.173967
ENSMUSG00000087691	Cd55os	ENSMUST00000143266	lncRNA	0	0	0	0	0.111937	0	0	0	0.239656	0.0782143	0.0488667	0
ENSMUSG00000086825	Gm15675	ENSMUST00000130486	lncRNA	0.749907	0.814413	0.902194	1.77808	1.56711	1.52787	4.93862	2.48298	4.55346	3.59786	3.3718	3.47935
ENSMUSG00000103305	Gm34068	ENSMUST00000193310	lncRNA	0	0	0	0	0	0	0	0	0.0479312	0	0	0
ENSMUSG00000026399	Cd55	ENSMUST00000027650,ENSMUST00000140400,ENSMUST00000133057,ENSMUST00000122830,ENSMUST00000140725	processed_transcript,retained_intron,protein_coding	232.471	264.44	229.338	239.508	224.713	173.668	281.893	245.25	234.048	175.826	139.563	189.972
ENSMUSG00000085526	Gm16083	ENSMUST00000125681	lncRNA	1.90361	0.814413	1.53373	1.00758	1.51114	0.381968	1.09747	1.24149	1.19828	0.703929	0.2932	0.695869
ENSMUSG00000102139	Gm37109	ENSMUST00000195475	TEC	0	0	0	0	0.0559683	0	0	0	0.0479312	0	0	0
ENSMUSG00000039384	Dusp10	ENSMUST00000048655,ENSMUST00000139839	protein_coding	34.6688	35.5898	36.2682	22.7595	21.0441	17.4432	8.4662	6.20744	6.7583	8.13429	5.47307	9.39424
ENSMUSG00000044854	1700056E22Rik	ENSMUST00000193919,ENSMUST00000050306	processed_transcript,protein_coding	0.346111	0.814413	0.721756	0.355616	0.727588	0.445629	0.391954	0.112863	0.143794	0.312857	0.390933	0.173967
ENSMUSG00000104419	2900092O11Rik	ENSMUST00000191770	TEC	0	0	0	0.0592694	0	0.0636613	0	0	0	0.0782143	0	0
ENSMUSG00000101574	1700112H15Rik	ENSMUST00000188766	lncRNA	0	0	0	0	0	0	0	0	0	0	0.0488667	0
ENSMUSG00000103308	Gm37800	ENSMUST00000192129,ENSMUST00000193667	lncRNA	0.346111	0.162883	0.180439	0.829772	0.447747	0.445629	0	0	0.0958623	0	0	0
ENSMUSG00000102606	Rpl21-ps1	ENSMUST00000193804	processed_pseudogene	0	0	0	0	0.0559683	0	0	0	0	0	0	0
ENSMUSG00000042554	Zp3r	ENSMUST00000142416,ENSMUST00000039862,ENSMUST00000128128	protein_coding	0.576851	0.570089	0.270658	0.592694	0.951462	1.08224	0.156781	0	0.0958623	0	0.1466	0
ENSMUSG00000039377	Hlx	ENSMUST00000174257,ENSMUST00000048572	protein_coding	20.6513	21.1747	21.382	25.4858	24.4582	23.682	28.8478	25.3941	26.9852	54.0461	60.5947	53.234
ENSMUSG00000102158	Gm34342	ENSMUST00000192139	lncRNA	0.11537	0	0	0	0.0559683	0	0	0	0.0479312	0.0782143	0.0977333	0.173967
ENSMUSG00000026254	Eif4e2	ENSMUST00000123735,ENSMUST00000113231,ENSMUST00000113232,ENSMUST00000050876,ENSMUST00000113230,ENSMUST00000076362,ENSMUST00000113235,ENSMUST00000113233	protein_coding	96.9687	88.6081	92.0238	73.9682	78.4116	74.993	89.5222	96.3846	87.762	101.131	92.1625	91.6808
ENSMUSG00000026405	C4bp	ENSMUST00000137276,ENSMUST00000171642,ENSMUST00000190624,ENSMUST00000027657	retained_intron,protein_coding	0	0	0	0	0	0	0.0783907	0	0	0	0	0
ENSMUSG00000026621	Mtarc1	ENSMUST00000110992,ENSMUST00000048462,ENSMUST00000189492	protein_coding	0	0	0	0.0592694	0	0	0	0	0	0	0	0
ENSMUSG00000101904	Gm29427	ENSMUST00000188520	nonsense_mediated_decay	0	0	0	0	0.0559683	0	0	0	0	0	0	0
ENSMUSG00000097970	Gm27028	ENSMUST00000182303	lncRNA	0.11537	0.0814413	0	0.0592694	0.111937	0.254645	0.470344	0.225725	0.431381	0.703929	0.537533	0.521902
ENSMUSG00000100775	Gm29107	ENSMUST00000190910	lncRNA	0	0	0	0	0	0	0	0	0.0479312	0.0782143	0	0
ENSMUSG00000026255	Efhd1	ENSMUST00000150831,ENSMUST00000027472,ENSMUST00000118687	nonsense_mediated_decay,processed_transcript,protein_coding	0	0	0	0	0	0.127323	0	0	0.0958623	0	0.1466	0
ENSMUSG00000026158	Ogfrl1	ENSMUST00000186064,ENSMUST00000027343,ENSMUST00000188677,ENSMUST00000189537	processed_transcript,retained_intron,protein_coding	2.99963	2.769	3.60878	2.78566	1.51114	4.96558	2.03816	2.48298	2.06104	1.79893	1.36827	1.91364
ENSMUSG00000026156	B3gat2	ENSMUST00000063663,ENSMUST00000144602,ENSMUST00000140583	protein_coding	2.99963	2.52468	2.7968	2.19297	3.41407	1.27323	1.95977	2.03153	2.63621	2.03357	0.635267	0.521902
ENSMUSG00000073481	Mtarc2	ENSMUST00000162501,ENSMUST00000162866,ENSMUST00000161341,ENSMUST00000160982,ENSMUST00000159293,ENSMUST00000161359,ENSMUST00000160318,ENSMUST00000161821,ENSMUST00000162261,ENSMUST00000068725	processed_transcript,retained_intron,protein_coding	30.6885	25.3282	30.3137	20.7443	21.1001	19.8623	32.9241	29.9086	25.6911	28.9393	26.9744	29.4005
ENSMUSG00000039349	C130074G19Rik	ENSMUST00000048308	protein_coding	20.1321	19.4645	18.8559	22.5224	22.891	18.2071	48.0535	38.7118	43.9529	60.1468	53.6556	53.5819
ENSMUSG00000026587	Astn1	ENSMUST00000192619,ENSMUST00000046110,ENSMUST00000170718,ENSMUST00000194658,ENSMUST00000194041,ENSMUST00000195311,ENSMUST00000194369,ENSMUST00000194217,ENSMUST00000193599,ENSMUST00000192821,ENSMUST00000193042	nonsense_mediated_decay,processed_transcript,retained_intron,protein_coding	0	0	0	0	0	0.0636613	0	0	0	0	0	0
ENSMUSG00000026155	Smap1	ENSMUST00000129254,ENSMUST00000136506,ENSMUST00000148710,ENSMUST00000141330,ENSMUST00000133398,ENSMUST00000027339,ENSMUST00000149737	processed_transcript,retained_intron,protein_coding	59.4734	68.0035	53.5904	58.9138	58.5429	56.4039	47.4264	43.0006	40.0705	43.0961	41.2923	45.4055
ENSMUSG00000026154	Sdhaf4	ENSMUST00000027338,ENSMUST00000155767	processed_transcript,protein_coding	4.2687	3.58342	4.87185	3.37836	4.25359	3.69235	6.50643	5.53026	6.95002	6.0225	6.49927	4.87109
ENSMUSG00000102495	Gm26524	ENSMUST00000195143,ENSMUST00000192339	TEC	0.11537	0.0814413	0.180439	0.0592694	0.0559683	0.127323	0.156781	0.112863	0.0479312	0.469286	0.0488667	0
ENSMUSG00000073530	Pappa2	ENSMUST00000159892,ENSMUST00000160206,ENSMUST00000159860,ENSMUST00000159861,ENSMUST00000177789,ENSMUST00000161589	processed_transcript,retained_intron,protein_coding	0.11537	0.0814413	0.631536	0.94831	0.783557	0.700274	0.313563	0	0.575174	0	0.0977333	0.173967
ENSMUSG00000047661	1600012P17Rik	ENSMUST00000062159,ENSMUST00000162474	lncRNA	0	0	0	0.0592694	0	0	0.0783907	0.225725	0.191725	0.156429	0.0488667	0
ENSMUSG00000061992	Gm4953	ENSMUST00000077309	processed_pseudogene	0	0	0	0	0	0	0.0783907	0	0	0	0	0.173967
ENSMUSG00000038305	Spats2l	ENSMUST00000172287,ENSMUST00000164353,ENSMUST00000167085,ENSMUST00000171699,ENSMUST00000165235,ENSMUST00000172068,ENSMUST00000163239,ENSMUST00000168905,ENSMUST00000170139,ENSMUST00000164302,ENSMUST00000163922,ENSMUST00000167971,ENSMUST00000168016,ENSMUST00000168895,ENSMUST00000169772	retained_intron,protein_coding	0.230741	0	0.631536	0.474155	0.111937	0.254645	0	0	0	0	0	0
ENSMUSG00000054770	Kctd18	ENSMUST00000162410,ENSMUST00000164963,ENSMUST00000160614,ENSMUST00000114410,ENSMUST00000161608,ENSMUST00000160130,ENSMUST00000163006,ENSMUST00000159826,ENSMUST00000189298,ENSMUST00000163061,ENSMUST00000068000	nonsense_mediated_decay,retained_intron,protein_coding	27.6312	31.3549	29.4115	21.6333	23.2269	21.1355	13.0913	10.2705	15.6256	14.4697	12.3144	11.3079
ENSMUSG00000026039	Sgo2a	ENSMUST00000027202,ENSMUST00000190746	retained_intron,protein_coding	9.6911	9.52863	9.83392	4.91936	6.94007	6.93908	10.3476	13.2049	12.558	15.4864	11.9235	12.6996
ENSMUSG00000040782	Cop1	ENSMUST00000193776,ENSMUST00000192215,ENSMUST00000192762,ENSMUST00000192597,ENSMUST00000195800,ENSMUST00000194713,ENSMUST00000194049,ENSMUST00000192044,ENSMUST00000195044,ENSMUST00000192841,ENSMUST00000194798,ENSMUST00000076894,ENSMUST00000195554	nonsense_mediated_decay,retained_intron,protein_coding	73.5486	82.5815	69.8299	80.962	74.158	78.94	80.8209	75.9565	86.4199	81.4211	83.5131	75.8498
ENSMUSG00000103572	Gm37115	ENSMUST00000193750	TEC	0.0576851	0	0	0.0592694	0	0	0.0783907	0	0.0479312	0	0	0
ENSMUSG00000103186	Gm37088	ENSMUST00000193887	TEC	0.0576851	0	0.0902194	0	0	0	0	0	0.0479312	0	0	0
ENSMUSG00002074853		ENSMUST00020183439	scaRNA	0.173055	0.0814413	0	0	0	0.0636613	0.0783907	0	0.0479312	0	0.0488667	0
ENSMUSG00000039318	Rab3gap2	ENSMUST00000193482,ENSMUST00000195042,ENSMUST00000195534,ENSMUST00000194740,ENSMUST00000069652,ENSMUST00000191966	retained_intron,protein_coding	62.7037	62.4655	61.7101	57.7877	65.8188	61.6241	64.1236	57.8985	51.2864	71.3315	63.8199	64.7159
ENSMUSG00000103613	Gm34882	ENSMUST00000193245	lncRNA	0.0576851	0.162883	0	0.177808	0.0559683	0	0	0.225725	0.143794	0.0782143	0.0488667	0
ENSMUSG00000063558	Aox1	ENSMUST00000001027,ENSMUST00000160168	retained_intron,protein_coding	10.6141	9.69151	8.39041	15.0544	13.8801	14.5784	26.7312	33.0687	29.7173	41.1407	48.5735	39.3166
ENSMUSG00000026153	Fam135a	ENSMUST00000188712,ENSMUST00000185807,ENSMUST00000027337,ENSMUST00000187369,ENSMUST00000187752,ENSMUST00000186331,ENSMUST00000186999,ENSMUST00000185525,ENSMUST00000187619	nonsense_mediated_decay,retained_intron,protein_coding	25.6699	28.3416	24.4495	35.5024	34.8123	33.1675	26.7312	26.9741	24.2052	28.6264	27.2187	30.9662
ENSMUSG00000102398	Gm37580	ENSMUST00000192408	TEC	0	0.162883	0	0	0	0	0	0	0.0958623	0	0.0488667	0
ENSMUSG00000026409	Pfkfb2	ENSMUST00000191301,ENSMUST00000189534,ENSMUST00000066863,ENSMUST00000171479,ENSMUST00000169659,ENSMUST00000050406,ENSMUST00000186777,ENSMUST00000186867,ENSMUST00000189167,ENSMUST00000185233,ENSMUST00000191347,ENSMUST00000187522,ENSMUST00000187089	nonsense_mediated_decay,retained_intron,protein_coding	1.49981	1.62883	1.80439	3.25982	2.74245	3.31039	2.11655	1.12863	2.39656	2.42464	2.83427	3.82728
ENSMUSG00000015829	Tnr	ENSMUST00000111669,ENSMUST00000192457,ENSMUST00000193325,ENSMUST00000195199,ENSMUST00000192069	retained_intron,protein_coding	0	0	0	0	0	0.0636613	0	0	0	0	0.0488667	0
ENSMUSG00000046404	Yod1	ENSMUST00000049813	protein_coding	6.46074	5.94521	5.86426	6.75671	8.67509	10.5678	7.83907	7.33606	7.90864	8.44715	7.52547	7.65456
ENSMUSG00000042510	AA986860	ENSMUST00000186185,ENSMUST00000190859,ENSMUST00000039323	processed_transcript,retained_intron,protein_coding	0.807592	0.244324	0.270658	0.296347	0.33581	0.445629	0.391954	0.564313	0.81483	0.469286	0.342067	0.521902
ENSMUSG00000090394	4930523C07Rik	ENSMUST00000097513,ENSMUST00000060298,ENSMUST00000163892,ENSMUST00000168250,ENSMUST00000165923,ENSMUST00000191933	processed_transcript,retained_intron,protein_coding	15.6327	16.614	14.9764	25.7822	25.0738	22.0905	17.0892	15.3493	14.5231	29.1739	26.8767	27.4868
ENSMUSG00000026729	4930562F07Rik	ENSMUST00000169600,ENSMUST00000028061,ENSMUST00000164249	lncRNA	0.576851	0.162883	0.451097	0.296347	0.615652	0.318306	0.470344	0.45145	0.335518	0.703929	0.244333	0.347935
ENSMUSG00000026618	Iars2	ENSMUST00000027921,ENSMUST00000153211,ENSMUST00000110974,ENSMUST00000110975,ENSMUST00000131770	processed_transcript,retained_intron,protein_coding	50.5899	52.8554	52.7784	56.2467	62.0689	65.6348	72.7466	78.3266	68.5416	71.2533	68.9997	72.5444
ENSMUSG00000102526	Gm37785	ENSMUST00000195783	TEC	0.11537	0	0.0902194	0.0592694	0.0559683	0	0	0.225725	0.239656	0.0782143	0.0977333	0
ENSMUSG00000026725	Tnn	ENSMUST00000039178,ENSMUST00000131919	protein_coding	0.288426	0.0814413	0.270658	0.118539	0.0559683	0.190984	0	0	0	0	0.0488667	0.173967
ENSMUSG00000042474	Fcmr	ENSMUST00000145446,ENSMUST00000038829,ENSMUST00000149355,ENSMUST00000126821	processed_transcript,protein_coding	0	0.162883	0	0	0	0	0	0	0	0	0	0
ENSMUSG00000026617	Bpnt1	ENSMUST00000151769,ENSMUST00000137757,ENSMUST00000027916,ENSMUST00000110965,ENSMUST00000210277	processed_transcript,protein_coding	24.4585	20.9304	20.0287	19.5589	17.7979	22.2814	21.3223	23.7011	28.4711	25.2632	24.4333	26.443
ENSMUSG00000058267	Mrps14	ENSMUST00000097193,ENSMUST00000078878,ENSMUST00000135680	nonsense_mediated_decay,protein_coding	25.8429	20.3603	24.5397	17.8401	23.6746	17.3159	20.6952	25.2812	23.007	19.0843	18.0318	18.4405
ENSMUSG00000097261	4930532G15Rik	ENSMUST00000195314,ENSMUST00000180632	lncRNA	0	0	0	0	0	0	0	0	0.0479312	0	0.0488667	0
ENSMUSG00000026420	Il24	ENSMUST00000187650,ENSMUST00000121040,ENSMUST00000188148,ENSMUST00000191279	nonsense_mediated_decay,protein_coding	1298.32	1257.29	1274.35	695.171	665.463	499.232	109.198	99.6576	91.5965	22.2129	16.1749	24.5294
ENSMUSG00000014226	Cacybp	ENSMUST00000195654,ENSMUST00000194167,ENSMUST00000014370	retained_intron,protein_coding	205.763	175.587	200.377	137.031	157.047	119.047	47.9751	47.9666	45.3908	41.2972	47.0586	44.1877
ENSMUSG00000103006	4933417C20Rik	ENSMUST00000193962	TEC	0	0.162883	0	0	0	0	0	0.225725	0.143794	0.0782143	0.1466	0
ENSMUSG00000026416	Il20	ENSMUST00000027673,ENSMUST00000188581	protein_coding	0.288426	0.244324	0.270658	0.0592694	0.167905	0.0636613	0.0783907	0	0	0	0	0
ENSMUSG00000079554	Aox2	ENSMUST00000114366	protein_coding	0	0.0814413	0	0	0	0.254645	0	0	0	0	0	0
ENSMUSG00000103839	Gm37607	ENSMUST00000194925	TEC	0.403796	0.244324	0.180439	1.48174	0.783557	1.08224	1.01908	0.45145	1.43794	1.095	1.51487	0.695869
ENSMUSG00000016524	Il19	ENSMUST00000187916,ENSMUST00000187410,ENSMUST00000016668,ENSMUST00000112465	protein_coding	51.7436	43.4082	60.6275	24.0634	21.6597	13.4962	0.0783907	0.112863	0.191725	0	0.0488667	0
ENSMUSG00000016529	Il10	ENSMUST00000016673	protein_coding	0	0	0	0	0	0.254645	0	0	0.0479312	0	0	0
ENSMUSG00000016528	Mapkapk2	ENSMUST00000188459,ENSMUST00000016672	protein_coding	277.119	269.082	268.674	262.445	250.29	251.271	142.985	137.128	138.905	137.735	139.123	139.522
ENSMUSG00000102856	Gm37084	ENSMUST00000191688	TEC	0.11537	0.325765	0	0.237078	0.33581	0.0636613	0	0.112863	0	0	0.0488667	0
ENSMUSG00000051223	Bzw1	ENSMUST00000188898,ENSMUST00000050552,ENSMUST00000186949,ENSMUST00000188630	nonsense_mediated_decay,protein_coding	318.941	357.446	318.655	300.496	321.594	313.914	374.786	337.12	378.752	314.813	341.285	347.065
ENSMUSG00000016526	Dyrk3	ENSMUST00000189756,ENSMUST00000016670	protein_coding	12.8638	10.0173	13.8036	6.75671	8.39525	5.41121	1.95977	1.58008	2.06104	2.26822	1.12393	1.73967
ENSMUSG00000026615	Eprs	ENSMUST00000192049,ENSMUST00000192324,ENSMUST00000193788,ENSMUST00000192284,ENSMUST00000191900,ENSMUST00000195824,ENSMUST00000192588,ENSMUST00000046514,ENSMUST00000194157	nonsense_mediated_decay,retained_intron,protein_coding	842.03	835.588	791.766	629.856	553.247	543.476	313.406	301.117	276.036	213.603	178.95	235.378
ENSMUSG00000102546	Gm9722	ENSMUST00000194568	processed_pseudogene	0	0	0.180439	0	0	0.0636613	0	0	0	0	0	0
ENSMUSG00000039246	Lyplal1	ENSMUST00000195481,ENSMUST00000045388	processed_transcript,protein_coding	1.90361	2.85045	1.98483	1.24466	2.57454	2.67377	4.86023	3.95019	5.2245	3.285	5.2776	2.08761
ENSMUSG00000103056	Gm38268	ENSMUST00000195813	TEC	0	0	0	0	0	0	0	0.225725	0	0	0.0488667	0
ENSMUSG00000048000	Gigyf2	ENSMUST00000173663,ENSMUST00000174482,ENSMUST00000172964,ENSMUST00000027475,ENSMUST00000174605,ENSMUST00000173235,ENSMUST00000172794,ENSMUST00000173152,ENSMUST00000164992,ENSMUST00000172776,ENSMUST00000172976,ENSMUST00000173636,ENSMUST00000174535,ENSMUST00000173850,ENSMUST00000174334,ENSMUST00000173148,ENSMUST00000174501,ENSMUST00000173173,ENSMUST00000174671,ENSMUST00000187038,ENSMUST00000174846,…	nonsense_mediated_decay,processed_transcript,retained_intron,protein_coding	65.4726	65.4788	62.4319	83.8069	72.9267	86.8976	94.8528	92.9987	87.9058	98.0026	97.1469	98.9874
ENSMUSG00000079436	Kcnj13	ENSMUST00000113212,ENSMUST00000174179	protein_coding	0	0	0	0	0	0	0	0	0	0.156429	0.0977333	0
ENSMUSG00000026141	Col19a1	ENSMUST00000051344,ENSMUST00000115244,ENSMUST00000144297	processed_transcript,protein_coding	0.346111	0	0	0.118539	0.0559683	0.0636613	0.391954	0.225725	0.239656	0	0	0.173967
ENSMUSG00000026258	Snorc	ENSMUST00000191095,ENSMUST00000027476	processed_transcript,protein_coding	0	0.162883	0	0	0	0	0	0	0	0	0	0
ENSMUSG00000099997	Tubb4b-ps2	ENSMUST00000187481	processed_pseudogene	0	0.0814413	0.0902194	0.118539	0.0559683	0.0636613	0.0783907	0.112863	0.0958623	0.0782143	0.0977333	0
ENSMUSG00000100131	Gm28439	ENSMUST00000187714	unprocessed_pseudogene	0.922962	0.325765	0.631536	0.829772	1.2313	0.636613	1.64621	1.12863	2.20483	1.32964	1.6126	1.0438
ENSMUSG00000067736	Gm10222	ENSMUST00000088336	unprocessed_pseudogene	0	0.407207	0.0902194	0.177808	0.111937	0.127323	0.470344	0.338588	1.05449	0.5475	0.977333	0.173967
ENSMUSG00000026034	Clk1	ENSMUST00000129577,ENSMUST00000129303,ENSMUST00000135380,ENSMUST00000123580,ENSMUST00000156931,ENSMUST00000147258,ENSMUST00000131051,ENSMUST00000148330,ENSMUST00000151338,ENSMUST00000139787,ENSMUST00000141570,ENSMUST00000034868,ENSMUST00000186552	nonsense_mediated_decay,processed_transcript,retained_intron,protein_coding	91.604	82.8258	80.566	72.0123	59.5503	59.9689	76.7445	55.9798	72.6157	76.9629	65.3347	76.0237
ENSMUSG00000101939	Gm28438	ENSMUST00000188299	unprocessed_pseudogene	1.03833	1.22162	0.902194	1.30393	1.17533	1.52787	2.35172	3.16015	4.60139	3.75429	5.17987	3.30538
ENSMUSG00000101111	Gm28437	ENSMUST00000190277	unprocessed_pseudogene	0.749907	0.570089	2.25549	0.711233	1.34324	0.445629	1.64621	2.93443	1.43794	1.87714	1.9058	1.56571
ENSMUSG00000026721	Rabgap1l	ENSMUST00000192019,ENSMUST00000191941,ENSMUST00000235109,ENSMUST00000193115,ENSMUST00000028052,ENSMUST00000193729,ENSMUST00000194824,ENSMUST00000193185,ENSMUST00000195114,ENSMUST00000195442,ENSMUST00000192281,ENSMUST00000194696,ENSMUST00000191651,ENSMUST00000028049,ENSMUST00000191909,ENSMUST00000193810,ENSMUST00000194623	nonsense_mediated_decay,processed_transcript,retained_intron,protein_coding	27.9196	29.2374	27.7876	29.1605	30.6147	27.3743	24.9283	23.024	22.5756	23.7772	23.2605	27.8348
ENSMUSG00000100862	Gm10925	ENSMUST00000189941	unprocessed_pseudogene	1.38444	1.62883	2.7968	1.42247	2.96632	1.59153	3.84115	2.37011	4.12208	4.9275	3.9582	1.73967
ENSMUSG00000102070	Gm28661	ENSMUST00000188231	unprocessed_pseudogene	1.44213	0.814413	2.25549	1.00758	2.51857	1.08224	2.82207	2.14439	2.82794	2.81572	2.3456	1.21777
ENSMUSG00000101249	Gm29216	ENSMUST00000187117	unprocessed_pseudogene	5.88388	3.99062	9.7437	4.2674	6.32442	4.77459	7.36873	8.1261	7.81278	6.72643	3.90933	7.4806
ENSMUSG00000039239	Tgfb2	ENSMUST00000194960,ENSMUST00000194593,ENSMUST00000045288,ENSMUST00000193640,ENSMUST00000191766,ENSMUST00000195201	processed_transcript,retained_intron,protein_coding	12.633	14.4151	11.7285	6.93452	7.44379	6.62077	22.1846	16.8165	15.9131	31.4422	22.1855	25.9211
ENSMUSG00000100393	Gm29491	ENSMUST00000189481	lncRNA	0.173055	0.162883	0.360878	0.0592694	0	0	0	0.112863	0.0479312	0.156429	0.0977333	0
ENSMUSG00000001305	Rrp15	ENSMUST00000001339,ENSMUST00000162336	retained_intron,protein_coding	19.8437	16.614	16.6906	13.5134	11.6414	12.7323	9.64206	13.6564	11.9349	9.07286	9.6756	12.1777
ENSMUSG00000097784	A430105J06Rik	ENSMUST00000180869	lncRNA	0	0.0814413	0	0.177808	0.279842	0.0636613	0.156781	0	0.191725	0.469286	0.390933	0.347935
ENSMUSG00000104302	Gm36975	ENSMUST00000194105	lncRNA	0.0576851	0.407207	0.0902194	0.177808	0.167905	0.254645	0	0	0	0	0	0
ENSMUSG00000097935	Gm3809	ENSMUST00000180973	processed_pseudogene	0.0576851	0	0.0902194	0	0.0559683	0	0	0.338588	0	0	0	0
ENSMUSG00000039224	D1Pas1	ENSMUST00000045108	protein_coding	0	0	0	0	0.0559683	0	0	0	0	0	0	0
ENSMUSG00000118401	Gpr52	ENSMUST00000238289	protein_coding	0	0	0.180439	0.118539	0	0	0	0	0	0	0.0488667	0
ENSMUSG00000103432	6720464F23Rik	ENSMUST00000193946	TEC	0	0	0	0	0	0	0	0	0	0	0	0.347935
ENSMUSG00000103200	Gm37328	ENSMUST00000193191	lncRNA	0	0.0814413	0	0.118539	0	0	0	0	0	0	0.0488667	0
ENSMUSG00000103632	Gm38329	ENSMUST00000193473	TEC	0.403796	0.162883	0.541317	0.118539	0.167905	0.190984	0.156781	0	0.0479312	0	0.0488667	0
ENSMUSG00000057499	Gm6177	ENSMUST00000085589	processed_pseudogene	0.0576851	0	0.0902194	0	0	0	0	0.112863	0.0479312	0	0.0488667	0
ENSMUSG00000026259	Ngef	ENSMUST00000068681,ENSMUST00000168235,ENSMUST00000027477,ENSMUST00000166463	retained_intron,protein_coding	20.4205	26.4684	21.4722	23.7078	28.5438	19.926	10.2692	6.3203	5.41622	6.33536	6.0106	7.30663
ENSMUSG00000026035	Ppil3	ENSMUST00000114348,ENSMUST00000114345,ENSMUST00000124550,ENSMUST00000188896,ENSMUST00000190048,ENSMUST00000186242,ENSMUST00000081677,ENSMUST00000117069,ENSMUST00000185990	processed_transcript,retained_intron,protein_coding	17.0748	17.5913	16.9613	16.062	17.5181	18.9074	12.6993	15.6879	16.8238	15.2518	15.1487	15.3091
ENSMUSG00000026611	Spata17	ENSMUST00000110945,ENSMUST00000183819,ENSMUST00000183656,ENSMUST00000184543,ENSMUST00000183931,ENSMUST00000183996,ENSMUST00000027908,ENSMUST00000183469	processed_transcript,protein_coding	0.0576851	0.0814413	0	0.118539	0	0	0	0	0	0	0	0
ENSMUSG00000079434	Neu2	ENSMUST00000164128,ENSMUST00000166259,ENSMUST00000172222,ENSMUST00000163606,ENSMUST00000070898,ENSMUST00000165109,ENSMUST00000166055	protein_coding	2.24972	1.95459	2.34571	3.31909	3.63794	3.31039	0.235172	0.564313	0.287587	0.0782143	0.195467	0
ENSMUSG00000091123	Gm17181	ENSMUST00000168856	processed_pseudogene	0.0576851	0	0	0	0	0	0	0	0.0479312	0.0782143	0	0
ENSMUSG00000090994	Gm6153	ENSMUST00000172004	processed_pseudogene	0	0	0	0	0	0.0636613	0	0	0	0	0	0
ENSMUSG00000073725	Lmbrd1	ENSMUST00000187468,ENSMUST00000186096,ENSMUST00000190195,ENSMUST00000095062,ENSMUST00000186190,ENSMUST00000191471	retained_intron,protein_coding	110.409	147.979	121.796	137.624	137.906	131.906	117.665	101.125	107.605	99.0193	93.7751	98.1176
ENSMUSG00000040423	Rc3h1	ENSMUST00000161609,ENSMUST00000161708,ENSMUST00000239200,ENSMUST00000035911	nonsense_mediated_decay,retained_intron,protein_coding	38.3606	42.5938	34.554	51.9793	49.7558	55.8946	56.8333	51.5782	62.4064	67.1079	69.2929	62.6282
ENSMUSG00000103846	Gm37809	ENSMUST00000195050	TEC	0.0576851	0	0	0	0	0	0	0	0	0	0	0
ENSMUSG00000103739	Gm37653	ENSMUST00000195401	TEC	0	0.162883	0.0902194	0.0592694	0	0	0	0	0	0	0	0
ENSMUSG00000026036	Nif3l1	ENSMUST00000151272,ENSMUST00000087521,ENSMUST00000140723,ENSMUST00000114337,ENSMUST00000188295,ENSMUST00000129759,ENSMUST00000185578,ENSMUST00000171597	nonsense_mediated_decay,retained_intron,protein_coding	24.6892	25.0025	22.0135	21.0999	21.7157	26.2921	16.9324	19.4124	17.6387	15.33	16.4192	16.5269
ENSMUSG00000026715	Serpinc1	ENSMUST00000194455,ENSMUST00000195760,ENSMUST00000195438,ENSMUST00000194777,ENSMUST00000064725,ENSMUST00000194592,ENSMUST00000191936,ENSMUST00000193477	nonsense_mediated_decay,retained_intron,protein_coding	0.461481	0.488648	0.631536	0.414886	0.559683	0.50929	1.56781	0.564313	0.623105	0.391072	0.537533	0.347935
ENSMUSG00000043467	Zbtb37	ENSMUST00000163079,ENSMUST00000177003,ENSMUST00000171748,ENSMUST00000160056,ENSMUST00000162226,ENSMUST00000172044,ENSMUST00000159250	nonsense_mediated_decay,protein_coding	16.3249	19.4645	16.7808	18.3142	21.8836	16.8066	19.9896	15.6879	21.1856	16.5032	21.8923	18.4405
ENSMUSG00000026037	Orc2	ENSMUST00000151723,ENSMUST00000190695,ENSMUST00000191206,ENSMUST00000114325,ENSMUST00000027198	retained_intron,protein_coding	24.6892	29.0745	22.6451	27.5603	23.8425	30.2391	24.6931	25.2812	29.4777	29.7214	31.9588	25.3992
ENSMUSG00000039210	Gpatch2	ENSMUST00000065573,ENSMUST00000161260,ENSMUST00000160570,ENSMUST00000044812,ENSMUST00000160481,ENSMUST00000159748,ENSMUST00000097443,ENSMUST00000110943,ENSMUST00000160471	nonsense_mediated_decay,processed_transcript,retained_intron,protein_coding	14.9405	14.0893	13.6231	17.1289	17.1823	16.9339	13.248	15.8008	14.7149	14.0004	14.2202	13.7434
ENSMUSG00000104394	Gm37254	ENSMUST00000193542	TEC	3.74953	5.1308	3.33812	2.66712	3.24616	2.03716	2.90046	2.25725	3.16346	2.11179	2.98087	2.95745
ENSMUSG00000085054	Gm15834	ENSMUST00000129740,ENSMUST00000139825,ENSMUST00000160947	lncRNA	0.0576851	0.0814413	0	0	0.111937	0.0636613	0.0783907	0	0	0.156429	0.0977333	0
ENSMUSG00000026427	Eif2d	ENSMUST00000068805,ENSMUST00000139468,ENSMUST00000068791,ENSMUST00000112446,ENSMUST00000131855,ENSMUST00000149119,ENSMUST00000151874,ENSMUST00000153651	nonsense_mediated_decay,processed_transcript,retained_intron,protein_coding	72.6256	78.9166	73.168	73.7904	79.531	66.908	49.3078	47.7408	45.966	44.6604	41.048	43.1439
ENSMUSG00000038174	Fam126b	ENSMUST00000097724,ENSMUST00000159185,ENSMUST00000160546,ENSMUST00000161000,ENSMUST00000161600,ENSMUST00000187717,ENSMUST00000159980,ENSMUST00000191472,ENSMUST00000038372	nonsense_mediated_decay,processed_transcript,retained_intron,protein_coding	10.9025	15.0666	11.2774	15.5286	13.6003	17.0612	15.7565	12.1892	17.0635	14.4697	13.6338	12.3517
ENSMUSG00000026032	Ndufb3	ENSMUST00000027193	protein_coding	22.8433	17.6728	19.0363	14.8174	17.2942	12.7959	23.9092	25.6198	22.3359	23.0732	20.3285	20.1802
ENSMUSG00000026430	Rassf5	ENSMUST00000068564,ENSMUST00000124796,ENSMUST00000027688,ENSMUST00000212202,ENSMUST00000112442	processed_transcript,protein_coding	18.2285	19.7902	18.9461	13.5727	13.2085	12.7959	6.42804	5.07881	5.03277	1.95536	2.0524	1.91364
ENSMUSG00000059647	Cbx3-ps7	ENSMUST00000081455	processed_pseudogene	0	0	0	0	0.0559683	0.127323	0.235172	0.225725	0	0	0	0
ENSMUSG00000101372	Gm19028	ENSMUST00000189614	processed_pseudogene	0	0	0.0902194	0	0	0	0	0	0	0.0782143	0	0
ENSMUSG00000086240	Gm7846	ENSMUST00000145844	processed_pseudogene	0.288426	0.162883	0.451097	0.0592694	0.0559683	0.127323	0.235172	0	0.143794	0.156429	0.0488667	0
ENSMUSG00000048411	Gm597	ENSMUST00000059937	protein_coding	0	0	0	0	0	0	0	0	0	0	0	0.173967
ENSMUSG00000047528	Flacc1	ENSMUST00000185953,ENSMUST00000191565,ENSMUST00000188772,ENSMUST00000188839,ENSMUST00000055313,ENSMUST00000191252	nonsense_mediated_decay,retained_intron,protein_coding	0.173055	0.325765	0.0902194	0.177808	0.167905	0.127323	0.235172	0.225725	0.143794	0	0.0977333	0
ENSMUSG00000099492	Gm5525	ENSMUST00000190438	processed_pseudogene	0.807592	0.325765	1.53373	0.414886	0.67162	0.0636613	1.01908	1.69294	0.766899	0.625715	0.1466	1.21777
ENSMUSG00000102059	Gm20257	ENSMUST00000185352,ENSMUST00000188643	transcribed_unprocessed_pseudogene,processed_transcript	0.461481	0.0814413	0.270658	0.0592694	0.279842	0.127323	0.313563	0.338588	0.527243	0.234643	0.342067	0.347935
ENSMUSG00000100261	Gm6473	ENSMUST00000188572	unprocessed_pseudogene	0	0.0814413	0	0	0	0.0636613	0	0	0	0	0	0
ENSMUSG00000042349	Ikbke	ENSMUST00000159195,ENSMUST00000163029,ENSMUST00000160748,ENSMUST00000162285,ENSMUST00000162437,ENSMUST00000062108,ENSMUST00000161764	retained_intron,protein_coding	250.065	226.407	225.639	283.486	275.196	215.366	7.13356	6.65889	5.41622	3.05036	3.9582	2.26158
ENSMUSG00000102027	Gm28914	ENSMUST00000188115	lncRNA	0.692222	0.65153	0.902194	0.296347	1.00743	0.636613	0	0	0	0	0	0.173967
ENSMUSG00000102055	Gm28913	ENSMUST00000186240	lncRNA	0.865277	0.895854	0.992414	1.06685	1.2313	0.445629	0	0	0	0	0	0
ENSMUSG00000026031	Cflar	ENSMUST00000097722,ENSMUST00000164900,ENSMUST00000069333,ENSMUST00000114313,ENSMUST00000124567,ENSMUST00000156870,ENSMUST00000123553,ENSMUST00000189858,ENSMUST00000123032,ENSMUST00000114309,ENSMUST00000149874,ENSMUST00000140940,ENSMUST00000097723	processed_transcript,retained_intron,protein_coding	342.88	414.699	341.3	409.314	409.184	420.419	269.429	217.599	272.057	298.622	251.468	302.007
ENSMUSG00000100236	Gm3841	ENSMUST00000191399	processed_pseudogene	0	0	0	0.118539	0	0	0	0	0	0	0	0
ENSMUSG00000048874	Phf3	ENSMUST00000188780,ENSMUST00000186733,ENSMUST00000188847,ENSMUST00000185604,ENSMUST00000190190,ENSMUST00000191329,ENSMUST00000088310,ENSMUST00000191245,ENSMUST00000186105,ENSMUST00000191064,ENSMUST00000187968,ENSMUST00000185521,ENSMUST00000187600,ENSMUST00000187316	nonsense_mediated_decay,processed_transcript,retained_intron,protein_coding	131.407	126.315	118.548	139.579	121.787	136.935	115.705	123.81	119.876	136.015	134.383	133.259
ENSMUSG00000103783	Gm37522	ENSMUST00000195437	TEC	0	0	0.0902194	0.0592694	0.0559683	0	0	0	0.0479312	0.156429	0	0
ENSMUSG00000104315	Gm37906	ENSMUST00000192050	TEC	0.0576851	0.162883	0.0902194	0.118539	0.0559683	0.127323	0	0	0	0	0.0488667	0
ENSMUSG00000026064	Ptp4a1	ENSMUST00000130934,ENSMUST00000232841,ENSMUST00000153681	retained_intron,protein_coding	6.51842	6.27098	4.78163	2.60785	2.63051	1.01858	0.548735	1.01576	0.81483	0.860358	0.5864	1.0438
ENSMUSG00000026608	Kctd3	ENSMUST00000193273,ENSMUST00000085678,ENSMUST00000195488,ENSMUST00000195658,ENSMUST00000193143,ENSMUST00000193590,ENSMUST00000195787,ENSMUST00000192200,ENSMUST00000195745,ENSMUST00000192458	nonsense_mediated_decay,retained_intron,protein_coding	28.7272	27.8529	33.1105	38.8215	43.4314	38.8334	29.7101	29.1185	29.4297	29.0175	30.7371	30.2703
ENSMUSG00000026029	Casp8	ENSMUST00000190213,ENSMUST00000165549,ENSMUST00000191201,ENSMUST00000027189	protein_coding	101.526	79.8125	93.3771	81.851	70.1843	72.6375	81.2128	97.9647	78.3675	58.5825	67.436	58.801
ENSMUSG00000117310	Ptp4a1	ENSMUST00000238874,ENSMUST00000076587,ENSMUST00000027232,ENSMUST00000233506	protein_coding	10.3833	12.0533	7.75887	5.74913	5.59683	5.85684	2.90046	1.24149	2.34863	2.81572	2.15013	3.47935
ENSMUSG00000102719	Gm37760	ENSMUST00000194726	TEC	0.230741	0	0	0.118539	0	0	0	0	0.0479312	0	0.0488667	0.173967
ENSMUSG00000117091	Gm5698	ENSMUST00000178317	protein_coding	0	0	0.0902194	0	0	0	0	0	0.0479312	0.0782143	0	0
ENSMUSG00000099719	Gm28802	ENSMUST00000188624	unprocessed_pseudogene	0.403796	0.325765	0.0902194	0.118539	0.223873	0.254645	0.548735	0.225725	0.383449	0.156429	0.195467	0.173967
ENSMUSG00000086727	4931428L18Rik	ENSMUST00000152491,ENSMUST00000135245,ENSMUST00000127775,ENSMUST00000188605,ENSMUST00000187892,ENSMUST00000187659,ENSMUST00000233331	processed_transcript,protein_coding	0.230741	0.0814413	0.180439	0.237078	0.111937	0.0636613	0	0	0	0	0	0
ENSMUSG00000100910	Gm29128	ENSMUST00000186448	lncRNA	0	0	0	0	0	0	0	0	0.0479312	0	0	0
ENSMUSG00000053332	Gas5	ENSMUST00000163081,ENSMUST00000160497,ENSMUST00000159119,ENSMUST00000159404,ENSMUST00000160551,ENSMUST00000162163,ENSMUST00000159153,ENSMUST00000159663,ENSMUST00000159037,ENSMUST00000159706,ENSMUST00000160429,ENSMUST00000160516,ENSMUST00000159438,ENSMUST00000159157,ENSMUST00000161005,ENSMUST00000162558,ENSMUST00000161229,ENSMUST00000161623,ENSMUST00000160152,ENSMUST00000065709,ENSMUST00000159399,…	retained_intron,lncRNA	150.789	99.7656	130.457	84.3404	87.0308	91.4176	73.2953	68.2818	76.0668	61.9457	61.8652	64.7159
ENSMUSG00000099796	Gm7893	ENSMUST00000189666	processed_pseudogene	0.288426	0.244324	0.180439	0.296347	0.167905	0.0636613	0.156781	0.45145	0.287587	0.312857	0.342067	0.347935
ENSMUSG00000050217	Lgsn	ENSMUST00000062560,ENSMUST00000161773	protein_coding	9.28731	6.67819	8.39041	13.3356	12.4809	14.7058	0.156781	0	0.0958623	0.234643	0.2932	0.173967
ENSMUSG00000094215	Gm6489	ENSMUST00000178167	processed_pseudogene	0	0	0	0	0	0	0.0783907	0	0.0958623	0	0	0
ENSMUSG00000026028	Trak2	ENSMUST00000173719,ENSMUST00000173590,ENSMUST00000174120,ENSMUST00000172685,ENSMUST00000027186,ENSMUST00000174359	processed_transcript,retained_intron,protein_coding	61.2039	71.9127	63.1536	93.6457	93.1873	96.8288	121.349	102.592	114.46	111.143	102.767	114.644
ENSMUSG00000070960	Gm19680	ENSMUST00000095050	processed_pseudogene	0.0576851	0	0.270658	0.0592694	0.0559683	0.0636613	0.0783907	0	0	0.0782143	0.1466	0
ENSMUSG00000026425	Srgap2	ENSMUST00000185445,ENSMUST00000187042,ENSMUST00000097588,ENSMUST00000187273,ENSMUST00000189892,ENSMUST00000186543,ENSMUST00000190336,ENSMUST00000185596,ENSMUST00000188437,ENSMUST00000188604,ENSMUST00000188770,ENSMUST00000189893	processed_transcript,retained_intron,protein_coding	243.085	259.961	240.886	246.679	237.53	209.955	142.358	146.157	137.227	164.719	150.118	148.046
ENSMUSG00000102733	Gm38262	ENSMUST00000194760	TEC	0	0.0814413	0.0902194	0	0	0	0	0	0	0	0	0
ENSMUSG00000104060	Gm37954	ENSMUST00000195400	TEC	0	0.0814413	0	0	0.0559683	0	0	0	0	0	0	0
ENSMUSG00000101778	Gm29488	ENSMUST00000191427	lncRNA	0	0	0.0902194	0.0592694	0.111937	0.0636613	0	0	0	0	0	0
ENSMUSG00000104498	Gm37110	ENSMUST00000192993	TEC	0.0576851	0	0.0902194	0	0	0	0	0	0	0	0	0
ENSMUSG00000055184	Fam72a	ENSMUST00000068613	protein_coding	3.23037	2.28036	2.61636	2.66712	3.02229	2.86476	1.41103	1.46721	2.34863	1.32964	2.0524	2.60951
ENSMUSG00000037624	Kcnk2	ENSMUST00000192529,ENSMUST00000180044,ENSMUST00000110920,ENSMUST00000193686,ENSMUST00000193319,ENSMUST00000079451,ENSMUST00000192723,ENSMUST00000194172,ENSMUST00000195016,ENSMUST00000194402	nonsense_mediated_decay,processed_transcript,protein_coding	1.5575	2.03603	1.17285	3.43763	4.08569	3.56503	6.97678	8.1261	7.04588	8.36893	8.9426	8.87234
ENSMUSG00000095841	Gm8532	ENSMUST00000179174	processed_pseudogene	0	0.0814413	0.0902194	0	0	0.127323	0.0783907	0	0.0958623	0	0	0
ENSMUSG00000103669	2900042K21Rik	ENSMUST00000194444	lncRNA	0	0	0	0.0592694	0.0559683	0.190984	0	0	0.0479312	0.156429	0	0
ENSMUSG00000102824	Pdcd5-ps	ENSMUST00000191699	processed_pseudogene	1.21139	0.977296	0.451097	0.651963	0.391778	0.254645	0.391954	0.790038	0.862761	0.469286	0.342067	0.695869
ENSMUSG00000100481	Gm7114	ENSMUST00000190159	processed_pseudogene	0	0	0.0902194	0.0592694	0	0	0.0783907	0.225725	0.143794	0.0782143	0.0977333	0
ENSMUSG00000101612	Gm7933	ENSMUST00000191215	processed_pseudogene	0	0	0	0	0	0	0.156781	0	0	0	0	0
ENSMUSG00000026709	Dars2	ENSMUST00000035430,ENSMUST00000160759,ENSMUST00000159922,ENSMUST00000161748,ENSMUST00000160591,ENSMUST00000162398,ENSMUST00000162654	processed_transcript,retained_intron,protein_coding	8.99888	11.4832	10.7361	14.4617	15.3913	18.7164	24.2227	22.2339	27.7042	24.4811	23.5537	20.7021
ENSMUSG00000102864	Gm37634	ENSMUST00000195700	lncRNA	0	0	0	0	0	0	0	0.225725	0	0	0	0
ENSMUSG00000026134	Prim2	ENSMUST00000187353,ENSMUST00000027312,ENSMUST00000189552	retained_intron,protein_coding	8.1336	7.32972	6.0447	6.46036	6.38039	5.98416	10.034	10.7219	10.9762	11.4193	9.72446	10.786
ENSMUSG00000101682	Gm29228	ENSMUST00000185489	processed_pseudogene	0.173055	0	0	0	0	0	0	0	0.0958623	0	0	0
ENSMUSG00000103746	1700001G17Rik	ENSMUST00000191779,ENSMUST00000191965	TEC	0	0	0.0902194	0	0	0.0636613	0.313563	0.225725	0.191725	0	0.0488667	0.347935
ENSMUSG00000004552	Ctse	ENSMUST00000141061,ENSMUST00000073350,ENSMUST00000112411	retained_intron,protein_coding	0.0576851	0	0	0	0	0.445629	0	0	0	0	0	0
ENSMUSG00000026605	Cenpf	ENSMUST00000194165,ENSMUST00000194624,ENSMUST00000171929,ENSMUST00000165663,ENSMUST00000165962,ENSMUST00000165798	nonsense_mediated_decay,retained_intron,protein_coding	6.57611	6.43386	7.48821	2.9042	2.18276	3.31039	7.13356	8.23896	7.33347	7.97786	3.3718	7.82853
ENSMUSG00000026027	Stradb	ENSMUST00000153990,ENSMUST00000027185,ENSMUST00000114296,ENSMUST00000123965,ENSMUST00000123301,ENSMUST00000147637,ENSMUST00000152318	nonsense_mediated_decay,retained_intron,protein_coding	12.6907	18.3243	13.6231	14.5803	16.6226	12.5413	11.0531	10.2705	9.49037	7.82143	8.25846	6.43679
ENSMUSG00000052688	Rab7b	ENSMUST00000130848,ENSMUST00000064679,ENSMUST00000136247,ENSMUST00000064664,ENSMUST00000129905	processed_transcript,protein_coding	1.21139	0.814413	0.811975	1.60027	0.783557	4.07432	0.548735	1.24149	1.43794	0.703929	0.928466	1.91364
ENSMUSG00000004768	Rab23	ENSMUST00000135330,ENSMUST00000088287,ENSMUST00000150593,ENSMUST00000115174,ENSMUST00000195006,ENSMUST00000132066,ENSMUST00000151482,ENSMUST00000122822,ENSMUST00000138024,ENSMUST00000140354	nonsense_mediated_decay,processed_transcript,retained_intron,protein_coding	10.1526	14.3337	13.8036	21.0999	22.5552	20.2443	15.3646	15.8008	19.1725	19.3972	21.3547	20.5281
ENSMUSG00000042215	Bag2	ENSMUST00000155484,ENSMUST00000187602,ENSMUST00000189741,ENSMUST00000044691	retained_intron,protein_coding	2.19204	1.30306	1.62395	3.08201	2.18276	3.947	8.62298	9.25473	7.28554	7.89965	7.33	6.26282
ENSMUSG00000103072	Gm37905	ENSMUST00000195310	TEC	0	0	0	0	0	0.0636613	0.0783907	0.225725	0.191725	0	0.0977333	0
ENSMUSG00000026708	Cenpl	ENSMUST00000028035,ENSMUST00000194855,ENSMUST00000111618,ENSMUST00000192150,ENSMUST00000155808,ENSMUST00000195212,ENSMUST00000111620,ENSMUST00000192850,ENSMUST00000143486,ENSMUST00000195571	nonsense_mediated_decay,processed_transcript,protein_coding	2.59583	3.50198	2.43593	3.43763	2.1268	3.88334	3.05724	3.95019	2.97173	3.285	3.76273	3.13141
ENSMUSG00000072295	C2cd6	ENSMUST00000097080,ENSMUST00000238949,ENSMUST00000238601,ENSMUST00000149784	processed_transcript,protein_coding	0.0576851	0.0814413	0	0	0	0	0.0783907	0	0	0	0	0
ENSMUSG00000026604	Ptpn14	ENSMUST00000128275,ENSMUST00000194127,ENSMUST00000148129,ENSMUST00000027898,ENSMUST00000097442,ENSMUST00000195038	processed_transcript,retained_intron,protein_coding	230.394	280.402	239.442	367.826	353.104	338.36	369.926	337.91	381.724	361.272	369.188	375.943
ENSMUSG00000042268	Slc26a9	ENSMUST00000147800,ENSMUST00000130544,ENSMUST00000049027,ENSMUST00000186122	nonsense_mediated_decay,retained_intron,protein_coding	0.749907	0.407207	0.451097	1.60027	1.73502	0.827596	0.156781	0	0.0958623	0	0.1466	0.347935
ENSMUSG00000102248	Gm30280	ENSMUST00000192214	processed_pseudogene	0.230741	0.488648	0.270658	0.177808	0.167905	0	0	0	0	0	0	0
ENSMUSG00000097925	Gm26574	ENSMUST00000181876	lncRNA	1.61518	0.977296	2.07505	1.95589	2.57454	1.20956	0.705517	0.790038	2.01311	1.40786	1.6126	0.347935
ENSMUSG00000104435	Gm37422	ENSMUST00000193794	lncRNA	0.980647	0.814413	1.17285	1.3632	0.783557	0.381968	1.56781	0.9029	1.77345	1.095	1.07507	1.56571
ENSMUSG00000042197	Zfp451	ENSMUST00000125723,ENSMUST00000140163,ENSMUST00000194656,ENSMUST00000115167,ENSMUST00000139143,ENSMUST00000044455,ENSMUST00000130376,ENSMUST00000151055,ENSMUST00000019861	nonsense_mediated_decay,processed_transcript,retained_intron,protein_coding	35.9955	36.8115	32.479	35.5616	40.4091	32.9765	27.5152	28.5542	27.848	33.0064	37.4319	32.5319
ENSMUSG00000026705	Klhl20	ENSMUST00000192890,ENSMUST00000195584,ENSMUST00000148952,ENSMUST00000117467,ENSMUST00000140905,ENSMUST00000111611,ENSMUST00000145736	nonsense_mediated_decay,retained_intron,protein_coding	17.3632	23.0479	20.8407	30.3459	27.0327	31.0667	30.0237	31.1501	37.6739	39.7329	39.5331	33.2278
ENSMUSG00000081402	Gm15455	ENSMUST00000117459	processed_pseudogene	0	0	0	0	0.0559683	0	0.156781	0.112863	0.0958623	0	0.0977333	0.173967
ENSMUSG00000026603	Smyd2	ENSMUST00000144452,ENSMUST00000130804,ENSMUST00000132289,ENSMUST00000027897	processed_transcript,retained_intron,protein_coding	28.3234	24.5138	29.7724	25.7822	25.3537	24.064	36.4517	37.2446	35.0377	39.8893	42.7583	40.8823
ENSMUSG00000103467	Gm38245	ENSMUST00000191702	TEC	0	0	0	0	0	0.0636613	0.156781	0	0	0.0782143	0.0488667	0
ENSMUSG00000042251	Pm20d1	ENSMUST00000152989,ENSMUST00000132450,ENSMUST00000112393,ENSMUST00000048660	processed_transcript,protein_coding	0	0.0814413	0	0	0	0	0	0	0	0	0	0
ENSMUSG00000013275	Slc41a1	ENSMUST00000132585,ENSMUST00000146360,ENSMUST00000086559	processed_transcript,retained_intron,protein_coding	62.8191	75.0074	67.9352	86.7111	83.001	69.5181	82.7806	76.6337	71.753	85.5665	76.3786	78.6332
ENSMUSG00000026288	Inpp5d	ENSMUST00000042275,ENSMUST00000072999,ENSMUST00000168783,ENSMUST00000165554,ENSMUST00000163548,ENSMUST00000170300,ENSMUST00000169754,ENSMUST00000167032,ENSMUST00000163222,ENSMUST00000164592,ENSMUST00000163576	nonsense_mediated_decay,processed_transcript,retained_intron,protein_coding	367.627	424.228	352.758	552.865	518.659	417.045	413.668	372.108	326.172	358.613	318.269	363.418
ENSMUSG00000042182	Bend6	ENSMUST00000062289,ENSMUST00000195350,ENSMUST00000139700,ENSMUST00000115161,ENSMUST00000126724,ENSMUST00000129464	processed_transcript,retained_intron,protein_coding	4.2687	3.33909	4.78163	4.62301	5.6528	4.2653	11.1315	11.512	9.77796	8.91643	8.9426	6.61076
ENSMUSG00000104416	Gm37067	ENSMUST00000195730	TEC	0	0	0	0.0592694	0	0	0	0	0	0	0	0.173967
ENSMUSG00000026433	Rab29	ENSMUST00000125925,ENSMUST00000112386,ENSMUST00000187084,ENSMUST00000027693	nonsense_mediated_decay,retained_intron,protein_coding	7.67212	6.18954	8.48063	6.75671	7.21991	8.33963	4.62505	5.98171	5.9914	4.9275	7.72093	4.34918
ENSMUSG00000026434	Nucks1	ENSMUST00000187405,ENSMUST00000189946,ENSMUST00000062264	retained_intron,protein_coding	64.7804	70.7725	52.7784	73.3755	68.3373	78.4307	79.8802	69.5233	93.6575	93.5443	97.6844	96.3779
ENSMUSG00000103569	Gm38067	ENSMUST00000192346	TEC	0.0576851	0.0814413	0	0.0592694	0.0559683	0.0636613	0	0	0.0479312	0.0782143	0.0488667	0
ENSMUSG00000103975	Gm37676	ENSMUST00000195496	TEC	0.230741	0	0.360878	0.0592694	0.111937	0.0636613	0.0783907	0.112863	0.431381	0.0782143	0.195467	0.173967
ENSMUSG00000026701	Prdx6	ENSMUST00000156318,ENSMUST00000156678,ENSMUST00000155135,ENSMUST00000071718,ENSMUST00000139387,ENSMUST00000192639,ENSMUST00000130867,ENSMUST00000194613,ENSMUST00000051925	nonsense_mediated_decay,processed_transcript,retained_intron,protein_coding	308.904	405.741	318.294	284.256	301.278	270.497	204.443	215.793	238.122	166.909	199.083	169.27
ENSMUSG00000038079	Tmem237	ENSMUST00000185951,ENSMUST00000186794,ENSMUST00000087475,ENSMUST00000094917,ENSMUST00000190014,ENSMUST00000186395,ENSMUST00000186820	retained_intron,protein_coding	34.8418	35.7527	35.9073	26.3749	23.3948	22.4724	20.3816	18.5095	18.1659	15.9557	11.4837	11.8298
ENSMUSG00000026435	Slc45a3	ENSMUST00000190322,ENSMUST00000185387,ENSMUST00000027695,ENSMUST00000177943	processed_transcript,protein_coding	2.99963	2.769	3.06746	5.09717	4.75731	4.51995	3.3708	2.48298	2.44449	2.11179	1.71033	2.08761
ENSMUSG00000097573	G730003C15Rik	ENSMUST00000180570,ENSMUST00000189096	lncRNA	0.0576851	0.325765	0.180439	0.177808	0.391778	0.318306	0.313563	0.338588	0.766899	0.469286	0.4398	0.347935
ENSMUSG00000026700	Tnfsf4	ENSMUST00000028024	protein_coding	0	0	0	0	0.0559683	0.0636613	0	0	0	0	0	0
ENSMUSG00000026436	Elk4	ENSMUST00000131159,ENSMUST00000147218,ENSMUST00000146188,ENSMUST00000146432,ENSMUST00000027696,ENSMUST00000124579,ENSMUST00000086556	nonsense_mediated_decay,processed_transcript,protein_coding	34.6688	38.3589	30.6746	40.0068	44.7187	40.2976	52.2082	45.2579	55.9357	67.8118	69.0486	65.7597
ENSMUSG00000089872	Rps6kc1	ENSMUST00000061611,ENSMUST00000159624,ENSMUST00000160891,ENSMUST00000162500,ENSMUST00000159823,ENSMUST00000160889,ENSMUST00000159066,ENSMUST00000159367,ENSMUST00000162692	nonsense_mediated_decay,processed_transcript,retained_intron,protein_coding	32.419	39.9062	33.4714	34.1984	33.3571	28.6476	30.6508	27.877	29.3339	25.8889	28.3915	29.0525
ENSMUSG00000066755	Tnfsf18	ENSMUST00000086084	protein_coding	1.38444	0.814413	1.35329	2.31151	1.73502	2.41913	3.3708	2.7087	4.26587	1.72072	2.58993	0
ENSMUSG00000040323	Gm15429	ENSMUST00000151268	processed_pseudogene	1.09602	1.05874	1.80439	1.06685	1.2313	1.33689	0.783907	0.9029	0.958623	1.79893	1.36827	2.08761
ENSMUSG00000000817	Fasl	ENSMUST00000193648,ENSMUST00000000834	protein_coding	0	0	0	0	0	0	0	0	0.0479312	0	0.0488667	0.173967
ENSMUSG00000103625	Gm37357	ENSMUST00000192386	TEC	0.0576851	0	0	0	0.0559683	0.127323	0	0	0	0	0	0
ENSMUSG00000026634	Angel2	ENSMUST00000027947,ENSMUST00000134187,ENSMUST00000123384,ENSMUST00000066632,ENSMUST00000110899,ENSMUST00000146048,ENSMUST00000135364,ENSMUST00000144693,ENSMUST00000130298,ENSMUST00000137608	nonsense_mediated_decay,processed_transcript,retained_intron,protein_coding	28.4965	33.961	28.8702	41.9627	39.5696	42.2711	37.2356	37.5832	40.8374	36.6825	39.3865	42.1001
ENSMUSG00000040297	Suco	ENSMUST00000194106,ENSMUST00000191975,ENSMUST00000048377,ENSMUST00000192570,ENSMUST00000194388,ENSMUST00000191841,ENSMUST00000192422	processed_transcript,retained_intron,protein_coding	98.6993	106.688	107.09	105.796	107.963	102.049	74.236	63.5416	68.8292	67.2643	64.5529	71.1527
ENSMUSG00000102254	Gm7496	ENSMUST00000192573	processed_pseudogene	0.11537	0	0	0	0	0	0	0	0	0	0	0
ENSMUSG00000037568	Vash2	ENSMUST00000192306,ENSMUST00000047409,ENSMUST00000166139	processed_transcript,protein_coding	0.922962	0.732972	0.631536	1.60027	1.67905	2.16448	1.17586	1.01576	1.10242	0.938572	1.22167	1.39174
ENSMUSG00000103723	Gm37095	ENSMUST00000195421	processed_pseudogene	0	0.0814413	0	0.0592694	0	0	0	0	0.0479312	0	0	0
ENSMUSG00000103964	Gm8407	ENSMUST00000192719	processed_pseudogene	0	0	0	0	0.0559683	0	0	0	0	0	0	0
ENSMUSG00000026698	Pigc	ENSMUST00000028021,ENSMUST00000193784,ENSMUST00000160881,ENSMUST00000111594,ENSMUST00000159648	protein_coding	24.9777	37.3816	31.2159	45.9931	43.0396	45.2632	40.92	33.4073	42.4191	47.1632	46.179	44.1877
ENSMUSG00000103393	Gm38304	ENSMUST00000161826	lncRNA	0	0.0814413	0.0902194	0	0	0	0	0	0.0958623	0	0	0
ENSMUSG00000066595	Flvcr1	ENSMUST00000194589,ENSMUST00000191946,ENSMUST00000194917,ENSMUST00000192666,ENSMUST00000085635,ENSMUST00000193399	nonsense_mediated_decay,retained_intron,protein_coding	26.9966	24.2695	22.7353	16.2991	15.7831	17.3795	7.36873	7.44893	10.8804	6.96108	8.3562	6.43679
ENSMUSG00000097845	A230020J21Rik	ENSMUST00000181050,ENSMUST00000192407	lncRNA	1.09602	0.488648	1.17285	0.296347	0.727588	0.190984	0	0	0.191725	0.0782143	0.1466	0
ENSMUSG00000059149	Mfsd4a	ENSMUST00000163016,ENSMUST00000159382,ENSMUST00000159038,ENSMUST00000112365,ENSMUST00000112370,ENSMUST00000126927,ENSMUST00000189227,ENSMUST00000144548,ENSMUST00000162628,ENSMUST00000046658,ENSMUST00000161864,ENSMUST00000146267,ENSMUST00000160656	nonsense_mediated_decay,processed_transcript,retained_intron,protein_coding	0.634537	0.732972	0.721756	0.711233	0.895493	0.381968	0.862298	1.01576	1.58173	1.72072	1.71033	0.521902
ENSMUSG00000103966	Gm37120	ENSMUST00000193350	TEC	0	0.0814413	0	0.118539	0.0559683	0.127323	0.235172	0	0.0958623	0.0782143	0	0.173967
ENSMUSG00000026437	Cdk18	ENSMUST00000027697,ENSMUST00000112362,ENSMUST00000189733,ENSMUST00000185601,ENSMUST00000188387	nonsense_mediated_decay,retained_intron,protein_coding	64.0882	62.5469	69.0179	64.011	67.5538	68.1812	73.9225	81.3739	74.2933	58.2697	74.3262	60.8886
ENSMUSG00000099874	Gm29629	ENSMUST00000187926	lncRNA	1.49981	0.488648	0.631536	0.355616	1.0634	0.318306	1.25425	0.790038	1.00655	1.01679	0.928466	0.521902
ENSMUSG00000026289	Atg16l1	ENSMUST00000134603,ENSMUST00000113190,ENSMUST00000027512,ENSMUST00000129431,ENSMUST00000139628,ENSMUST00000133072,ENSMUST00000137638,ENSMUST00000151037,ENSMUST00000144047,ENSMUST00000113186,ENSMUST00000127884	retained_intron,protein_coding	35.5917	34.2868	30.6746	30.6423	28.7118	27.629	36.0597	34.7617	35.0377	34.2579	33.7669	33.7497
ENSMUSG00000079550	Mpp4	ENSMUST00000186477,ENSMUST00000189743,ENSMUST00000189884,ENSMUST00000114275,ENSMUST00000066374,ENSMUST00000186790,ENSMUST00000191200,ENSMUST00000078874,ENSMUST00000187825,ENSMUST00000188494	processed_transcript,retained_intron,protein_coding	0	0.244324	0	0.0592694	0.167905	0	0.0783907	0.112863	0.143794	0	0.0488667	0
ENSMUSG00000087968	Gm25395	ENSMUST00000157343	scaRNA	0	0	0.180439	0	0	0	0	0	0.0958623	0	0	0.173967
ENSMUSG00000089281	Scarna6	ENSMUST00000158656	scaRNA	0	0	0	0	0	0	0	0	0	0.0782143	0	0
ENSMUSG00000101586	Gm29017	ENSMUST00000190598	lncRNA	0.0576851	0	0	0	0.0559683	0.127323	0.156781	0	0.191725	0	0.0488667	0.173967
ENSMUSG00000079330	Lemd1	ENSMUST00000189086,ENSMUST00000185436,ENSMUST00000188169,ENSMUST00000185223,ENSMUST00000189062,ENSMUST00000191418,ENSMUST00000112357,ENSMUST00000187339	nonsense_mediated_decay,retained_intron,protein_coding	0	0	0	0	0.0559683	0	0.0783907	0.112863	0.0479312	0	0.0488667	0.347935
ENSMUSG00000118219	Gm29695	ENSMUST00000188175	protein_coding	0	0	0	0	0.0559683	0.0636613	0.548735	0.225725	0.0958623	0.5475	0.2932	0
ENSMUSG00000101549	Gm29630	ENSMUST00000185761	lncRNA	0	0	0	0	0	0	0	0.112863	0.143794	0	0	0
ENSMUSG00000089808	Gm7241	ENSMUST00000159853	processed_pseudogene	0.0576851	0	0	0	0	0	0.156781	0	0	0	0	0
ENSMUSG00000042115	Klhdc8a	ENSMUST00000046071	protein_coding	0.922962	1.62883	0.631536	0.829772	1.67905	2.03716	3.21402	3.49874	3.97829	0.469286	0.977333	0.869837
ENSMUSG00000026632	Tatdn3	ENSMUST00000110893,ENSMUST00000153757,ENSMUST00000143876,ENSMUST00000110891,ENSMUST00000027945,ENSMUST00000085633,ENSMUST00000156527,ENSMUST00000156341,ENSMUST00000124497	retained_intron,protein_coding	6.22999	5.21224	5.50339	4.80082	5.87667	5.0929	4.86023	4.96595	4.07415	4.38	5.37533	4.00125
ENSMUSG00000040265	Dnm3	ENSMUST00000195403,ENSMUST00000195768,ENSMUST00000161539,ENSMUST00000161155,ENSMUST00000162330,ENSMUST00000160665,ENSMUST00000070330,ENSMUST00000159763,ENSMUST00000086074,ENSMUST00000193110,ENSMUST00000161894,ENSMUST00000160173	processed_transcript,retained_intron,protein_coding	10.7294	8.38845	9.92414	14.3432	11.8653	12.5413	7.13356	10.7219	9.39451	6.33536	12.6565	8.69837
ENSMUSG00000062510	Nsl1	ENSMUST00000076952,ENSMUST00000139340,ENSMUST00000078259	protein_coding	4.09564	3.66486	3.15768	2.54858	2.40664	2.10082	2.19494	2.25725	2.58828	3.51964	4.1048	3.30538
ENSMUSG00000090260	2810442N19Rik	ENSMUST00000160555,ENSMUST00000161583	lncRNA	0	0	0	0.0592694	0	0.0636613	0	0	0	0	0	0
ENSMUSG00000078190	Dnm3os	ENSMUST00000231725,ENSMUST00000231582,ENSMUST00000139662,ENSMUST00000185878,ENSMUST00000178978,ENSMUST00000232506	lncRNA	0.11537	0	0	0	0	0	0	0	0	0	0	0
ENSMUSG00000066752	Gm10176	ENSMUST00000159707	TEC	0.230741	0.0814413	0.180439	0.118539	0.279842	0.254645	0.0783907	0.112863	0.239656	0.0782143	0.0977333	0.173967
ENSMUSG00000026630	Batf3	ENSMUST00000194833,ENSMUST00000027943,ENSMUST00000191621,ENSMUST00000192268,ENSMUST00000193771	processed_transcript,retained_intron,protein_coding	3.63416	1.87315	1.89461	2.01516	3.19019	1.71885	2.11655	2.14439	2.20483	0.860358	0.635267	0.869837
ENSMUSG00000009772	Nuak2	ENSMUST00000133246,ENSMUST00000082125,ENSMUST00000128661,ENSMUST00000072177	processed_transcript,retained_intron,protein_coding	0.865277	0.65153	1.62395	0.651963	0.783557	2.22814	0	0.112863	0.0958623	0	0.0977333	0
ENSMUSG00000102777	Gm38161	ENSMUST00000195344	lncRNA	0.634537	1.14018	0.721756	1.06685	0.895493	1.20956	1.09747	1.35435	0.575174	0.469286	0.928466	0.869837
ENSMUSG00000100658	F730311O21Rik	ENSMUST00000189288	lncRNA	0	0.0814413	0	0.118539	0.0559683	0.0636613	0.0783907	0.112863	0.0479312	0.0782143	0.0977333	0
ENSMUSG00000056055	Sag	ENSMUST00000077772,ENSMUST00000130886,ENSMUST00000144334,ENSMUST00000156381,ENSMUST00000145385,ENSMUST00000177757,ENSMUST00000128761,ENSMUST00000136708,ENSMUST00000155393	processed_transcript,retained_intron,protein_coding	0	0	0	0.0592694	0.0559683	0	0	0	0	0	0	0
ENSMUSG00000026628	Atf3	ENSMUST00000131854,ENSMUST00000195117,ENSMUST00000027941	processed_transcript,protein_coding	274.581	212.236	237.277	131.874	156.32	172.777	55.971	51.9168	42.0356	33.0847	26.2903	34.0976
ENSMUSG00000042066	Tmcc2	ENSMUST00000125439,ENSMUST00000142609,ENSMUST00000045473,ENSMUST00000136828,ENSMUST00000132435,ENSMUST00000138717	processed_transcript,retained_intron,protein_coding	9.74879	10.9131	7.66865	8.7126	10.1303	7.83034	8.15264	10.2705	10.2093	13.2182	12.9985	12.0037
ENSMUSG00000026024	Als2	ENSMUST00000160945,ENSMUST00000159166,ENSMUST00000163058,ENSMUST00000027178,ENSMUST00000188469	retained_intron,protein_coding	38.4183	42.4309	38.1628	42.9703	41.3606	38.897	29.6317	27.087	25.4035	24.8722	22.1855	26.9649
ENSMUSG00000073478	D730003I15Rik	ENSMUST00000139056,ENSMUST00000194375	lncRNA	1.32676	1.14018	0.992414	0.770502	1.00743	0.827596	0.705517	0.338588	0.623105	0.782143	0.5864	0.347935
ENSMUSG00000090079	Gm15849	ENSMUST00000159257	lncRNA	0	0	0	0.118539	0	0.0636613	0	0	0.0479312	0	0	0
ENSMUSG00000103685	Gm37074	ENSMUST00000193444	TEC	0	0.0814413	0	0	0	0.254645	0.0783907	0	0	0	0.0977333	0
ENSMUSG00000026694	Eef1aknmt	ENSMUST00000161760,ENSMUST00000176220,ENSMUST00000028017,ENSMUST00000176689,ENSMUST00000159817,ENSMUST00000159255,ENSMUST00000159316,ENSMUST00000195027	nonsense_mediated_decay,processed_transcript,retained_intron,protein_coding	6.34537	8.06269	8.20997	8.53479	8.22734	10.0585	5.48735	7.44893	9.05899	6.80465	9.28466	6.95869
ENSMUSG00000103174	Gm37168	ENSMUST00000192965	lncRNA	0	0	0	0.0592694	0.111937	0	0	0	0.0479312	0	0.0488667	0
ENSMUSG00000037499	Nenf	ENSMUST00000046770	protein_coding	19.6129	19.1387	15.0666	15.8249	13.9361	13.9418	22.4198	18.1709	21.0418	20.1793	22.4787	20.1802
ENSMUSG00000026627	Pacc1	ENSMUST00000027940	protein_coding	23.3625	22.3964	23.4571	27.501	24.2343	31.194	22.9685	28.2156	23.5342	23.6989	22.9673	21.398
ENSMUSG00000070738	Dgkd	ENSMUST00000027517,ENSMUST00000190061,ENSMUST00000189448,ENSMUST00000190243,ENSMUST00000189726,ENSMUST00000185260,ENSMUST00000191589	retained_intron,protein_coding	123.331	126.234	116.473	154.752	165.61	145.657	45.0747	47.2894	42.2753	79.4658	69.6839	73.5882
ENSMUSG00000101942	Gm19582	ENSMUST00000187511	lncRNA	0.403796	0	0.270658	0.118539	0.503715	0.127323	0	0	0	0	0.1466	0.173967
ENSMUSG00000103996	4833421G17Rik	ENSMUST00000191704	TEC	0	0	0	0	0.111937	0	0	0	0	0	0	0
ENSMUSG00000103591	Gm38365	ENSMUST00000195720	TEC	0	0	0	0	0	0	0	0	0	0	0.0488667	0
ENSMUSG00000026023	Cdk15	ENSMUST00000114248,ENSMUST00000162906,ENSMUST00000162487,ENSMUST00000160662	processed_transcript,protein_coding	0	0	0	0	0	0.0636613	0	0	0	0.0782143	0	0
ENSMUSG00000026626	Ppp2r5a	ENSMUST00000194953,ENSMUST00000195859,ENSMUST00000195605,ENSMUST00000067976,ENSMUST00000192334,ENSMUST00000191920,ENSMUST00000191925,ENSMUST00000194832	nonsense_mediated_decay,processed_transcript,retained_intron,protein_coding	143.751	123.465	135.059	133.534	142.048	125.858	194.095	202.137	177.441	150.406	161.016	128.04
ENSMUSG00000041075	Fzd7	ENSMUST00000114246	protein_coding	36.0532	41.5351	37.7117	36.9248	39.4017	32.3399	33.8648	31.1501	34.0311	38.4032	36.6011	37.5769
ENSMUSG00000042046	Dstyk	ENSMUST00000187092,ENSMUST00000188389,ENSMUST00000188973,ENSMUST00000188006,ENSMUST00000045110,ENSMUST00000191494	processed_transcript,retained_intron,protein_coding	15.2289	17.4284	16.4199	29.5162	29.7752	28.9659	16.6188	23.2497	25.6432	27.1404	35.7215	25.7472
ENSMUSG00000097819	Gm26813	ENSMUST00000180778	lncRNA	0.0576851	0	0	0	0	0	0	0	0.0479312	0	0	0
ENSMUSG00000097760	6030442K20Rik	ENSMUST00000188203,ENSMUST00000180835	retained_intron,lncRNA	0.11537	0.0814413	0.0902194	0.118539	0	0.127323	0	0	0.0958623	0.312857	0.0977333	0.173967
ENSMUSG00000103114	Gm32200	ENSMUST00000192778	lncRNA	0	0	0	0	0.0559683	0.445629	0	0	0.191725	0.0782143	0	0
ENSMUSG00000103517	Gm37432	ENSMUST00000195294	lncRNA	0	0	0	0	0	0	0	0	0	0	0.0488667	0
ENSMUSG00000102246	9430037O13Rik	ENSMUST00000192556	TEC	0	0.0814413	0	0.0592694	0	0.190984	0	0.112863	0.143794	0.0782143	0.0977333	0.173967
ENSMUSG00000047361	Gm973	ENSMUST00000185291,ENSMUST00000186434,ENSMUST00000114243,ENSMUST00000186310,ENSMUST00000191051,ENSMUST00000185753,ENSMUST00000190490,ENSMUST00000187979,ENSMUST00000212835,ENSMUST00000187454	processed_transcript,retained_intron,protein_coding	0.173055	0	0	0	0	0.127323	0	0	0	0	0	0.173967
ENSMUSG00000026021	Sumo1	ENSMUST00000091374,ENSMUST00000185265,ENSMUST00000123857,ENSMUST00000191158	processed_transcript,retained_intron,protein_coding	91.7194	92.273	81.3779	85.4072	77.0124	93.9004	87.876	80.471	92.1237	86.6615	84.2461	70.6307
ENSMUSG00000026696	Vamp4	ENSMUST00000194810,ENSMUST00000138499,ENSMUST00000150040,ENSMUST00000050010,ENSMUST00000155003,ENSMUST00000128704,ENSMUST00000135241,ENSMUST00000132158	processed_transcript,retained_intron,protein_coding	15.1712	17.5913	18.7656	18.3142	19.6449	24.6369	15.5214	11.7377	15.8173	12.045	14.1713	11.4818
ENSMUSG00000103821	D430013B06Rik	ENSMUST00000192922	TEC	0.461481	0.162883	0.0902194	0.118539	0.279842	0.445629	0.0783907	0.45145	0.239656	0.156429	0	0
ENSMUSG00000101400	Gm29596	ENSMUST00000185710	processed_pseudogene	0	0	0	0	0	0	0	0.112863	0.0479312	0	0	0
ENSMUSG00000037474	Dtl	ENSMUST00000195765,ENSMUST00000192014,ENSMUST00000193977,ENSMUST00000194064,ENSMUST00000027933,ENSMUST00000195650	nonsense_mediated_decay,processed_transcript,retained_intron,protein_coding	5.13398	6.5153	5.23273	6.5789	6.8841	8.91258	9.72045	16.3651	17.4949	16.0339	23.9935	18.0926
ENSMUSG00000026439	Rbbp5	ENSMUST00000189786,ENSMUST00000190997,ENSMUST00000027700,ENSMUST00000190825,ENSMUST00000187834,ENSMUST00000188575,ENSMUST00000187505	retained_intron,protein_coding	38.649	52.3668	42.9445	51.2088	48.9163	49.3375	38.6466	34.0845	37.578	39.1072	37.8228	40.3604
ENSMUSG00000048174	Tmem81	ENSMUST00000058167,ENSMUST00000188789	protein_coding	4.73018	3.90918	4.87185	6.04548	5.6528	4.71093	5.25218	5.30454	5.32036	6.17893	4.93553	6.61076
ENSMUSG00000005501	Usp40	ENSMUST00000186315,ENSMUST00000189409,ENSMUST00000186670,ENSMUST00000187758,ENSMUST00000040783,ENSMUST00000188332,ENSMUST00000187871,ENSMUST00000190446,ENSMUST00000189586	nonsense_mediated_decay,retained_intron,protein_coding	43.783	47.1545	36.5389	49.1936	46.6776	47.1093	39.117	41.1948	37.2905	42.7832	44.6153	49.4067
ENSMUSG00000084021	Gm5832	ENSMUST00000121704	processed_pseudogene	0	0	0	0	0	0	0	0	0	0	0.0488667	0
ENSMUSG00000026020	Nop58	ENSMUST00000190759,ENSMUST00000027174,ENSMUST00000187491,ENSMUST00000191088,ENSMUST00000185772,ENSMUST00000191142,ENSMUST00000187837,ENSMUST00000190231,ENSMUST00000189919,ENSMUST00000189289,ENSMUST00000190265,ENSMUST00000188390,ENSMUST00000186044,ENSMUST00000189327,ENSMUST00000185368	nonsense_mediated_decay,processed_transcript,retained_intron,protein_coding	72.2795	70.5282	65.8602	65.2556	55.8564	62.579	40.3712	48.5309	49.5129	42.3922	49.3065	40.5344
ENSMUSG00000037461	Ints7	ENSMUST00000192681,ENSMUST00000194785,ENSMUST00000045450,ENSMUST00000194877,ENSMUST00000193961,ENSMUST00000193569	nonsense_mediated_decay,retained_intron,protein_coding	10.9602	11.6461	12.2698	20.5665	16.2308	22.5361	19.7545	24.3783	23.7739	24.3247	27.3165	24.8773
ENSMUSG00000102970	Gm37349	ENSMUST00000194205	TEC	0	0	0.0902194	0.177808	0.0559683	0.0636613	0.0783907	0	0.0958623	0.156429	0	0
ENSMUSG00000067336	Bmpr2	ENSMUST00000186246,ENSMUST00000087435,ENSMUST00000190659	retained_intron,protein_coding	76.952	92.7616	66.7624	119.309	110.929	112.617	164.542	148.866	169.676	181.223	171.913	161.268
ENSMUSG00000104052	Gm38125	ENSMUST00000194136	TEC	0	0	0	0	0.0559683	0	0	0	0	0	0	0
ENSMUSG00000092220	Gm20528	ENSMUST00000174821,ENSMUST00000173165	lncRNA	2.36509	3.50198	3.78922	2.54858	3.19019	2.8011	1.7246	2.59584	3.21139	1.095	1.3194	0.347935
ENSMUSG00000041040	Fam117b	ENSMUST00000151630,ENSMUST00000189790,ENSMUST00000036540	nonsense_mediated_decay,retained_intron,protein_coding	43.9561	53.8327	41.5009	46.9414	50.4275	47.1093	85.2891	62.7516	66.2409	75.0858	69.1463	68.1952
ENSMUSG00000090175	Ugt1a9	ENSMUST00000073772	protein_coding	0.461481	0.0814413	0.0902194	0.177808	0.279842	0.127323	0.0783907	0	0	0.156429	0	0.173967
ENSMUSG00000089675	Ugt1a8	ENSMUST00000113139	protein_coding	0.346111	0.244324	0.270658	0.414886	0.167905	0.0636613	0.0783907	0.225725	0.0958623	0.156429	0.0488667	0.173967
ENSMUSG00000026623	Lpgat1	ENSMUST00000133076,ENSMUST00000138494,ENSMUST00000110856,ENSMUST00000130876,ENSMUST00000110855	retained_intron,protein_coding	36.9762	38.7661	37.9824	65.4334	66.9381	70.855	43.0365	41.7591	48.2188	62.8061	56.0989	73.5882
ENSMUSG00000102840	Gm38037	ENSMUST00000192600	lncRNA	0	0	0	0	0.111937	0.0636613	0	0.225725	0.239656	0.0782143	0.195467	0
ENSMUSG00000026018	Ica1l	ENSMUST00000186970,ENSMUST00000189776,ENSMUST00000191251,ENSMUST00000027172,ENSMUST00000187364,ENSMUST00000185891	processed_transcript,retained_intron,protein_coding	0.230741	0.407207	0.270658	0.592694	0.279842	0.127323	0.235172	0.112863	0.431381	0.469286	0.244333	0.173967
ENSMUSG00000026622	Nek2	ENSMUST00000136733,ENSMUST00000150839,ENSMUST00000126446,ENSMUST00000027931	processed_transcript,retained_intron,protein_coding	4.61481	4.7236	4.15009	2.07443	2.63051	2.67377	5.80092	6.09458	5.94347	4.06714	2.54107	4.69712
ENSMUSG00000055833	1700034H15Rik	ENSMUST00000069573,ENSMUST00000140401,ENSMUST00000145050,ENSMUST00000154116,ENSMUST00000190327,ENSMUST00000139827	lncRNA	1.21139	1.14018	2.07505	1.30393	1.73502	0.827596	2.35172	2.37011	2.25277	2.58107	1.66147	1.91364
ENSMUSG00000037434	Slc30a1	ENSMUST00000044954,ENSMUST00000161756	protein_coding	51.5705	50.2493	54.4023	69.1081	73.3745	66.0167	48.2103	65.9117	66.6243	47.2415	79.4083	43.6658
ENSMUSG00000090124	Ugt1a7c	ENSMUST00000126203,ENSMUST00000113135,ENSMUST00000058237,ENSMUST00000150634	nonsense_mediated_decay,protein_coding	30.1116	41.5351	39.6966	43.8001	51.3789	55.067	23.3604	18.9609	23.1987	23.5425	17.9829	17.5707
ENSMUSG00000090145	Ugt1a6b	ENSMUST00000113137,ENSMUST00000113138	protein_coding	1.96129	1.87315	2.52614	2.25224	2.18276	2.35547	1.95977	4.96595	2.34863	1.56429	2.58993	1.0438
ENSMUSG00000084195	Gm15372	ENSMUST00000120729,ENSMUST00000239178	unprocessed_pseudogene	0	0	0	0	0.0559683	0	0	0	0	0	0	0
ENSMUSG00000081261	Gm15370	ENSMUST00000117158	unprocessed_pseudogene	0	0	0	0	0	0.0636613	0	0	0	0	0	0
ENSMUSG00000054545	Ugt1a6a	ENSMUST00000124852,ENSMUST00000113134,ENSMUST00000014263,ENSMUST00000140092	retained_intron,protein_coding	0.634537	0.65153	0.270658	1.06685	0.67162	0.700274	1.09747	1.46721	1.29414	0.625715	0.830733	0.521902
ENSMUSG00000089943	Ugt1a5	ENSMUST00000097659	protein_coding	0.11537	0	0.0902194	0	0	0.0636613	0.0783907	0	0	0	0	0
ENSMUSG00000081488	Gm15368	ENSMUST00000120438	unprocessed_pseudogene	0	0.325765	0	0	0	0	0	0	0.0958623	0	0	0
ENSMUSG00000083277	Gm15376	ENSMUST00000122258	unprocessed_pseudogene	0.0576851	0	0	0	0	0	0	0	0	0	0	0
ENSMUSG00000026019	Wdr12	ENSMUST00000147413,ENSMUST00000136461,ENSMUST00000117438,ENSMUST00000141417,ENSMUST00000027173,ENSMUST00000133767,ENSMUST00000143342,ENSMUST00000122038	processed_transcript,retained_intron,protein_coding	20.709	20.4418	23.1864	22.5816	21.0441	25.7828	19.3625	23.024	21.4252	18.3804	19.9376	17.9186
ENSMUSG00000090171	Ugt1a2	ENSMUST00000049289	protein_coding	0.11537	0.0814413	0	0	0	0	0	0	0	0	0	0
ENSMUSG00000089960	Ugt1a1	ENSMUST00000073049	protein_coding	0	0	0	0	0.167905	0.127323	0	0	0	0	0	0
ENSMUSG00000079429	Mroh2a	ENSMUST00000135948,ENSMUST00000113130,ENSMUST00000142632,ENSMUST00000148474,ENSMUST00000061013	processed_transcript,retained_intron,protein_coding	0.0576851	0	0	0.0592694	0	0.0636613	0.0783907	0	0.0958623	0.0782143	0.0488667	0
ENSMUSG00000040225	Prrc2c	ENSMUST00000183011,ENSMUST00000182308,ENSMUST00000182149,ENSMUST00000183286,ENSMUST00000182535,ENSMUST00000028016,ENSMUST00000182393,ENSMUST00000182448,ENSMUST00000182660,ENSMUST00000193937,ENSMUST00000183223,ENSMUST00000182331,ENSMUST00000182288,ENSMUST00000182593	processed_transcript,retained_intron,protein_coding	332.324	356.876	316.309	341.925	325.68	333.139	279.777	277.642	291.038	302.455	311.183	304.269
ENSMUSG00000044783	Hjurp	ENSMUST00000128532,ENSMUST00000147393,ENSMUST00000126739,ENSMUST00000148384,ENSMUST00000065420,ENSMUST00000127446,ENSMUST00000054674	retained_intron,protein_coding	25.8429	28.8302	27.1561	17.3659	19.3091	23.3	23.674	22.4596	21.569	25.7325	21.1593	25.9211
ENSMUSG00000026017	Carf	ENSMUST00000180952,ENSMUST00000027171,ENSMUST00000132949,ENSMUST00000186779,ENSMUST00000124986,ENSMUST00000130075,ENSMUST00000191232,ENSMUST00000187978,ENSMUST00000150008,ENSMUST00000186107	nonsense_mediated_decay,retained_intron,protein_coding	4.6725	5.53801	3.78922	9.06822	6.49233	7.76667	6.27126	5.4174	6.80623	7.82143	6.4504	7.13266
ENSMUSG00000082609	Gm15464	ENSMUST00000118718	processed_pseudogene	0	0.0814413	0.0902194	0.0592694	0.0559683	0.0636613	0	0	0	0.0782143	0.0488667	0
ENSMUSG00000026692	Fmo4	ENSMUST00000028014,ENSMUST00000144916,ENSMUST00000140031,ENSMUST00000140274,ENSMUST00000193508,ENSMUST00000111525	retained_intron,protein_coding	0	0	0	0	0	0	0	0.112863	0	0	0	0
ENSMUSG00000037395	Rcor3	ENSMUST00000073279,ENSMUST00000192128,ENSMUST00000193322,ENSMUST00000193664,ENSMUST00000192158,ENSMUST00000194750,ENSMUST00000192222,ENSMUST00000192866,ENSMUST00000194395,ENSMUST00000110849,ENSMUST00000192491,ENSMUST00000193144,ENSMUST00000194493,ENSMUST00000194362	nonsense_mediated_decay,processed_transcript,retained_intron,protein_coding	11.6524	12.7863	10.0144	15.41	17.3502	15.8517	14.9726	15.8008	16.9676	17.1289	19.6444	14.7872
ENSMUSG00000102755	Gm37055	ENSMUST00000191866	TEC	0.0576851	0	0	0	0	0	0	0	0	0	0	0
ENSMUSG00000097316	Gm10516	ENSMUST00000195083,ENSMUST00000180598	lncRNA	0.288426	0.325765	0.270658	0.651963	0.279842	0.190984	0.156781	0.225725	0.479312	0.625715	0.2932	0
ENSMUSG00000026442	Nfasc	ENSMUST00000188307,ENSMUST00000186389,ENSMUST00000094569,ENSMUST00000163770,ENSMUST00000186330,ENSMUST00000189219,ENSMUST00000186539,ENSMUST00000191294,ENSMUST00000043189,ENSMUST00000187861	processed_transcript,retained_intron,protein_coding	0	0	0	0	0	0	0.0783907	0	0	0	0	0
ENSMUSG00000073664	Nbeal1	ENSMUST00000190958,ENSMUST00000162291,ENSMUST00000188450,ENSMUST00000160980,ENSMUST00000160834,ENSMUST00000185984,ENSMUST00000159344,ENSMUST00000035569,ENSMUST00000185573,ENSMUST00000187195	nonsense_mediated_decay,retained_intron,protein_coding	31.8999	41.9423	31.3964	49.0751	43.5434	48.8919	46.9561	39.0504	46.7329	60.3815	51.4077	59.1489
ENSMUSG00000040170	Fmo2	ENSMUST00000111510,ENSMUST00000147617,ENSMUST00000194061,ENSMUST00000156860,ENSMUST00000143123,ENSMUST00000194197,ENSMUST00000045902	processed_transcript,retained_intron,protein_coding	0.0576851	0.162883	0.0902194	0.0592694	0.167905	0	0.940689	2.48298	2.1569	1.56429	3.17633	1.56571
ENSMUSG00000062310	Glrp1	ENSMUST00000067625	protein_coding	0.0576851	0	0	0.0592694	0.0559683	1.01858	0	0	0	0	0	0
ENSMUSG00000049439	Cyp20a1	ENSMUST00000148443,ENSMUST00000114202,ENSMUST00000060608	nonsense_mediated_decay,retained_intron,protein_coding	32.8228	33.2281	32.2986	25.5451	27.8722	29.6661	36.1381	32.843	34.4146	34.7272	33.7669	33.5757
ENSMUSG00000103822	6030460B20Rik	ENSMUST00000191764	TEC	0.0576851	0	0	0	0	0	0	0	0	0	0	0
ENSMUSG00000049866	Arl4c	ENSMUST00000159814,ENSMUST00000187810,ENSMUST00000051236	nonsense_mediated_decay,protein_coding	39.5143	35.0198	36.6291	43.8594	44.215	37.8785	17.3244	19.7509	21.7128	18.3022	19.9376	17.9186
ENSMUSG00000058248	Kcnh1	ENSMUST00000110844,ENSMUST00000078470,ENSMUST00000151152	protein_coding	0.288426	0.244324	0.541317	1.24466	0.559683	0.50929	4.54666	4.74023	4.74519	2.65929	8.60053	2.08761
ENSMUSG00000095576	Fmo6	ENSMUST00000195576,ENSMUST00000178465	nonsense_mediated_decay,protein_coding	0.173055	0	0	0.0592694	0.0559683	0	0.235172	0.338588	0.143794	0	0.1466	0
ENSMUSG00000036206	Sh3bp4	ENSMUST00000066279,ENSMUST00000123745	processed_transcript,protein_coding	89.5273	74.3559	78.4007	53.6981	56.0803	40.2339	30.9643	36.5675	32.6411	25.4197	26.4857	24.3554
ENSMUSG00000102083	Gm5259	ENSMUST00000191231	processed_pseudogene	0.0576851	0	0.0902194	0	0	0	0	0	0.0479312	0	0	0
ENSMUSG00000026691	Fmo3	ENSMUST00000142759,ENSMUST00000028010	retained_intron,protein_coding	0.11537	0	0	0.118539	0	0	0.0783907	0	0.0958623	0	0.195467	0.173967
ENSMUSG00000103288	Gm37273	ENSMUST00000195132	lncRNA	0	0.0814413	0	0	0	0	0	0	0	0	0	0
ENSMUSG00000026131	Dst	ENSMUST00000182410,ENSMUST00000187486,ENSMUST00000183034,ENSMUST00000183331,ENSMUST00000183006,ENSMUST00000182018,ENSMUST00000194192,ENSMUST00000182507,ENSMUST00000115104,ENSMUST00000097786,ENSMUST00000183302,ENSMUST00000185269,ENSMUST00000182335,ENSMUST00000189952,ENSMUST00000185897,ENSMUST00000182314,ENSMUST00000097785,ENSMUST00000182697,ENSMUST00000185736,ENSMUST00000239001,ENSMUST00000183100	retained_intron,protein_coding	527.531	450.615	409.416	495.077	453.623	428.122	573.272	671.306	561.37	688.442	652.614	699.175
ENSMUSG00000037375	Hhat	ENSMUST00000192946,ENSMUST00000192585,ENSMUST00000154203,ENSMUST00000123721,ENSMUST00000154755,ENSMUST00000128619,ENSMUST00000044190	processed_transcript,non_stop_decay,protein_coding	14.9405	16.0439	17.683	23.0558	22.947	17.7615	17.8731	17.7194	17.3511	21.1179	17.0056	17.9186
ENSMUSG00000103596	Gm37354	ENSMUST00000193333	TEC	0.0576851	0	0	0	0	0	0	0	0	0	0	0
ENSMUSG00000103364	Gm38157	ENSMUST00000194178	TEC	0.230741	0.244324	0.180439	0	0.111937	0	0.0783907	0.225725	0.0958623	0.0782143	0.195467	0
ENSMUSG00000096992	Gm26788	ENSMUST00000187268,ENSMUST00000181692	retained_intron,lncRNA	2.99963	2.52468	2.52614	1.42247	1.45518	0.636613	0.548735	0.677175	1.58173	1.56429	0.4398	0.173967
ENSMUSG00000055013	Agap1	ENSMUST00000185417,ENSMUST00000190096,ENSMUST00000027521,ENSMUST00000212924,ENSMUST00000074945	retained_intron,protein_coding	24.2278	28.6673	25.081	41.6071	42.8717	40.2339	31.4347	26.0712	30.2925	40.515	39.9241	42.9699
ENSMUSG00000103001	A930005N03Rik	ENSMUST00000194920	TEC	0.692222	0.570089	1.62395	1.18539	0.895493	0.954919	1.41103	1.8058	1.5338	2.42464	0.781866	1.91364
ENSMUSG00000104114	Gm37297	ENSMUST00000192974	TEC	0.0576851	0	0	0	0	0	0	0	0	0	0	0
ENSMUSG00000101662	Gm28499	ENSMUST00000191576	lncRNA	0	0.325765	0	0	0.167905	0	0	0	0	0	0	0
ENSMUSG00000102009	4933400F21Rik	ENSMUST00000187011,ENSMUST00000187295,ENSMUST00000186098	retained_intron,lncRNA	0	0.0814413	0.0902194	0.0592694	0	0	0.0783907	0	0	0.0782143	0	0
ENSMUSG00000026586	Prrx1	ENSMUST00000174397,ENSMUST00000075805,ENSMUST00000174098,ENSMUST00000183691,ENSMUST00000027878	processed_transcript,retained_intron,protein_coding	37.1492	51.2266	43.2151	38.8215	37.2749	39.852	8.54459	4.62736	6.03933	4.06714	4.64233	5.56696
ENSMUSG00000042111	Ccdc115	ENSMUST00000188583,ENSMUST00000042493	retained_intron,protein_coding	7.84518	6.75963	5.05229	6.46036	6.60426	10.5041	15.7565	15.3493	17.4469	12.9836	15.1487	13.3955
ENSMUSG00000092188	Gm20471	ENSMUST00000172793	lncRNA	0.0576851	0	0.0902194	0.0592694	0	0	0	0	0	0	0	0
ENSMUSG00000101711	Gm28306	ENSMUST00000191315	lncRNA	0	0	0	0.0592694	0.167905	0.0636613	0.0783907	0	0.143794	0	0	0
ENSMUSG00000034486	Gbx2	ENSMUST00000187633,ENSMUST00000036954	retained_intron,protein_coding	0	0	0	0	0	0	0	0	0	0.234643	0	0
ENSMUSG00000103195	Gm37644	ENSMUST00000192190	TEC	0.0576851	0	0	0	0	0	0	0	0	0	0	0
ENSMUSG00000092627	D130058E05Rik	ENSMUST00000173856,ENSMUST00000189763	retained_intron,lncRNA	0.0576851	0.0814413	0.0902194	0.0592694	0.279842	0.0636613	0.0783907	0.45145	0.287587	0.0782143	0.342067	0.521902
ENSMUSG00000016262	Sertad4	ENSMUST00000125391,ENSMUST00000155579,ENSMUST00000155503,ENSMUST00000016406	processed_transcript,protein_coding	6.28768	4.64215	5.77404	5.98621	6.38039	4.90192	17.6379	19.9767	16.9676	20.0229	24.6777	21.7459
ENSMUSG00000089812	Gm15867	ENSMUST00000159407	lncRNA	0.288426	0.162883	0.270658	0.0592694	0.223873	0.254645	1.41103	1.01576	1.15035	0.703929	0.977333	0.521902
ENSMUSG00000040124	Gorab	ENSMUST00000186402,ENSMUST00000185299,ENSMUST00000045138	nonsense_mediated_decay,retained_intron,protein_coding	114.505	108.073	99.7827	65.0778	61.5652	60.2236	19.5977	18.3966	16.0569	12.2796	11.3371	16.3529
ENSMUSG00000102117	Rpsa-ps1	ENSMUST00000191040	processed_pseudogene	0.288426	0.407207	0.811975	0	0.223873	0.127323	0.235172	0.112863	0.143794	0.234643	0	0.173967
ENSMUSG00000026782	Abi2	ENSMUST00000190158,ENSMUST00000189980,ENSMUST00000188594,ENSMUST00000189649,ENSMUST00000185788,ENSMUST00000188618,ENSMUST00000191493,ENSMUST00000186097,ENSMUST00000187400,ENSMUST00000052332,ENSMUST00000189082,ENSMUST00000187709	retained_intron,protein_coding	16.3249	21.0119	15.4275	20.9814	21.1001	25.8465	28.691	24.7169	28.9025	29.6432	31.7633	25.0513
ENSMUSG00000054387	Mdm4	ENSMUST00000185418,ENSMUST00000186513,ENSMUST00000190312,ENSMUST00000189596,ENSMUST00000187244,ENSMUST00000191212,ENSMUST00000186617,ENSMUST00000186645,ENSMUST00000187529,ENSMUST00000188090,ENSMUST00000185398,ENSMUST00000067429,ENSMUST00000067398,ENSMUST00000190807	nonsense_mediated_decay,processed_transcript,retained_intron,protein_coding	67.5493	79.1609	68.4766	87.0668	86.4711	92.8818	44.7611	42.7749	47.5477	55.845	47.0586	48.015
ENSMUSG00000100228	Gm29257	ENSMUST00000186115	processed_pseudogene	0.11537	0.162883	0.0902194	0.0592694	0.0559683	0	0.0783907	0	0.191725	0.156429	0.244333	0.173967
ENSMUSG00000026127	Imp4	ENSMUST00000128086,ENSMUST00000149962,ENSMUST00000136770,ENSMUST00000137794,ENSMUST00000134327,ENSMUST00000027303,ENSMUST00000187077,ENSMUST00000191000	nonsense_mediated_decay,processed_transcript,retained_intron,protein_coding	31.7268	36.4857	32.2986	39.829	37.4428	41.8891	37.9411	39.2762	46.1098	51.5432	55.6103	48.015
ENSMUSG00000026301	Iqca	ENSMUST00000186522,ENSMUST00000189011,ENSMUST00000189690,ENSMUST00000113094,ENSMUST00000211999,ENSMUST00000212394,ENSMUST00000212859,ENSMUST00000186403	processed_transcript,protein_coding	0.173055	0.244324	0	0.0592694	0.0559683	0.0636613	0.313563	0.112863	0.0479312	0	0.0488667	0.173967
ENSMUSG00000100850	4930434B07Rik	ENSMUST00000190254	lncRNA	0	0	0	0	0	0	0.0783907	0	0	0	0	0
ENSMUSG00000044337	Ackr3	ENSMUST00000065587,ENSMUST00000159654	protein_coding	224.049	252.224	234.029	380.154	330.381	361.087	572.017	648.395	585.048	295.259	313.48	276.26
ENSMUSG00000026014	Raph1	ENSMUST00000188511,ENSMUST00000189383,ENSMUST00000182085,ENSMUST00000090293,ENSMUST00000140485,ENSMUST00000127573,ENSMUST00000027168,ENSMUST00000142258	retained_intron,protein_coding	222.607	253.608	220.045	243.005	239.992	211.164	138.673	102.931	104.921	145.4	132.82	140.566
ENSMUSG00000101951	Gm28721	ENSMUST00000187649	lncRNA	0.0576851	0	0	0	0.0559683	0	0	0	0	0	0	0
ENSMUSG00000101028	Gm28723	ENSMUST00000188640	lncRNA	2.42278	1.62883	1.53373	1.77808	1.56711	1.27323	0.862298	1.12863	0.81483	0.860358	0.488667	0.695869
ENSMUSG00000081562	Gm11575	ENSMUST00000122243	processed_pseudogene	1.32676	1.22162	1.17285	0.474155	0.951462	0.254645	0.0783907	0	0.0958623	0	0.0488667	0
ENSMUSG00000026447	Pik3c2b	ENSMUST00000124934,ENSMUST00000077730,ENSMUST00000153707,ENSMUST00000239467,ENSMUST00000145153	retained_intron,protein_coding	2.24972	2.03603	1.71417	5.63059	5.54086	5.47487	10.6611	9.9319	10.6407	13.3746	15.0509	10.612
ENSMUSG00000103215	Gm38388	ENSMUST00000195569	TEC	0	0	0	0.0592694	0	0	0	0	0	0	0	0
ENSMUSG00000101997	Gm28722	ENSMUST00000187630	lncRNA	0.11537	0	0	0	0	0	0.0783907	0	0.287587	0.0782143	0.1466	0.173967
ENSMUSG00000103292	Gm35048	ENSMUST00000192105	TEC	0.922962	0.244324	0.631536	1.12612	0.615652	0.572951	0	0	0	0	0	0
ENSMUSG00000101188	Eif4a-ps4	ENSMUST00000122226	processed_pseudogene	10.8448	7.65548	17.8635	5.63059	5.98861	4.39263	6.66321	16.3651	4.93691	5.86607	6.05947	6.08886
ENSMUSG00000101102	Gm28609	ENSMUST00000186515	lncRNA	0	0	0	0	0.0559683	0.0636613	0	0	0	0	0.0488667	0
ENSMUSG00000102425	Gm26616	ENSMUST00000193049,ENSMUST00000195676	TEC	0.346111	0.325765	0.451097	0.177808	0.783557	0.572951	1.01908	1.01576	1.24621	1.17321	1.07507	0.695869
ENSMUSG00000016181	Utp25	ENSMUST00000193070,ENSMUST00000195848,ENSMUST00000194335,ENSMUST00000193460,ENSMUST00000194124,ENSMUST00000085555,ENSMUST00000195291,ENSMUST00000194412,ENSMUST00000191928	nonsense_mediated_decay,processed_transcript,retained_intron,protein_coding	9.63342	12.0533	10.0144	10.8463	11.0258	13.3689	11.1315	14.3335	12.558	13.2182	15.0509	13.0476
ENSMUSG00000026126	Ptpn18	ENSMUST00000027302,ENSMUST00000188019,ENSMUST00000186252,ENSMUST00000185610,ENSMUST00000188884,ENSMUST00000190122,ENSMUST00000188972	processed_transcript,retained_intron,protein_coding	13.7867	7.4926	11.6383	6.93452	9.57058	8.02132	9.72045	7.11034	7.76485	10.2461	10.6529	11.1339
ENSMUSG00000046062	Ppp1r15b	ENSMUST00000052529,ENSMUST00000122956	processed_transcript,protein_coding	120.908	133.401	120.714	161.509	173.334	169.848	212.752	181.257	207.159	170.898	176.409	180.578
ENSMUSG00000026012	Cd28	ENSMUST00000027165,ENSMUST00000153207,ENSMUST00000132833	processed_transcript,retained_intron,protein_coding	0.11537	0.0814413	0	0.177808	0.111937	0.318306	0	0	0.0958623	0.312857	0.342067	0.173967
ENSMUSG00000100280	Gm28417	ENSMUST00000185881,ENSMUST00000185218,ENSMUST00000191357	retained_intron,lncRNA	1.38444	0.65153	0.721756	0.592694	1.34324	0.954919	0.862298	1.01576	0.623105	1.01679	1.36827	1.39174
ENSMUSG00000102549	Gm38137	ENSMUST00000193735	TEC	0	0	0	0.118539	0.0559683	0	0	0	0	0	0	0
ENSMUSG00000026585	Kifap3	ENSMUST00000027877,ENSMUST00000077642	protein_coding	34.5534	38.196	35.9073	35.1468	35.372	38.4514	36.7653	36.2289	38.6325	34.4143	32.0077	32.7059
ENSMUSG00000034432	Cops8	ENSMUST00000189107,ENSMUST00000036153,ENSMUST00000190700,ENSMUST00000186152,ENSMUST00000189309,ENSMUST00000186882,ENSMUST00000186750,ENSMUST00000190057,ENSMUST00000191510	processed_transcript,retained_intron,protein_coding	58.4927	63.6871	66.4917	66.7373	62.2368	60.4782	61.3016	60.8329	60.5371	63.5882	60.9367	65.4117
ENSMUSG00000026125	Prss39	ENSMUST00000027299,ENSMUST00000191604	nonsense_mediated_decay,protein_coding	0	0	0	0	0	0	0	0	0	0	0.0488667	0
ENSMUSG00000079144	A130010J15Rik	ENSMUST00000192189,ENSMUST00000160822,ENSMUST00000160077,ENSMUST00000161235,ENSMUST00000193307,ENSMUST00000110831,ENSMUST00000191613,ENSMUST00000178744	protein_coding	4.2687	4.07207	5.86426	7.11233	8.00347	7.894	4.54666	4.5145	4.88898	4.77107	4.59347	4.34918
ENSMUSG00000081382	Rpl18-ps1	ENSMUST00000121555	processed_pseudogene	0.403796	0.244324	0.902194	0.177808	0.279842	0.127323	0.470344	0.45145	0.191725	0	0.1466	0
ENSMUSG00000080800	Gm11582	ENSMUST00000121041	processed_pseudogene	0	0	0	0	0.0559683	0	0	0.112863	0	0	0	0
ENSMUSG00000026009	Icos	ENSMUST00000027162,ENSMUST00000102827	protein_coding	0.11537	0	0.0902194	0.118539	0	0.127323	0.0783907	0	0	0.156429	0.0488667	0
ENSMUSG00000026584	Scyl3	ENSMUST00000027876,ENSMUST00000170359,ENSMUST00000162920,ENSMUST00000163033,ENSMUST00000162234,ENSMUST00000159516,ENSMUST00000161908	nonsense_mediated_decay,processed_transcript,retained_intron,protein_coding	20.0744	21.2562	20.2994	29.931	28.7118	35.141	18.3434	17.268	20.2749	18.9279	19.6933	20.5281
ENSMUSG00000052062	Pard3b	ENSMUST00000188325,ENSMUST00000094906,ENSMUST00000046673,ENSMUST00000138768,ENSMUST00000129030,ENSMUST00000075374	processed_transcript,retained_intron,protein_coding	3.8649	3.7463	2.97724	1.3632	2.63051	2.16448	1.56781	2.48298	2.25277	1.95536	2.39447	3.13141
ENSMUSG00000085842	Pard3bos1	ENSMUST00000138535,ENSMUST00000130699	lncRNA	0.0576851	0	0	0	0	0.0636613	0.235172	0.112863	0.0958623	0.0782143	0.1466	0.173967
ENSMUSG00000085019	Pard3bos2	ENSMUST00000127498	lncRNA	0	0	0	0	0	0	0	0	0	0	0.0488667	0
ENSMUSG00000100750	Gm29084	ENSMUST00000185587	lncRNA	0	0	0	0.0592694	0	0	0	0	0	0.0782143	0	0.173967
ENSMUSG00000081950	Gm11600	ENSMUST00000119592	processed_pseudogene	0	0	0	0	0	0	0.0783907	0	0	0	0	0
ENSMUSG00000037318	Traf3ip3	ENSMUST00000159666,ENSMUST00000161151,ENSMUST00000160302,ENSMUST00000161403,ENSMUST00000043550,ENSMUST00000162480,ENSMUST00000159805,ENSMUST00000160332,ENSMUST00000192020,ENSMUST00000161145,ENSMUST00000194278,ENSMUST00000162905,ENSMUST00000161367	nonsense_mediated_decay,processed_transcript,retained_intron,protein_coding	0.11537	0	0.811975	0.0592694	0.167905	0.445629	0.0783907	0	0.0479312	0	0.0977333	0
ENSMUSG00000084333	Gm11599	ENSMUST00000118720	processed_pseudogene	0	0.0814413	0.0902194	0	0	0.0636613	0	0	0.0479312	0	0.0488667	0
ENSMUSG00000089683	4930570N18Rik	ENSMUST00000159273	lncRNA	0	0	0	0	0	0	0.0783907	0	0	0	0	0
ENSMUSG00000048126	Col6a3	ENSMUST00000130846,ENSMUST00000056925,ENSMUST00000145750,ENSMUST00000136916,ENSMUST00000097653,ENSMUST00000150769,ENSMUST00000187753,ENSMUST00000188587	retained_intron,protein_coding	0.749907	0.65153	0.811975	0.533425	0.503715	0.445629	3.84115	3.72446	3.35518	5.31857	9.77333	5.04505
ENSMUSG00000037509	Arhgef4	ENSMUST00000160855,ENSMUST00000159059,ENSMUST00000162760,ENSMUST00000047664,ENSMUST00000159021,ENSMUST00000162599,ENSMUST00000159747	nonsense_mediated_decay,retained_intron,protein_coding	3.40342	4.07207	4.87185	2.19297	2.35067	1.9735	0.548735	2.82156	1.00655	0.703929	1.1728	0.347935
ENSMUSG00000104002	Gm38336	ENSMUST00000193040	lncRNA	0.0576851	0.244324	0.0902194	0.177808	0.447747	0.0636613	0.548735	0.225725	0.143794	0.391072	0.0977333	0
ENSMUSG00000026303	Mlph	ENSMUST00000136220,ENSMUST00000027528,ENSMUST00000125149	retained_intron,protein_coding	0	0	0	0	0	0	0	0	0	0	0.0488667	0
ENSMUSG00000041757	Plekha6	ENSMUST00000190186,ENSMUST00000186917,ENSMUST00000105082,ENSMUST00000239123,ENSMUST00000189598,ENSMUST00000187285,ENSMUST00000187299,ENSMUST00000212252,ENSMUST00000038295,ENSMUST00000212142,ENSMUST00000190208,ENSMUST00000190884,ENSMUST00000190694	processed_transcript,retained_intron,protein_coding	0.461481	0.162883	0	0.296347	0.391778	0.318306	1.33264	0.45145	0.671036	0.782143	0.244333	0.695869
ENSMUSG00000101693	Gm19461	ENSMUST00000191207,ENSMUST00000189590,ENSMUST00000186027,ENSMUST00000191132,ENSMUST00000186799	lncRNA	0	0	0.0902194	0	0	0	0	0	0	0	0	0
ENSMUSG00000041406	BC055324	ENSMUST00000162949,ENSMUST00000159617,ENSMUST00000045876,ENSMUST00000160926,ENSMUST00000097493,ENSMUST00000161321	nonsense_mediated_decay,processed_transcript,retained_intron,protein_coding	3.98027	4.64215	3.699	3.25982	2.85438	4.2653	3.60597	3.83733	2.9238	3.91072	2.54107	4.87109
ENSMUSG00000041396	Mettl18	ENSMUST00000111490,ENSMUST00000045694	protein_coding	3.115	3.90918	2.70658	3.02274	3.3581	4.58361	2.19494	2.48298	2.58828	1.87714	2.39447	2.95745
ENSMUSG00000037503	Fam168b	ENSMUST00000185469,ENSMUST00000170092,ENSMUST00000191307,ENSMUST00000185231,ENSMUST00000185279,ENSMUST00000140534,ENSMUST00000047534,ENSMUST00000167518	nonsense_mediated_decay,processed_transcript,retained_intron,protein_coding	119.177	158.485	125.856	187.765	182.065	172.968	147.61	128.55	164.164	190.921	197.714	192.408
ENSMUSG00000026639	Lamb3	ENSMUST00000159955,ENSMUST00000193128,ENSMUST00000194677,ENSMUST00000161526,ENSMUST00000016315,ENSMUST00000162180,ENSMUST00000192322,ENSMUST00000194407,ENSMUST00000162977	processed_transcript,retained_intron,protein_coding	0.0576851	0	0.0902194	0.0592694	0.111937	0.0636613	0	0	0.0479312	0	0	0
ENSMUSG00000104358	Gm37127	ENSMUST00000192924	TEC	0	0	0	0.0592694	0.279842	0	0	0	0.0479312	0	0	0
ENSMUSG00000070645	Ren1	ENSMUST00000112287,ENSMUST00000094556	protein_coding	0	0	0	0	0	0	0.235172	0.45145	0.671036	0	0.488667	0.173967
ENSMUSG00000026582	Sele	ENSMUST00000027874	protein_coding	127.023	133.075	119.902	158.427	141.376	129.805	41.2335	34.1973	30.2446	37.8557	36.4545	46.4493
ENSMUSG00000070644	Etnk2	ENSMUST00000135222,ENSMUST00000156832,ENSMUST00000129213,ENSMUST00000147909,ENSMUST00000131450	processed_transcript,retained_intron,protein_coding	1.32676	2.11747	1.26307	1.24466	1.73502	1.9735	2.82207	3.16015	2.39656	4.69286	3.02973	3.13141
ENSMUSG00000026123	Plekhb2	ENSMUST00000191722,ENSMUST00000152654,ENSMUST00000027297,ENSMUST00000156687	processed_transcript,protein_coding	102.391	103.675	106.73	123.992	125.033	128.978	141.26	126.18	122.129	120.45	111.367	113.079
ENSMUSG00000103548	Gm37670	ENSMUST00000193622	processed_pseudogene	0	0	0	0	0.0559683	0	0	0.112863	0	0.0782143	0.0488667	0
ENSMUSG00000026581	Sell	ENSMUST00000192047,ENSMUST00000027871,ENSMUST00000195358,ENSMUST00000097491	protein_coding	2.94194	3.01333	3.51856	3.91178	3.63794	2.99208	0	0	0.0958623	0.0782143	0.0488667	0
ENSMUSG00000016194	Hsd11b1	ENSMUST00000162842,ENSMUST00000161737,ENSMUST00000161406,ENSMUST00000191977,ENSMUST00000160929,ENSMUST00000159644,ENSMUST00000016338	processed_transcript,retained_intron,protein_coding	0.0576851	0	0	0	0	0	0	0	0	0	0	0
ENSMUSG00000103708	Gm33222	ENSMUST00000194823,ENSMUST00000193725	lncRNA	0	0	0	0	0	0	0	0	0	0	0.0977333	0
ENSMUSG00000104348	Gm37691	ENSMUST00000192147	TEC	0	0.0814413	0	0	0.111937	0.318306	0	0	0.0958623	0.156429	0	0
ENSMUSG00000070643	Sox13	ENSMUST00000126530,ENSMUST00000094551,ENSMUST00000153799,ENSMUST00000144386,ENSMUST00000145922	retained_intron,protein_coding	36.3416	36.2414	28.5996	49.6085	46.7336	42.9077	88.8167	104.285	109.714	92.8404	123.682	89.5932
ENSMUSG00000045216	Hs6st1	ENSMUST00000088174,ENSMUST00000194670	retained_intron,protein_coding	22.2665	23.1293	23.2766	43.563	39.7375	46.0271	24.066	25.0555	26.8415	29.9561	30.0041	31.4881
ENSMUSG00000104523	Gm37335	ENSMUST00000192656	lncRNA	0.173055	0.162883	0.0902194	0.296347	0.223873	0.381968	0.156781	0	0.191725	0	0.0977333	0.521902
ENSMUSG00000102202	Gm33280	ENSMUST00000193983	lncRNA	0	0	0	0	0	0	0.0783907	0.112863	0.0958623	0.156429	0.0488667	0
ENSMUSG00000026580	Selp	ENSMUST00000161020,ENSMUST00000162102,ENSMUST00000161152,ENSMUST00000162746,ENSMUST00000160000	nonsense_mediated_decay,retained_intron,protein_coding	960.804	917.681	959.394	1199.02	1141.14	854.461	481.319	515.556	463.83	442.224	479.04	461.014
ENSMUSG00000090081	Gm16587	ENSMUST00000161943	lncRNA	6.05694	4.23495	3.60878	6.51963	6.21248	3.1194	3.76276	1.91866	2.49242	1.79893	2.3456	1.56571
ENSMUSG00000086593	Gm16548	ENSMUST00000133341	lncRNA	11.364	9.69151	13.7134	15.6471	16.7345	5.02924	7.44712	5.30454	7.71692	5.00572	2.4922	2.60951
ENSMUSG00000090553	Snrpe	ENSMUST00000164096,ENSMUST00000164574,ENSMUST00000171264,ENSMUST00000172079,ENSMUST00000166291,ENSMUST00000166915	nonsense_mediated_decay,protein_coding	38.476	34.8569	43.6662	28.7457	29.4393	31.4487	42.4094	33.7459	39.3515	40.5932	36.2591	38.0989
ENSMUSG00000026579	F5	ENSMUST00000086040	protein_coding	0.288426	0.65153	0.0902194	0.296347	0.167905	0.127323	0.235172	0	0.191725	0.312857	0.390933	0.347935
ENSMUSG00000040918	Slc19a2	ENSMUST00000160773,ENSMUST00000169394,ENSMUST00000159230,ENSMUST00000044021	retained_intron,protein_coding	50.3591	59.2078	50.7935	53.7573	60.3898	51.0563	67.1025	53.2711	55.4084	62.2586	52.6294	52.3642
ENSMUSG00000102976	Zc3h11a	ENSMUST00000191705,ENSMUST00000194668,ENSMUST00000195424,ENSMUST00000193504,ENSMUST00000191896,ENSMUST00000195669,ENSMUST00000192148,ENSMUST00000192107,ENSMUST00000192775,ENSMUST00000191828,ENSMUST00000195067,ENSMUST00000191932	processed_transcript,retained_intron,protein_coding	5.48009	5.94521	4.87185	4.32667	7.05201	6.42979	8.54459	8.91614	10.4011	9.62036	12.0701	7.65456
ENSMUSG00000037470	Uggt1	ENSMUST00000192159,ENSMUST00000174266,ENSMUST00000173166,ENSMUST00000173250,ENSMUST00000173082,ENSMUST00000174142,ENSMUST00000173999,ENSMUST00000174224,ENSMUST00000172592,ENSMUST00000046875,ENSMUST00000174716	nonsense_mediated_decay,retained_intron,protein_coding	187.073	196.192	190.634	221.549	211.169	198.814	229.763	241.864	230.549	228.777	218.678	222.504
ENSMUSG00000026640	Plxna2	ENSMUST00000135664,ENSMUST00000125381,ENSMUST00000027952,ENSMUST00000194398,ENSMUST00000124785	nonsense_mediated_decay,processed_transcript,retained_intron,protein_coding	328.344	383.1	330.654	475.341	464.033	405.904	560.964	526.391	535.199	602.798	500.052	612.887
ENSMUSG00000026578	Ccdc181	ENSMUST00000027867	protein_coding	4.78787	4.64215	5.23273	5.15644	5.09312	6.87542	2.43011	3.49874	2.63621	2.65929	2.54107	2.26158
ENSMUSG00000102523	Gm37783	ENSMUST00000192025	TEC	0.576851	0.570089	0.811975	0.177808	0.279842	0.445629	0.156781	0.112863	0.239656	0.234643	0.244333	0
ENSMUSG00000102621	Gm37674	ENSMUST00000194177	TEC	0.11537	0	0	0.0592694	0	0.0636613	0.0783907	0.112863	0	0	0	0
ENSMUSG00000102841	Gm38036	ENSMUST00000194586	TEC	0	0	0.0902194	0	0	0	0	0	0	0	0.0488667	0
ENSMUSG00000047180	Neurl3	ENSMUST00000188666,ENSMUST00000056946	protein_coding	234.202	259.879	262.178	295.043	282.976	269.605	5.25218	7.44893	6.66243	2.58107	3.32293	1.91364
ENSMUSG00000094410	Gm38394	ENSMUST00000179598	protein_coding	33.6881	41.2093	34.9149	43.563	51.0991	42.5257	59.8905	49.4338	66.864	73.1304	66.3609	70.9787
ENSMUSG00000051998	Lax1	ENSMUST00000169295,ENSMUST00000189524	protein_coding	0	0	0	0	0	0	0	0	0.0479312	0	0	0
ENSMUSG00000026577	Blzf1	ENSMUST00000086032,ENSMUST00000120447,ENSMUST00000148884,ENSMUST00000124007,ENSMUST00000027866	processed_transcript,retained_intron,protein_coding	32.3037	33.7981	27.0658	27.4417	24.682	33.5495	26.8096	23.4754	26.8894	23.5425	21.6968	26.617
ENSMUSG00000026305	Lrrfip1	ENSMUST00000189617,ENSMUST00000186762,ENSMUST00000188708,ENSMUST00000187532,ENSMUST00000189505,ENSMUST00000097650,ENSMUST00000185531,ENSMUST00000187375,ENSMUST00000068167,ENSMUST00000068116,ENSMUST00000188094,ENSMUST00000097649	processed_transcript,retained_intron,protein_coding	150.847	127.537	115.21	93.2308	91.7881	79.5129	119.232	117.151	100.703	102.148	82.8778	113.949
ENSMUSG00000016494	Cd34	ENSMUST00000194458,ENSMUST00000194036,ENSMUST00000110815,ENSMUST00000016638,ENSMUST00000195092	nonsense_mediated_decay,retained_intron,protein_coding	1378.21	1748.87	1450.1	1336.35	1239.53	1135.84	1750.78	1654.9	1867.35	1477.86	1467.32	1434.19
ENSMUSG00000097325	Gm16897	ENSMUST00000180780	lncRNA	10.2103	7.00395	8.84151	5.63059	7.27588	5.28388	9.48528	5.53026	12.0307	7.03929	5.2776	4.17522
ENSMUSG00000096929	A330023F24Rik	ENSMUST00000194584,ENSMUST00000181947,ENSMUST00000181226,ENSMUST00000181273	retained_intron,lncRNA	0.634537	0.570089	0.902194	1.42247	1.51114	1.59153	1.7246	1.24149	1.34207	1.87714	1.80807	1.56571
ENSMUSG00000104525	Gm37334	ENSMUST00000192325	TEC	0	0.0814413	0	0	0	0	0	0	0	0	0	0
ENSMUSG00000103867	9630010A21Rik	ENSMUST00000192348	TEC	0	0	0	0.118539	0	0	0.0783907	0.338588	0	0	0	0
ENSMUSG00000100018	Gm7776	ENSMUST00000191211	processed_pseudogene	0.0576851	0.0814413	0	0	0.111937	0.0636613	0	0	0	0	0	0
ENSMUSG00000026575	Nme7	ENSMUST00000191947,ENSMUST00000193237,ENSMUST00000086028,ENSMUST00000193591,ENSMUST00000195474,ENSMUST00000193808,ENSMUST00000194694,ENSMUST00000192710,ENSMUST00000192225,ENSMUST00000193683	nonsense_mediated_decay,processed_transcript,retained_intron,protein_coding	5.59546	5.70089	6.40558	8.29772	7.05201	11.0134	11.5234	10.8348	12.6059	15.0954	12.8031	17.5707
ENSMUSG00000103493	Gm37411	ENSMUST00000194180	TEC	0	0	0	0	0.111937	0	0	0	0	0	0	0
ENSMUSG00000016493	Cd46	ENSMUST00000162951,ENSMUST00000161772,ENSMUST00000162650,ENSMUST00000159563	nonsense_mediated_decay,retained_intron,protein_coding	0.11537	0.244324	0.0902194	0.237078	0.503715	0.700274	0.0783907	0	0.335518	0.234643	0.0488667	0.173967
ENSMUSG00000103443	Gm37132	ENSMUST00000195553	TEC	0	0	0	0.0592694	0.111937	0.0636613	0	0	0.0479312	0	0	0
ENSMUSG00000026576	Atp1b1	ENSMUST00000192522,ENSMUST00000193980,ENSMUST00000193367,ENSMUST00000027863	processed_transcript,retained_intron,protein_coding	0.173055	0.0814413	0.0902194	0.118539	0.0559683	0	0.0783907	0.112863	0.0479312	0	0	0
ENSMUSG00000102389	D630023O14Rik	ENSMUST00000191913	TEC	0	0	0	0	0	0	0	0	0	0.0782143	0	0
ENSMUSG00000102761	Gm37184	ENSMUST00000194720	lncRNA	0	0	0	0	0	0	0	0	0	0	0.0488667	0
ENSMUSG00000025969	Nrp2	ENSMUST00000075144,ENSMUST00000063594,ENSMUST00000126344,ENSMUST00000114157,ENSMUST00000027112,ENSMUST00000102822,ENSMUST00000114155	retained_intron,protein_coding	642.959	752.273	684.585	935.153	897.452	911.566	249.753	258.794	297.988	273.515	330.925	266.344
ENSMUSG00000103032	Gm37121	ENSMUST00000192219	TEC	0.0576851	0.244324	0.270658	1.18539	0.727588	0.636613	0.313563	0.112863	0.335518	0.391072	0.2932	0.347935
ENSMUSG00000100426	Gm4208	ENSMUST00000189802	lncRNA	0	0	0	0.0592694	0	0	0	0	0	0	0	0
ENSMUSG00000026573	Xcl1	ENSMUST00000027860	protein_coding	0	0	0	0	0	0	0	0	0.0479312	0	0	0
ENSMUSG00000034343	Ube2f	ENSMUST00000187494,ENSMUST00000171165,ENSMUST00000191533,ENSMUST00000171112,ENSMUST00000189589,ENSMUST00000185697,ENSMUST00000188576,ENSMUST00000059743,ENSMUST00000185950,ENSMUST00000178627,ENSMUST00000191368	retained_intron,protein_coding	74.9907	90.4813	79.3029	82.0289	74.7177	70.2184	60.2041	55.9798	61.8312	58.5043	55.3659	53.06
ENSMUSG00000083064	Gm7785	ENSMUST00000117121	processed_pseudogene	0.634537	0.570089	0.992414	0.414886	0.33581	0.50929	0.940689	0.45145	0.862761	0.156429	0.733	0
ENSMUSG00000037447	Arid5a	ENSMUST00000192874,ENSMUST00000115032,ENSMUST00000142319,ENSMUST00000115031,ENSMUST00000147123,ENSMUST00000116629,ENSMUST00000124280,ENSMUST00000137906,ENSMUST00000097778,ENSMUST00000145179,ENSMUST00000150747,ENSMUST00000141121,ENSMUST00000115029,ENSMUST00000140218,ENSMUST00000126413	nonsense_mediated_decay,processed_transcript,retained_intron,protein_coding	46.8403	41.0464	39.7868	49.4307	51.0431	39.088	31.5131	30.6986	23.3904	36.6825	31.0303	34.2716
ENSMUSG00000102762	4930403P22Rik	ENSMUST00000192234	lncRNA	0.0576851	0	0	0	0	0	0	0	0.0479312	0	0.0488667	0
ENSMUSG00000016481	Cr1l	ENSMUST00000192405,ENSMUST00000193719,ENSMUST00000195586,ENSMUST00000194111,ENSMUST00000191775,ENSMUST00000194062,ENSMUST00000194732,ENSMUST00000193094,ENSMUST00000193829,ENSMUST00000075451	nonsense_mediated_decay,retained_intron,protein_coding	75.3945	93.4132	84.4454	81.7918	85.5756	90.2717	79.3314	82.954	96.0541	76.0243	101.252	69.7609
ENSMUSG00000040848	Sft2d2	ENSMUST00000192565,ENSMUST00000043338,ENSMUST00000192185	nonsense_mediated_decay,protein_coding	163.364	211.91	162.124	197.782	210.441	194.04	327.125	285.881	324.254	268.432	263.245	263.213
ENSMUSG00000040843	Tiprl	ENSMUST00000192436,ENSMUST00000156102,ENSMUST00000195248,ENSMUST00000142191,ENSMUST00000043235,ENSMUST00000192726	nonsense_mediated_decay,processed_transcript,retained_intron,protein_coding	81.336	74.8446	81.829	69.7008	69.009	72.1919	63.2613	65.686	57.805	59.7557	48.0359	58.1051
ENSMUSG00000102302	Gm38190	ENSMUST00000192350	lncRNA	0.807592	0.895854	1.08263	0.94831	0.67162	0.827596	0.940689	0.790038	0.527243	0.5475	0.635267	0.869837
ENSMUSG00000040836	Gpr161	ENSMUST00000111450,ENSMUST00000178700	protein_coding	0.519166	0.244324	0.360878	1.48174	0.839525	1.1459	0.391954	0.564313	0.910692	2.03357	1.71033	1.56571
ENSMUSG00000026307	Scly	ENSMUST00000027532,ENSMUST00000145843,ENSMUST00000147523,ENSMUST00000123651,ENSMUST00000142488,ENSMUST00000137074,ENSMUST00000142802,ENSMUST00000124832,ENSMUST00000154045,ENSMUST00000153621	nonsense_mediated_decay,processed_transcript,retained_intron,protein_coding	15.1135	15.7996	17.1417	15.7064	15.4473	24.5096	12.6993	15.6879	16.2487	14.235	16.0283	19.1364
ENSMUSG00000090322	Gm17090	ENSMUST00000171768	lncRNA	0.288426	0.162883	0.360878	0	0.33581	0.318306	0.235172	0.225725	0.335518	0	0.1466	0.347935
ENSMUSG00000040865	Ino80d	ENSMUST00000133236,ENSMUST00000188100,ENSMUST00000153992,ENSMUST00000137511,ENSMUST00000172416,ENSMUST00000165066,ENSMUST00000097718	nonsense_mediated_decay,retained_intron,protein_coding	23.6509	27.12	23.6375	41.6071	36.5473	40.1703	34.0216	32.843	38.8722	41.61	41.7321	41.0563
ENSMUSG00000081429	Rps27-ps1	ENSMUST00000118179	processed_pseudogene	0.0576851	0	0.0902194	0	0	0	0	0	0	0	0	0
ENSMUSG00000084799	Ino80dos	ENSMUST00000186786,ENSMUST00000188602,ENSMUST00000138611,ENSMUST00000186436	lncRNA	0.346111	0.325765	0.811975	0.355616	0.839525	0.381968	0.862298	0.338588	1.05449	0.938572	0.390933	1.0438
ENSMUSG00000101599	Gm20342	ENSMUST00000185480	lncRNA	0.288426	0.244324	0.360878	0.296347	0.223873	0.0636613	0.705517	0.225725	0.766899	0.156429	0.8796	0.521902
ENSMUSG00000049515	Espnl	ENSMUST00000176156,ENSMUST00000088904	protein_coding	0	0	0	0	0.111937	0.0636613	0	0.112863	0.0479312	0	0	0
ENSMUSG00000026571	Dcaf6	ENSMUST00000194869,ENSMUST00000195220,ENSMUST00000193353,ENSMUST00000027856,ENSMUST00000195686	processed_transcript,retained_intron,protein_coding	41.1295	34.1239	37.2606	42.6147	40.9688	39.661	35.6678	38.9376	34.2229	38.6379	40.8037	44.8836
ENSMUSG00000102401	Gm37864	ENSMUST00000195308	lncRNA	0	0	0	0.0592694	0	0	0	0	0	0	0.0488667	0
ENSMUSG00000026616	Cr2	ENSMUST00000192604,ENSMUST00000195722,ENSMUST00000210219,ENSMUST00000195737,ENSMUST00000194149,ENSMUST00000195347,ENSMUST00000193801,ENSMUST00000195120,ENSMUST00000082321,ENSMUST00000193356,ENSMUST00000043104,ENSMUST00000193436,ENSMUST00000238929	nonsense_mediated_decay,processed_transcript,retained_intron,protein_coding	0.11537	0	0	0.118539	0.167905	0.254645	0.235172	0	0	0.156429	0	0
ENSMUSG00000026568	Mpc2	ENSMUST00000195026,ENSMUST00000138999,ENSMUST00000027853,ENSMUST00000128633,ENSMUST00000193575	nonsense_mediated_decay,processed_transcript,retained_intron,protein_coding	14.9405	15.1481	14.796	10.1351	11.3056	11.9047	14.8159	16.3651	13.0852	14.0786	13.2917	12.5256
ENSMUSG00000103763	Gm37860	ENSMUST00000195380	TEC	0	0	0	0	0	0	0.0783907	0	0	0	0	0.173967
ENSMUSG00000102307	Gm38194	ENSMUST00000194529	TEC	0	0	0	0	0	0	0	0	0	0.0782143	0	0
ENSMUSG00000026463	Atp2b4	ENSMUST00000143567,ENSMUST00000167348,ENSMUST00000125659,ENSMUST00000112264,ENSMUST00000140810,ENSMUST00000128692,ENSMUST00000048953,ENSMUST00000165602	processed_transcript,retained_intron,protein_coding	2.24972	2.3618	1.98483	2.60785	2.51857	3.69235	8.38781	8.1261	9.73003	18.2239	20.1819	13.0476
ENSMUSG00000010453	Kansl3	ENSMUST00000185621,ENSMUST00000188528,ENSMUST00000186470,ENSMUST00000187628,ENSMUST00000188961,ENSMUST00000010597,ENSMUST00000185912,ENSMUST00000188957,ENSMUST00000185614	nonsense_mediated_decay,retained_intron,protein_coding	131.061	141.626	126.037	124.762	126.097	94.537	79.8802	72.4577	72.0406	81.3429	84.1972	78.2853
ENSMUSG00000010311	Optc	ENSMUST00000126123,ENSMUST00000124051,ENSMUST00000149380,ENSMUST00000153617,ENSMUST00000124245	retained_intron,protein_coding	0	0	0	0	0	0	0	0	0	0	0.0488667	0
ENSMUSG00000090208	Gm15851	ENSMUST00000160564	lncRNA	0	0	0	0	0	0	0	0	0	0.0782143	0	0
ENSMUSG00000037432	Fer1l5	ENSMUST00000202030,ENSMUST00000179162,ENSMUST00000140452	nonsense_mediated_decay,protein_coding	0.0576851	0.570089	0.270658	0.177808	0.391778	0.127323	0.470344	0.338588	0.431381	0.156429	0.2932	0
ENSMUSG00000041577	Prelp	ENSMUST00000048432,ENSMUST00000127583	processed_transcript,protein_coding	0.11537	0.162883	0	0.177808	0.111937	0.0636613	0.470344	0.45145	0.0958623	0.234643	1.466	0.173967
ENSMUSG00000020423	Btg2	ENSMUST00000020692	protein_coding	68.3569	76.3919	69.1983	110.478	103.765	103.513	237.367	146.721	213.533	336.634	298.966	316.273
ENSMUSG00000026309	Ilkap	ENSMUST00000187105,ENSMUST00000187231,ENSMUST00000189651,ENSMUST00000187678,ENSMUST00000190519,ENSMUST00000190747,ENSMUST00000027534,ENSMUST00000191230,ENSMUST00000185886,ENSMUST00000186986,ENSMUST00000187049,ENSMUST00000187306,ENSMUST00000186433	nonsense_mediated_decay,processed_transcript,retained_intron,protein_coding	24.4008	28.2601	22.5549	25.6044	24.9619	23.9366	23.5172	23.7011	26.3621	24.7157	24.7754	25.3992
ENSMUSG00000073559	Gm8618	ENSMUST00000097570	processed_pseudogene	0	0	0	0	0	0	0	0	0	0.0782143	0	0
ENSMUSG00000067071	Hes6	ENSMUST00000126136,ENSMUST00000086851,ENSMUST00000150520,ENSMUST00000155752,ENSMUST00000132188	processed_transcript,retained_intron,protein_coding	5.01861	4.56071	3.60878	5.09717	5.26102	4.64727	7.36873	9.14186	8.05244	7.82143	8.3562	6.95869
ENSMUSG00000026450	Chit1	ENSMUST00000086475,ENSMUST00000160060,ENSMUST00000159963	protein_coding	0	0	0	0	0	0	0	0	0	0.0782143	0.0977333	0
ENSMUSG00000001143	Lman2l	ENSMUST00000152088,ENSMUST00000192969,ENSMUST00000134594,ENSMUST00000193502,ENSMUST00000123583,ENSMUST00000001171,ENSMUST00000115011,ENSMUST00000125304	nonsense_mediated_decay,retained_intron,protein_coding	31.0923	35.3455	28.0582	34.0206	31.9579	34.3134	24.8499	20.4281	23.5342	24.09	23.7492	24.0075
ENSMUSG00000037408	Cnnm4	ENSMUST00000153128,ENSMUST00000192530	retained_intron,protein_coding	46.5519	44.2226	40.5988	34.0206	34.5884	24.1276	23.8308	19.4124	18.0701	20.8832	17.1033	22.9637
ENSMUSG00000104316	Gm37909	ENSMUST00000193157	TEC	0	0	0.0902194	0.0592694	0.167905	0	0	0	0	0	0	0
ENSMUSG00000055866	Per2	ENSMUST00000185298,ENSMUST00000069620	processed_transcript,protein_coding	0.980647	1.71027	0.811975	0.711233	0.615652	1.20956	1.7246	2.48298	3.45104	1.48607	2.4922	1.0438
ENSMUSG00000025968	Ndufs1	ENSMUST00000185827,ENSMUST00000185847,ENSMUST00000187756,ENSMUST00000190095,ENSMUST00000188370,ENSMUST00000140612,ENSMUST00000189664,ENSMUST00000185732,ENSMUST00000027111,ENSMUST00000185412,ENSMUST00000186569,ENSMUST00000187835,ENSMUST00000168099	nonsense_mediated_decay,retained_intron,protein_coding	59.358	54.4842	54.4925	53.2239	54.2893	58.2501	77.3717	77.5366	71.753	70.3147	66.8496	76.3717
ENSMUSG00000034292	Traf3ip1	ENSMUST00000047242,ENSMUST00000187588,ENSMUST00000189341	retained_intron,protein_coding	6.57611	3.99062	4.33053	6.10475	4.98118	6.42979	4.70344	8.1261	7.3814	8.44715	9.91993	8.69837
ENSMUSG00000001138	Cnnm3	ENSMUST00000001166,ENSMUST00000097776,ENSMUST00000154225,ENSMUST00000195264,ENSMUST00000135100	retained_intron,protein_coding	6.17231	7.89981	5.95448	15.7657	16.2868	15.215	30.494	29.4571	33.6477	42.7832	50.4304	40.3604
ENSMUSG00000025967	Eef1b2	ENSMUST00000126469,ENSMUST00000135877,ENSMUST00000148553,ENSMUST00000188524,ENSMUST00000027108,ENSMUST00000129339,ENSMUST00000142062,ENSMUST00000126795,ENSMUST00000174890	nonsense_mediated_decay,processed_transcript,protein_coding	561.219	386.358	473.472	311.579	294.505	259.993	446.67	503.818	429.224	418.994	371.826	386.208
ENSMUSG00000064246	Chil1	ENSMUST00000133701,ENSMUST00000082060,ENSMUST00000139254,ENSMUST00000153856,ENSMUST00000134812,ENSMUST00000156873,ENSMUST00000132873,ENSMUST00000144819	retained_intron,protein_coding	0.980647	1.14018	1.80439	8.59406	7.66766	9.48553	0	0	0	0	0	0.347935
ENSMUSG00000026311	Asb1	ENSMUST00000188081,ENSMUST00000190484,ENSMUST00000027538,ENSMUST00000086843,ENSMUST00000188879,ENSMUST00000186068,ENSMUST00000185718	processed_transcript,protein_coding	5.65314	7.08539	6.58602	5.51205	5.31699	11.2044	6.42804	4.17591	6.42278	5.16215	4.9844	7.82853
ENSMUSG00000067653	Ankrd23	ENSMUST00000194853,ENSMUST00000193083,ENSMUST00000193991,ENSMUST00000054665	processed_transcript,protein_coding	0	0.244324	0	0.474155	0.223873	0	0.548735	0.112863	0.383449	0.5475	0.537533	0.869837
ENSMUSG00000081643	Gm11605	ENSMUST00000120413	processed_pseudogene	0.230741	0.244324	0.270658	0.118539	0.223873	0.127323	0.235172	0.45145	0.0958623	0.156429	0.2932	0.173967
ENSMUSG00000042429	Adora1	ENSMUST00000187631,ENSMUST00000169927,ENSMUST00000086465,ENSMUST00000038191	protein_coding	0	0	0	0.177808	0	0.0636613	0	0.112863	0.0479312	0.0782143	0.0977333	0.173967
ENSMUSG00000109510	Gm42417	ENSMUST00000207088,ENSMUST00000191849	nonsense_mediated_decay,protein_coding	0	0	0.0902194	0	0	0	0	0.112863	0.0479312	0	0	0
ENSMUSG00000079610	Ankrd39	ENSMUST00000208690,ENSMUST00000001172,ENSMUST00000207922,ENSMUST00000194894,ENSMUST00000207843,ENSMUST00000208269	nonsense_mediated_decay,processed_transcript,retained_intron,protein_coding	3.8649	3.01333	4.33053	3.73397	5.4849	3.947	6.66321	7.90038	6.56657	6.10072	7.0368	5.56696
ENSMUSG00000026566	Mpzl1	ENSMUST00000193910,ENSMUST00000191818,ENSMUST00000193948,ENSMUST00000068705,ENSMUST00000193172,ENSMUST00000194829,ENSMUST00000192848,ENSMUST00000192716,ENSMUST00000111435,ENSMUST00000193023,ENSMUST00000195410,ENSMUST00000194437	nonsense_mediated_decay,processed_transcript,retained_intron,protein_coding	26.2467	33.2281	27.5169	41.6071	40.2412	37.0509	40.2928	35.5517	39.8308	75.164	68.169	64.3679
ENSMUSG00000026313	Hdac4	ENSMUST00000191327,ENSMUST00000097644,ENSMUST00000187308,ENSMUST00000189303,ENSMUST00000212408,ENSMUST00000189730,ENSMUST00000185267,ENSMUST00000186002,ENSMUST00000187622,ENSMUST00000008995,ENSMUST00000185341,ENSMUST00000212867	processed_transcript,retained_intron,protein_coding	76.4328	76.4734	76.6865	86.5333	87.5904	70.855	50.7188	47.0637	43.3298	55.454	49.5019	50.6245
ENSMUSG00000102565	Gm37036	ENSMUST00000192836	TEC	0	0	0	0	0	0	0	0	0.0479312	0	0	0
ENSMUSG00000040723	Rcsd1	ENSMUST00000192566,ENSMUST00000195045,ENSMUST00000193714,ENSMUST00000097474,ENSMUST00000040357	processed_transcript,retained_intron,protein_coding	0.634537	0.407207	0.180439	0.474155	0.503715	1.90984	0.235172	0.225725	0.527243	1.48607	1.56373	1.73967
ENSMUSG00000026458	Ppfia4	ENSMUST00000189361,ENSMUST00000186730,ENSMUST00000168515,ENSMUST00000189862,ENSMUST00000186964,ENSMUST00000186553	processed_transcript,retained_intron,protein_coding	0	0.0814413	0	0	0	0.190984	0.235172	0	0.143794	0	0.0488667	0.347935
ENSMUSG00000026260	Ndufa10	ENSMUST00000027478,ENSMUST00000189582,ENSMUST00000185466,ENSMUST00000189503,ENSMUST00000187098,ENSMUST00000185251,ENSMUST00000153897,ENSMUST00000187141	nonsense_mediated_decay,processed_transcript,retained_intron,protein_coding	76.952	69.5509	73.168	64.6036	64.6434	57.9317	67.0241	77.0851	64.2757	58.1915	62.0118	62.8022
ENSMUSG00000040713	Creg1	ENSMUST00000040298,ENSMUST00000140769,ENSMUST00000111432	nonsense_mediated_decay,protein_coding	16.0942	13.7636	15.6982	20.1516	21.1001	44.8175	8.70137	9.59331	10.1135	9.3075	11.3859	7.82853
ENSMUSG00000042305	Tmem183a	ENSMUST00000188205,ENSMUST00000049470,ENSMUST00000185903,ENSMUST00000189572,ENSMUST00000191237	nonsense_mediated_decay,retained_intron,protein_coding	36.8031	41.1279	38.5237	39.5327	41.9203	39.7883	33.3161	26.1841	35.6129	34.8054	33.0827	32.7059
ENSMUSG00000089829	Gm16565	ENSMUST00000193086,ENSMUST00000159138	lncRNA	0	0.0814413	0	0.296347	0	0	0	0	0.0479312	0.0782143	0.0488667	0
ENSMUSG00000026121	Sema4c	ENSMUST00000195620,ENSMUST00000191677,ENSMUST00000195339,ENSMUST00000191785,ENSMUST00000195160,ENSMUST00000191642,ENSMUST00000114991,ENSMUST00000193382	retained_intron,protein_coding	127.196	131.283	131.72	282.419	274.469	225.425	686.781	661.826	609.972	701.974	581.709	666.817
ENSMUSG00000087589	D430040D24Rik	ENSMUST00000194426,ENSMUST00000149224	retained_intron,lncRNA	7.15296	7.16683	7.03712	7.58648	8.843	5.72951	13.7968	10.2705	13.5166	13.7657	11.8746	11.4818
ENSMUSG00000073616	Cops9	ENSMUST00000148508,ENSMUST00000112999,ENSMUST00000129730,ENSMUST00000097642,ENSMUST00000154129	nonsense_mediated_decay,retained_intron,protein_coding	36.1109	42.3495	36.2682	31.8869	34.4205	35.905	50.0917	30.4729	54.8333	48.5711	48.1825	46.7972
ENSMUSG00000026456	Cyb5r1	ENSMUST00000127412,ENSMUST00000173908,ENSMUST00000172496,ENSMUST00000027726,ENSMUST00000133686,ENSMUST00000186489,ENSMUST00000174315,ENSMUST00000154237,ENSMUST00000130836,ENSMUST00000172795	nonsense_mediated_decay,processed_transcript,retained_intron,protein_coding	94.719	97.811	98.4294	67.9227	67.106	77.6031	53.7761	55.8669	46.8288	31.6768	31.7633	30.7922
ENSMUSG00000044055	Otos	ENSMUST00000159803,ENSMUST00000053144	retained_intron,protein_coding	0	0	0	0	0	0	0.156781	0	0.0479312	0	0	0
ENSMUSG00000046337	Fam178b	ENSMUST00000195729,ENSMUST00000193155,ENSMUST00000114981,ENSMUST00000194025,ENSMUST00000170295,ENSMUST00000194839,ENSMUST00000193763,ENSMUST00000193548	nonsense_mediated_decay,processed_transcript,protein_coding	0.173055	0.325765	0.0902194	0.0592694	0.167905	0	0.705517	0.790038	0.671036	0.5475	1.07507	0.347935
ENSMUSG00000089906	Gm6428	ENSMUST00000161062	processed_pseudogene	0	0	0.0902194	0	0	0	0	0	0	0	0	0
ENSMUSG00000061518	Cox5b	ENSMUST00000193235,ENSMUST00000195151,ENSMUST00000081180,ENSMUST00000192859,ENSMUST00000193210,ENSMUST00000191790	processed_transcript,retained_intron,protein_coding	88.3159	52.6925	73.8897	46.2894	54.0094	45.5178	65.3779	58.0113	48.5063	52.56	49.7463	51.6683
ENSMUSG00000034220	Gpc1	ENSMUST00000045970,ENSMUST00000190677,ENSMUST00000191373,ENSMUST00000190586,ENSMUST00000190215	processed_transcript,retained_intron,protein_coding	0.173055	0.162883	0.180439	0.0592694	0.223873	0.254645	0	0.225725	0	0.0782143	0.0977333	0.173967
ENSMUSG00000026457	Adipor1	ENSMUST00000027727,ENSMUST00000148822,ENSMUST00000112237,ENSMUST00000156433	processed_transcript,retained_intron,protein_coding	339.708	350.931	324.249	293.502	303.404	236.565	373.845	395.132	342.324	324.355	326.625	306.878
ENSMUSG00000101061	Platr1	ENSMUST00000188474	lncRNA	0	0	0	0	0	0	0	0	0.0958623	0	0	0
ENSMUSG00000102722	Gm37935	ENSMUST00000192012	TEC	0	0	0.0902194	0.177808	0.279842	0.0636613	0.156781	0.112863	0.0958623	0	0.0488667	0
ENSMUSG00000037351	Actr1b	ENSMUST00000160084,ENSMUST00000162662,ENSMUST00000160043,ENSMUST00000159675,ENSMUST00000162684,ENSMUST00000159448,ENSMUST00000043951	processed_transcript,retained_intron,protein_coding	132.272	132.749	128.112	133.178	125.145	104.341	175.438	175.388	169.772	217.045	208.123	213.98
ENSMUSG00000102416	4933424G06Rik	ENSMUST00000208994,ENSMUST00000193459,ENSMUST00000195374,ENSMUST00000192873	processed_transcript,retained_intron,protein_coding	0.11537	0	0	0.0592694	0.0559683	0	0	0	0.0479312	0	0.0977333	0
ENSMUSG00000034212	Ankmy1	ENSMUST00000212504,ENSMUST00000112998,ENSMUST00000160548	protein_coding	0	0	0.360878	0.0592694	0	0	0	0	0	0	0.0488667	0
ENSMUSG00000005763	Cd247	ENSMUST00000005907,ENSMUST00000162411,ENSMUST00000027849,ENSMUST00000187313,ENSMUST00000161559,ENSMUST00000086002,ENSMUST00000161971,ENSMUST00000159070,ENSMUST00000178336	nonsense_mediated_decay,processed_transcript,retained_intron,protein_coding	3.92259	3.66486	2.88702	8.89041	7.66766	7.894	1.56781	1.8058	2.44449	3.12857	3.46953	2.26158
ENSMUSG00000047067	Dusp28	ENSMUST00000060913	protein_coding	1.26907	1.87315	1.26307	2.66712	2.51857	2.61011	0.470344	0.677175	0.287587	0.312857	0.2932	0.521902
ENSMUSG00000097251	5033417F24Rik	ENSMUST00000181575	lncRNA	0.519166	0.244324	0.270658	0.355616	0.447747	0.636613	0.0783907	0.112863	0.0479312	0.0782143	0.1466	0
ENSMUSG00000026455	Klhl12	ENSMUST00000027725,ENSMUST00000133721,ENSMUST00000116528,ENSMUST00000112232,ENSMUST00000189981,ENSMUST00000141458	retained_intron,protein_coding	5.94157	6.67819	5.14251	5.57132	8.56315	7.0664	6.7416	7.33606	6.99795	5.55322	5.81513	6.95869
ENSMUSG00000102154	Gm37469	ENSMUST00000193728	lncRNA	0.0576851	0	0	0	0	0	0	0	0	0	0	0
ENSMUSG00000042229	Rabif	ENSMUST00000047978	protein_coding	27.2851	31.8435	31.5768	32.7167	36.2115	34.6954	38.0195	34.8745	37.0987	41.4536	38.5069	39.3166
ENSMUSG00000096712	Gm15454	ENSMUST00000179718	processed_pseudogene	0.173055	0.0814413	0.360878	0.0592694	0	0.0636613	0.235172	0.225725	0.0958623	0.156429	0.0488667	0
ENSMUSG00000026117	Zap70	ENSMUST00000190128,ENSMUST00000186624,ENSMUST00000027291,ENSMUST00000185871	retained_intron,protein_coding	0	0	0	0.0592694	0	0	0	0.225725	0.143794	0.156429	0.244333	0
ENSMUSG00000026269	Rnpepl1	ENSMUST00000179531,ENSMUST00000178778,ENSMUST00000179993,ENSMUST00000178116,ENSMUST00000179854,ENSMUST00000178816,ENSMUST00000179127,ENSMUST00000027487,ENSMUST00000178361,ENSMUST00000178662,ENSMUST00000179837,ENSMUST00000180306	nonsense_mediated_decay,retained_intron,protein_coding	41.3602	43.3268	41.4107	53.1054	50.6513	50.9927	53.9328	56.657	55.6002	53.655	57.5161	51.1464
ENSMUSG00000100632	9430060I03Rik	ENSMUST00000191563	lncRNA	0	0	0	0.177808	0.111937	0.127323	0.0783907	0.225725	0.383449	0	0.1466	0
ENSMUSG00000025963	Mdh1b	ENSMUST00000114094	protein_coding	0.0576851	0	0	0	0	0	0	0	0	0	0	0
ENSMUSG00000026270	Capn10	ENSMUST00000117814,ENSMUST00000128429,ENSMUST00000187342,ENSMUST00000152983,ENSMUST00000027488,ENSMUST00000136598,ENSMUST00000153828	nonsense_mediated_decay,processed_transcript,retained_intron,protein_coding	8.76814	10.4245	10.1046	9.24603	12.6488	10.6314	11.2099	13.6564	13.5166	13.6093	13.927	14.0914
ENSMUSG00000026271	Gpr35	ENSMUST00000169198,ENSMUST00000189697,ENSMUST00000186298,ENSMUST00000185421,ENSMUST00000064480,ENSMUST00000027489	protein_coding	0.230741	1.14018	0.451097	0.296347	0.503715	0.827596	0.391954	0.790038	1.24621	0.469286	0.244333	0.347935
ENSMUSG00000026116	Tmem131	ENSMUST00000187917,ENSMUST00000190442,ENSMUST00000185964,ENSMUST00000194563,ENSMUST00000186486,ENSMUST00000191381,ENSMUST00000189470,ENSMUST00000027290	nonsense_mediated_decay,retained_intron,protein_coding	75.1061	81.5227	74.7017	126.599	119.716	116.373	117.037	120.086	113.357	125.69	122.02	123.865
ENSMUSG00000042207	Kdm5b	ENSMUST00000191572,ENSMUST00000112198,ENSMUST00000133725,ENSMUST00000047714,ENSMUST00000186128,ENSMUST00000112197	retained_intron,protein_coding	40.5527	43.5711	37.1704	65.552	58.6548	53.6664	90.8549	73.4735	83.6878	96.6729	87.227	92.8986
ENSMUSG00000103016	Gm37506	ENSMUST00000192008	TEC	0.346111	1.22162	0.0902194	0	0.167905	0.0636613	0	0	0	0	0	0
ENSMUSG00000025962	Fastkd2	ENSMUST00000134454,ENSMUST00000131478,ENSMUST00000123945,ENSMUST00000148758,ENSMUST00000027103,ENSMUST00000128621	processed_transcript,retained_intron,protein_coding	8.65277	10.2616	7.84909	16.1805	15.5032	17.1249	10.5828	9.81904	13.9959	12.8271	13.5849	11.4818
ENSMUSG00000026452	Syt2	ENSMUST00000187702,ENSMUST00000188842,ENSMUST00000121990,ENSMUST00000187725	processed_transcript,protein_coding	0	0	0	0	0	0	0	0	0.0479312	0	0	0
ENSMUSG00000025959	Klf7	ENSMUST00000055001,ENSMUST00000135075,ENSMUST00000114086	protein_coding	128.119	142.848	135.239	157.064	156.208	136.426	102.535	76.6337	93.1303	109.969	91.8204	106.99
ENSMUSG00000086836	Gm13748	ENSMUST00000149820	lncRNA	1.38444	1.87315	1.62395	1.00758	1.17533	1.01858	0.705517	0.790038	0.718968	0.703929	0.928466	1.0438
ENSMUSG00000086721	Gm13750	ENSMUST00000117621	processed_pseudogene	0	0	0	0	0	0	0.0783907	0	0	0	0	0
ENSMUSG00000101895	Gm28981	ENSMUST00000190863	lncRNA	0.0576851	0	0.180439	0	0	0.127323	0.0783907	0.112863	0	0.0782143	0	0
ENSMUSG00000050122	Vwa3b	ENSMUST00000194890,ENSMUST00000124404,ENSMUST00000195450,ENSMUST00000238425,ENSMUST00000169057,ENSMUST00000117172,ENSMUST00000027289,ENSMUST00000067178,ENSMUST00000162449,ENSMUST00000238500,ENSMUST00000194048,ENSMUST00000194320	nonsense_mediated_decay,processed_transcript,retained_intron,non_stop_decay,protein_coding	0.11537	0	0	0	0	0.0636613	0	0	0	0	0	0
ENSMUSG00000026114	Cnga3	ENSMUST00000191981,ENSMUST00000027288,ENSMUST00000194195,ENSMUST00000195272	protein_coding	0.0576851	0	0	0	0	0	0.156781	0	0.0479312	0	0	0
ENSMUSG00000073557	Ppp1r12b	ENSMUST00000168381,ENSMUST00000086444,ENSMUST00000137022,ENSMUST00000132025,ENSMUST00000156348,ENSMUST00000112163,ENSMUST00000238280,ENSMUST00000141419,ENSMUST00000045665,ENSMUST00000191540,ENSMUST00000146639	processed_transcript,retained_intron,protein_coding	43.3792	54.4028	44.0271	47.3563	50.6513	55.1307	42.2526	38.7118	46.2536	21.1961	20.3774	20.5281
ENSMUSG00000103614	Gm37949	ENSMUST00000192808	TEC	0.0576851	0	0	0	0	0	0	0	0	0	0	0
ENSMUSG00000103976	Gm37677	ENSMUST00000194520	TEC	0.0576851	0	0	0	0	0	0	0	0.0958623	0.0782143	0.0488667	0
ENSMUSG00000101168	Gm28892	ENSMUST00000188123	lncRNA	0.0576851	0	0.270658	0.0592694	0	0	0	0.112863	0	0	0	0
ENSMUSG00000026429	Ube2t	ENSMUST00000185369,ENSMUST00000027687,ENSMUST00000188177,ENSMUST00000223886,ENSMUST00000139617	nonsense_mediated_decay,retained_intron,protein_coding	0.922962	0.162883	0.811975	0.296347	0.503715	0.50929	0.783907	1.24149	0.766899	1.01679	0.977333	1.56571
ENSMUSG00000042793	Lgr6	ENSMUST00000137968,ENSMUST00000139369,ENSMUST00000044828	processed_transcript,protein_coding	0.230741	0	0.180439	0.0592694	0.167905	0.0636613	2.11655	3.95019	3.78656	2.65929	4.49573	2.60951
ENSMUSG00000097993	Ptprv	ENSMUST00000182541,ENSMUST00000086432,ENSMUST00000183089,ENSMUST00000182387,ENSMUST00000183328,ENSMUST00000183212,ENSMUST00000182718,ENSMUST00000183317,ENSMUST00000182012,ENSMUST00000182120,ENSMUST00000182570	polymorphic_pseudogene,processed_transcript,retained_intron,protein_coding	0.346111	0.244324	0.180439	0.118539	0.223873	0.445629	1.41103	0.790038	1.96518	1.17321	1.71033	1.56571
ENSMUSG00000097988	Gm10535	ENSMUST00000182275	lncRNA	0	0.0814413	0	0	0	0	0	0	0	0	0	0
ENSMUSG00000025958	Creb1	ENSMUST00000188855,ENSMUST00000185594,ENSMUST00000187811,ENSMUST00000049932,ENSMUST00000190348,ENSMUST00000190979,ENSMUST00000187035,ENSMUST00000087366,ENSMUST00000190876,ENSMUST00000171164,ENSMUST00000186335	nonsense_mediated_decay,processed_transcript,retained_intron,protein_coding	28.3811	34.2053	26.9756	52.572	45.894	53.5391	62.4774	61.1715	69.3085	60.8507	64.0153	62.8022
ENSMUSG00000025956	Mettl21a	ENSMUST00000114079,ENSMUST00000161264,ENSMUST00000053469,ENSMUST00000162806	processed_transcript,protein_coding	5.76851	9.36575	7.75887	9.83872	13.2645	12.9232	18.0299	15.0107	18.3576	17.9893	16.3215	17.7447
ENSMUSG00000101832	Gm28982	ENSMUST00000186895	lncRNA	0	0	0	0.118539	0	0	0.0783907	0	0.143794	0	0	0.173967
ENSMUSG00000087213	2810408I11Rik	ENSMUST00000186325,ENSMUST00000122813,ENSMUST00000150749	retained_intron,lncRNA	6.34537	6.43386	6.67624	7.34941	5.37296	5.47487	7.44712	5.64313	8.48382	9.69858	7.7698	10.2641
ENSMUSG00000031506	Ptpn7	ENSMUST00000049449,ENSMUST00000187985,ENSMUST00000167080,ENSMUST00000188478	retained_intron,protein_coding	0.519166	0.977296	0.451097	1.06685	0.503715	9.54919	0.313563	0.9029	0.575174	0.469286	0.830733	0.869837
ENSMUSG00000070871	Ccnyl1	ENSMUST00000187170,ENSMUST00000114077,ENSMUST00000094898,ENSMUST00000187638	protein_coding	30.8039	37.7073	32.1181	75.5092	64.6434	77.0301	72.825	79.0038	84.3589	111.846	107.409	113.427
ENSMUSG00000026426	Arl8a	ENSMUST00000141177,ENSMUST00000027684,ENSMUST00000125774,ENSMUST00000123344	retained_intron,protein_coding	123.677	136.088	111.331	109.352	107.571	81.4228	78.7827	72.5706	80.7161	75.164	70.2214	78.4593
ENSMUSG00000085311	Gm15445	ENSMUST00000146700	lncRNA	0.173055	0.244324	0.180439	0.177808	0.167905	0	0.156781	0	0	0.0782143	0.0488667	0
ENSMUSG00000045005	Fzd5	ENSMUST00000116133,ENSMUST00000063982	protein_coding	38.476	51.9596	40.689	50.0826	51.323	41.6981	32.297	22.0082	29.6215	28.47	25.7039	30.7922
ENSMUSG00000102140	Gm38058	ENSMUST00000194323	TEC	0.807592	0.732972	0.992414	0.474155	0.503715	0.190984	0.391954	0.112863	0.335518	0.312857	0.244333	0
ENSMUSG00000079139	Gm4204	ENSMUST00000110798	processed_pseudogene	13.7291	19.4645	18.0439	18.3142	15.4473	13.4962	19.049	15.4622	14.9545	20.805	12.8031	17.0488
ENSMUSG00000097680	Gm26642	ENSMUST00000180981	lncRNA	2.82657	2.85045	3.33812	1.83735	1.79099	1.01858	1.41103	2.03153	1.24621	1.79893	0.781866	0.869837
ENSMUSG00000026565	Pou2f1	ENSMUST00000111427,ENSMUST00000176101,ENSMUST00000177358,ENSMUST00000082225,ENSMUST00000184643,ENSMUST00000111429,ENSMUST00000176942,ENSMUST00000160260,ENSMUST00000111426,ENSMUST00000160908,ENSMUST00000184799,ENSMUST00000176800,ENSMUST00000194366,ENSMUST00000177472,ENSMUST00000176004,ENSMUST00000159212,ENSMUST00000027850,ENSMUST00000069609	retained_intron,protein_coding	38.9952	46.1772	38.7944	63.6553	56.8638	53.3481	32.7673	31.6015	33.6956	32.85	37.1387	33.5757
ENSMUSG00000051344	Plekhm3	ENSMUST00000187188,ENSMUST00000140857,ENSMUST00000134097,ENSMUST00000123225,ENSMUST00000139649,ENSMUST00000097713	nonsense_mediated_decay,processed_transcript,retained_intron,protein_coding	43.0908	51.1451	48.9892	94.7125	85.4077	97.2744	45.6234	41.3077	45.7743	48.3365	46.6677	52.7121
ENSMUSG00000084416	Rpl10a-ps1	ENSMUST00000120360	processed_pseudogene	5.65314	2.28036	10.5557	3.25982	3.30213	2.48279	4.70344	9.70618	3.78656	3.44143	3.61613	1.21777
ENSMUSG00000102890	Gm7626	ENSMUST00000195801	processed_pseudogene	0	0	0	0	0	0	0	0	0	0.0782143	0	0
ENSMUSG00000026564	Dusp27	ENSMUST00000085992,ENSMUST00000192369	protein_coding	0	0	0	0.118539	0	0	0	0	0	0.0782143	0.0977333	0
ENSMUSG00000000544	Gpa33	ENSMUST00000166860,ENSMUST00000060833,ENSMUST00000027847,ENSMUST00000166159	processed_transcript,protein_coding	0	0	0	0	0.0559683	0	0	0.112863	0	0	0.0488667	0
ENSMUSG00000041926	Rnpep	ENSMUST00000074357,ENSMUST00000141092,ENSMUST00000141234,ENSMUST00000130069,ENSMUST00000188053,ENSMUST00000190632,ENSMUST00000152169,ENSMUST00000189615,ENSMUST00000077340	processed_transcript,retained_intron,protein_coding	134.752	106.037	121.616	83.0957	84.4002	81.932	73.3737	94.1273	72.4719	71.879	71.4919	70.6307
ENSMUSG00000100774	Gm7329	ENSMUST00000185915	processed_pseudogene	0	0	0	0.0592694	0	0	0	0	0	0	0	0.173967
ENSMUSG00000062580	Timm17a	ENSMUST00000134088,ENSMUST00000152706,ENSMUST00000081104,ENSMUST00000125454	retained_intron,protein_coding	77.8749	77.2878	81.1975	61.8773	64.1957	63.343	68.5135	61.6229	75.4916	66.4822	72.6647	69.5869
ENSMUSG00000048096	Lmod1	ENSMUST00000059352	protein_coding	0	0	0	0	0	0	0	0	0	0.0782143	0	0
ENSMUSG00000044816	D630023F18Rik	ENSMUST00000050047,ENSMUST00000148020,ENSMUST00000153330	nonsense_mediated_decay,protein_coding	0.0576851	0	0.0902194	0	0	0.254645	0	0	0	0	0.0488667	0
ENSMUSG00000041889	Shisa4	ENSMUST00000159918,ENSMUST00000159181,ENSMUST00000041240	retained_intron,protein_coding	21.6896	35.1012	21.0211	23.1151	25.2417	17.7615	22.4981	16.3651	21.4252	24.9504	20.1819	22.6158
ENSMUSG00000014602	Kif1a	ENSMUST00000190854,ENSMUST00000188493,ENSMUST00000171796,ENSMUST00000171556,ENSMUST00000086819,ENSMUST00000188136,ENSMUST00000190249,ENSMUST00000186828,ENSMUST00000190723,ENSMUST00000186861,ENSMUST00000112958	nonsense_mediated_decay,processed_transcript,retained_intron,protein_coding	0	0	0	0.0592694	0	0	0	0	0	0	0	0
ENSMUSG00000025950	Idh1	ENSMUST00000188876,ENSMUST00000186222,ENSMUST00000149310,ENSMUST00000191459,ENSMUST00000188109,ENSMUST00000169032,ENSMUST00000097709	protein_coding	10.9025	11.7275	11.0068	13.632	14.5518	24.8279	26.3393	32.5044	28.9504	31.5204	25.6061	35.3154
ENSMUSG00000041879	Ipo9	ENSMUST00000161258,ENSMUST00000161750,ENSMUST00000161189,ENSMUST00000159173,ENSMUST00000159017,ENSMUST00000041023,ENSMUST00000161838,ENSMUST00000159487,ENSMUST00000162858,ENSMUST00000159089,ENSMUST00000161934,ENSMUST00000161135,ENSMUST00000161704,ENSMUST00000161032	nonsense_mediated_decay,processed_transcript,retained_intron,protein_coding	170.171	176.483	177.101	167.614	177.364	157.816	206.324	212.746	226.043	243.403	251.126	230.159
ENSMUSG00000100620	Gm28277	ENSMUST00000187450	lncRNA	0.288426	0.162883	0.360878	0	0.111937	0	0.0783907	0	0	0	0	0
ENSMUSG00000103400	Gm15853	ENSMUST00000195518	lncRNA	0.230741	0.407207	0.631536	0.651963	0.839525	0.381968	1.09747	0.790038	0.479312	0.703929	0.635267	1.0438
ENSMUSG00000026563	Tada1	ENSMUST00000138284,ENSMUST00000138148,ENSMUST00000027846,ENSMUST00000132817	nonsense_mediated_decay,retained_intron,protein_coding	8.01823	7.4926	8.30019	9.77945	11.1937	14.1328	15.2862	20.541	18.9807	24.2464	21.6479	25.0513
ENSMUSG00000047793	Sned1	ENSMUST00000165883,ENSMUST00000163688,ENSMUST00000062202,ENSMUST00000168122,ENSMUST00000165843,ENSMUST00000172289	processed_transcript,retained_intron,protein_coding	4.61481	6.84107	4.78163	5.15644	5.37296	5.9205	44.4476	53.6097	52.9639	25.0286	43.8334	26.9649
ENSMUSG00000040596	Pogk	ENSMUST00000127596,ENSMUST00000135673,ENSMUST00000169324,ENSMUST00000131487,ENSMUST00000128861,ENSMUST00000148243	nonsense_mediated_decay,protein_coding	33.8612	37.3816	33.3812	44.8669	40.2412	51.6929	28.2207	28.6671	28.9504	35.2747	31.519	30.2703
ENSMUSG00000084093	Gm16418	ENSMUST00000118577	processed_pseudogene	0.0576851	0	0.0902194	0	0	0.0636613	0	0.45145	0	0	0.0488667	0.173967
ENSMUSG00000026273	Mterf4	ENSMUST00000027492,ENSMUST00000112944,ENSMUST00000112942,ENSMUST00000152307,ENSMUST00000136754	processed_transcript,retained_intron,protein_coding	12.0562	11.1575	12.3601	12.2095	11.6414	11.9047	12.7777	12.9792	11.4555	11.5757	11.2882	9.22027
ENSMUSG00000101172	Gm28535	ENSMUST00000188069	lncRNA	0	0	0.0902194	0.0592694	0	0	0	0	0.0479312	0.0782143	0.0488667	0
ENSMUSG00000100351	Gm7867	ENSMUST00000189856	processed_pseudogene	0.0576851	0	0.0902194	0	0.0559683	0	0	0	0.0479312	0	0	0
ENSMUSG00000025949	Pikfyve	ENSMUST00000097707,ENSMUST00000185317,ENSMUST00000187579,ENSMUST00000188799,ENSMUST00000190847,ENSMUST00000190058,ENSMUST00000081154,ENSMUST00000185263,ENSMUST00000186404,ENSMUST00000189925,ENSMUST00000213081	nonsense_mediated_decay,processed_transcript,retained_intron,protein_coding	50.013	58.8006	51.6957	69.3452	74.9416	70.2184	35.8246	38.7118	39.7829	39.2636	37.0409	42.1001
ENSMUSG00000026274	Pask	ENSMUST00000128253,ENSMUST00000139028,ENSMUST00000128655,ENSMUST00000148355,ENSMUST00000133886,ENSMUST00000027493	retained_intron,protein_coding	3.57648	3.17621	3.42834	2.66712	2.35067	3.31039	4.54666	5.75599	5.0807	4.61465	5.47307	6.95869
ENSMUSG00000103073	Gm37904	ENSMUST00000195591	processed_pseudogene	0	0	0	0	0	0	0	0	0	0.0782143	0	0
ENSMUSG00000086925	Gm6286	ENSMUST00000145247	processed_pseudogene	0.230741	0	0.541317	0.177808	0	0.0636613	0.156781	0.225725	0.0958623	0.391072	0.1466	0
ENSMUSG00000102548	Gm16701	ENSMUST00000180995	lncRNA	0.0576851	0	0	0.0592694	0.223873	0	0.156781	0.225725	0.0479312	0.469286	0.2932	0.347935
ENSMUSG00000025946	Pth2r	ENSMUST00000140190,ENSMUST00000027083	protein_coding	0	0	0.0902194	0	0	0.0636613	0	0	0	0	0	0
ENSMUSG00000097823	Gm16701	ENSMUST00000181309	lncRNA	0.11537	0.244324	0.451097	0.355616	1.11937	0.827596	1.17586	1.01576	1.15035	1.25143	1.66147	1.39174
ENSMUSG00000082774	Gm8805	ENSMUST00000117848	processed_pseudogene	0	0	0	0	0	0	0.0783907	0	0	0	0	0
ENSMUSG00000060568	Fam78b	ENSMUST00000128373,ENSMUST00000126198,ENSMUST00000156025,ENSMUST00000190081,ENSMUST00000165874,ENSMUST00000122929	nonsense_mediated_decay,protein_coding	7.67212	8.55134	7.03712	16.8325	18.6375	13.7508	21.4791	21.5567	19.9873	49.979	44.4198	37.9249
ENSMUSG00000026275	Ppp1r7	ENSMUST00000027494,ENSMUST00000185498,ENSMUST00000127141	nonsense_mediated_decay,protein_coding	38.3606	28.3416	35.366	31.1164	34.1967	33.5495	31.1995	37.3575	34.127	32.6936	38.1649	31.1402
ENSMUSG00000009418	Nav1	ENSMUST00000189362,ENSMUST00000190298,ENSMUST00000112103,ENSMUST00000040599,ENSMUST00000187311,ENSMUST00000190735,ENSMUST00000067414,ENSMUST00000190130,ENSMUST00000189252	processed_transcript,retained_intron,protein_coding	213.377	248.559	202.452	367.944	345.772	279.473	274.524	266.468	257.966	346.646	326.087	342.716
ENSMUSG00000102474	2610012C04Rik	ENSMUST00000193434	TEC	0	0	0	0	0.0559683	0	0	0	0	0	0	0
ENSMUSG00000104524	Gm37333	ENSMUST00000192904	TEC	0	0	0	0.0592694	0	0	0.313563	0.112863	0.0958623	0.0782143	0.0977333	0
ENSMUSG00000054412	Gm4793	ENSMUST00000067468	lncRNA	0.749907	0.814413	0.631536	1.00758	0.951462	1.01858	0.862298	0.9029	0.910692	0.703929	0.781866	0.173967
ENSMUSG00000026421	Csrp1	ENSMUST00000097561,ENSMUST00000027677	protein_coding	680.973	685.247	614.304	477.059	488.827	359.495	376.903	439.825	483.146	534.438	665.026	461.709
ENSMUSG00000041801	Phlda3	ENSMUST00000136445,ENSMUST00000038945	processed_transcript,protein_coding	158.807	143.581	132.983	118.48	134.044	101.858	102.535	103.721	103.627	99.9579	97.4401	85.5919
ENSMUSG00000026558	Uck2	ENSMUST00000193579,ENSMUST00000027839,ENSMUST00000195443,ENSMUST00000192702,ENSMUST00000192269,ENSMUST00000191745,ENSMUST00000053686	nonsense_mediated_decay,processed_transcript,protein_coding	109.256	115.077	101.587	126.244	112.217	116.118	172.616	145.931	182.857	199.525	199.571	204.76
ENSMUSG00000103139	Gm37982	ENSMUST00000193076	lncRNA	0	0	0	0	0.0559683	0	0	0	0	0	0	0
ENSMUSG00000026113	Inpp4a	ENSMUST00000132615,ENSMUST00000193024,ENSMUST00000168546,ENSMUST00000136846,ENSMUST00000123124,ENSMUST00000132401,ENSMUST00000193774,ENSMUST00000058307,ENSMUST00000114933,ENSMUST00000146676,ENSMUST00000027287,ENSMUST00000137266,ENSMUST00000140264	processed_transcript,retained_intron,protein_coding	9.51805	10.7503	8.66107	12.0317	14.6637	14.5148	12.5425	11.6248	13.8521	15.1736	15.2464	19.4843
ENSMUSG00000102909	Gm2453	ENSMUST00000193383,ENSMUST00000195508	lncRNA	0.519166	0.488648	0.721756	0.177808	0.615652	0.318306	0.548735	0.338588	0.527243	0	0.488667	0.173967
ENSMUSG00000026112	Coa5	ENSMUST00000027286,ENSMUST00000192179	retained_intron,protein_coding	96.7957	123.384	113.857	130.037	124.138	125.604	122.446	106.994	130.9	133.277	124.17	122.299
ENSMUSG00000034107	Ano7	ENSMUST00000058682,ENSMUST00000190340,ENSMUST00000186641	protein_coding	0	0	0	0	0	0.0636613	0	0	0	0	0	0
ENSMUSG00000052428	Tmco1	ENSMUST00000195015,ENSMUST00000097473,ENSMUST00000193101,ENSMUST00000193446	nonsense_mediated_decay,protein_coding	24.6892	24.2695	20.2092	28.3308	18.9733	32.0853	36.2165	41.4205	39.687	41.5318	43.0515	43.3179
ENSMUSG00000026687	Aldh9a1	ENSMUST00000028004,ENSMUST00000193091,ENSMUST00000191715,ENSMUST00000194843	processed_transcript,retained_intron,protein_coding	33.5728	38.4403	31.5768	27.9159	28.0401	36.1596	48.6023	44.5807	46.0139	38.0904	40.1195	44.7096
ENSMUSG00000026111	Unc50	ENSMUST00000193713,ENSMUST00000193979,ENSMUST00000114925,ENSMUST00000144617,ENSMUST00000027285,ENSMUST00000134184,ENSMUST00000118059	retained_intron,protein_coding	22.1511	27.2014	24.4495	38.2288	33.9728	39.852	50.4836	39.2762	51.0467	54.0461	47.0586	52.1902
ENSMUSG00000026688	Mgst3	ENSMUST00000028005	protein_coding	8.76814	6.75963	7.48821	5.0379	5.93264	3.69235	27.9855	29.4571	23.5342	21.9	17.9829	22.6158
ENSMUSG00000026418	Tnni1	ENSMUST00000129217,ENSMUST00000139986,ENSMUST00000154463,ENSMUST00000137331,ENSMUST00000187830,ENSMUST00000132795,ENSMUST00000152208,ENSMUST00000148201,ENSMUST00000152075	processed_transcript,protein_coding	0.173055	0	0	0.0592694	0.0559683	0.318306	0	0	0.0479312	0	0.0977333	0
ENSMUSG00000041782	Lad1	ENSMUST00000185756,ENSMUST00000190773,ENSMUST00000038760	processed_transcript,protein_coding	0	0	0	0.118539	0	0	0	0.112863	0	0	0.0488667	0
ENSMUSG00000026110	Mgat4a	ENSMUST00000154819,ENSMUST00000151952,ENSMUST00000042161,ENSMUST00000148047,ENSMUST00000143636,ENSMUST00000194660,ENSMUST00000149791,ENSMUST00000195598	nonsense_mediated_decay,retained_intron,protein_coding	90.6234	107.747	97.2566	155.819	162.196	156.097	206.952	196.719	228.248	302.142	265.493	278.87
ENSMUSG00000103948	4930594C11Rik	ENSMUST00000192316	TEC	0.403796	0.244324	0.0902194	0.0592694	0.279842	0.0636613	0	0.112863	0.0958623	0	0.0488667	0
ENSMUSG00000087233	Gm43213	ENSMUST00000151866	processed_pseudogene	0.11537	0.0814413	0	0	0	0	0	0	0	0	0	0
ENSMUSG00000034088	Hdlbp	ENSMUST00000186164,ENSMUST00000188165,ENSMUST00000042498,ENSMUST00000170883,ENSMUST00000188988,ENSMUST00000188844,ENSMUST00000189951,ENSMUST00000186787,ENSMUST00000185349,ENSMUST00000190321,ENSMUST00000189025	retained_intron,protein_coding	1188.78	1076.65	1075.51	850.338	835.383	701.165	999.404	954.817	860.317	830.167	823.11	854.006
ENSMUSG00000026090	Cracdl	ENSMUST00000160023,ENSMUST00000162875,ENSMUST00000160589	protein_coding	3.57648	2.52468	3.33812	5.45278	5.26102	4.2653	4.93862	6.43316	5.03277	7.1175	6.69473	9.5682
ENSMUSG00000090489	Gm17415	ENSMUST00000096427	processed_pseudogene	0.346111	0.244324	0.0902194	0.237078	0.167905	0.190984	0	0	0.0479312	0	0	0
ENSMUSG00000052534	Pbx1	ENSMUST00000072863,ENSMUST00000176790,ENSMUST00000064438,ENSMUST00000097471,ENSMUST00000176482,ENSMUST00000176540,ENSMUST00000176791,ENSMUST00000188912	processed_transcript,retained_intron,protein_coding	124.081	133.971	128.833	152.441	141.488	132.797	76.5878	74.2635	83.2085	67.2643	75.6945	71.3266
ENSMUSG00000026683	Nuf2	ENSMUST00000028000,ENSMUST00000194831,ENSMUST00000111368,ENSMUST00000195342,ENSMUST00000192248	retained_intron,protein_coding	3.57648	4.15351	4.15009	1.89662	1.84695	2.54645	5.33057	3.72446	4.4576	3.51964	3.8116	5.39299
ENSMUSG00000026276	Septin2	ENSMUST00000153826,ENSMUST00000188923,ENSMUST00000152778,ENSMUST00000157021,ENSMUST00000129211,ENSMUST00000136182,ENSMUST00000152476,ENSMUST00000027495,ENSMUST00000150931,ENSMUST00000142401,ENSMUST00000112912,ENSMUST00000131175,ENSMUST00000149532	retained_intron,protein_coding	5.07629	5.45657	3.15768	2.60785	3.41407	1.90984	1.7246	1.24149	1.96518	2.19	1.80807	2.08761
ENSMUSG00000026675	Hsd17b7	ENSMUST00000111353,ENSMUST00000123230,ENSMUST00000027989,ENSMUST00000133563	processed_transcript,protein_coding	2.30741	2.3618	2.25549	4.03032	3.97375	5.28388	8.70137	11.512	12.7976	10.8718	11.0439	10.2641
ENSMUSG00000097503	3110045C21Rik	ENSMUST00000180638,ENSMUST00000193930	lncRNA	0	0	0	0	0	0	0	0	0	0	0.0488667	0
ENSMUSG00000034066	Farp2	ENSMUST00000122402,ENSMUST00000120301	protein_coding	2.99963	3.58342	2.97724	3.6747	3.24616	3.37405	4.07632	6.09458	5.65588	4.30179	6.1572	4.69712
ENSMUSG00000060771	Tsga10	ENSMUST00000155852,ENSMUST00000088072,ENSMUST00000123082,ENSMUST00000239367,ENSMUST00000134024,ENSMUST00000041815,ENSMUST00000114902,ENSMUST00000151735,ENSMUST00000193669	nonsense_mediated_decay,retained_intron,protein_coding	2.01898	3.09477	2.61636	3.6747	4.25359	4.64727	1.01908	1.12863	2.1569	1.32964	1.56373	0.869837
ENSMUSG00000097268	Gm26805	ENSMUST00000181885	lncRNA	0	0	0	0	0	0	0.0783907	0.112863	0.0479312	0	0.1466	0.173967
ENSMUSG00000026674	Ddr2	ENSMUST00000170800,ENSMUST00000027985,ENSMUST00000194619,ENSMUST00000192312,ENSMUST00000194690,ENSMUST00000195867	processed_transcript,retained_intron,protein_coding	0.0576851	0.570089	0.0902194	0.533425	0.33581	0.381968	0.313563	0.225725	0.0479312	0	0	0
ENSMUSG00000037216	Lipt1	ENSMUST00000142670,ENSMUST00000128085,ENSMUST00000041621,ENSMUST00000144440	protein_coding	1.61518	1.62883	1.44351	1.48174	2.1268	2.35547	2.5085	1.01576	1.39	2.19	1.85693	1.56571
ENSMUSG00000026277	Stk25	ENSMUST00000186287,ENSMUST00000133769,ENSMUST00000151068,ENSMUST00000125778,ENSMUST00000154008,ENSMUST00000027498	retained_intron,protein_coding	91.6617	79.8939	83.3628	72.4272	78.2437	62.3244	94.7744	113.653	84.7902	92.1365	89.768	89.2453
ENSMUSG00000100927	Gm28536	ENSMUST00000190971	lncRNA	0.980647	0.488648	1.71417	0.592694	1.28727	0.636613	0.783907	1.01576	1.62966	0.938572	1.22167	0.173967
ENSMUSG00000026088	Mitd1	ENSMUST00000027257,ENSMUST00000138806,ENSMUST00000139725,ENSMUST00000127170,ENSMUST00000131754	processed_transcript,retained_intron,protein_coding	27.2851	24.7582	28.2387	29.6347	28.5438	34.0588	9.95562	14.8979	10.9283	9.54215	11.3371	13.0476
ENSMUSG00000026278	Bok	ENSMUST00000188394,ENSMUST00000201863,ENSMUST00000027499,ENSMUST00000200888,ENSMUST00000185685	processed_transcript,protein_coding	2.01898	2.19892	1.44351	2.48931	3.526	2.8011	4.31149	4.74023	3.06759	4.9275	7.37887	6.95869
ENSMUSG00000055567	Unc80	ENSMUST00000212557,ENSMUST00000061620,ENSMUST00000152844,ENSMUST00000187179,ENSMUST00000136727,ENSMUST00000114008	nonsense_mediated_decay,retained_intron,protein_coding	0.0576851	0.0814413	0	0	0	0	0	0	0	0	0	0
ENSMUSG00000026087	Mrpl30	ENSMUST00000193673,ENSMUST00000162513,ENSMUST00000194857,ENSMUST00000161694,ENSMUST00000195373,ENSMUST00000027256,ENSMUST00000160082	retained_intron,protein_coding	67.8954	60.8367	69.2885	50.5568	47.5731	52.4569	46.5641	51.9168	46.685	40.2022	46.4233	43.8398
ENSMUSG00000026279	Thap4	ENSMUST00000112905,ENSMUST00000189173,ENSMUST00000189472,ENSMUST00000190116,ENSMUST00000187445,ENSMUST00000189728	nonsense_mediated_decay,retained_intron,protein_coding	71.1835	63.9314	62.7025	52.3349	53.4498	46.8547	40.2928	38.2604	33.8394	35.8222	36.0147	31.836
ENSMUSG00000101952	Gm10550	ENSMUST00000188846	lncRNA	2.88426	2.03603	2.43593	1.541	1.90292	1.1459	0.862298	0.9029	1.62966	1.25143	0.8796	0.869837
ENSMUSG00000026005	Rpe	ENSMUST00000151016,ENSMUST00000027157,ENSMUST00000190404,ENSMUST00000142920,ENSMUST00000113995	nonsense_mediated_decay,protein_coding	70.9527	64.4201	62.1612	53.6388	56.0803	56.0856	49.8565	51.1267	48.7939	42.4704	47.7916	46.2753
ENSMUSG00000026670	Uap1	ENSMUST00000111350,ENSMUST00000027981,ENSMUST00000162253,ENSMUST00000191690,ENSMUST00000161112,ENSMUST00000160848,ENSMUST00000111351,ENSMUST00000161492,ENSMUST00000191797	processed_transcript,retained_intron,protein_coding	61.8385	64.4201	55.3045	46.4672	41.5285	45.1358	69.9245	50.111	57.7571	44.895	39.2399	57.4092
ENSMUSG00000103908	Gm37502	ENSMUST00000192981	lncRNA	0	0	0	0	0	0	0.0783907	0	0	0	0	0
ENSMUSG00000026280	Atg4b	ENSMUST00000185482,ENSMUST00000185754,ENSMUST00000027502,ENSMUST00000189872,ENSMUST00000186001,ENSMUST00000189152,ENSMUST00000187824,ENSMUST00000135762,ENSMUST00000186811,ENSMUST00000149436,ENSMUST00000186124	nonsense_mediated_decay,processed_transcript,retained_intron,protein_coding	62.5307	67.0262	61.5297	60.5733	61.5652	53.3481	60.8312	54.8512	53.3474	50.6829	57.1251	50.2766
ENSMUSG00000026281	Dtymk	ENSMUST00000027503,ENSMUST00000112890,ENSMUST00000112893,ENSMUST00000144106	processed_transcript,protein_coding	6.92222	4.23495	6.4958	5.51205	5.42893	5.9205	8.93654	10.9477	9.82589	13.5311	15.3441	10.438
ENSMUSG00000058407	Txndc9	ENSMUST00000192960,ENSMUST00000195247,ENSMUST00000194692,ENSMUST00000195032,ENSMUST00000194747,ENSMUST00000193832,ENSMUST00000162031,ENSMUST00000192237	retained_intron,protein_coding	100.834	93.4132	85.3476	96.5499	86.4151	95.8102	86.7002	82.1639	79.9492	89.3208	76.6229	97.2478
ENSMUSG00000026667	Uhmk1	ENSMUST00000123399,ENSMUST00000027979,ENSMUST00000150821	protein_coding	103.083	143.988	116.203	196.715	201.766	198.941	240.973	242.316	269.277	333.271	305.563	307.226
ENSMUSG00000044306	4930500M09Rik	ENSMUST00000159201,ENSMUST00000194988	lncRNA	0.634537	0.65153	0.721756	0.533425	0.447747	0.318306	0.470344	0.677175	0.623105	0.625715	0.5864	0.869837
ENSMUSG00000026004	Kansl1l	ENSMUST00000113987,ENSMUST00000068168,ENSMUST00000189846,ENSMUST00000129190,ENSMUST00000132960	processed_transcript,retained_intron,protein_coding	15.5173	16.3697	16.5102	24.419	21.212	18.3344	6.7416	6.3203	6.37485	7.19572	8.3562	6.43679
ENSMUSG00000096964	Gm6345	ENSMUST00000180900,ENSMUST00000180378	transcribed_unprocessed_pseudogene,processed_transcript	0.0576851	0	0.180439	0	0.0559683	0	0.0783907	0	0.0479312	0.312857	0	0
ENSMUSG00000102559	Gm37570	ENSMUST00000195411	TEC	3.46111	5.21224	1.89461	2.43005	2.1268	2.54645	0.313563	0.225725	0.575174	0.5475	0.195467	0
ENSMUSG00000102374	Gm38387	ENSMUST00000191945	TEC	0.692222	1.14018	0.721756	0.177808	0.503715	0.318306	0.0783907	0.225725	0	0	0.0488667	0
ENSMUSG00000102776	Gm38162	ENSMUST00000195562	TEC	0.173055	0.244324	0.0902194	0.0592694	0.0559683	0	0	0	0.0958623	0.0782143	0.0977333	0
ENSMUSG00000026283	Ing5	ENSMUST00000190476,ENSMUST00000027505,ENSMUST00000188402	nonsense_mediated_decay,protein_coding	23.2471	26.6313	23.6375	28.6864	29.4393	28.1383	19.6761	17.3808	21.3773	20.4139	21.1104	19.8323
ENSMUSG00000103756	Gm37285	ENSMUST00000194465	TEC	0.519166	0.814413	0.270658	0.296347	0.615652	0.445629	0.235172	0.112863	0.143794	0.469286	0.0977333	0
ENSMUSG00000103553	Gm38218	ENSMUST00000193555	TEC	0	0	0	0	0.0559683	0	0	0	0	0.156429	0	0
ENSMUSG00000102752	Gm7694	ENSMUST00000179801	protein_coding	0	0	0	0	0	0	0	0	0.0479312	0	0	0
ENSMUSG00000026083	Eif5b	ENSMUST00000195664,ENSMUST00000027252,ENSMUST00000193151,ENSMUST00000193806,ENSMUST00000192548	processed_transcript,retained_intron,protein_coding	127.83	100.987	93.1065	106.389	94.2507	107.97	103.005	106.994	110.05	119.668	110.683	117.95
ENSMUSG00000026003	Acadl	ENSMUST00000139208,ENSMUST00000027153	processed_transcript,protein_coding	63.1652	48.8648	57.9209	44.7484	50.0917	50.738	23.3604	21.5567	20.898	21.0397	21.0127	19.6583
ENSMUSG00000082769	Gm15793	ENSMUST00000121857	processed_pseudogene	0.11537	0.0814413	0.0902194	0.177808	0	0	0	0	0	0	0	0
ENSMUSG00000073609	D2hgdh	ENSMUST00000186783,ENSMUST00000149397,ENSMUST00000188532,ENSMUST00000189154,ENSMUST00000097633,ENSMUST00000112881,ENSMUST00000141701,ENSMUST00000187321	nonsense_mediated_decay,processed_transcript,protein_coding	1.21139	1.30306	1.53373	1.42247	2.35067	2.99208	3.44919	2.59584	2.97173	2.81572	2.54107	4.34918
ENSMUSG00000101660	Gm18666	ENSMUST00000190039	unprocessed_pseudogene	0	0	0	0	0	0	0	0.112863	0.0958623	0.0782143	0.0488667	0
ENSMUSG00000093805	Gal3st2b	ENSMUST00000177958,ENSMUST00000178757	protein_coding	0	0.0814413	0	0.0592694	0.167905	0.190984	0.313563	0.338588	0.239656	0.234643	0.537533	0.347935
ENSMUSG00000099624	Gm7889	ENSMUST00000185591	unprocessed_pseudogene	0	0	0	0	0	0.127323	0.235172	0	0.335518	0.234643	0.195467	0.347935
ENSMUSG00000094191	Rpl31-ps14	ENSMUST00000143596	processed_pseudogene	0.0576851	0	0.0902194	0.0592694	0.223873	0.0636613	0.235172	0.112863	0.0479312	0	0.195467	0
ENSMUSG00000026082	Rev1	ENSMUST00000194650,ENSMUST00000193922,ENSMUST00000192697,ENSMUST00000195383,ENSMUST00000193472,ENSMUST00000193008,ENSMUST00000193697,ENSMUST00000192594,ENSMUST00000193113,ENSMUST00000194815,ENSMUST00000027251	nonsense_mediated_decay,processed_transcript,retained_intron,protein_coding	20.9974	21.0119	20.7505	16.062	18.4136	17.9525	19.9896	18.7352	18.0221	16.8161	18.8625	16.7009
ENSMUSG00000103804	Gm37062	ENSMUST00000195028	lncRNA	0.0576851	0.0814413	0.180439	0	0.279842	0.127323	0.0783907	0	0.143794	0	0.0977333	0.173967
ENSMUSG00000038473	Nos1ap	ENSMUST00000162709,ENSMUST00000161485,ENSMUST00000160466,ENSMUST00000160816,ENSMUST00000161966,ENSMUST00000162090,ENSMUST00000160456,ENSMUST00000159665,ENSMUST00000161221	processed_transcript,retained_intron,protein_coding	0	0	0.0902194	0	0	0.0636613	0	0.112863	0	0	0	0
ENSMUSG00000026285	Pdcd1	ENSMUST00000027507	protein_coding	0	0	0	0	0	0.0636613	0	0	0.0479312	0	0	0
ENSMUSG00000100347	Gm7895	ENSMUST00000187459	processed_pseudogene	0.11537	0.325765	0.360878	0.118539	0	0.127323	0.156781	0.225725	0.0958623	0.0782143	0.0488667	0
ENSMUSG00000102193	Gm7299	ENSMUST00000194441	processed_pseudogene	0	0.162883	0.180439	0.118539	0	0.0636613	0	0.112863	0.0479312	0.0782143	0	0
ENSMUSG00000099592	Gm5264	ENSMUST00000190584	processed_pseudogene	0	0	0	0	0	0	0	0	0.0479312	0	0	0
ENSMUSG00000038463	Olfml2b	ENSMUST00000046792	protein_coding	0	0	0	0	0	0.127323	0	0.112863	0.0479312	0.234643	0.0977333	0
ENSMUSG00000051185	Fam174a	ENSMUST00000059975,ENSMUST00000186780	protein_coding	12.46	12.6234	11.0068	13.1578	12.8167	16.17	14.5023	15.3493	16.0569	15.33	16.2726	13.2215
ENSMUSG00000103973	BC055308	ENSMUST00000193380	TEC	0.0576851	0	0	0.0592694	0.111937	0.190984	0	0.112863	0.143794	0.156429	0.0488667	0
ENSMUSG00000081051	Gm15427	ENSMUST00000117288	processed_pseudogene	11.7678	5.53801	13.6231	4.68228	5.31699	4.51995	6.58482	17.6066	6.6145	5.16215	5.32647	4.69712
ENSMUSG00000026663	Atf6	ENSMUST00000182787,ENSMUST00000027974	retained_intron,protein_coding	249.257	287.651	249.998	288.227	265.57	249.552	288.243	270.306	272.537	276.488	270.77	256.776
ENSMUSG00000040710	St8sia4	ENSMUST00000189556,ENSMUST00000187936,ENSMUST00000043336,ENSMUST00000186853	retained_intron,protein_coding	7.32601	6.92251	5.77404	17.6623	15.5032	23.2364	6.50643	6.54603	5.2245	12.8271	10.5063	16.179
ENSMUSG00000053925	Gm9929	ENSMUST00000171747	lncRNA	0.403796	0.570089	0.270658	0	0.279842	0.190984	0	0.225725	0.431381	0.156429	0.0488667	0.347935
ENSMUSG00000100362	Gm1833	ENSMUST00000191608	processed_pseudogene	0	0	0	0.0592694	0	0	0	0	0	0	0	0
ENSMUSG00000026000	Lancl1	ENSMUST00000027149,ENSMUST00000119559,ENSMUST00000189210,ENSMUST00000133508,ENSMUST00000149996,ENSMUST00000113979	processed_transcript,retained_intron,protein_coding	7.61444	7.89981	6.31536	7.1716	5.42893	8.2123	5.80092	7.90038	7.62106	6.41357	6.8902	6.78473
ENSMUSG00000026659	Dusp12	ENSMUST00000171447,ENSMUST00000170420,ENSMUST00000046476,ENSMUST00000163252,ENSMUST00000027970,ENSMUST00000166393,ENSMUST00000172042	nonsense_mediated_decay,protein_coding	22.2665	22.9664	19.307	20.4479	19.1971	21.0082	13.64	15.6879	15.0983	12.6707	14.3668	11.6558
ENSMUSG00000037138	Aff3	ENSMUST00000095027,ENSMUST00000039827,ENSMUST00000134963,ENSMUST00000238906,ENSMUST00000027250,ENSMUST00000136641	nonsense_mediated_decay,processed_transcript,protein_coding	18.3439	23.3737	19.0363	23.6485	20.9322	21.1992	33.0025	40.5176	41.5563	29.1739	37.3341	31.6621
ENSMUSG00000096968	Gm26620	ENSMUST00000180542	protein_coding	0.346111	0.325765	0.270658	0.296347	0.447747	0.318306	0.705517	0.338588	0.0479312	0.312857	0.390933	0
ENSMUSG00000070524	Fcrlb	ENSMUST00000094337	protein_coding	0	0	0	0	0	0.127323	0	0	0	0	0	0
ENSMUSG00000100454	Gm28901	ENSMUST00000188810	lncRNA	0	0.0814413	0	0	0	0	0	0.112863	0.0958623	0	0	0
ENSMUSG00000044757	Gm6430	ENSMUST00000054664	processed_pseudogene	0.403796	0.0814413	0.631536	0.355616	0.223873	0.381968	0.313563	0.790038	0.239656	0.156429	0.0488667	0.173967
ENSMUSG00000026414	Tnnt2	ENSMUST00000189826,ENSMUST00000178854,ENSMUST00000191055,ENSMUST00000189732,ENSMUST00000027671,ENSMUST00000188098,ENSMUST00000188028,ENSMUST00000186225,ENSMUST00000178204,ENSMUST00000112085,ENSMUST00000179863,ENSMUST00000190451,ENSMUST00000189355,ENSMUST00000112087,ENSMUST00000112086	retained_intron,protein_coding	0.288426	0	0.0902194	0	0.167905	0.0636613	0.0783907	0	0.143794	0.234643	0.1466	0.173967
ENSMUSG00000089838	Gm2962	ENSMUST00000159266	processed_pseudogene	0.346111	0.162883	0.270658	0.118539	0.33581	0.0636613	0.156781	0.225725	0.191725	0.156429	0.1466	0.347935
ENSMUSG00000101482	Gm28883	ENSMUST00000189256	processed_pseudogene	0	0.0814413	0	0.118539	0.111937	0.127323	0	0	0.0479312	0.0782143	0	0
ENSMUSG00000026080	Chst10	ENSMUST00000194361,ENSMUST00000193435,ENSMUST00000192175,ENSMUST00000192948,ENSMUST00000193441,ENSMUST00000195731,ENSMUST00000027249,ENSMUST00000194657	nonsense_mediated_decay,retained_intron,protein_coding	0.403796	0.0814413	0.721756	0.592694	0	3.18306	0.313563	0.112863	0.575174	0.625715	0.244333	0.869837
ENSMUSG00000044768	Macir	ENSMUST00000142234,ENSMUST00000153115,ENSMUST00000149927,ENSMUST00000053033	protein_coding	89.0082	95.9379	93.8282	89.0819	91.7321	88.6165	110.766	100.448	106.359	102.304	91.9182	106.468
ENSMUSG00000118489	Gm53038	ENSMUST00000238965	processed_pseudogene	1.61518	0.977296	0.811975	0.237078	1.79099	0.636613	1.09747	1.12863	1.00655	0.391072	0.537533	0.695869
ENSMUSG00000102447	Gm6621	ENSMUST00000193251	processed_pseudogene	0	0	0.0902194	0	0	0	0	0	0	0	0	0
ENSMUSG00000026413	Pkp1	ENSMUST00000189805,ENSMUST00000163260,ENSMUST00000132793,ENSMUST00000027667	nonsense_mediated_decay,retained_intron,protein_coding	0	0	0.0902194	0	0	0	0.0783907	0	0	0	0	0
ENSMUSG00000026078	Pdcl3	ENSMUST00000193489,ENSMUST00000194552,ENSMUST00000027247,ENSMUST00000193073	nonsense_mediated_decay,retained_intron,protein_coding	87.2199	65.7231	63.7851	55.7132	52.4423	45.6451	58.9498	50.3367	49.5608	56.0797	52.6783	61.9324
ENSMUSG00000103046	Gm37309	ENSMUST00000194994	TEC	0.346111	0.814413	0.631536	0.296347	0.67162	0.763935	0.391954	0.338588	0.383449	0.625715	0.244333	0.347935
ENSMUSG00000026656	Fcgr2b	ENSMUST00000027966,ENSMUST00000161503,ENSMUST00000081103,ENSMUST00000161730,ENSMUST00000160106,ENSMUST00000159688,ENSMUST00000159969	processed_transcript,retained_intron,protein_coding	0.461481	0.65153	0.631536	0.651963	0.167905	9.16722	0	0	0.191725	0.156429	0.0977333	0
ENSMUSG00000099804	Gm28497	ENSMUST00000189646	lncRNA	0	0.162883	0.0902194	0.118539	0	0	0	0	0	0	0	0
ENSMUSG00000101156	Gm29114	ENSMUST00000187100	lncRNA	0	0	0	0	0	0.0636613	0	0	0	0	0	0
ENSMUSG00000059089	Fcgr4	ENSMUST00000078825	protein_coding	0.346111	0.244324	0.0902194	0.414886	0.111937	3.05574	0	0.225725	0.335518	0.0782143	0.1466	0
ENSMUSG00000026077	Npas2	ENSMUST00000056815,ENSMUST00000172825,ENSMUST00000173050	processed_transcript,protein_coding	0	0	0	0	0	0.0636613	0	0	0	0	0	0
ENSMUSG00000092563	Gm3617	ENSMUST00000173076	processed_pseudogene	0	0	0	0	0	0	0	0.225725	0	0	0	0
ENSMUSG00000059498	Fcgr3	ENSMUST00000168817,ENSMUST00000169017,ENSMUST00000164179,ENSMUST00000164044	retained_intron,protein_coding	1.09602	0.814413	1.17285	1.95589	0.447747	9.35821	0.0783907	0.45145	0.623105	0.469286	0.195467	0.173967
ENSMUSG00000025997	Ikzf2	ENSMUST00000187184,ENSMUST00000190771,ENSMUST00000190016,ENSMUST00000190855,ENSMUST00000187870,ENSMUST00000191262,ENSMUST00000188919,ENSMUST00000027146,ENSMUST00000188110	retained_intron,protein_coding	1.26907	2.11747	1.35329	3.25982	3.41407	4.01066	10.8179	8.23896	9.77796	7.82143	5.2776	6.08886
ENSMUSG00000026411	Tmem9	ENSMUST00000063719,ENSMUST00000117950,ENSMUST00000118832,ENSMUST00000140545,ENSMUST00000165125	processed_transcript,retained_intron,protein_coding	22.2088	23.3737	22.4646	19.2033	19.2531	21.4538	20.3816	22.2339	20.7542	15.9557	17.5431	13.7434
ENSMUSG00000073702	Rpl31	ENSMUST00000178079,ENSMUST00000194746,ENSMUST00000086535,ENSMUST00000191855,ENSMUST00000195123,ENSMUST00000179954	retained_intron,protein_coding	399.931	241.962	323.437	184.091	217.437	160.172	315.444	322.561	242.292	212.899	223.663	213.11
ENSMUSG00000040648	Ppip5k2	ENSMUST00000191556,ENSMUST00000152788,ENSMUST00000189992,ENSMUST00000112845,ENSMUST00000042509,ENSMUST00000171129,ENSMUST00000137758	retained_intron,protein_coding	14.0752	14.4966	15.0666	23.8856	21.6038	28.5839	19.8329	23.3625	23.3425	26.5147	25.8993	29.7484
ENSMUSG00000026649	Cfap126	ENSMUST00000143623,ENSMUST00000129651,ENSMUST00000151340,ENSMUST00000124157,ENSMUST00000027959,ENSMUST00000156789,ENSMUST00000127394,ENSMUST00000148200	nonsense_mediated_decay,processed_transcript,protein_coding	0.230741	0.162883	0.541317	0.414886	0.223873	0.254645	0	0.112863	0.287587	0.312857	0.342067	0.347935
ENSMUSG00000053153	Spag16	ENSMUST00000161131,ENSMUST00000065425,ENSMUST00000190833,ENSMUST00000187159,ENSMUST00000191569,ENSMUST00000113940,ENSMUST00000161310	processed_transcript,protein_coding	0	0	0	0.0592694	0	0	0	0	0	0	0	0
ENSMUSG00000058076	Sdhc	ENSMUST00000155798,ENSMUST00000111336,ENSMUST00000081560	protein_coding	82.3167	94.7977	79.1225	112.671	109.586	112.489	119.389	110.605	134.399	136.875	121.434	119.864
ENSMUSG00000026333	Gin1	ENSMUST00000189031,ENSMUST00000027571,ENSMUST00000188101,ENSMUST00000122925,ENSMUST00000138142,ENSMUST00000112844,ENSMUST00000112842	nonsense_mediated_decay,processed_transcript,retained_intron,protein_coding	0.980647	1.46594	1.17285	2.01516	2.07083	2.41913	1.56781	1.46721	2.20483	2.26822	1.7592	1.21777
ENSMUSG00000003134	Tbc1d8	ENSMUST00000195854,ENSMUST00000193823,ENSMUST00000192531,ENSMUST00000192099,ENSMUST00000054462	nonsense_mediated_decay,retained_intron,protein_coding	0.865277	0.977296	1.08263	1.24466	1.67905	0.954919	1.09747	1.91866	1.82138	1.87714	2.73653	1.73967
ENSMUSG00000026196	Bard1	ENSMUST00000027393	protein_coding	5.24935	5.94521	4.96207	4.14886	4.02972	4.51995	3.3708	2.14439	3.45104	3.20679	3.86047	4.87109
ENSMUSG00000089965	Gm16236	ENSMUST00000159588	processed_pseudogene	0	0	0	0	0	0.0636613	0	0	0	0	0	0
ENSMUSG00000003135	Cnot11	ENSMUST00000161515,ENSMUST00000003219,ENSMUST00000195567,ENSMUST00000160145	retained_intron,protein_coding	17.3055	25.1654	20.3896	29.2198	29.3274	28.7749	23.7524	27.6513	28.9025	27.0622	32.3009	25.5732
ENSMUSG00000056569	Mpz	ENSMUST00000125565,ENSMUST00000111334,ENSMUST00000238908,ENSMUST00000238940,ENSMUST00000070758,ENSMUST00000149352	processed_transcript,protein_coding	0.173055	0.407207	0.180439	0.0592694	0.223873	0	0.470344	0.225725	0.191725	0.391072	0.1466	0
ENSMUSG00000085894	Gm15832	ENSMUST00000146314	lncRNA	0.346111	0.325765	0.180439	0.296347	0.503715	1.01858	0.0783907	0.112863	0.0958623	0.312857	0.195467	0
ENSMUSG00000038370	Pcp4l1	ENSMUST00000111332	protein_coding	2.7112	3.7463	1.98483	4.74155	4.19762	3.31039	0.705517	0.45145	1.43794	2.58107	2.15013	3.13141
ENSMUSG00000048234	Rnf149	ENSMUST00000153381,ENSMUST00000195705,ENSMUST00000062525,ENSMUST00000195136	nonsense_mediated_decay,retained_intron,protein_coding	30.1693	29.889	26.5245	36.6285	37.2189	48.8282	13.7968	12.0763	13.0373	13.7657	17.4943	16.179
ENSMUSG00000050967	Creg2	ENSMUST00000053355	protein_coding	0	0	0	0	0	0.0636613	0	0	0	0	0	0
ENSMUSG00000057173	Rfx8	ENSMUST00000126760,ENSMUST00000151913	processed_transcript,protein_coding	0	0	0	0.0592694	0.223873	0	0	0	0	0	0	0.173967
ENSMUSG00000026335	Pam	ENSMUST00000161567,ENSMUST00000159041,ENSMUST00000161071,ENSMUST00000160210,ENSMUST00000159841,ENSMUST00000162426,ENSMUST00000058762,ENSMUST00000186731,ENSMUST00000163007,ENSMUST00000162803,ENSMUST00000159131,ENSMUST00000162681,ENSMUST00000159428,ENSMUST00000097625,ENSMUST00000159585	processed_transcript,retained_intron,protein_coding	89.8734	94.5534	96.3544	102.003	100.239	97.4017	194.801	196.381	194.936	211.257	213.352	214.676
ENSMUSG00000104140	Gm37140	ENSMUST00000192914	TEC	0	0	0	0.0592694	0	0	0	0	0.0479312	0	0	0
ENSMUSG00000089782	Btf3-ps1	ENSMUST00000162698	processed_pseudogene	3.57648	1.71027	6.13492	1.71881	1.90292	1.9735	1.64621	4.96595	1.91725	1.95536	1.6126	1.21777
ENSMUSG00000089706	B230216N24Rik	ENSMUST00000160588,ENSMUST00000187924,ENSMUST00000159353,ENSMUST00000159324,ENSMUST00000161661	retained_intron,lncRNA	1.09602	1.14018	1.08263	0.651963	0.391778	0.827596	0.235172	0.45145	0.143794	0.469286	0.1466	0.173967
ENSMUSG00000100182	1810006J02Rik	ENSMUST00000186473,ENSMUST00000191060	lncRNA	0.230741	0.244324	0.0902194	0.414886	0.279842	0.254645	0.391954	0.112863	0.287587	0.938572	0.684133	0.869837
ENSMUSG00000100711	Gm29461	ENSMUST00000189232	lncRNA	0	0.0814413	0.0902194	0	0	0.0636613	0	0	0.0479312	0	0	0
ENSMUSG00000099634	Gm29462	ENSMUST00000191458	processed_pseudogene	0.11537	0	0.0902194	0	0.0559683	0.190984	0.0783907	0	0.0479312	0.0782143	0	0
ENSMUSG00000026192	Atic	ENSMUST00000136443,ENSMUST00000155769,ENSMUST00000187982,ENSMUST00000148077,ENSMUST00000154855,ENSMUST00000027384	retained_intron,protein_coding	44.0138	38.196	43.6662	32.6574	35.7078	35.3957	44.2124	51.2396	48.746	38.1686	43.3447	36.0112
ENSMUSG00000005677	Nr1i3	ENSMUST00000152865,ENSMUST00000133075,ENSMUST00000149404,ENSMUST00000137298,ENSMUST00000155126,ENSMUST00000075469,ENSMUST00000005820,ENSMUST00000111328	nonsense_mediated_decay,retained_intron,protein_coding	2.24972	2.52468	2.52614	1.71881	1.73502	1.01858	1.95977	2.14439	1.00655	0.625715	1.12393	1.0438
ENSMUSG00000089791	Gm3555	ENSMUST00000160287	processed_pseudogene	0.519166	0.407207	0.541317	0.414886	0.783557	0.445629	0.548735	0.564313	0.287587	0.234643	0.244333	0.347935
ENSMUSG00000100009	Gm7967	ENSMUST00000190991,ENSMUST00000191409,ENSMUST00000191042	lncRNA	0	0	0	0	0.0559683	0.127323	0	0	0	0.0782143	0	0
ENSMUSG00000005674	Tomm40l	ENSMUST00000130529,ENSMUST00000111326,ENSMUST00000143405,ENSMUST00000138184,ENSMUST00000111327,ENSMUST00000005817,ENSMUST00000147246,ENSMUST00000154106	nonsense_mediated_decay,processed_transcript,retained_intron,protein_coding	58.6658	60.5923	54.1317	59.5065	56.8079	52.5205	46.6425	43.1135	44.0008	44.8168	48.6223	46.6233
ENSMUSG00000082431	Prdx2-ps1	ENSMUST00000117372	processed_pseudogene	0.634537	0.162883	0.541317	0.355616	0.223873	0.0636613	0.548735	1.01576	0.335518	0.703929	0.733	0.173967
ENSMUSG00000005681	Apoa2	ENSMUST00000111321,ENSMUST00000111319,ENSMUST00000005824,ENSMUST00000111320	protein_coding	0	0.0814413	0	0.0592694	0	0	0	0	0	0.0782143	0	0
ENSMUSG00000099835	Gm29668	ENSMUST00000187802	processed_pseudogene	0.230741	0	0.451097	0.118539	0.167905	0	0.235172	0.225725	0.287587	0.312857	0.0488667	0.173967
ENSMUSG00000100794	Gm29667	ENSMUST00000190817	processed_pseudogene	0.173055	0	0.451097	0.177808	0.167905	0	0.0783907	0.112863	0.239656	0.0782143	0.0488667	0
ENSMUSG00000086264	Gm15850	ENSMUST00000146091,ENSMUST00000166747,ENSMUST00000134998,ENSMUST00000165464	lncRNA	0	0	0	0	0	0.0636613	0	0	0	0	0	0
ENSMUSG00000058715	Fcer1g	ENSMUST00000079957,ENSMUST00000150997,ENSMUST00000193973	retained_intron,protein_coding	9.51805	3.90918	7.12734	7.05306	1.56711	53.4118	1.33264	0.9029	2.20483	2.97214	0.781866	3.82728
ENSMUSG00000100222	Psmb6-ps2	ENSMUST00000187074	processed_pseudogene	0.0576851	0	0	0	0.0559683	0.0636613	0	0	0	0	0	0
ENSMUSG00000100349	Gm28188	ENSMUST00000190483	processed_pseudogene	0	0	0	0	0	0	0	0	0	0.0782143	0	0
ENSMUSG00000099375	Gm28187	ENSMUST00000186885	lncRNA	0.0576851	0	0	0.0592694	0	0.127323	0	0.112863	0	0	0.0977333	0.173967
ENSMUSG00000099469	Gm29141	ENSMUST00000190357	unprocessed_pseudogene	0	0	0	0	0	0.127323	0	0	0	0	0	0
ENSMUSG00000041642	Kif21b	ENSMUST00000165333,ENSMUST00000075164,ENSMUST00000171381,ENSMUST00000122892,ENSMUST00000127624,ENSMUST00000130864	nonsense_mediated_decay,processed_transcript,retained_intron,protein_coding	1.09602	1.54738	0.811975	1.3632	0.279842	9.48553	1.17586	1.01576	0.862761	0.625715	0.635267	1.21777
ENSMUSG00000013593	Ndufs2	ENSMUST00000150108,ENSMUST00000111318,ENSMUST00000136976,ENSMUST00000131286,ENSMUST00000013737,ENSMUST00000191871,ENSMUST00000194778,ENSMUST00000138069	processed_transcript,retained_intron,protein_coding	161.922	148.549	156.531	153.093	165.107	136.108	207.892	205.748	200.975	182.318	183.006	182.492
ENSMUSG00000047496	Rnf152	ENSMUST00000172299,ENSMUST00000058688	protein_coding	0	0	0	0	0	0	0.0783907	0.112863	0.143794	0.0782143	0.0488667	0
ENSMUSG00000067017	Capza1-ps1	ENSMUST00000086725	pseudogene	62.4153	81.197	76.6865	69.4637	67.7217	62.1334	66.0834	61.8487	61.7353	62.7279	58.1513	62.9762
ENSMUSG00000087230	Mroh3	ENSMUST00000166708,ENSMUST00000212798,ENSMUST00000168561,ENSMUST00000146112,ENSMUST00000133030	nonsense_mediated_decay,processed_transcript,retained_intron,protein_coding	0	0	0	0	0	0	0	0	0	0.0782143	0	0
ENSMUSG00000006403	Adamts4	ENSMUST00000219033,ENSMUST00000111314,ENSMUST00000111315	protein_coding	1601.57	1614.98	1506.3	3405.03	3126.84	2662.19	1035.62	759.226	789.81	1382.52	1054.49	1536.31
ENSMUSG00000041605	Inava	ENSMUST00000120339,ENSMUST00000153910,ENSMUST00000194374,ENSMUST00000144464,ENSMUST00000150163,ENSMUST00000195177	nonsense_mediated_decay,retained_intron,protein_coding	0.0576851	0	0	0	0	0	0	0	0	0	0	0
ENSMUSG00000097433	Gm26781	ENSMUST00000181385	lncRNA	0.346111	0.162883	0.631536	0.533425	0.447747	0.636613	0.313563	0.677175	1.00655	0.703929	0.1466	0.347935
ENSMUSG00000056536	Pign	ENSMUST00000191408,ENSMUST00000187537,ENSMUST00000070699,ENSMUST00000190945,ENSMUST00000190139,ENSMUST00000186485,ENSMUST00000190811,ENSMUST00000185209,ENSMUST00000185983,ENSMUST00000187909,ENSMUST00000188858,ENSMUST00000186195	processed_transcript,retained_intron,protein_coding	39.8604	51.3895	44.388	59.0323	56.0803	65.7621	31.1211	29.57	36.2839	35.4311	33.9135	31.4881
ENSMUSG00000100672	Gm28404	ENSMUST00000190242	lncRNA	0	0	0.0902194	0	0	0.0636613	0	0	0	0	0	0
ENSMUSG00000101219	Gm20302	ENSMUST00000080671	processed_pseudogene	0.11537	0	0.0902194	0	0.167905	0	0	0.112863	0	0	0.0488667	0.173967
ENSMUSG00000041570	Camsap2	ENSMUST00000048309,ENSMUST00000192314,ENSMUST00000192001,ENSMUST00000194808,ENSMUST00000194730,ENSMUST00000192933	processed_transcript,protein_coding	77.2981	89.7483	78.3105	119.428	107.795	108.67	130.913	123.359	131.236	137.188	120.505	141.088
ENSMUSG00000097403	9230116N13Rik	ENSMUST00000194227,ENSMUST00000181746	retained_intron,lncRNA	0.346111	0.407207	0.180439	0.118539	0.391778	0.254645	0.313563	0.225725	0.431381	0.0782143	0.0977333	0
ENSMUSG00000026404	Ddx59	ENSMUST00000149783,ENSMUST00000122959,ENSMUST00000027655,ENSMUST00000129218	processed_transcript,retained_intron,protein_coding	9.34499	7.98125	10.9166	7.40868	9.23477	9.35821	4.93862	6.3203	6.7583	4.14536	5.96173	6.61076
ENSMUSG00000041498	Kif14	ENSMUST00000201676,ENSMUST00000195274,ENSMUST00000195390,ENSMUST00000047817,ENSMUST00000189413,ENSMUST00000193587,ENSMUST00000187963,ENSMUST00000201158	nonsense_mediated_decay,processed_transcript,retained_intron,protein_coding	0.519166	0.244324	0.270658	0.177808	0.503715	0.954919	1.25425	1.91866	1.39	1.40786	1.36827	2.43554
ENSMUSG00000101413	Gm29485	ENSMUST00000190220	processed_pseudogene	0.0576851	0	0	0	0.0559683	0	0	0	0	0	0	0
ENSMUSG00000041483	Zfp281	ENSMUST00000047734,ENSMUST00000112046	protein_coding	26.1891	28.7488	24.1788	54.113	45.1664	54.876	24.6931	23.5883	24.5408	25.185	26.6812	26.9649
ENSMUSG00000097113	Gm19705	ENSMUST00000180495,ENSMUST00000181491,ENSMUST00000180962,ENSMUST00000181524	lncRNA	1.49981	0.407207	0.992414	0.474155	0.895493	0.954919	0.235172	0.112863	0.239656	0.156429	0.244333	0
ENSMUSG00000097448	Platr22	ENSMUST00000181274	lncRNA	0	0	0	0	0.111937	0	0	0	0	0	0	0
ENSMUSG00000104360	Mif-ps1	ENSMUST00000193486	processed_pseudogene	0.0576851	0.244324	0.0902194	0	0.0559683	0	0	0	0	0	0.0977333	0
ENSMUSG00000103953	Gm29718	ENSMUST00000193396	processed_pseudogene	0.865277	0.244324	0.451097	0.711233	0.615652	0.827596	0.783907	1.01576	0.431381	0.391072	0.390933	0.347935
ENSMUSG00000026398	Nr5a2	ENSMUST00000192357,ENSMUST00000192929,ENSMUST00000192587,ENSMUST00000195428,ENSMUST00000168126,ENSMUST00000027649	retained_intron,protein_coding	0	0	0	0	0	0.0636613	0	0	0	0	0	0
ENSMUSG00000098243	Gm4258	ENSMUST00000182127,ENSMUST00000187561	retained_intron,lncRNA	0.0576851	0	0	0.0592694	0	0	0	0.112863	0.0479312	0	0	0
ENSMUSG00000104118	Gm37298	ENSMUST00000193770	TEC	0	0	0.0902194	0	0	0.0636613	0	0	0	0.0782143	0	0
ENSMUSG00000102142	Gm26930	ENSMUST00000194874	lncRNA	0	0	0	0	0	0	0	0	0.0479312	0.0782143	0	0
ENSMUSG00000026074	Map4k4	ENSMUST00000192355,ENSMUST00000168431,ENSMUST00000192194,ENSMUST00000163854,ENSMUST00000195259,ENSMUST00000193661,ENSMUST00000191964,ENSMUST00000191657,ENSMUST00000193514,ENSMUST00000191865,ENSMUST00000192884,ENSMUST00000193682,ENSMUST00000191761,ENSMUST00000195860,ENSMUST00000195636,ENSMUST00000195356,ENSMUST00000194163,ENSMUST00000192509	processed_transcript,retained_intron,protein_coding	304.462	300.926	285.454	428.696	427.374	377.766	322.343	330.236	315.866	463.576	450.062	451.793
ENSMUSG00000103427	Gm37534	ENSMUST00000194483	TEC	0	0	0	0	0.0559683	0	0	0	0	0	0.0488667	0.173967
ENSMUSG00000098206	Mir181a-1hg	ENSMUST00000182158	lncRNA	0	0	0	0	0	0.0636613	0	0.225725	0.191725	0.0782143	0.390933	0.173967
ENSMUSG00000026319	Relch	ENSMUST00000188588,ENSMUST00000190459,ENSMUST00000191150,ENSMUST00000185750,ENSMUST00000188969,ENSMUST00000191293,ENSMUST00000039173,ENSMUST00000186807,ENSMUST00000190501,ENSMUST00000185692,ENSMUST00000189091,ENSMUST00000086721	nonsense_mediated_decay,processed_transcript,retained_intron,protein_coding	19.3822	18.6501	17.5026	26.0193	25.1298	29.8571	24.3011	24.604	26.7456	32.6936	28.9779	33.4017
ENSMUSG00000101330	Gm10193	ENSMUST00000188288	processed_pseudogene	0.11537	0	0	0.118539	0	0.0636613	0	0.112863	0	0	0	0
ENSMUSG00000026321	Tnfrsf11a	ENSMUST00000187812,ENSMUST00000027559,ENSMUST00000187658	retained_intron,protein_coding	7.03759	5.37513	6.85668	4.56374	5.87667	13.6235	1.80299	2.48298	1.86932	1.95536	2.83427	2.08761
ENSMUSG00000099843	Gm7160	ENSMUST00000188519,ENSMUST00000185535	lncRNA	10.2103	11.5647	10.5557	6.10475	9.29074	6.93908	4.2331	2.7087	3.40311	3.36322	3.27407	2.60951
ENSMUSG00000025900	Rp1	ENSMUST00000027032,ENSMUST00000208660,ENSMUST00000208793	retained_intron,protein_coding	0	0	0	0	0	0.127323	0.235172	0.112863	0.143794	0.782143	0.390933	0.173967
ENSMUSG00000026072	Il1r1	ENSMUST00000114795,ENSMUST00000027241,ENSMUST00000195402	processed_transcript,protein_coding	2.94194	4.39783	4.51097	10.787	11.9772	11.459	4.46827	5.86885	4.98484	2.81572	6.10833	2.60951
ENSMUSG00000103560	Gm38070	ENSMUST00000191850	TEC	0	0	0	0	0	0	0	0	0	0	0.0488667	0
ENSMUSG00000025902	Sox17	ENSMUST00000191647,ENSMUST00000192913,ENSMUST00000192650,ENSMUST00000027035,ENSMUST00000192505,ENSMUST00000116652,ENSMUST00000195555,ENSMUST00000191939	retained_intron,protein_coding	18.1131	17.0212	13.3525	40.8366	47.741	39.2153	57.6956	69.2976	55.0729	86.9743	106.48	85.418
ENSMUSG00000104238	Gm37587	ENSMUST00000194935,ENSMUST00000193450	retained_intron,lncRNA	0	0	0	0	0.0559683	0.0636613	0.0783907	0	0.0479312	0	0	0
ENSMUSG00000102269	Gm7357	ENSMUST00000195361	processed_pseudogene	0	0.162883	0.180439	0.177808	0.0559683	0.127323	0	0	0.0479312	0	0.0488667	0.173967
ENSMUSG00000103003	Gm38076	ENSMUST00000193889	processed_pseudogene	0	0	0	0	0	0	0	0	0	0	0	0.173967
ENSMUSG00000104328	Gm37323	ENSMUST00000195771	lncRNA	0	0	0.0902194	0	0	0	0	0	0.143794	0	0	0
ENSMUSG00000102735	Gm7369	ENSMUST00000192738	processed_pseudogene	0	0	0	0	0	0.0636613	0	0	0	0	0	0
ENSMUSG00000098104	Gm6085	ENSMUST00000182774	processed_pseudogene	0.173055	0.244324	0.180439	0.0592694	0.111937	0.127323	0.470344	0.9029	0.0958623	0.0782143	0.195467	0
ENSMUSG00000102175	Gm6119	ENSMUST00000193443	processed_pseudogene	0	0	0	0	0	0	0	0	0.0479312	0	0.0488667	0
ENSMUSG00000103922	Gm6123	ENSMUST00000193658	processed_pseudogene	3.92259	4.23495	5.41317	3.79324	2.18276	2.73743	3.60597	5.4174	3.97829	3.75429	4.34913	2.26158
ENSMUSG00000038866	Zcchc2	ENSMUST00000119166,ENSMUST00000118196,ENSMUST00000186983,ENSMUST00000188954,ENSMUST00000131830	nonsense_mediated_decay,protein_coding	46.0327	44.1412	45.7413	56.1874	61.6211	66.1441	20.46	23.024	24.8763	31.4422	30.0041	33.2278
ENSMUSG00000070942	Il1rl2	ENSMUST00000192551,ENSMUST00000193388,ENSMUST00000095020,ENSMUST00000194296	retained_intron,protein_coding	0.0576851	0.244324	0	0.177808	0.111937	0.190984	0	0	0.0479312	0	0	0
ENSMUSG00000097612	Gm26509	ENSMUST00000180947	processed_pseudogene	0	0	0	0.0592694	0	0	0	0	0	0	0	0
ENSMUSG00000101583	Gm20753	ENSMUST00000190105	lncRNA	0	0	0	0.0592694	0	0.0636613	0	0	0	0	0	0
ENSMUSG00000044340	Phlpp1	ENSMUST00000124895,ENSMUST00000061047,ENSMUST00000135810	processed_transcript,retained_intron,protein_coding	11.6524	12.7048	12.8112	17.6623	18.4695	15.597	17.3244	20.541	15.6735	18.4586	20.8661	18.9624
ENSMUSG00000057329	Bcl2	ENSMUST00000112751,ENSMUST00000189999	protein_coding	31.6691	40.5578	33.3812	45.4004	43.3195	36.7962	55.8926	53.4968	63.3171	103.712	100.421	100.379
ENSMUSG00000033845	Mrpl15	ENSMUST00000132625,ENSMUST00000045689,ENSMUST00000156816,ENSMUST00000130201,ENSMUST00000192286,ENSMUST00000146665,ENSMUST00000115538	nonsense_mediated_decay,processed_transcript,retained_intron,protein_coding	49.2054	47.3988	46.7337	47.8304	52.7222	46.9184	50.4052	47.9666	45.8222	53.4986	52.6783	49.2328
ENSMUSG00000054006	D630008O14Rik	ENSMUST00000149909,ENSMUST00000144260	lncRNA	0.0576851	0.0814413	0.451097	0.177808	0.391778	0	0.391954	0	0.383449	0.156429	0.342067	0.347935
ENSMUSG00000102275	Gm37144	ENSMUST00000195445	TEC	0	0.162883	0	0.118539	0.0559683	0.0636613	0	0	0.287587	0.156429	0.0488667	0
ENSMUSG00000103348	Gm37053	ENSMUST00000192399	TEC	0	0	0	0	0.0559683	0	0	0	0	0.0782143	0	0
ENSMUSG00000009905	Kdsr	ENSMUST00000187319,ENSMUST00000187617,ENSMUST00000010049	retained_intron,protein_coding	11.7101	13.845	12.2698	20.2109	20.2605	20.6262	44.0556	40.0662	50.5195	38.1686	36.3079	39.6646
ENSMUSG00000026069	Il1rl1	ENSMUST00000053043,ENSMUST00000174335,ENSMUST00000173514,ENSMUST00000097772,ENSMUST00000173881	protein_coding	0.346111	0.162883	0.360878	1.3632	0.895493	4.51995	0.156781	0	0.479312	0.391072	0.342067	0.869837
ENSMUSG00000009907	Vps4b	ENSMUST00000147705,ENSMUST00000112736,ENSMUST00000127606,ENSMUST00000094646,ENSMUST00000126057,ENSMUST00000190531	processed_transcript,retained_intron,protein_coding	141.271	163.86	148.501	183.557	177.14	169.275	129.972	114.104	121.122	122.405	119.772	125.604
ENSMUSG00000067006	Serpinb5	ENSMUST00000112729,ENSMUST00000188745,ENSMUST00000086701,ENSMUST00000112730	protein_coding	0	0	0	0	0	0.0636613	0	0	0	0	0	0
ENSMUSG00000026395	Ptprc	ENSMUST00000182138,ENSMUST00000188596,ENSMUST00000186628,ENSMUST00000193650,ENSMUST00000182755,ENSMUST00000185570,ENSMUST00000183301,ENSMUST00000183229,ENSMUST00000195533,ENSMUST00000182283,ENSMUST00000187586,ENSMUST00000112036,ENSMUST00000183262	retained_intron,protein_coding	3.28805	2.03603	2.07505	2.60785	0.559683	27.9473	0.156781	0.112863	1.00655	0.391072	0.195467	0.869837
ENSMUSG00000026068	Il18rap	ENSMUST00000027237,ENSMUST00000159724,ENSMUST00000163057,ENSMUST00000160468	retained_intron,protein_coding	22.3818	23.618	24.0886	38.8807	33.9168	40.4249	45.8586	41.6463	40.5018	37.8557	29.2711	36.8811
ENSMUSG00000104291	A130071D04Rik	ENSMUST00000194467	TEC	0	0	0	0	0	0	0	0.112863	0	0	0	0
ENSMUSG00000091993	B930036N10Rik	ENSMUST00000181170,ENSMUST00000165827	lncRNA	0.11537	0.162883	0	0.118539	0.111937	0.127323	0.313563	0.112863	0.431381	0	0.244333	0.521902
ENSMUSG00000102822	1700113B19Rik	ENSMUST00000191817	TEC	0.0576851	0	0	0.0592694	0	0.0636613	0	0	0	0	0	0
ENSMUSG00000060244	Alyref2	ENSMUST00000081527	protein_coding	0.922962	0.65153	1.53373	1.83735	1.84695	1.46421	2.35172	2.48298	1.5338	1.79893	2.00353	1.0438
ENSMUSG00000026065	Slc9a4	ENSMUST00000192454,ENSMUST00000192849,ENSMUST00000193371,ENSMUST00000027233	processed_transcript,retained_intron,protein_coding	0.749907	0.407207	0.451097	0.474155	0.111937	5.34755	0.0783907	0	0	0	0.0977333	0.347935
ENSMUSG00000025903	Lypla1	ENSMUST00000115529,ENSMUST00000137887,ENSMUST00000134384,ENSMUST00000150971,ENSMUST00000119612,ENSMUST00000027036,ENSMUST00000131119,ENSMUST00000141278	nonsense_mediated_decay,retained_intron,protein_coding	46.1481	60.1037	51.8762	57.195	54.1773	60.0326	60.3609	57.2213	69.0209	54.8282	64.6506	61.4105
ENSMUSG00000026062	Slc9a2	ENSMUST00000027231,ENSMUST00000192345,ENSMUST00000192294	retained_intron,protein_coding	0.11537	0.325765	0.0902194	0.296347	0.391778	0.127323	0	0.112863	0.287587	0	0	0
ENSMUSG00000104217	Gm37988	ENSMUST00000155020	nonsense_mediated_decay	0	0	0	0	0	0	0	0.112863	0	0	0	0.347935
ENSMUSG00000103270	Gm37915	ENSMUST00000195134	lncRNA	0.346111	0.0814413	0.180439	0.237078	0.167905	0.381968	0	0.338588	0.239656	0	0.0488667	0
ENSMUSG00000041945	Mfsd9	ENSMUST00000144385,ENSMUST00000131390,ENSMUST00000039672	nonsense_mediated_decay,retained_intron,protein_coding	5.71083	8.71422	6.9469	8.83114	8.33928	11.0134	8.77976	7.2232	7.28554	8.29072	7.6232	5.91489
ENSMUSG00000026393	Nek7	ENSMUST00000187407,ENSMUST00000186017,ENSMUST00000027642,ENSMUST00000191549	retained_intron,protein_coding	86.5854	111.33	95.2717	85.3479	81.9936	94.6006	144.788	134.306	148.011	110.517	105.601	94.4643
ENSMUSG00000099510	Gm28501	ENSMUST00000188729	lncRNA	0.173055	0.325765	0.451097	0.118539	0.167905	0.190984	0.470344	0.338588	0.335518	0.156429	0.1466	0
ENSMUSG00000026327	Serpinb11	ENSMUST00000027566,ENSMUST00000191425	protein_coding	0	0	0	0	0	0	0.0783907	0	0.0479312	0.0782143	0.342067	0.173967
ENSMUSG00000079588	Tmem182	ENSMUST00000114765	protein_coding	0.11537	0.162883	0.180439	0.118539	0.111937	0.0636613	0.156781	0	0.0958623	0.156429	0.0977333	0
ENSMUSG00000033813	Tcea1	ENSMUST00000165720,ENSMUST00000081551	protein_coding	123.331	107.665	120.172	83.155	89.9411	89.6351	63.5749	67.6046	68.3019	50.6829	59.2753	49.0588
ENSMUSG00000062588	Gm6104	ENSMUST00000078030	processed_pseudogene	0.11537	0.0814413	0.180439	0.0592694	0.111937	0.0636613	0	0.225725	0.0479312	0	0.1466	0
ENSMUSG00000103280	Gm37277	ENSMUST00000194052	TEC	0	0.162883	0.0902194	0.0592694	0.0559683	0.127323	0	0	0.335518	0.312857	0.1466	0
ENSMUSG00000026193	Fn1	ENSMUST00000186985,ENSMUST00000055226,ENSMUST00000186879,ENSMUST00000189821,ENSMUST00000185408,ENSMUST00000186575,ENSMUST00000188894,ENSMUST00000187938,ENSMUST00000188674,ENSMUST00000190780,ENSMUST00000189160,ENSMUST00000187627,ENSMUST00000186736,ENSMUST00000186129,ENSMUST00000188092,ENSMUST00000186940,ENSMUST00000186613	nonsense_mediated_decay,retained_intron,protein_coding	1116.32	1091.15	969.318	923.595	955.715	706.258	1403.66	1418	1238.4	1489.51	1518.97	1547.61
ENSMUSG00000062345	Serpinb2	ENSMUST00000143832,ENSMUST00000064916,ENSMUST00000009356,ENSMUST00000146597	nonsense_mediated_decay,protein_coding	2.42278	1.95459	2.25549	0.829772	0.67162	0.50929	0	0	0	0	0	0
ENSMUSG00000073652	Apol7d	ENSMUST00000126516,ENSMUST00000097699,ENSMUST00000125934,ENSMUST00000127218	lncRNA	3.51879	2.11747	3.06746	1.95589	2.46261	1.27323	2.90046	3.49874	3.21139	2.34643	1.9058	2.26158
ENSMUSG00000092572	Serpinb10	ENSMUST00000182198,ENSMUST00000194951,ENSMUST00000172762	polymorphic_pseudogene,processed_transcript,protein_coding	0.11537	0	0.270658	0.0592694	0.223873	0.190984	0.156781	0.112863	0.143794	0	0.1466	0.173967
ENSMUSG00000101834	Gm5829	ENSMUST00000191383	processed_pseudogene	0.0576851	0	0	0	0	0	0	0	0	0	0	0
ENSMUSG00000100319	Gm5256	ENSMUST00000191412	processed_pseudogene	0	0	0	0.0592694	0.0559683	0	0	0	0	0	0	0
ENSMUSG00000002459	Rgs20	ENSMUST00000156289,ENSMUST00000118000,ENSMUST00000002533,ENSMUST00000147158,ENSMUST00000170566,ENSMUST00000133521,ENSMUST00000119256	nonsense_mediated_decay,processed_transcript,retained_intron,protein_coding	0.403796	0.488648	0.0902194	0.592694	0.727588	0.381968	0.313563	0.112863	0.287587	0.312857	0.1466	0
ENSMUSG00000099707	Gm8883	ENSMUST00000188676,ENSMUST00000189680,ENSMUST00000187594,ENSMUST00000188258	lncRNA	0	0	0	0	0	0	0.0783907	0	0	0	0	0
ENSMUSG00000101211	Gm28818	ENSMUST00000189983,ENSMUST00000187553	lncRNA	0	0	0	0	0	0	0	0	0	0	0.0488667	0
ENSMUSG00000101848	4933417E11Rik	ENSMUST00000188213	lncRNA	0.0576851	0	0	0	0	0	0	0	0	0	0	0
ENSMUSG00000101496	Gm8885	ENSMUST00000189382	processed_pseudogene	0.0576851	0	0.0902194	0.237078	0.0559683	0	0.156781	0	0.191725	0.156429	0.0488667	0
ENSMUSG00000019230	Lhx9	ENSMUST00000093486,ENSMUST00000194557,ENSMUST00000112026,ENSMUST00000046870,ENSMUST00000019374,ENSMUST00000192425,ENSMUST00000112030	nonsense_mediated_decay,retained_intron,protein_coding	0.173055	0.162883	0.180439	0	0	0.127323	0.0783907	0.112863	0.191725	0	0.1466	0
ENSMUSG00000102123	Gm4319	ENSMUST00000191139	lncRNA	0.0576851	0	0	0	0	0	0.0783907	0	0	0	0	0
ENSMUSG00000039395	Mreg	ENSMUST00000048860	protein_coding	0.288426	0.162883	0.180439	0.296347	0.67162	0.318306	0.391954	0.112863	0.575174	0.234643	0.488667	0.173967
ENSMUSG00000079283	2310009B15Rik	ENSMUST00000195075,ENSMUST00000112025,ENSMUST00000193374	nonsense_mediated_decay,retained_intron,protein_coding	7.61444	3.50198	4.42075	4.50447	3.47004	2.61011	4.86023	7.67465	4.26587	4.14536	3.86047	2.08761
ENSMUSG00000026315	Serpinb8	ENSMUST00000123086,ENSMUST00000000514,ENSMUST00000112706,ENSMUST00000151283	retained_intron,protein_coding	6.74916	5.1308	6.31536	5.45278	5.14909	5.02924	5.9577	6.99748	7.57313	3.91072	5.61967	4.52315
ENSMUSG00000102365	Gm37045	ENSMUST00000192016	TEC	0	0.0814413	0	0	0.111937	0	0.0783907	0.112863	0.0479312	0.0782143	0	0
ENSMUSG00000060679	Mrps9	ENSMUST00000202358,ENSMUST00000185376,ENSMUST00000201108,ENSMUST00000188174,ENSMUST00000185523,ENSMUST00000057208,ENSMUST00000187414	nonsense_mediated_decay,processed_transcript,retained_intron,protein_coding	25.7276	20.116	20.3896	21.2184	25.6895	21.9631	29.3965	28.6671	31.1553	26.7493	25.5084	23.6596
ENSMUSG00000004707	Ly9	ENSMUST00000004827,ENSMUST00000146596,ENSMUST00000068878,ENSMUST00000143463,ENSMUST00000111277	nonsense_mediated_decay,retained_intron,protein_coding	1.96129	1.22162	1.44351	2.78566	0.67162	33.5495	0.0783907	0	0.143794	0.234643	0	0.173967
ENSMUSG00000026189	Pecr	ENSMUST00000097698,ENSMUST00000027381,ENSMUST00000134840,ENSMUST00000129458	nonsense_mediated_decay,protein_coding	2.7112	2.28036	1.89461	1.65954	1.95889	2.73743	2.27333	2.93443	2.73208	3.51964	2.199	3.65331
ENSMUSG00000041907	Gpr45	ENSMUST00000114761,ENSMUST00000179655,ENSMUST00000179766,ENSMUST00000187998,ENSMUST00000188621	processed_transcript,protein_coding	0	0	0	0	0.0559683	0	0	0	0	0	0.0488667	0
ENSMUSG00000026188	Tmem169	ENSMUST00000141783,ENSMUST00000027380	protein_coding	0	0	0	0.0592694	0.0559683	0.0636613	0	0	0.0479312	0	0.1466	0
ENSMUSG00000026187	Xrcc5	ENSMUST00000027379	protein_coding	3.8649	3.50198	4.33053	4.08959	4.02972	4.90192	9.09333	8.57755	9.29865	7.35215	7.86753	8.0025
ENSMUSG00000039372	Marchf4	ENSMUST00000047786	protein_coding	0	0	0	0.118539	0.111937	0.190984	0.0783907	0	0	0	0.0488667	0.173967
ENSMUSG00000085812	Gm15843	ENSMUST00000146593	processed_pseudogene	0	0.0814413	0.0902194	0.0592694	0	0	0	0.112863	0.0479312	0	0	0
ENSMUSG00000033793	Atp6v1h	ENSMUST00000192029,ENSMUST00000194676,ENSMUST00000194301,ENSMUST00000192698,ENSMUST00000192847,ENSMUST00000192142,ENSMUST00000044369,ENSMUST00000194978	retained_intron,protein_coding	115.14	115.728	111.241	100.343	105.5	107.651	80.1937	81.8253	80.8599	69.3761	68.902	72.7184
ENSMUSG00000070939	Tgfbrap1	ENSMUST00000189010,ENSMUST00000095014,ENSMUST00000188728,ENSMUST00000188598,ENSMUST00000187872,ENSMUST00000187525,ENSMUST00000190427,ENSMUST00000186694	retained_intron,protein_coding	19.3822	21.8263	20.6603	29.694	28.208	30.6211	22.5765	22.0082	26.9852	23.8554	31.7145	27.6608
ENSMUSG00000041878	8430432A02Rik	ENSMUST00000039080	lncRNA	0.230741	0.0814413	0.180439	0.0592694	0	0.0636613	0.0783907	0.112863	0.143794	0.156429	0.1466	0
ENSMUSG00000010290	AI597479	ENSMUST00000010434	protein_coding	9.05657	11.4018	9.47304	16.7732	13.7122	17.1885	19.049	17.268	18.2138	16.5032	16.6147	15.1352
ENSMUSG00000038179	Slamf7	ENSMUST00000111276,ENSMUST00000194791,ENSMUST00000194531,ENSMUST00000192024,ENSMUST00000192195	protein_coding	1.21139	0.895854	0.811975	0.237078	0.279842	12.5413	0	0	0.0479312	0	0	0
ENSMUSG00000103219	Gm37787	ENSMUST00000192524	lncRNA	0	0	0	0	0	0.127323	0	0	0	0	0	0
ENSMUSG00000103083	A630035G10Rik	ENSMUST00000194143,ENSMUST00000194468	retained_intron,lncRNA	0	0	0	0	0	0	0.0783907	0	0	0	0	0
ENSMUSG00000008136	Fhl2	ENSMUST00000187357,ENSMUST00000008280,ENSMUST00000185893	protein_coding	14.0175	11.5647	11.097	4.86009	8.17138	4.13798	15.2862	11.7377	11.168	11.5757	8.11186	10.786
ENSMUSG00000094497	Gm8210	ENSMUST00000178557	processed_pseudogene	50.0707	24.1066	50.4327	30.583	20.9881	24.7006	35.1974	46.0479	32.8329	30.2689	33.8157	32.7059
ENSMUSG00000015355	Cd48	ENSMUST00000015499,ENSMUST00000068584	protein_coding	0	0	0	0	0	0.381968	0	0	0	0	0	0
ENSMUSG00000059058	Tma7-ps	ENSMUST00000118448	processed_pseudogene	1.44213	0.814413	1.26307	0.592694	0.503715	0.50929	0.470344	1.24149	0.862761	0.782143	0.781866	1.0438
ENSMUSG00000056268	Dennd1b	ENSMUST00000198759,ENSMUST00000196816,ENSMUST00000200533,ENSMUST00000168527,ENSMUST00000199634,ENSMUST00000200295,ENSMUST00000200429,ENSMUST00000198418,ENSMUST00000094505	nonsense_mediated_decay,processed_transcript,retained_intron,protein_coding	3.63416	4.39783	4.60119	7.23087	6.32442	10.3131	8.4662	8.23896	7.71692	7.43036	9.43126	5.21902
ENSMUSG00000066877	Nck2	ENSMUST00000114744,ENSMUST00000086421,ENSMUST00000187435,ENSMUST00000124817,ENSMUST00000202540,ENSMUST00000136648	processed_transcript,protein_coding	5.94157	4.7236	4.60119	8.17918	9.40268	9.54919	6.34965	7.78751	9.63417	16.6597	20.8661	15.831
ENSMUSG00000103945	Gm38228	ENSMUST00000193169	TEC	0.0576851	0	0.0902194	0.355616	0.0559683	0.127323	0	0	0.0958623	0.312857	0.244333	0
ENSMUSG00000104436	Gm37423	ENSMUST00000194246	retained_intron	0	0	0.0902194	0	0	0	0	0	0	0	0.0488667	0
ENSMUSG00000104900	4930596I21Rik	ENSMUST00000200494	lncRNA	0.11537	0	0	0	0	0	0	0	0	0	0	0
ENSMUSG00000102243	Gm37718	ENSMUST00000191655	TEC	0	0	0.0902194	0	0	0	0	0	0	0	0	0
ENSMUSG00000039354	Smarcal1	ENSMUST00000152225,ENSMUST00000133123,ENSMUST00000047615,ENSMUST00000136498,ENSMUST00000152814,ENSMUST00000156797,ENSMUST00000126832,ENSMUST00000145868,ENSMUST00000150725	retained_intron,protein_coding	21.978	19.9531	23.4571	24.0041	23.9544	24.4459	24.066	28.8928	21.0418	25.3414	28.4404	24.8773
ENSMUSG00000025907	Rb1cc1	ENSMUST00000160871,ENSMUST00000161327,ENSMUST00000162795,ENSMUST00000159349,ENSMUST00000160062,ENSMUST00000027040,ENSMUST00000162418,ENSMUST00000162210,ENSMUST00000161183,ENSMUST00000162257,ENSMUST00000159661,ENSMUST00000159206,ENSMUST00000159530,ENSMUST00000159802,ENSMUST00000159906,ENSMUST00000159656	nonsense_mediated_decay,processed_transcript,retained_intron,protein_coding	52.8973	55.8687	48.087	57.1357	54.4012	56.3402	39.8225	43.1135	41.1249	46.9286	43.1981	47.1452
ENSMUSG00000033964	Zbtb41	ENSMUST00000039867,ENSMUST00000199011,ENSMUST00000200243	nonsense_mediated_decay,protein_coding	21.0551	23.8623	20.7505	33.2501	30.6147	35.905	30.6508	38.8247	38.5846	39.8893	41.8787	37.5769
ENSMUSG00000090031	4732440D04Rik	ENSMUST00000097832,ENSMUST00000191825,ENSMUST00000159618	lncRNA	0.576851	1.05874	1.08263	1.24466	1.17533	0.572951	0.705517	0.677175	1.05449	1.40786	0.830733	0.695869
ENSMUSG00000103355	Gm2147	ENSMUST00000193588	processed_pseudogene	0	0	0	0.177808	0.0559683	0	0	0.225725	0	0	0.0488667	0
ENSMUSG00000103845	Gm19026	ENSMUST00000194240	processed_pseudogene	0	0.0814413	0	0.118539	0.0559683	1.33689	0.0783907	0	0	0	0	0.173967
ENSMUSG00000046330	Rpl37a	ENSMUST00000211963,ENSMUST00000212335,ENSMUST00000212432,ENSMUST00000059980	nonsense_mediated_decay,retained_intron,protein_coding	396.816	219.403	333.271	254.444	345.325	190.602	478.576	333.509	282.027	321.539	309.815	294.353
ENSMUSG00000026185	Igfbp5	ENSMUST00000027377,ENSMUST00000137339	processed_transcript,protein_coding	0	0	0.360878	0	0.0559683	0	0.548735	0.790038	0.718968	0.156429	0.781866	0.695869
ENSMUSG00000101968	1700027A15Rik	ENSMUST00000188349,ENSMUST00000190525,ENSMUST00000191122,ENSMUST00000185768,ENSMUST00000188793	lncRNA	0	0	0	0	0	0.0636613	0	0	0	0	0	0
ENSMUSG00000026556	Vangl2	ENSMUST00000138714,ENSMUST00000153662,ENSMUST00000027837,ENSMUST00000148363,ENSMUST00000111263,ENSMUST00000111264	processed_transcript,protein_coding	4.38407	4.23495	2.61636	7.34941	6.82814	10.0585	7.91747	10.4962	12.8456	13.3746	16.3215	12.8736
ENSMUSG00000051251	Nhlh1	ENSMUST00000059794	protein_coding	0	0.0814413	0	0.0592694	0	0	0	0	0	0	0.0488667	0
ENSMUSG00000033952	Aspm	ENSMUST00000197096,ENSMUST00000200083,ENSMUST00000053364,ENSMUST00000199998,ENSMUST00000196272	processed_transcript,retained_intron,protein_coding	3.40342	4.47927	2.70658	1.48174	1.51114	2.92842	4.78184	4.40164	5.46415	3.8325	2.24787	4.00125
ENSMUSG00000003458	Ncstn	ENSMUST00000003550,ENSMUST00000146137,ENSMUST00000122986,ENSMUST00000140643,ENSMUST00000142825,ENSMUST00000135928	nonsense_mediated_decay,retained_intron,protein_coding	121.716	126.234	119.721	134.423	128.559	133.88	118.605	112.975	123.662	139.065	129.79	130.128
ENSMUSG00000104496	Gm5837	ENSMUST00000191844	processed_pseudogene	0.346111	0.244324	0.180439	0.237078	0.223873	0.445629	0.235172	0.45145	0.191725	0.391072	0.195467	0
ENSMUSG00000026553	Copa	ENSMUST00000138407,ENSMUST00000150298,ENSMUST00000152403,ENSMUST00000027833,ENSMUST00000142765,ENSMUST00000126634,ENSMUST00000133909,ENSMUST00000122845,ENSMUST00000135192,ENSMUST00000124289	nonsense_mediated_decay,processed_transcript,retained_intron,protein_coding	452.367	483.354	472.479	412.041	429.557	401.894	382.155	378.541	380.861	394.122	394.794	384.99
ENSMUSG00000102779	Gm38164	ENSMUST00000192810	processed_pseudogene	0.0576851	0	0	0	0	0	0	0	0	0	0	0
ENSMUSG00000103380	Gm37756	ENSMUST00000191834	lncRNA	0.461481	0.325765	0.541317	0.592694	0.895493	0.190984	0.391954	0.112863	0.527243	0.469286	0.488667	0.173967
ENSMUSG00000003464	Pex19	ENSMUST00000147799,ENSMUST00000075895,ENSMUST00000127662,ENSMUST00000133081,ENSMUST00000133546,ENSMUST00000111252	retained_intron,protein_coding	71.0681	77.1249	65.77	73.5533	74.5498	67.099	82.4671	82.7282	88.9603	91.2761	87.3736	81.2428
ENSMUSG00000089803	Gm10171	ENSMUST00000126220	processed_pseudogene	0.11537	0	0.0902194	0	0	0	0	0	0.0479312	0	0.0488667	0
[truncated: 48,551 more rows]

## Sheet: avg
Geneid	Gene name	Transcript ID(s)	Transcript type	LPS	PBS
ENSMUSG00000097426	Gm8941	ENSMUST00000181451	processed_pseudogene	0.554266	0.0210537
ENSMUSG00000102135	Gm37108	ENSMUST00000194605	processed_pseudogene	0.0286101	0
ENSMUSG00000100764	Gm29155	ENSMUST00000186289,ENSMUST00000185910	lncRNA	0	0.0400986
ENSMUSG00000100480	Gm29156	ENSMUST00000187764	lncRNA	0	0.256383
ENSMUSG00000100025	Gm8141	ENSMUST00000190856	processed_pseudogene	0.252037	0.103278
[truncated: 49,939 more rows]

## Sheet: diff
Geneid	Gene name	Transcript ID(s)	Transcript type	PBS/LPS : logFC	PBS/LPS : logCPM	PBS/LPS : PValue	PBS/LPS : QValue
[truncated: 49,944 more rows]

[truncated: 2 more sheets: lib, metadata]
