# Supplementary material for: A novel co-culture model for investigation of the effects of LPS-induced macrophage-derived cytokines on brain endothelial cells
Source: PLoS One. 2023 Jul 13;18(7):e0288497. doi: 10.1371/journal.pone.0288497 (PMC10343049; doi:10.1371/journal.pone.0288497)
Supplement: S2 Table — (XLSX) [file pone.0288497.s009.xlsx]

## Sheet: DEG_up
Title: Upregulated gene list filtered with logFC>1, LPS mean count >2, Q Value (FDR) <0.05)
Geneid	LPS-1	LPS-2	LPS-3	LPS-4	LPS-5	LPS-6	mean.LPS	PBS-1	PBS-2	PBS-3	PBS-4	PBS-5	PBS-6	mean.PBS	gene	Transcript type	PBS/LPS : logFC	logFC	PBS/LPS : logCPM	PBS/LPS : PValue	PBS/LPS : QValue
ENSMUSG00000097426	4	1	3	16	15	15	9	1	0	1	0	0	0	0.333333	Gm8941	processed_pseudogene	-4.1195	4.1195	-1.12497	3.55906e-06	2.28115e-05
ENSMUSG00000070695	17	13	10	17	25	9	15.1667	5	1	9	0	12	1	4.66667	Cntnap5a	protein_coding	-1.59675	1.59675	-0.295338	0.000139479	0.000680589
ENSMUSG00000026483	92	63	37	77	43	557	144.833	25	24	38	21	30	15	25.5	Niban1	nonsense_mediated_decay,processed_transcript,protein_coding	-2.21155	2.21155	2.57056	0.000138906	0.000677935
ENSMUSG00000026482	789	511	468	476	468	982	615.667	181	152	288	214	324	81	206.667	Rgl1	nonsense_mediated_decay,processed_transcript,retained_intron,protein_coding	-1.42226	1.42226	4.82763	1.04167e-13	1.64273e-12
ENSMUSG00000080950	28	19	29	18	32	7	22.1667	7	9	11	9	5	4	7.5	Gm7278	processed_pseudogene	-1.32782	1.32782	0.25324	0.00319348	0.0115933
ENSMUSG00000026480	30	19	20	46	11	337	77.1667	4	1	15	17	6	6	8.16667	Ncf2	retained_intron,protein_coding	-2.9711	2.9711	1.60629	0.000254181	0.0011759
ENSMUSG00000025915	72	44	29	88	114	172	86.5	33	14	61	39	59	13	36.5	Sgk3	nonsense_mediated_decay,processed_transcript,retained_intron,protein_coding	-1.09136	1.09136	2.08845	0.000704661	0.0029528
ENSMUSG00000055067	131	93	73	104	113	124	106.333	24	28	60	39	62	25	39.6667	Smyd3	processed_transcript,protein_coding	-1.23677	1.23677	2.37891	1.78514e-10	2.04591e-09
ENSMUSG00000073643	1477	1075	986	1653	1961	1432	1430.67	506	322	800	612	1073	245	593	Wdfy1	nonsense_mediated_decay,processed_transcript,retained_intron,protein_coding	-1.12133	1.12133	6.0958	2.64656e-22	7.65939e-21
ENSMUSG00000102518	18	18	11	62	47	46	33.6667	0	0	0	0	0	0	0	Gm38339	TEC	-7.947	7.947	0.355112	3.91137e-19	9.5073e-18
ENSMUSG00000026479	252	163	185	253	234	188	212.5	53	39	115	55	61	26	58.1667	Lamc2	retained_intron,protein_coding	-1.70996	1.70996	3.23546	2.88955e-23	8.86417e-22
ENSMUSG00000084817	91	30	40	53	51	35	50	10	15	23	13	25	5	15.1667	Gm5526	processed_pseudogene	-1.53926	1.53926	1.24706	2.44457e-07	1.88956e-06
ENSMUSG00000099858	6	7	4	6	4	6	5.5	3	4	0	0	3	0	1.66667	Gm6652	processed_pseudogene	-1.47379	1.47379	-1.35382	0.01502	0.0455536
ENSMUSG00000100816	49	39	14	66	47	55	45	12	2	15	3	8	2	7	Gm28321	lncRNA	-2.51304	2.51304	0.927021	2.6943e-11	3.34534e-10
ENSMUSG00000026475	7511	5625	4509	6197	6160	4776	5796.33	2368	1068	2760	1585	1554	688	1670.5	Rgs16	protein_coding	-1.61022	1.61022	8.0015	9.33663e-20	2.3571e-18
ENSMUSG00000099568	281	180	179	163	143	59	167.5	71	43	111	37	26	17	50.8333	Gm28513	lncRNA	-1.57727	1.57727	2.96185	3.56339e-05	0.000193767
ENSMUSG00000038608	61	18	41	41	18	544	120.5	1	0	10	7	8	12	6.33333	Dock10	retained_intron,protein_coding	-3.75971	3.75971	2.15175	0.00011754	0.000581863
ENSMUSG00000104181	4	5	3	2	4	5	3.83333	1	0	0	0	3	0	0.666667	Gm8850	processed_pseudogene	-2.19065	2.19065	-1.75887	0.000468184	0.00204642
ENSMUSG00000062939	64	37	32	41	45	27	41	2	3	19	8	9	4	7.5	Stat4	retained_intron,protein_coding	-2.31244	2.31244	0.852436	2.17269e-11	2.72647e-10
ENSMUSG00000026489	19	7	17	44	39	17	23.8333	6	7	11	7	16	1	8	Coq8a	nonsense_mediated_decay,retained_intron,protein_coding	-1.40065	1.40065	0.289219	0.00052018	0.00224905
ENSMUSG00000026166	5	6	9	18	16	5	9.83333	0	0	0	0	0	0	0	Ccl20	protein_coding	-6.23377	6.23377	-1.05928	7.03448e-11	8.34666e-10
ENSMUSG00000045658	424	334	298	705	681	1011	575.5	161	103	219	150	206	79	153	Pid1	processed_transcript,retained_intron,protein_coding	-1.67152	1.67152	4.62511	3.73314e-14	6.14245e-13
ENSMUSG00000118590	1	2	5	26	15	45	15.6667	0	0	1	0	2	0	0.5	Gm15433	protein_coding	-4.58508	4.58508	-0.532068	4.69311e-06	2.95806e-05
ENSMUSG00000099693	9	7	6	17	3	99	23.5	0	1	1	0	0	2	0.666667	Gm29284	unprocessed_pseudogene	-4.46702	4.46702	-0.0337123	6.14822e-05	0.000322043
ENSMUSG00000026104	3022	1931	1901	3099	3468	2848	2711.5	359	248	597	419	558	264	407.5	Stat1	nonsense_mediated_decay,retained_intron,protein_coding	-2.49111	2.49111	6.70996	3.89522e-81	6.50004e-79
ENSMUSG00000060519	3609	2042	1977	3775	3794	3396	3098.83	288	184	454	289	453	160	304.667	Tor3a	nonsense_mediated_decay,processed_transcript,protein_coding	-3.13925	3.13925	6.81035	1.13661e-162	5.5715e-160
ENSMUSG00000038806	2203	1356	1250	1479	1737	1194	1536.5	506	370	749	386	678	211	483.333	Sde2	retained_intron,protein_coding	-1.49328	1.49328	6.11415	4.85085e-28	1.8991e-26
ENSMUSG00000052477	154	39	64	87	64	433	140.167	0	1	5	3	2	0	1.83333	C130026I21Rik	processed_transcript,protein_coding	-6.04811	6.04811	2.28386	7.08808e-18	1.5514e-16
ENSMUSG00000118640	1	1	0	8	2	7	3.16667	0	0	0	0	0	0	0	Gm7582	protein_coding	-4.58747	4.58747	-2.00992	0.0013389	0.00529817
ENSMUSG00000089844	58	30	29	35	24	69	40.8333	0	0	0	0	0	0	0	A530032D15Rik	protein_coding	-8.28493	8.28493	0.631901	9.32872e-27	3.43498e-25
ENSMUSG00000073631	4	4	4	2	2	5	3.5	0	0	0	0	0	0	0	Gm10553	lncRNA	-4.79189	4.79189	-1.93372	3.45001e-06	2.21669e-05
ENSMUSG00000072109	16	9	10	19	19	47	20	0	0	0	0	0	0	0	A530040E14Rik	lncRNA	-7.23088	7.23088	-0.272836	2.44494e-14	4.07703e-13
ENSMUSG00000079457	3	5	3	15	7	32	10.8333	0	0	0	1	0	0	0.166667	Gm7609	protein_coding	-5.05452	5.05452	-0.944685	5.64213e-07	4.10875e-06
ENSMUSG00000090252	7	0	1	4	0	19	5.16667	0	0	0	0	0	1	0.166667	Gm16028	lncRNA	-3.77767	3.77767	-1.62576	0.014542	0.0443614
ENSMUSG00000079455	7	6	6	8	0	39	11	1	0	2	0	1	0	0.666667	Gm16026	transcribed_unprocessed_pseudogene	-3.77931	3.77931	-0.876389	8.53369e-05	0.000435268
ENSMUSG00000091199	15	8	15	23	24	70	25.8333	1	0	0	0	0	0	0.166667	Gm2619	lncRNA	-6.31312	6.31312	0.0479828	1.11177e-12	1.60484e-11
ENSMUSG00000089937	1	2	5	4	6	6	4	0	0	0	0	0	0	0	Gm7281	unprocessed_pseudogene	-4.98123	4.98123	-1.84356	3.93028e-06	2.5034e-05
ENSMUSG00000118591	0	1	0	6	5	12	4	0	0	0	0	0	0	0	Gm52955	protein_coding	-4.8992	4.8992	-1.85227	0.0015469	0.00603498
ENSMUSG00000118607	11	1	4	29	16	72	22.1667	1	0	0	0	0	0	0.166667	Gm7592	protein_coding	-6.02411	6.02411	-0.153419	1.00941e-07	8.2467e-07
ENSMUSG00000094127	9	3	0	4	4	2	3.66667	0	0	0	0	0	0	0	G530012D18Rik	protein_coding	-4.80404	4.80404	-1.91452	5.70091e-05	0.000300485
ENSMUSG00000070034	555	289	274	416	380	632	424.333	15	7	9	10	21	12	12.3333	Sp110	processed_transcript,retained_intron,protein_coding	-4.84989	4.84989	3.87827	2.2202e-70	3.0196e-68
ENSMUSG00000070031	979	464	507	806	762	927	740.833	6	3	4	2	3	1	3.16667	Sp140	nonsense_mediated_decay,processed_transcript,retained_intron,protein_coding	-7.63063	7.63063	4.62044	2.67132e-198	1.96417e-195
ENSMUSG00000073628	7	2	6	4	5	4	4.66667	0	0	0	0	0	0	0	Gm10552	lncRNA	-5.18635	5.18635	-1.72923	6.163e-08	5.1568e-07
ENSMUSG00000090246	40	23	40	51	52	41	41.1667	5	4	9	16	19	7	10	Gm17017	lncRNA	-1.84397	1.84397	0.937832	2.57673e-08	2.27924e-07
ENSMUSG00000002881	3293	2196	1930	2763	2752	2302	2539.33	1093	749	1805	994	1487	441	1094.83	Nab1	processed_transcript,retained_intron,protein_coding	-1.05705	1.05705	6.95972	5.06354e-27	1.89412e-25
ENSMUSG00000026222	1007	593	612	1098	920	1087	886.167	23	15	39	48	53	35	35.5	Sp100	nonsense_mediated_decay,processed_transcript,retained_intron,protein_coding	-4.36384	4.36384	4.94263	8.26064e-72	1.15693e-69
ENSMUSG00000026094	1261	1016	792	827	889	731	919.333	87	58	136	41	64	14	66.6667	Stk17b	retained_intron,protein_coding	-3.68138	3.68138	5.07462	2.35981e-44	1.67746e-42
ENSMUSG00000067780	3	0	0	15	9	14	6.83333	0	1	1	2	2	0	1	Pi15	protein_coding	-2.38814	2.38814	-1.29715	0.0139169	0.0427036
ENSMUSG00000022995	7	6	9	7	10	12	8.5	3	1	5	0	3	1	2.16667	Enah	retained_intron,protein_coding	-1.77737	1.77737	-0.971267	0.000100636	0.000505307
ENSMUSG00000104378	5	4	6	7	3	3	4.66667	0	0	0	0	0	0	0	Gm37510	TEC	-5.19565	5.19565	-1.72562	1.10719e-07	8.99557e-07
ENSMUSG00000025934	63	31	26	78	96	69	60.5	16	18	37	13	26	8	19.6667	Gsta3	retained_intron,protein_coding	-1.40343	1.40343	1.50922	1.17872e-06	8.1571e-06
ENSMUSG00000099760	41	28	30	27	22	37	30.8333	12	5	10	5	10	2	7.33333	Gm28800	lncRNA	-1.91643	1.91643	0.5606	1.05897e-08	9.79805e-08
ENSMUSG00000048495	223	121	122	154	175	125	153.333	60	47	108	68	99	23	67.5	Tyw5	nonsense_mediated_decay,processed_transcript,retained_intron,protein_coding	-1.03179	1.03179	2.94475	3.34475e-10	3.71553e-09
ENSMUSG00000039384	601	437	402	384	376	274	412.333	108	55	141	104	112	54	95.6667	Dusp10	protein_coding	-1.92708	1.92708	4.16032	5.99189e-19	1.43421e-17
ENSMUSG00000103308	6	2	2	14	8	7	6.5	0	0	2	0	0	0	0.333333	Gm37800	lncRNA	-3.70243	3.70243	-1.42244	4.40657e-06	2.7894e-05
ENSMUSG00000042554	10	7	3	10	17	17	10.6667	2	0	2	0	3	0	1.16667	Zp3r	protein_coding	-2.91324	2.91324	-0.877839	7.81126e-08	6.45787e-07
ENSMUSG00000038305	4	0	7	8	2	4	4.16667	0	0	0	0	0	0	0	Spats2l	retained_intron,protein_coding	-5.05353	5.05353	-1.81334	4.11883e-05	0.000221766
ENSMUSG00000026420	22507	15438	14125	11729	11890	7842	13921.8	1393	883	1911	284	331	141	823.833	Il24	nonsense_mediated_decay,protein_coding	-3.96826	3.96826	8.97936	1.18354e-15	2.19964e-14
ENSMUSG00000014226	3567	2156	2221	2312	2806	1870	2488.67	612	425	947	528	963	254	621.5	Cacybp	retained_intron,protein_coding	-1.86002	1.86002	6.72762	1.02845e-41	6.74048e-40
ENSMUSG00000026416	5	3	3	1	3	1	2.66667	1	0	0	0	0	0	0.166667	Il20	protein_coding	-3.13928	3.13928	-2.07038	0.000919288	0.003765
ENSMUSG00000016524	897	533	672	406	387	212	517.833	1	1	4	0	1	0	1.16667	Il19	protein_coding	-8.59991	8.59991	4.18649	3.4273e-54	3.2386e-52
ENSMUSG00000102856	2	4	0	4	6	1	2.83333	0	1	0	0	1	0	0.333333	Gm37084	TEC	-2.52501	2.52501	-2.00724	0.00796554	0.0261178
ENSMUSG00000016526	223	123	153	114	150	85	141.333	25	14	43	29	23	10	24	Dyrk3	protein_coding	-2.408	2.408	2.55383	1.37068e-17	2.95336e-16
ENSMUSG00000026615	14597	10260	8776	10627	9885	8537	10447	3998	2668	5759	2731	3662	1353	3361.83	Eprs	nonsense_mediated_decay,retained_intron,protein_coding	-1.46641	1.46641	8.89611	1.3053e-18	3.07124e-17
ENSMUSG00000104302	1	5	1	3	3	4	2.83333	0	0	0	0	0	0	0	Gm36975	lncRNA	-4.50056	4.50056	-2.0709	7.56323e-05	0.000390167
ENSMUSG00000103632	7	2	6	2	3	3	3.83333	2	0	1	0	1	0	0.666667	Gm38329	TEC	-2.20326	2.20326	-1.75611	0.00322125	0.011682
ENSMUSG00000026259	354	325	238	400	510	313	356.667	131	56	113	81	123	42	91	Ngef	retained_intron,protein_coding	-1.76335	1.76335	3.94644	2.92334e-24	9.4353e-23
ENSMUSG00000079434	39	24	26	56	65	52	43.6667	3	5	6	1	4	0	3.16667	Neu2	protein_coding	-3.54943	3.54943	0.791963	4.81536e-21	1.28751e-19
ENSMUSG00000026430	316	243	210	229	236	201	239.167	82	45	105	25	42	11	51.6667	Rassf5	processed_transcript,protein_coding	-2.08749	2.08749	3.34358	1.64566e-12	2.30755e-11
ENSMUSG00000042349	4335	2780	2501	4783	4917	3383	3783.17	91	59	113	39	81	13	66	Ikbke	retained_intron,protein_coding	-5.67239	5.67239	6.97455	4.7252e-152	2.05887e-149
ENSMUSG00000102027	12	8	10	5	18	10	10.5	0	0	0	0	0	1	0.166667	Gm28914	lncRNA	-5.04745	5.04745	-0.968476	2.37187e-10	2.68177e-09
ENSMUSG00000102055	15	11	11	18	22	7	14	0	0	0	0	0	0	0	Gm28913	lncRNA	-6.73668	6.73668	-0.68179	7.49102e-16	1.41458e-14
ENSMUSG00000026064	113	77	53	44	47	16	58.3333	7	9	17	11	12	6	10.3333	Ptp4a1	retained_intron,protein_coding	-2.3119	2.3119	1.35194	1.12013e-07	9.0881e-07
ENSMUSG00000117310	180	148	86	97	100	92	117.167	37	11	49	36	44	20	32.8333	Ptp4a1	protein_coding	-1.67611	1.67611	2.42525	8.83235e-10	9.33167e-09
ENSMUSG00000086727	4	1	2	4	2	1	2.33333	0	0	0	0	0	0	0	4931428L18Rik	processed_transcript,protein_coding	-4.22208	4.22208	-2.18483	0.000274566	0.00126029
ENSMUSG00000050217	161	82	93	225	223	231	169.167	2	0	2	3	6	1	2.33333	Lgsn	protein_coding	-5.92371	5.92371	2.53548	4.33532e-57	4.41583e-55
ENSMUSG00000042268	13	5	5	27	31	13	15.6667	2	0	2	0	3	2	1.5	Slc26a9	nonsense_mediated_decay,retained_intron,protein_coding	-3.03752	3.03752	-0.467451	1.47077e-06	1.00045e-05
ENSMUSG00000102248	4	6	3	3	3	0	3.16667	0	0	0	0	0	0	0	Gm30280	processed_pseudogene	-4.68351	4.68351	-1.99948	9.1078e-05	0.000461945
ENSMUSG00000066595	468	298	252	275	282	273	308	94	66	227	89	171	37	114	Flvcr1	nonsense_mediated_decay,retained_intron,protein_coding	-1.3586	1.3586	3.85555	1.07762e-13	1.69262e-12
ENSMUSG00000097845	19	6	13	5	13	3	9.83333	0	0	4	1	3	0	1.33333	A230020J21Rik	lncRNA	-2.74685	2.74685	-0.930062	1.22718e-05	7.23305e-05
ENSMUSG00000009772	15	8	18	11	14	35	16.8333	0	1	2	0	2	0	0.833333	Nuak2	processed_transcript,retained_intron,protein_coding	-4.05644	4.05644	-0.406617	1.05911e-10	1.23856e-09
ENSMUSG00000026628	4760	2606	2630	2225	2793	2714	2954.67	714	460	877	423	538	196	534.667	Atf3	processed_transcript,protein_coding	-2.28361	2.28361	6.89847	2.04867e-26	7.38179e-25
ENSMUSG00000070738	2138	1550	1291	2611	2959	2288	2139.5	575	419	882	1016	1426	423	790.167	Dgkd	retained_intron,protein_coding	-1.22125	1.22125	6.63438	8.40039e-13	1.22537e-11
ENSMUSG00000090124	522	510	440	739	918	865	665.667	298	168	484	301	368	101	286.667	Ugt1a7c	nonsense_mediated_decay,protein_coding	-1.06466	1.06466	5.01883	2.32155e-12	3.20186e-11
ENSMUSG00000062310	1	0	0	1	1	16	3.16667	0	0	0	0	0	0	0	Glrp1	protein_coding	-4.59055	4.59055	-2.00771	0.0139795	0.0428789
ENSMUSG00000049866	685	430	406	740	790	595	607.667	221	175	453	234	408	103	265.667	Arl4c	nonsense_mediated_decay,protein_coding	-1.03963	1.03963	4.88616	2.04982e-21	5.59514e-20
ENSMUSG00000036206	1552	913	869	906	1002	632	979	395	324	681	325	542	140	401.167	Sh3bp4	processed_transcript,protein_coding	-1.15068	1.15068	5.57307	2.60494e-10	2.92841e-09
ENSMUSG00000096992	52	31	28	24	26	10	28.5	7	6	33	20	9	1	12.6667	Gm26788	retained_intron,lncRNA	-1.1366	1.1366	0.640788	0.0123597	0.0385181
ENSMUSG00000026586	644	629	479	655	666	626	616.5	109	41	126	52	95	32	75.8333	Prrx1	processed_transcript,retained_intron,protein_coding	-2.88036	2.88036	4.56628	4.61188e-62	5.24217e-60
ENSMUSG00000040124	1985	1327	1106	1098	1100	946	1260.33	250	163	335	157	232	94	205.167	Gorab	nonsense_mediated_decay,retained_intron,protein_coding	-2.44064	2.44064	5.65875	4.51133e-32	2.15746e-30
ENSMUSG00000101028	42	20	17	30	28	20	26.1667	11	10	17	11	10	4	10.5	Gm28723	lncRNA	-1.10626	1.10626	0.498357	0.000394271	0.00174836
ENSMUSG00000081562	23	15	13	8	17	4	13.3333	1	0	2	0	1	0	0.666667	Gm11575	processed_pseudogene	-4.00142	4.00142	-0.675468	4.0581e-10	4.45558e-09
ENSMUSG00000103292	16	3	7	19	11	9	10.8333	0	0	0	0	0	0	0	Gm35048	TEC	-6.34394	6.34394	-0.967447	1.71963e-12	2.40554e-11
ENSMUSG00000037318	2	0	9	1	3	7	3.66667	1	0	1	0	2	0	0.666667	Traf3ip3	nonsense_mediated_decay,processed_transcript,retained_intron,protein_coding	-2.29751	2.29751	-1.78164	0.0136921	0.0421236
ENSMUSG00000037509	59	50	54	37	42	31	45.5	7	25	21	9	24	2	14.6667	Arhgef4	nonsense_mediated_decay,retained_intron,protein_coding	-1.49911	1.49911	1.18153	0.000207097	0.000974557
ENSMUSG00000026582	2202	1634	1329	2673	2526	2039	2067.17	526	303	631	484	746	267	492.833	Sele	protein_coding	-1.84611	1.84611	6.43617	2.5971e-55	2.54613e-53
ENSMUSG00000026581	51	37	39	66	65	47	50.8333	0	0	2	1	1	0	0.666667	Sell	protein_coding	-5.86595	5.86595	0.927109	9.26642e-43	6.26522e-41
ENSMUSG00000026580	16656	11268	10634	20230	20389	13422	15433.2	6140	4568	9677	5654	9803	2650	6415.33	Selp	nonsense_mediated_decay,retained_intron,protein_coding	-1.08543	1.08543	9.5311	5.8984e-24	1.86537e-22
ENSMUSG00000090081	105	52	40	110	111	49	77.8333	48	17	52	23	48	9	32.8333	Gm16587	lncRNA	-1.07601	1.07601	1.95008	6.37678e-05	0.000333273
ENSMUSG00000086593	197	119	152	264	299	79	185	95	47	161	64	51	15	72.1667	Gm16548	lncRNA	-1.22568	1.22568	3.13896	0.000146381	0.000710143
ENSMUSG00000102523	10	7	9	3	5	7	6.83333	2	1	5	3	5	0	2.66667	Gm37783	TEC	-1.22876	1.22876	-1.09044	0.00643316	0.0216237
ENSMUSG00000047180	4060	3191	2906	4978	5056	4235	4071	67	66	139	33	68	11	64	Neurl3	protein_coding	-5.85958	5.85958	7.09048	7.67893e-113	2.23059e-110
ENSMUSG00000025969	11146	9237	7588	15778	16035	14319	12350.5	3186	2293	6217	3497	6772	1531	3916	Nrp2	retained_intron,protein_coding	-1.52355	1.52355	9.08229	6.40257e-34	3.28205e-32
ENSMUSG00000064246	17	14	20	145	137	149	80.3333	0	0	0	0	0	2	0.333333	Chil1	retained_intron,protein_coding	-7.04328	7.04328	1.48037	1.7028e-12	2.38483e-11
ENSMUSG00000040713	279	169	174	340	377	704	340.5	111	85	211	119	233	45	134	Creg1	nonsense_mediated_decay,protein_coding	-1.20374	1.20374	3.99765	2.76541e-06	1.81095e-05
ENSMUSG00000026456	1642	1201	1091	1146	1199	1219	1249.67	686	495	977	405	650	177	565	Cyb5r1	nonsense_mediated_decay,processed_transcript,retained_intron,protein_coding	-1.0044	1.0044	5.97866	2.06932e-08	1.85623e-07
ENSMUSG00000005763	68	45	32	150	137	124	92.6667	20	16	51	40	71	13	35.1667	Cd247	nonsense_mediated_decay,processed_transcript,retained_intron,protein_coding	-1.23727	1.23727	2.13148	0.000121402	0.000599215
ENSMUSG00000047067	22	23	14	45	45	41	31.6667	6	6	6	4	6	3	5.16667	Dusp28	protein_coding	-2.34958	2.34958	0.494876	9.85343e-10	1.03461e-08
ENSMUSG00000097251	9	3	3	6	8	10	6.5	1	1	1	1	3	0	1.16667	5033417F24Rik	lncRNA	-2.20063	2.20063	-1.31025	5.08853e-05	0.000269658
ENSMUSG00000103016	6	15	1	0	3	1	4.33333	0	0	0	0	0	0	0	Gm37506	TEC	-5.19782	5.19782	-1.77506	0.00084797	0.00350094
ENSMUSG00000102140	14	9	11	8	9	3	9	5	1	7	4	5	0	3.66667	Gm38058	TEC	-1.17551	1.17551	-0.788211	0.00679209	0.0227019
ENSMUSG00000090489	6	3	1	4	3	3	3.33333	0	0	1	0	0	0	0.166667	Gm17415	processed_pseudogene	-3.44376	3.44376	-1.94391	8.01454e-05	0.000411285
ENSMUSG00000060771	35	38	29	62	76	73	52.1667	13	10	45	17	32	5	20.3333	Tsga10	nonsense_mediated_decay,retained_intron,protein_coding	-1.26585	1.26585	1.36918	1.29079e-05	7.57379e-05
ENSMUSG00000026088	473	304	313	500	510	535	439.167	127	132	228	122	232	75	152.667	Mitd1	processed_transcript,retained_intron,protein_coding	-1.32373	1.32373	4.35003	7.85302e-23	2.35381e-21
ENSMUSG00000026004	269	201	183	412	379	288	288.667	86	56	133	92	171	37	95.8333	Kansl1l	processed_transcript,retained_intron,protein_coding	-1.43056	1.43056	3.70747	1.03835e-19	2.61018e-18
ENSMUSG00000102559	60	64	21	41	38	40	44	4	2	12	7	4	0	4.83333	Gm37570	TEC	-3.06555	3.06555	0.869002	2.45001e-14	4.08259e-13
ENSMUSG00000102374	12	14	8	3	9	5	8.5	1	2	0	0	1	0	0.666667	Gm38387	TEC	-3.30613	3.30613	-1.11279	6.57234e-06	4.04184e-05
ENSMUSG00000103756	9	10	3	5	11	7	7.5	3	1	3	6	2	0	2.5	Gm37285	TEC	-1.37121	1.37121	-1.03748	0.00532475	0.0182393
ENSMUSG00000026003	1095	600	642	755	895	797	797.333	298	191	436	269	430	113	289.5	Acadl	processed_transcript,protein_coding	-1.3036	1.3036	5.21537	1.71407e-31	7.98622e-30
ENSMUSG00000026656	8	8	7	11	3	144	30.1667	0	0	4	2	2	0	1.33333	Fcgr2b	processed_transcript,retained_intron,protein_coding	-4.37913	4.37913	0.287275	2.42757e-05	0.000135447
ENSMUSG00000059089	6	3	1	7	2	48	11.1667	0	2	7	1	3	0	2.16667	Fcgr4	protein_coding	-2.26451	2.26451	-0.746436	0.0148253	0.0450667
ENSMUSG00000059498	19	10	13	33	8	147	38.3333	1	4	13	6	4	1	4.83333	Fcgr3	retained_intron,protein_coding	-2.83532	2.83532	0.691031	0.000137392	0.000670963
ENSMUSG00000085894	6	4	2	5	9	16	7	1	1	2	4	4	0	2	Gm15832	lncRNA	-1.58508	1.58508	-1.15393	0.00482591	0.0167082
ENSMUSG00000038370	47	46	22	80	75	52	53.6667	9	4	30	33	44	18	23	Pcp4l1	protein_coding	-1.00935	1.00935	1.46667	0.00803359	0.0263189
ENSMUSG00000048234	523	367	294	618	665	767	539	176	107	272	176	358	93	197	Rnf149	nonsense_mediated_decay,retained_intron,protein_coding	-1.27881	1.27881	4.63665	1.26184e-15	2.33963e-14
ENSMUSG00000089706	19	14	12	11	7	13	12.6667	3	4	3	6	3	1	3.33333	B230216N24Rik	retained_intron,lncRNA	-1.70896	1.70896	-0.506313	0.000306145	0.00139059
ENSMUSG00000058715	165	48	79	119	28	839	213	17	8	46	38	16	22	24.5	Fcer1g	retained_intron,protein_coding	-2.79054	2.79054	3.02699	6.90041e-05	0.000358569
ENSMUSG00000006403	27764	19830	16696	57450	55868	41818	36571	13211	6727	16478	17676	21579	8831	14083.7	Adamts4	protein_coding	-1.08564	1.08564	10.7368	6.4707e-06	3.98349e-05
ENSMUSG00000097113	26	5	11	8	16	15	13.5	3	1	5	2	5	0	2.66667	Gm19705	lncRNA	-2.15671	2.15671	-0.528641	2.28333e-06	1.51336e-05
ENSMUSG00000026321	122	66	76	77	105	214	110	23	22	39	25	58	12	29.8333	Tnfrsf11a	retained_intron,protein_coding	-1.72696	1.72696	2.29674	1.94051e-09	1.96718e-08
ENSMUSG00000099843	177	142	117	103	166	109	135.667	54	24	71	43	67	15	45.6667	Gm7160	lncRNA	-1.45225	1.45225	2.67644	3.39258e-12	4.6008e-11
ENSMUSG00000026395	57	25	23	44	10	439	99.6667	2	1	21	5	4	5	6.33333	Ptprc	retained_intron,protein_coding	-3.80663	3.80663	1.8894	1.43039e-05	8.34302e-05
ENSMUSG00000026065	13	5	5	8	2	84	19.5	1	0	0	0	2	2	0.833333	Slc9a4	processed_transcript,retained_intron,protein_coding	-4.0123	4.0123	-0.245471	0.0002395	0.00111456
ENSMUSG00000062345	42	24	25	14	12	8	20.8333	0	0	0	0	0	0	0	Serpinb2	nonsense_mediated_decay,protein_coding	-7.37073	7.37073	-0.196918	1.76919e-13	2.72966e-12
ENSMUSG00000004707	34	15	16	47	12	527	108.5	1	0	3	3	0	1	1.33333	Ly9	nonsense_mediated_decay,retained_intron,protein_coding	-5.97274	5.97274	1.93163	1.28597e-07	1.03409e-06
ENSMUSG00000038179	21	11	9	4	5	197	41.1667	0	0	1	0	0	0	0.166667	Slamf7	protein_coding	-7.06769	7.06769	0.637173	1.49394e-07	1.18954e-06
ENSMUSG00000061815	16	14	8	25	19	10	15.3333	7	2	6	4	7	2	4.66667	Rufy4	protein_coding	-1.51638	1.51638	-0.267571	7.42089e-05	0.000383142
ENSMUSG00000033740	4	4	5	7	3	44	11.1667	0	1	3	1	0	2	1.16667	St18	nonsense_mediated_decay,processed_transcript,protein_coding	-2.8351	2.8351	-0.811374	0.00275387	0.010145
ENSMUSG00000100455	95	79	59	26	50	18	54.5	14	11	24	13	20	6	14.6667	Gm29170	lncRNA	-1.78633	1.78633	1.3709	1.95251e-05	0.000111181
ENSMUSG00000026360	2734	1576	1624	946	970	831	1446.83	605	402	949	280	530	123	481.5	Rgs2	nonsense_mediated_decay,retained_intron,protein_coding	-1.52009	1.52009	6.06958	3.06069e-06	1.98615e-05
ENSMUSG00000037995	40	19	18	25	48	30	30	3	8	10	6	12	1	6.66667	Igsf9	nonsense_mediated_decay,processed_transcript,retained_intron,protein_coding	-1.97531	1.97531	0.47722	4.14203e-09	4.04054e-08
ENSMUSG00000026358	30	8	14	40	11	511	102.333	2	0	13	5	5	10	5.83333	Rgs1	nonsense_mediated_decay,retained_intron,protein_coding	-3.67409	3.67409	1.92004	0.000543364	0.00233769
ENSMUSG00000026177	82	39	45	109	36	726	172.833	2	7	15	9	6	8	7.83333	Slc11a1	processed_transcript,retained_intron,protein_coding	-4.07556	4.07556	2.62894	1.90468e-07	1.49334e-06
ENSMUSG00000056220	2576	2052	1964	2200	2549	2433	2295.67	269	139	360	141	227	66	200.333	Pla2g4a	processed_transcript,retained_intron,protein_coding	-3.38655	3.38655	6.39822	3.85214e-89	7.74676e-87
ENSMUSG00000097028	8	4	1	3	8	6	5	0	0	4	0	1	0	0.833333	Ptgs2os	retained_intron,lncRNA	-2.30106	2.30106	-1.56271	0.000539875	0.00232353
ENSMUSG00000032487	27944	21606	17802	19486	21959	18084	21146.8	2101	795	1815	685	631	339	1061	Ptgs2	protein_coding	-4.13387	4.13387	9.55098	3.64597e-35	1.97663e-33
ENSMUSG00000037849	110	89	76	67	59	46	74.5	0	0	0	1	0	2	0.5	Ifi206	protein_coding	-6.75446	6.75446	1.4726	4.17727e-31	1.90848e-29
ENSMUSG00000070501	337	194	168	188	160	195	207	0	0	0	2	0	1	0.5	Ifi214	nonsense_mediated_decay,retained_intron,protein_coding	-8.22643	8.22643	2.84929	2.78352e-75	4.1983e-73
ENSMUSG00000073491	48	33	37	42	45	64	44.8333	0	0	1	0	2	0	0.5	Ifi213	processed_transcript,retained_intron,protein_coding	-6.04998	6.04998	0.768068	7.45333e-37	4.21561e-35
ENSMUSG00000043263	1776	1012	1135	1169	1010	1109	1201.83	17	11	21	15	13	5	13.6667	Ifi209	nonsense_mediated_decay,protein_coding	-6.28572	6.28572	5.36263	3.5722e-157	1.61635e-154
ENSMUSG00000066677	390	223	259	336	342	343	315.5	5	4	7	6	7	7	6	Ifi208	retained_intron,protein_coding	-5.50448	5.50448	3.45511	8.23052e-132	2.97932e-129
ENSMUSG00000073490	675	477	383	886	727	1182	721.667	3	1	10	5	11	8	6.33333	Ifi207	protein_coding	-6.60607	6.60607	4.58608	1.09383e-98	2.36117e-96
ENSMUSG00000073489	4762	2660	2476	3424	3137	2579	3173	138	85	220	95	102	46	114.333	Ifi204	retained_intron,protein_coding	-4.61433	4.61433	6.77351	2.26327e-115	6.82724e-113
ENSMUSG00000090222	337	244	221	434	358	326	320	11	9	13	14	27	5	13.1667	Ifi203-ps	unprocessed_pseudogene	-4.42293	4.42293	3.49409	7.10056e-109	1.89851e-106
ENSMUSG00000090272	1244	797	737	1090	940	963	961.833	185	93	214	168	192	85	156.167	Mndal	nonsense_mediated_decay,processed_transcript,retained_intron,protein_coding	-2.4118	2.4118	5.25233	5.01631e-69	6.52093e-67
ENSMUSG00000026536	1896	885	901	1151	1109	1080	1170.33	72	27	93	44	38	19	48.8333	Ifi211	protein_coding	-4.40209	4.40209	5.34438	2.69167e-77	4.2792e-75
ENSMUSG00000039997	4527	3293	2857	4916	4600	4537	4121.67	660	382	870	644	709	342	601.167	Ifi203	processed_transcript,retained_intron,protein_coding	-2.53876	2.53876	7.3138	3.07669e-88	6.03261e-86
ENSMUSG00000026535	9659	6140	5568	7319	7273	6563	7087	533	292	623	322	247	158	362.5	Ifi202b	protein_coding	-4.0588	4.0588	7.96169	9.08013e-66	1.10698e-63
ENSMUSG00000103588	36	27	20	38	35	61	36.1667	3	1	3	1	0	0	1.33333	Gm18445	unprocessed_pseudogene	-4.46939	4.46939	0.51487	8.13864e-22	2.27428e-20
ENSMUSG00000054203	1836	1154	1069	1247	1146	1058	1251.67	11	11	27	4	3	3	9.83333	Ifi205	retained_intron,protein_coding	-6.82882	6.82882	5.40944	2.05436e-104	4.69292e-102
ENSMUSG00000026532	6	3	5	6	3	0	3.83333	0	0	1	0	0	0	0.166667	Spta1	retained_intron,protein_coding	-3.67941	3.67941	-1.8453	0.000189772	0.000900412
ENSMUSG00000026171	900	634	590	865	1041	642	778.667	290	175	368	246	376	119	262.333	Rnf25	nonsense_mediated_decay,retained_intron,protein_coding	-1.38049	1.38049	5.15751	3.63808e-33	1.80592e-31
ENSMUSG00000026202	103	80	53	189	168	245	139.667	37	24	63	39	58	20	40.1667	Tuba4a	retained_intron,protein_coding	-1.57957	1.57957	2.62983	1.77497e-08	1.60628e-07
ENSMUSG00000026203	2411	1792	1430	1509	1801	1169	1685.33	820	364	1062	584	771	247	641.333	Dnajb2	nonsense_mediated_decay,retained_intron,protein_coding	-1.26246	1.26246	6.32775	1.81138e-12	2.52787e-11
ENSMUSG00000048865	41	7	27	32	6	307	70	2	0	13	9	11	5	6.66667	Arhgap30	retained_intron,protein_coding	-3.21807	3.21807	1.45477	0.000359526	0.00161098
ENSMUSG00000025993	346	323	292	1059	1338	1149	751.167	57	40	112	56	115	28	68	Slc40a1	processed_transcript,retained_intron,protein_coding	-3.27275	3.27275	4.72381	8.45699e-23	2.53161e-21
ENSMUSG00000032802	6883	6216	4836	7270	8303	5526	6505.67	1979	1231	2743	1404	2131	583	1678.5	Srxn1	processed_transcript,protein_coding	-1.80298	1.80298	8.1168	2.2579e-41	1.47164e-39
ENSMUSG00000032715	3796	2824	2090	2968	3314	2346	2889.67	1312	713	1457	325	459	139	734.167	Trib3	processed_transcript,retained_intron,protein_coding	-1.81919	1.81919	6.94327	1.62566e-07	1.28832e-06
ENSMUSG00000036067	260	138	157	244	226	325	225	2	3	7	7	5	3	4.5	Slc2a6	processed_transcript,protein_coding	-5.42117	5.42117	2.96799	1.98903e-78	3.18366e-76
ENSMUSG00000026896	1304	860	752	2204	1902	2092	1519	112	95	176	145	170	103	133.5	Ifih1	processed_transcript,retained_intron,protein_coding	-3.17549	3.17549	5.76558	2.92639e-40	1.85094e-38
ENSMUSG00000007659	5121	4016	3261	3938	4232	3436	4000.67	1859	1182	2977	1566	2326	685	1765.83	Bcl2l1	processed_transcript,protein_coding	-1.04607	1.04607	7.635	1.93974e-17	4.13033e-16
ENSMUSG00000027298	9	8	4	17	17	13	11.3333	2	3	4	8	6	1	4	Tyro3	processed_transcript,retained_intron,protein_coding	-1.27688	1.27688	-0.580223	0.00385557	0.0136953
ENSMUSG00000089898	2	5	8	14	7	9	7.5	0	0	0	0	0	0	0	Gm14199	lncRNA	-5.87502	5.87502	-1.31861	3.89763e-09	3.81796e-08
ENSMUSG00000003283	66	16	22	25	7	204	56.6667	0	0	9	2	2	7	3.33333	Hck	protein_coding	-3.63368	3.63368	1.13398	0.000134198	0.000655774
ENSMUSG00000026664	419	288	265	217	284	295	294.667	46	24	65	34	57	12	39.6667	Phyh	processed_transcript,protein_coding	-2.77951	2.77951	3.53463	2.70523e-41	1.75833e-39
ENSMUSG00000026833	118	45	80	95	23	469	138.333	18	7	55	20	21	21	23.6667	Olfm1	processed_transcript,protein_coding	-2.31006	2.31006	2.50621	0.000132389	0.000647334
ENSMUSG00000038963	1025	889	680	557	600	567	719.667	248	132	349	157	248	75	201.5	Slco4a1	processed_transcript,retained_intron,protein_coding	-1.73553	1.73553	5.00987	1.94091e-15	3.55944e-14
ENSMUSG00000049401	3881	2473	1927	3512	3461	2898	3025.33	993	682	1812	1231	2045	569	1222	Ogfr	retained_intron,protein_coding	-1.14342	1.14342	7.16751	8.03176e-27	2.96671e-25
ENSMUSG00000026672	1155	691	590	937	967	719	843.167	237	184	357	213	314	86	231.833	Optn	processed_transcript,protein_coding	-1.68072	1.68072	5.18996	9.17419e-44	6.42439e-42
ENSMUSG00000086430	24	29	31	32	42	18	29.3333	7	9	22	16	10	1	10.8333	4930551O13Rik	lncRNA	-1.32082	1.32082	0.621558	0.000162276	0.000781776
ENSMUSG00000050211	27	14	14	16	26	12	18.1667	3	0	2	0	0	0	0.833333	Pla2g4e	processed_transcript,retained_intron,protein_coding	-4.09885	4.09885	-0.330759	1.97337e-15	3.61334e-14
ENSMUSG00000083773	199	80	124	96	29	889	236.167	37	26	93	57	37	51	50.1667	Gm13394	processed_pseudogene	-1.88126	1.88126	3.3315	0.00320801	0.0116376
ENSMUSG00000027035	61	59	39	56	37	322	95.6667	8	1	14	11	19	10	10.5	Cers6	retained_intron,protein_coding	-2.95798	2.95798	1.91789	8.34051e-07	5.92882e-06
ENSMUSG00000035513	19	13	16	77	87	56	44.6667	1	2	1	0	2	0	1	Ntng2	nonsense_mediated_decay,processed_transcript,protein_coding	-5.07116	5.07116	0.734973	3.90747e-14	6.40688e-13
ENSMUSG00000079499	59	41	37	103	119	93	75.3333	2	0	3	7	7	1	3.33333	6530402F18Rik	lncRNA	-4.26355	4.26355	1.4704	1.03645e-25	3.61819e-24
ENSMUSG00000082079	19	9	16	15	18	26	17.1667	0	1	0	2	4	1	1.33333	Dnmt3c	protein_coding	-3.41142	3.41142	-0.354252	1.98963e-11	2.5061e-10
ENSMUSG00000002111	98	32	41	27	11	294	83.8333	5	4	12	6	4	3	5.66667	Spi1	processed_transcript,protein_coding	-3.65112	3.65112	1.67621	1.78028e-07	1.40188e-06
ENSMUSG00000027068	32	16	19	65	31	326	81.5	15	5	43	21	18	15	19.5	Dhrs9	protein_coding	-1.81244	1.81244	1.83344	0.00641497	0.021578
ENSMUSG00000015619	107	63	64	54	76	39	67.1667	21	21	25	3	8	1	13.1667	Gata3	processed_transcript,protein_coding	-2.15179	2.15179	1.55526	5.33315e-06	3.34089e-05
ENSMUSG00000027485	11	6	7	2	8	1	5.83333	0	1	0	0	1	1	0.5	Bpifb1	retained_intron,protein_coding	-3.073	3.073	-1.46892	0.00108545	0.00438748
ENSMUSG00000061186	6	6	7	5	7	8	6.5	3	2	5	0	4	1	2.5	Sfmbt2	processed_transcript,protein_coding	-1.19311	1.19311	-1.14339	0.00793578	0.0260311
ENSMUSG00000070883	27	7	1	21	19	28	17.1667	4	2	3	2	6	2	3.16667	Ccdc173	processed_transcript,protein_coding	-2.1295	2.1295	-0.265474	0.000184299	0.000877809
ENSMUSG00000075304	17	10	9	4	5	6	8.5	3	3	3	0	0	1	1.66667	Sp5	protein_coding	-2.06872	2.06872	-1.0063	0.00186502	0.00713995
ENSMUSG00000086515	68	34	53	27	46	30	43	5	6	11	3	5	2	5.33333	Erich2os	lncRNA	-2.8472	2.8472	0.873069	1.80107e-12	2.51497e-11
ENSMUSG00000075302	21	10	11	26	23	10	16.8333	4	4	4	3	1	0	2.66667	Erich2	retained_intron,protein_coding	-2.3903	2.3903	-0.298677	6.20681e-08	5.18792e-07
ENSMUSG00000102329	18	10	10	56	38	40	28.6667	0	0	0	0	0	0	0	Gm10851	lncRNA	-7.70607	7.70607	0.149511	1.23068e-16	2.47282e-15
ENSMUSG00000027610	591	378	343	456	492	416	446	207	142	285	153	331	80	199.667	Gss	processed_transcript,retained_intron,protein_coding	-1.0049	1.0049	4.47729	1.56382e-16	3.11295e-15
ENSMUSG00000023206	307	215	210	309	338	355	289	27	36	88	41	61	15	44.6667	Il15ra	processed_transcript,retained_intron,protein_coding	-2.54867	2.54867	3.50727	1.4058e-50	1.21607e-48
ENSMUSG00000027612	143	143	98	153	157	99	132.167	28	15	46	16	20	5	21.6667	Mmp24	retained_intron,protein_coding	-2.47835	2.47835	2.43485	2.12408e-23	6.57597e-22
ENSMUSG00000027613	8454	5458	4797	5070	6051	3938	5628	2582	1581	3530	1418	2376	614	2016.83	Eif6	nonsense_mediated_decay,processed_transcript,retained_intron,protein_coding	-1.35048	1.35048	8.03229	2.01804e-11	2.53917e-10
ENSMUSG00000086754	20	15	13	26	29	40	23.8333	8	2	16	5	10	2	7.16667	Gm16098	lncRNA	-1.59325	1.59325	0.260067	6.20892e-06	3.84043e-05
ENSMUSG00000050619	264	215	219	358	369	363	298	110	78	190	109	217	70	129	Zscan29	retained_intron,protein_coding	-1.03422	1.03422	3.88711	1.35194e-12	1.92786e-11
ENSMUSG00000027580	7120	5000	4409	9774	10257	7906	7411	2434	1596	3796	3220	4590	1626	2877	Helz2	retained_intron,protein_coding	-1.1316	1.1316	8.44669	4.36265e-14	7.12345e-13
ENSMUSG00000104045	1084	888	650	1269	1094	961	991	326	174	475	287	431	141	305.667	Gm37565	lncRNA	-1.52632	1.52632	5.46486	3.2785e-44	2.31651e-42
ENSMUSG00000102691	24	32	18	25	31	21	25.1667	9	5	13	6	20	7	10	Gm37780	TEC	-1.17817	1.17817	0.451568	0.000226772	0.00105909
ENSMUSG00000026718	2101	1727	1393	1497	1740	1218	1612.67	861	436	1135	704	956	290	730.333	Stam	nonsense_mediated_decay,processed_transcript,retained_intron,protein_coding	-1.00849	1.00849	6.34704	2.62991e-11	3.26883e-10
ENSMUSG00000026712	35	21	31	26	20	25	26.3333	9	11	13	6	3	1	7.16667	Mrc1	retained_intron,protein_coding	-1.6783	1.6783	0.403498	5.51305e-05	0.000290975
ENSMUSG00000002109	26	26	23	43	49	50	36.1667	10	7	34	9	11	2	12.1667	Ddb2	processed_transcript,protein_coding	-1.47132	1.47132	0.834255	1.07328e-05	6.39971e-05
ENSMUSG00000060802	40065	28639	28050	47939	51672	43066	39905.2	5816	2675	6843	6489	6848	2677	5224.67	B2m	protein_coding	-2.70912	2.70912	10.5545	2.23943e-71	3.08137e-69
ENSMUSG00000099041	5	1	2	1	3	3	2.5	0	0	1	0	1	0	0.333333	Gm28035	nonsense_mediated_decay	-2.38455	2.38455	-2.07863	0.0011319	0.004558
ENSMUSG00000086638	22	9	6	10	12	12	11.8333	1	0	4	3	1	3	2	4930405A21Rik	retained_intron,lncRNA	-2.29183	2.29183	-0.691685	6.71861e-06	4.12317e-05
ENSMUSG00000027219	3	1	1	9	0	48	10.3333	0	0	0	0	0	0	0	Slc28a2	processed_transcript,protein_coding	-6.26172	6.26172	-1.01169	0.000190085	0.000901535
ENSMUSG00000005803	1840	1532	1258	1717	1749	1791	1647.83	659	422	934	468	797	195	579.167	Sqor	nonsense_mediated_decay,processed_transcript,retained_intron,protein_coding	-1.37192	1.37192	6.25182	3.82155e-31	1.74937e-29
ENSMUSG00000079484	35	26	29	14	27	21	25.3333	8	3	7	5	5	2	5	Phyhd1	nonsense_mediated_decay,processed_transcript,retained_intron,protein_coding	-2.17016	2.17016	0.272244	3.57403e-08	3.10422e-07
ENSMUSG00000026679	28	22	19	31	23	12	22.5	11	5	11	8	7	6	8	Enkur	processed_transcript,protein_coding	-1.26864	1.26864	0.278714	0.000475823	0.00207442
ENSMUSG00000084892	26	19	32	17	21	15	21.6667	10	10	18	10	9	2	9.83333	Gm14471	lncRNA	-1.01479	1.01479	0.325361	0.00604322	0.0204297
ENSMUSG00000027639	3034	2067	1914	1805	1932	1994	2124.33	135	132	273	222	330	160	208.667	Samhd1	nonsense_mediated_decay,retained_intron,protein_coding	-3.11668	3.11668	6.32355	1.44547e-45	1.06951e-43
ENSMUSG00000087435	1	1	6	4	3	2	2.83333	0	0	1	0	1	1	0.5	Gm16323	lncRNA	-2.13598	2.13598	-1.96569	0.0132113	0.0408055
ENSMUSG00000037820	17486	9783	9970	10970	12498	7792	11416.5	1612	1238	2877	1869	3757	855	2034.67	Tgm2	nonsense_mediated_decay,processed_transcript,retained_intron,protein_coding	-2.366	2.366	8.82351	1.75446e-46	1.33164e-44
ENSMUSG00000092283	267	144	192	174	231	94	183.667	23	22	74	36	38	6	33.1667	Gm20412	lncRNA	-2.39684	2.39684	2.91001	7.91066e-17	1.60873e-15
ENSMUSG00000050737	560	429	438	1232	1204	1018	813.5	1	2	0	0	0	0	0.5	Ptges	processed_transcript,protein_coding	-10.1354	10.1354	4.72297	4.61352e-108	1.19287e-105
ENSMUSG00000016024	2442	1475	1660	3191	3301	2509	2429.67	453	438	954	502	1404	241	665.333	Lbp	processed_transcript,retained_intron,protein_coding	-1.74877	1.74877	6.67757	2.08289e-26	7.49364e-25
ENSMUSG00000044103	66	51	50	88	103	121	79.8333	0	0	0	0	0	0	0	Il1f9	protein_coding	-9.22832	9.22832	1.5079	2.76474e-48	2.26661e-46
ENSMUSG00000026984	49	30	36	61	74	78	54.6667	0	1	1	1	0	0	0.5	Il1f6	processed_transcript,protein_coding	-6.28317	6.28317	1.01173	6.74156e-36	3.71481e-34
ENSMUSG00000026981	830	407	544	698	177	5254	1318.33	2	2	26	8	16	4	9.66667	Il1rn	processed_transcript,retained_intron,protein_coding	-7.06362	7.06362	5.44903	6.81009e-17	1.38972e-15
ENSMUSG00000060131	22	10	12	33	17	413	84.5	3	1	6	5	4	7	4.33333	Atp8b4	nonsense_mediated_decay,retained_intron,protein_coding	-3.79262	3.79262	1.65454	7.59189e-05	0.000391474
ENSMUSG00000027360	525	395	310	621	554	705	518.333	35	34	78	44	118	25	55.6667	Hdc	processed_transcript,retained_intron,protein_coding	-3.07809	3.07809	4.26474	5.64202e-60	6.20332e-58
ENSMUSG00000055632	14	4	14	12	12	10	11	6	5	4	4	6	2	4.5	Hmcn2	nonsense_mediated_decay,processed_transcript,retained_intron,protein_coding	-1.07666	1.07666	-0.548662	0.0151246	0.0458237
ENSMUSG00000076441	3328	2261	2204	2204	2320	1686	2333.83	966	726	1476	635	1166	341	885	Ass1	retained_intron,protein_coding	-1.25691	1.25691	6.80261	4.55204e-13	6.76595e-12
ENSMUSG00000027215	3301	3052	2381	3509	3848	2651	3123.67	397	241	635	228	439	106	341	Cd82	processed_transcript,protein_coding	-3.08167	3.08167	6.86222	3.93276e-81	6.51648e-79
ENSMUSG00000087006	788	438	426	401	503	237	465.5	40	29	34	34	39	12	31.3333	Gm13889	protein_coding	-3.67772	3.67772	4.0914	9.65773e-39	5.84156e-37
ENSMUSG00000017002	10	9	6	16	9	65	19.1667	0	0	0	0	1	0	0.166667	Slpi	protein_coding	-5.93673	5.93673	-0.311037	2.12278e-09	2.14364e-08
ENSMUSG00000082820	3	3	3	4	4	3	3.33333	0	1	2	0	3	0	1	Gm13803	processed_pseudogene	-1.47034	1.47034	-1.79168	0.0106291	0.0337096
ENSMUSG00000027368	12	9	9	27	55	27	23.1667	7	3	7	3	15	1	6	Dusp2	retained_intron,protein_coding	-1.77658	1.77658	0.166222	0.000177631	0.000849142
ENSMUSG00000081487	7	2	3	4	5	1	3.66667	0	0	1	0	1	0	0.333333	Gm13689	processed_pseudogene	-2.91617	2.91617	-1.85231	5.07979e-05	0.000269316
ENSMUSG00000064193	64	28	44	45	7	257	74.1667	14	7	27	23	22	12	17.5	Gm4735	processed_pseudogene	-1.85768	1.85768	1.72879	0.00238145	0.0088984
ENSMUSG00000036833	124	85	84	171	140	219	137.167	42	25	63	38	69	22	43.1667	Pnpla7	nonsense_mediated_decay,processed_transcript,retained_intron,protein_coding	-1.48272	1.48272	2.6519	1.32156e-11	1.69178e-10
ENSMUSG00000017737	4	2	3	10	9	36	10.6667	0	0	0	0	0	0	0	Mmp9	processed_transcript,retained_intron,protein_coding	-6.30936	6.30936	-0.980926	2.74893e-07	2.10683e-06
ENSMUSG00000014361	7075	5860	4504	6872	7482	5672	6244.17	3176	1529	3643	2825	3398	1240	2635.17	Mertk	processed_transcript,protein_coding	-1.04856	1.04856	8.26058	9.79131e-18	2.12332e-16
ENSMUSG00000017652	204	120	120	113	168	201	154.333	6	4	24	17	29	4	14	Cd40	nonsense_mediated_decay,retained_intron,protein_coding	-3.36648	3.36648	2.54311	1.55596e-35	8.49427e-34
ENSMUSG00000037938	289	192	207	260	269	225	240.333	97	85	151	78	139	29	96.5	Chchd5	processed_transcript,retained_intron,protein_coding	-1.16476	1.16476	3.55099	2.95471e-15	5.33958e-14
ENSMUSG00000027397	6590	6092	4575	9407	9350	6660	7112.33	2507	1246	3794	3833	4899	1841	3020	Slc20a1	processed_transcript,retained_intron,protein_coding	-1.01983	1.01983	8.44246	3.71533e-08	3.21626e-07
ENSMUSG00000087528	192	133	138	212	212	83	161.667	66	32	91	84	53	28	59	9830144P21Rik	lncRNA	-1.24308	1.24308	2.9616	9.08162e-07	6.4146e-06
ENSMUSG00000085498	3	0	3	4	2	19	5.16667	0	0	2	0	0	0	0.333333	Gm14023	lncRNA	-3.48215	3.48215	-1.60318	0.00130183	0.00516189
ENSMUSG00000027399	130	72	96	295	41	1431	344.167	1	0	0	0	0	0	0.166667	Il1a	protein_coding	-10.0145	10.0145	3.51657	1.69934e-16	3.36848e-15
ENSMUSG00000027398	156	102	61	466	45	1370	366.667	0	0	0	0	0	0	0	Il1b	processed_transcript,retained_intron,protein_coding	-11.3934	11.3934	3.59209	2.03299e-18	4.71273e-17
ENSMUSG00000032724	214	107	124	182	202	174	167.167	3	5	12	8	2	1	5.16667	Abtb2	processed_transcript,protein_coding	-4.80597	4.80597	2.56625	4.68234e-70	6.2597e-68
ENSMUSG00000039205	1185	832	648	914	1027	840	907.667	276	200	500	313	520	104	318.833	Ciz1	nonsense_mediated_decay,processed_transcript,retained_intron,protein_coding	-1.38889	1.38889	5.37765	1.07841e-34	5.68923e-33
ENSMUSG00000039195	1820	848	1051	950	1230	770	1111.5	36	54	82	58	95	33	59.6667	1110008P14Rik	protein_coding	-4.01761	4.01761	5.30505	2.65647e-67	3.28969e-65
ENSMUSG00000026822	12689	6964	7722	7859	9315	7487	8672.67	0	3	0	0	1	0	0.666667	Lcn2	processed_transcript,retained_intron,protein_coding	-13.2752	13.2752	8.17332	0	0
ENSMUSG00000026820	541	366	258	307	426	253	358.5	81	60	159	50	180	29	93.1667	Ptges2	nonsense_mediated_decay,retained_intron,protein_coding	-1.868	1.868	3.93907	6.31336e-18	1.39089e-16
ENSMUSG00000026819	3166	2061	1905	1854	2199	1226	2068.5	397	330	661	446	714	198	457.667	Slc25a25	retained_intron,protein_coding	-2.02867	2.02867	6.43815	2.47235e-28	9.85965e-27
ENSMUSG00000027175	57	38	32	89	127	164	84.5	18	9	54	34	58	16	31.5	Tcp11l1	processed_transcript,retained_intron,protein_coding	-1.26701	1.26701	2.00457	0.000518743	0.00224448
ENSMUSG00000089662	30	18	14	9	10	5	14.3333	2	4	10	3	6	0	4.16667	Gm14057	transcribed_processed_pseudogene	-1.70588	1.70588	-0.355341	0.00087281	0.00359152
ENSMUSG00000080989	23	13	21	9	23	16	17.5	3	7	7	3	5	2	4.5	Gm14048	processed_pseudogene	-1.75481	1.75481	-0.131496	3.80028e-05	0.000205934
ENSMUSG00000009551	136	42	115	137	180	62	112	66	21	62	56	42	15	43.6667	6330409D20Rik	processed_transcript,protein_coding	-1.15599	1.15599	2.45466	0.000335244	0.00151052
ENSMUSG00000039501	5313	3557	3336	7045	6996	5894	5356.83	1203	933	2001	1489	2432	766	1470.67	Znfx1	retained_intron,protein_coding	-1.65009	1.65009	7.83955	1.12819e-36	6.3203e-35
ENSMUSG00000074578	2303	1139	1132	1562	1629	1183	1491.33	624	338	902	550	1092	322	638	Zfas1	retained_intron,lncRNA	-1.05522	1.05522	6.18321	8.11298e-14	1.29329e-12
ENSMUSG00000017969	38	27	22	58	46	47	39.6667	31	6	27	13	8	4	14.8333	Ptgis	retained_intron,protein_coding	-1.21839	1.21839	1.01025	0.000952342	0.00388887
ENSMUSG00000047617	309	172	153	136	176	110	176	71	51	88	41	68	16	55.8333	Paxx	processed_transcript,protein_coding	-1.49732	1.49732	3.02778	1.36689e-08	1.25142e-07
ENSMUSG00000027322	63	35	46	117	55	344	110	4	7	14	3	18	2	8	Siglec1	protein_coding	-3.66134	3.66134	2.0327	2.03733e-10	2.32137e-09
ENSMUSG00000027327	313	214	186	306	391	278	281.333	92	59	180	93	157	40	103.5	1700037H04Rik	nonsense_mediated_decay,processed_transcript,retained_intron,protein_coding	-1.29385	1.29385	3.71195	3.84627e-23	1.17075e-21
ENSMUSG00000006418	7331	6952	5312	8901	8622	7288	7401	1348	831	2026	1545	2176	671	1432.83	Rnf114	nonsense_mediated_decay,protein_coding	-2.20061	2.20061	8.22326	1.24442e-89	2.52413e-87
ENSMUSG00000027122	1526	1232	972	1449	1489	1279	1324.5	661	386	991	495	758	240	588.5	Arl14ep	retained_intron,protein_coding	-1.01512	1.01512	6.04	3.08895e-21	8.30628e-20
ENSMUSG00000042604	10	5	11	12	11	6	9.16667	1	0	0	0	4	0	0.833333	Kcna4	processed_transcript,protein_coding	-3.16183	3.16183	-1.04173	1.65253e-08	1.50125e-07
ENSMUSG00000056501	1830	682	800	1507	1974	1206	1333.17	160	110	142	48	51	22	88.8333	Cebpb	protein_coding	-3.6072	3.6072	5.53412	2.012e-22	5.88078e-21
ENSMUSG00000006462	6	1	5	1	5	2	3.33333	0	0	0	0	0	0	0	A530013C23Rik	lncRNA	-4.72354	4.72354	-1.9708	6.79367e-05	0.000353646
ENSMUSG00000087684	0	1	2	2	3	5	2.16667	0	0	0	0	0	0	0	1200007C13Rik	lncRNA	-4.12885	4.12885	-2.22099	0.00142956	0.005621
ENSMUSG00000026942	1226	737	769	795	960	655	857	233	187	416	207	397	86	254.333	Traf2	retained_intron,protein_coding	-1.63382	1.63382	5.24623	1.00677e-27	3.88331e-26
ENSMUSG00000027115	131	82	68	42	40	30	65.5	23	19	44	16	19	6	21.1667	Kif18a	retained_intron,protein_coding	-1.52313	1.52313	1.67194	0.00015311	0.000740193
ENSMUSG00000015092	3301	1129	1434	1299	1652	1070	1647.5	641	527	989	551	1031	258	666.167	Edf1	processed_transcript,protein_coding	-1.13558	1.13558	6.30296	1.10018e-07	8.94473e-07
ENSMUSG00000027333	1130	679	647	870	1154	700	863.333	106	48	99	124	181	59	102.833	Smox	nonsense_mediated_decay,processed_transcript,retained_intron,protein_coding	-2.85744	2.85744	5.02355	2.00191e-52	1.83996e-50
ENSMUSG00000023224	12	10	4	11	15	17	11.5	0	0	0	0	0	0	0	Serping1	processed_transcript,protein_coding	-6.44924	6.44924	-0.899376	1.93263e-15	3.54979e-14
ENSMUSG00000027078	3054	2533	2074	4182	3753	3869	3244.17	291	159	418	386	351	199	300.667	Ube2l6	processed_transcript,retained_intron,protein_coding	-3.1682	3.1682	6.88701	4.08689e-69	5.3721e-67
ENSMUSG00000027339	561	474	394	472	573	354	471.333	112	63	150	207	263	116	151.833	Rassf2	retained_intron,protein_coding	-1.39913	1.39913	4.45567	1.04061e-08	9.63954e-08
ENSMUSG00000050896	11	8	8	17	14	9	11.1667	0	2	4	3	4	0	2.16667	Rtn4rl2	processed_transcript,protein_coding	-2.15174	2.15174	-0.739443	1.92615e-07	1.50967e-06
ENSMUSG00000027074	5883	5111	4024	5629	5622	4545	5135.67	1426	1187	2609	1709	3162	669	1793.67	Slc43a3	processed_transcript,retained_intron,protein_coding	-1.40553	1.40553	7.88392	2.21496e-33	1.10885e-31
ENSMUSG00000084013	51	21	40	13	29	41	32.5	11	12	10	6	10	2	8.5	Gm14270	processed_pseudogene	-1.7315	1.7315	0.665666	4.95754e-05	0.000263488
ENSMUSG00000027346	1702	1218	1060	1423	1691	1109	1367.17	199	129	311	177	346	88	208.333	Gpcpd1	nonsense_mediated_decay,processed_transcript,retained_intron,protein_coding	-2.56996	2.56996	5.73055	4.83771e-107	1.22394e-104
ENSMUSG00000026875	1365	784	790	913	1028	839	953.167	112	74	173	70	108	32	94.8333	Traf1	processed_transcript,retained_intron,protein_coding	-3.17471	3.17471	5.14386	7.07023e-77	1.11648e-74
ENSMUSG00000045392	4	2	1	3	3	6	3.16667	0	0	0	0	0	0	0	Olfr1033	protein_coding	-4.64141	4.64141	-2.0075	1.88058e-05	0.000107372
ENSMUSG00000027358	15	7	12	97	96	124	58.5	0	0	0	1	1	1	0.5	Bmp2	protein_coding	-6.23962	6.23962	1.06346	5.01143e-11	6.05929e-10
ENSMUSG00000027261	15	6	6	16	18	26	14.5	0	0	0	0	1	0	0.166667	Hao1	processed_transcript,protein_coding	-5.49844	5.49844	-0.639743	6.46193e-14	1.04068e-12
ENSMUSG00000027514	2288	1193	1318	2643	2010	2271	1953.83	0	0	1	4	1	4	1.66667	Zbp1	retained_intron,protein_coding	-9.89478	9.89478	5.99887	2.12583e-283	3.57276e-280
ENSMUSG00000039943	385	277	245	753	751	632	507.167	157	119	267	201	295	80	186.5	Plcb4	nonsense_mediated_decay,processed_transcript,retained_intron,protein_coding	-1.23213	1.23213	4.54131	1.31145e-09	1.35875e-08
ENSMUSG00000026930	933	617	437	622	757	421	631.167	217	126	302	189	288	78	200	Gpsm1	processed_transcript,protein_coding	-1.49834	1.49834	4.82674	4.16284e-21	1.11558e-19
ENSMUSG00000085448	41	29	39	39	39	40	37.8333	16	9	31	7	11	0	12.3333	Gm13963	lncRNA	-1.5416	1.5416	0.901726	1.80611e-06	1.21382e-05
ENSMUSG00000087545	51	45	42	30	34	13	35.8333	3	2	12	7	6	1	5.16667	Gm13966	lncRNA	-2.72625	2.72625	0.657614	8.32661e-10	8.83304e-09
ENSMUSG00000026928	7	2	7	6	1	99	20.3333	2	0	0	2	1	0	0.833333	Card9	processed_transcript,protein_coding	-4.20999	4.20999	-0.197505	0.000316711	0.00143471
ENSMUSG00000027276	5358	3840	3331	13672	13943	9229	8228.83	810	584	1427	2062	3277	1049	1534.83	Jag1	retained_intron,protein_coding	-2.14406	2.14406	8.30914	1.16493e-09	1.21174e-08
ENSMUSG00000074766	64	38	39	91	91	60	63.8333	21	13	28	9	22	3	16	Ism1	protein_coding	-1.82034	1.82034	1.50583	1.7811e-11	2.25188e-10
ENSMUSG00000015932	7786	5049	4785	5996	6916	4717	5874.83	2345	1517	3559	2441	3830	1140	2472	Dstn	protein_coding	-1.08347	1.08347	8.16292	2.54434e-22	7.38172e-21
ENSMUSG00000099470	11	9	14	14	18	13	13.1667	9	2	9	5	8	2	5.83333	Gm29340	lncRNA	-1.01191	1.01191	-0.3219	0.00363308	0.0130111
ENSMUSG00000026894	9	4	1	8	13	7	7	1	2	2	2	3	1	1.83333	Morn5	protein_coding	-1.66411	1.66411	-1.17358	0.00321738	0.0116698
ENSMUSG00000040152	10326	6659	5422	2357	2714	1827	4884.17	2904	1448	2799	1337	1229	684	1733.5	Thbs1	retained_intron,protein_coding	-1.33108	1.33108	7.88969	0.00146997	0.00576449
ENSMUSG00000026922	514	443	305	403	456	309	405	76	46	92	45	79	16	59	Agpat2	processed_transcript,protein_coding	-2.63882	2.63882	3.99427	5.10215e-43	3.49995e-41
ENSMUSG00000040061	17	14	10	23	36	97	32.8333	2	1	8	1	3	4	3.16667	Plcb2	retained_intron,protein_coding	-3.083	3.083	0.455296	2.1072e-06	1.40255e-05
ENSMUSG00000027438	196	149	151	96	128	151	145.167	37	17	41	29	35	11	28.3333	Napb	nonsense_mediated_decay,retained_intron,protein_coding	-2.22123	2.22123	2.63523	3.08021e-18	7.00913e-17
ENSMUSG00000053164	2	4	2	2	2	5	2.83333	0	0	1	0	0	0	0.166667	Gpr21	processed_transcript,protein_coding	-3.23109	3.23109	-2.03685	0.000408291	0.00180577
ENSMUSG00000070730	1744	1036	981	1146	1344	1007	1209.67	422	277	726	323	597	171	419.333	Rmdn3	retained_intron,protein_coding	-1.3887	1.3887	5.79625	2.01179e-26	7.26002e-25
ENSMUSG00000034226	21	14	10	4	6	19	12.3333	0	0	0	1	0	0	0.166667	Rhov	protein_coding	-5.31423	5.31423	-0.792969	2.18529e-09	2.20299e-08
ENSMUSG00000027313	2180	1973	1475	2941	3054	2511	2355.67	1592	849	1911	366	496	129	890.5	Chac1	protein_coding	-1.25373	1.25373	6.77639	0.000862175	0.00355211
ENSMUSG00000085755	8	10	11	12	15	13	11.5	3	1	2	7	7	1	3.5	Gm13496	lncRNA	-1.53395	1.53395	-0.593608	0.00022064	0.00103292
ENSMUSG00000026872	1670	1347	972	1866	1866	2042	1627.17	655	454	1104	578	823	238	642	Zeb2	processed_transcript,retained_intron,protein_coding	-1.17639	1.17639	6.26676	3.06376e-23	9.38636e-22
ENSMUSG00000052248	21	12	20	17	13	22	17.5	3	5	7	2	7	2	4.33333	Zeb2os	misc_RNA,lncRNA	-1.84283	1.84283	-0.145981	2.19673e-06	1.45816e-05
ENSMUSG00000036249	489	436	355	537	532	407	459.333	156	132	344	170	344	83	204.833	Rbm43	processed_transcript,protein_coding	-1.04674	1.04674	4.51265	2.99848e-17	6.31048e-16
ENSMUSG00000026946	1164	515	640	716	782	611	738	119	93	161	113	163	51	116.667	Nmi	retained_intron,protein_coding	-2.46371	2.46371	4.85959	7.12568e-51	6.25598e-49
ENSMUSG00000036053	692	525	491	991	1116	729	757.333	134	87	207	141	200	52	136.833	Fmnl2	protein_coding	-2.28853	2.28853	4.89986	1.06171e-57	1.11027e-55
ENSMUSG00000026980	617	485	409	558	618	478	527.5	120	77	190	124	100	46	109.5	Ly75	protein_coding	-2.08185	2.08185	4.45301	6.85726e-39	4.16911e-37
ENSMUSG00000086196	5	4	1	5	8	8	5.16667	2	0	5	1	0	0	1.33333	Gm13571	lncRNA	-1.7181	1.7181	-1.46469	0.00421909	0.0147967
ENSMUSG00000086578	13	9	6	1	7	6	7	0	1	0	0	0	0	0.166667	Gm13583	lncRNA	-4.4828	4.4828	-1.35791	2.82619e-06	1.84664e-05
ENSMUSG00000064289	790	590	515	774	779	780	704.667	229	156	501	317	441	143	297.833	Tank	processed_transcript,protein_coding	-1.09451	1.09451	5.10332	5.91619e-22	1.6731e-20
ENSMUSG00000118663	424	253	225	189	265	170	254.333	70	59	90	67	122	24	72	SPATA5L1	processed_transcript,protein_coding	-1.67571	1.67571	3.50937	1.68623e-13	2.61365e-12
ENSMUSG00000017057	2650	2015	1828	2411	2760	2337	2333.5	738	504	1157	510	775	179	643.833	Il13ra1	protein_coding	-1.72926	1.72926	6.65626	7.84094e-32	3.71954e-30
ENSMUSG00000016239	29	20	24	45	46	134	49.6667	23	8	33	12	25	12	18.8333	Lonrf3	retained_intron,protein_coding	-1.18716	1.18716	1.31744	0.00626698	0.0211298
ENSMUSG00000033777	224	221	192	889	879	1045	575	36	19	61	30	43	14	33.8333	Tlr13	retained_intron,protein_coding	-3.86736	3.86736	4.29762	5.33968e-22	1.51553e-20
ENSMUSG00000054293	7	1	9	6	1	63	14.5	0	0	1	3	4	1	1.5	P2ry10b	protein_coding	-3.03835	3.03835	-0.525234	0.00331272	0.0119823
ENSMUSG00000031383	13	3	8	9	7	6	7.66667	3	2	6	3	4	1	3.16667	Dusp9	protein_coding	-1.08916	1.08916	-0.958941	0.0152651	0.0462019
ENSMUSG00000025268	1509	698	797	879	961	790	939	236	189	352	201	290	82	225	Maged2	processed_transcript,retained_intron,protein_coding	-1.88243	1.88243	5.30954	4.35365e-31	1.98137e-29
ENSMUSG00000031387	24	7	14	15	5	163	38	0	1	8	5	1	4	3.16667	Renbp	nonsense_mediated_decay,processed_transcript,retained_intron,protein_coding	-3.22336	3.22336	0.640146	0.000655039	0.00276456
ENSMUSG00000087235	5	3	1	2	11	2	4	1	0	0	1	2	0	0.666667	Gm4750	transcribed_processed_pseudogene,processed_transcript	-2.20571	2.20571	-1.73924	0.00712924	0.0236893
ENSMUSG00000045694	13	5	3	2	8	1	5.33333	3	0	2	2	0	0	1.16667	Gm4997	processed_pseudogene	-1.89225	1.89225	-1.457	0.0157227	0.04741
ENSMUSG00000031264	10	9	8	17	3	118	27.5	2	0	7	2	0	4	2.5	Btk	processed_transcript,retained_intron,protein_coding	-3.06667	3.06667	0.237909	0.00210662	0.00797147
ENSMUSG00000031266	813	532	487	750	850	817	708.167	108	91	213	143	211	56	137	Gla	protein_coding	-2.20534	2.20534	4.8318	6.26115e-86	1.17855e-83
ENSMUSG00000046269	220	111	113	152	157	145	149.667	35	32	71	48	77	24	47.8333	Usp27x	nonsense_mediated_decay,protein_coding	-1.47157	1.47157	2.78706	5.28959e-17	1.09174e-15
ENSMUSG00000087252	7	4	2	2	7	8	5	1	0	1	2	1	0	0.833333	Gm14379	lncRNA	-2.26301	2.26301	-1.55219	0.000400067	0.00177206
ENSMUSG00000044150	209	145	150	190	185	169	174.667	58	35	93	61	84	36	61.1667	Bclaf3	processed_transcript,retained_intron,protein_coding	-1.33833	1.33833	3.05827	4.8115e-18	1.07004e-16
ENSMUSG00000040990	4435	3184	2893	5723	5621	4569	4404.17	1565	1029	2116	1649	2156	676	1531.83	Sh3kbp1	nonsense_mediated_decay,processed_transcript,retained_intron,protein_coding	-1.31511	1.31511	7.65336	1.70152e-33	8.53628e-32
ENSMUSG00000001964	2752	2051	1829	1919	2190	1442	2030.5	798	478	1250	811	1267	360	827.333	Emd	nonsense_mediated_decay,processed_transcript,protein_coding	-1.16733	1.16733	6.62658	8.19469e-16	1.53758e-14
ENSMUSG00000081684	36	6	13	14	9	13	15.1667	2	3	13	2	4	0	4	Rps2-ps13	processed_pseudogene	-1.82236	1.82236	-0.33317	0.000425673	0.00187489
ENSMUSG00000035967	34	22	21	40	24	76	36.1667	6	8	30	11	12	3	11.6667	Ints6l	nonsense_mediated_decay,processed_transcript,protein_coding	-1.51964	1.51964	0.82818	0.000112153	0.000557425
ENSMUSG00000042498	22	11	6	11	2	75	21.1667	0	0	1	1	1	0	0.5	Radx	processed_transcript,protein_coding	-4.98499	4.98499	-0.17344	3.37316e-07	2.55118e-06
ENSMUSG00000031438	28	13	24	15	8	167	42.5	1	2	6	8	1	2	3.33333	Rnf128	processed_transcript,protein_coding	-3.37733	3.37733	0.789949	3.39976e-05	0.000185427
ENSMUSG00000000134	2576	1923	1482	2293	2384	1686	2057.33	770	529	1317	674	1149	281	786.667	Tfe3	nonsense_mediated_decay,processed_transcript,retained_intron,protein_coding	-1.2547	1.2547	6.59421	6.44222e-30	2.78638e-28
ENSMUSG00000073094	11	11	10	17	18	16	13.8333	5	6	10	4	11	1	6.16667	Smim9	processed_transcript,protein_coding	-1.00321	1.00321	-0.268507	0.00202987	0.00771238
ENSMUSG00000048600	10	5	4	5	3	1	4.66667	0	0	1	0	1	1	0.5	Gm5763	processed_pseudogene	-2.80122	2.80122	-1.64815	0.000775563	0.00322464
ENSMUSG00000082319	93	51	101	43	73	43	67.3333	22	36	34	23	30	6	25.1667	Actr3-ps	processed_pseudogene	-1.25216	1.25216	1.78431	0.00064798	0.00273624
ENSMUSG00000031165	9	6	4	19	2	102	23.6667	1	1	2	2	2	3	1.83333	Was	retained_intron,protein_coding	-3.21437	3.21437	0.0310152	0.000783036	0.00325398
ENSMUSG00000045237	303	172	193	248	264	198	229.667	93	70	175	92	145	37	102	Eola1	protein_coding	-1.02564	1.02564	3.52104	1.72716e-13	2.66831e-12
ENSMUSG00000025059	226	214	170	270	282	455	269.5	36	30	88	30	53	15	42	Gk	processed_transcript,retained_intron,protein_coding	-2.55064	2.55064	3.41237	4.45184e-28	1.75456e-26
ENSMUSG00000025058	1	1	3	0	0	27	5.33333	0	0	0	0	0	0	0	Tasl	protein_coding	-5.38705	5.38705	-1.62059	0.0039718	0.0140382
ENSMUSG00000084289	27	5	17	11	25	14	16.5	1	0	0	1	0	1	0.5	Fth1-ps	processed_pseudogene	-4.52755	4.52755	-0.458554	6.48894e-11	7.74624e-10
ENSMUSG00000047344	21	10	12	29	46	26	24	14	0	8	6	9	4	6.83333	Lancl3	protein_coding	-1.5627	1.5627	0.255267	0.000365791	0.00163377
ENSMUSG00000086008	2	4	3	26	19	13	11.1667	0	0	0	1	5	0	1	Gm8817	lncRNA	-3.22713	3.22713	-0.854329	0.000147792	0.000716547
ENSMUSG00000015340	767	310	415	447	79	2945	827.167	7	16	84	30	27	29	32.1667	Cybb	nonsense_mediated_decay,retained_intron,protein_coding	-4.43789	4.43789	4.84324	1.44292e-09	1.4858e-08
ENSMUSG00000044583	8	9	11	12	1	149	31.6667	1	3	6	3	3	4	3.33333	Tlr7	processed_transcript,protein_coding	-2.85665	2.85665	0.441112	0.0027076	0.0099964
ENSMUSG00000035299	40	35	30	51	49	34	39.8333	19	9	33	12	25	5	17.1667	Mid1	processed_transcript,protein_coding	-1.08276	1.08276	1.06649	5.89996e-06	3.66376e-05
ENSMUSG00000083307	2	1	3	2	5	49	10.3333	0	0	0	0	0	0	0	AA414768	processed_pseudogene	-6.27976	6.27976	-1.00904	3.24537e-05	0.000177706
ENSMUSG00000073274	14	10	17	9	9	20	13.1667	3	3	8	1	1	1	2.83333	Gm14636	lncRNA	-2.05839	2.05839	-0.511864	5.94472e-05	0.000312357
ENSMUSG00000031297	34	53	31	32	28	21	33.1667	15	9	15	1	9	0	8.16667	Slc7a3	processed_transcript,retained_intron,protein_coding	-1.94367	1.94367	0.676636	4.0806e-05	0.000219859
ENSMUSG00000090141	3	4	4	10	2	12	5.83333	1	1	1	0	1	0	0.666667	Gm614	processed_transcript,protein_coding	-2.774	2.774	-1.45191	0.000183022	0.000872433
ENSMUSG00000031304	736	568	496	933	827	906	744.333	273	205	583	264	419	88	305.333	Il2rg	processed_transcript,retained_intron,protein_coding	-1.17144	1.17144	5.14546	9.73843e-18	2.1138e-16
ENSMUSG00000031066	111	80	70	87	96	82	87.6667	34	33	53	34	37	11	33.6667	Usp11	processed_transcript,retained_intron,protein_coding	-1.19715	1.19715	2.12643	5.56835e-09	5.35203e-08
ENSMUSG00000001131	3418	2119	2270	3276	3959	2436	2913	1418	843	1771	673	1060	286	1008.5	Timp1	protein_coding	-1.36166	1.36166	7.05332	8.13731e-12	1.06309e-10
ENSMUSG00000001128	131	47	46	67	25	272	98	14	12	24	13	16	6	14.1667	Cfp	processed_transcript,protein_coding	-2.56785	2.56785	1.98496	2.1319e-07	1.66042e-06
ENSMUSG00000080845	73	53	80	61	72	31	61.6667	28	13	25	30	36	12	24	Gm9115	processed_pseudogene	-1.20039	1.20039	1.66606	8.79828e-05	0.000447503
ENSMUSG00000031429	858	666	689	780	991	925	818.167	384	190	489	336	502	163	344	Psmd10	protein_coding	-1.08468	1.08468	5.33085	1.13086e-20	2.97962e-19
ENSMUSG00000081729	6	4	5	4	2	3	4	0	2	2	0	0	1	0.833333	Hspa9-ps1	processed_pseudogene	-1.95417	1.95417	-1.69319	0.00734812	0.0243102
ENSMUSG00000037531	380	273	219	268	311	302	292.167	121	61	216	109	166	47	120	Mrpl47	processed_transcript,retained_intron,protein_coding	-1.1601	1.1601	3.82918	3.57435e-16	6.94475e-15
ENSMUSG00000028037	6503	4075	4424	6762	7318	7070	6025.33	141	89	182	312	179	232	189.167	Ifi44	processed_transcript,retained_intron,protein_coding	-4.5296	4.5296	7.68762	1.66713e-33	8.38162e-32
ENSMUSG00000039146	280	179	165	476	392	490	330.333	0	0	3	4	3	7	2.83333	Ifi44l	protein_coding	-6.52042	6.52042	3.46836	1.69597e-55	1.66964e-53
ENSMUSG00000041912	7	4	4	3	1	97	19.3333	3	0	4	2	0	2	1.83333	Tdrkh	nonsense_mediated_decay,protein_coding	-3.01543	3.01543	-0.194908	0.00742339	0.0245316
ENSMUSG00000097293	3	3	3	2	3	1	2.5	0	0	0	0	0	1	0.166667	D630002J18Rik	TEC	-3.04704	3.04704	-2.10254	0.0041832	0.0146905
ENSMUSG00000028035	2522	1938	1583	2229	2462	1989	2120.5	576	271	789	528	828	294	547.667	Dnajb4	processed_transcript,retained_intron,protein_coding	-1.77773	1.77773	6.50779	6.01147e-51	5.31744e-49
ENSMUSG00000027962	8577	5638	5577	7418	7555	6567	6888.67	524	350	921	145	213	64	369.5	Vcam1	retained_intron,protein_coding	-4.11592	4.11592	7.91654	1.245e-26	4.57e-25
ENSMUSG00000104653	88	36	83	44	55	20	54.3333	5	4	6	0	0	0	2.5	Gm43109	lncRNA	-4.24323	4.24323	1.09656	4.94261e-12	6.63026e-11
ENSMUSG00000027784	14	7	5	13	5	59	17.1667	4	1	5	3	7	4	4	Ppm1l	processed_transcript,retained_intron,protein_coding	-1.82764	1.82764	-0.196581	0.00596118	0.0201785
ENSMUSG00000028137	0	1	4	2	4	17	4.66667	1	0	1	0	1	0	0.5	Celf3	processed_transcript,retained_intron,protein_coding	-2.87643	2.87643	-1.64986	0.00810353	0.0265111
ENSMUSG00000043300	5	4	6	3	2	14	5.66667	0	0	0	0	0	1	0.166667	B3galnt1	protein_coding	-4.16948	4.16948	-1.53832	4.78352e-05	0.000254872
ENSMUSG00000033386	21	21	16	57	24	255	65.6667	5	5	18	12	8	10	9.66667	Frrs1	nonsense_mediated_decay,retained_intron,protein_coding	-2.40907	2.40907	1.44465	0.000444024	0.00194915
ENSMUSG00000028034	5004	3187	3006	3470	3612	2804	3513.83	1632	1160	2491	1256	1914	574	1504.5	Fubp1	nonsense_mediated_decay,retained_intron,protein_coding	-1.06899	1.06899	7.43608	6.16314e-14	9.93917e-13
ENSMUSG00000044434	29	10	31	13	15	9	17.8333	3	6	12	8	16	2	7.83333	Gm9791	processed_pseudogene	-1.12809	1.12809	0.0517678	0.0121353	0.037894
ENSMUSG00000061175	719	575	425	758	754	1365	766	171	138	356	152	299	97	202.167	Fnip2	processed_transcript,retained_intron,protein_coding	-1.75201	1.75201	5.03403	6.582e-19	1.57226e-17
ENSMUSG00000028133	9	2	5	14	12	18	10	4	1	1	4	4	3	2.83333	Rwdd3	retained_intron,protein_coding	-1.49584	1.49584	-0.772572	0.0103383	0.0329249
ENSMUSG00000084846	41	23	25	32	25	21	27.8333	6	1	3	1	5	1	2.83333	A730011C13Rik	lncRNA	-3.09361	3.09361	0.267054	3.08715e-15	5.57037e-14
ENSMUSG00000106022	349	286	167	133	203	77	202.5	17	7	26	19	22	16	17.8333	Gm42929	TEC	-3.28977	3.28977	2.96727	5.10943e-17	1.05641e-15
ENSMUSG00000039865	2	0	1	6	2	3	2.33333	0	0	2	0	0	0	0.333333	Slc44a3	processed_transcript,protein_coding	-2.3007	2.3007	-2.11677	0.00987042	0.0316059
ENSMUSG00000028128	205	135	110	46	82	16	99	1	0	3	0	0	0	0.666667	F3	processed_transcript,retained_intron,protein_coding	-6.9529	6.9529	1.86397	3.89041e-18	8.72617e-17
ENSMUSG00000092607	312	212	184	282	273	303	261	88	65	126	100	154	43	96	Scnm1	processed_transcript,retained_intron,protein_coding	-1.26705	1.26705	3.63147	4.95111e-22	1.40864e-20
ENSMUSG00000013707	6	6	8	6	3	82	18.5	0	1	3	2	2	1	1.5	Tnfaip8l2	protein_coding	-3.35698	3.35698	-0.261495	0.00031961	0.00144617
ENSMUSG00000028124	3698	2799	2408	3979	4375	3281	3423.33	730	514	1268	550	934	206	700.333	Gclm	processed_transcript,retained_intron,protein_coding	-2.1604	2.1604	7.10522	6.46684e-62	7.28031e-60
ENSMUSG00000027995	2291	2001	1718	3727	3447	3311	2749.17	165	98	285	151	238	80	169.5	Tlr2	protein_coding	-3.84269	3.84269	6.58735	4.02542e-146	1.69132e-143
ENSMUSG00000096225	718	399	355	541	610	361	497.333	284	173	391	166	199	60	212.167	Lhx8	nonsense_mediated_decay,retained_intron,protein_coding	-1.05477	1.05477	4.60281	3.72082e-07	2.78458e-06
ENSMUSG00000027722	310	162	188	201	237	168	211	80	52	152	72	131	29	86	Spata5	processed_transcript,retained_intron,protein_coding	-1.17872	1.17872	3.35798	2.59739e-12	3.5552e-11
ENSMUSG00000037211	6	4	8	8	5	3	5.66667	1	0	2	2	5	2	2	Spry1	protein_coding	-1.31245	1.31245	-1.29738	0.0145185	0.0443126
ENSMUSG00000038642	242	111	136	145	36	872	257	17	10	73	20	27	22	28.1667	Ctss	protein_coding	-3.00642	3.00642	3.28899	9.93787e-07	6.96954e-06
ENSMUSG00000028179	169	111	112	114	116	208	138.333	9	5	14	0	1	2	5.16667	Cth	processed_transcript,retained_intron,protein_coding	-4.55526	4.55526	2.33795	5.04207e-29	2.07767e-27
ENSMUSG00000025757	312	218	192	297	262	428	284.833	169	70	169	101	128	52	114.833	Hspa4l	retained_intron,protein_coding	-1.10688	1.10688	3.80219	2.12632e-08	1.90012e-07
ENSMUSG00000106475	14	7	7	6	7	1	7	1	0	0	0	0	0	0.166667	Gm43011	TEC	-4.48839	4.48839	-1.36225	3.5455e-07	2.66439e-06
ENSMUSG00000015745	209	76	111	196	132	534	209.667	44	34	96	126	211	48	93.1667	Plekho1	retained_intron,protein_coding	-1.00815	1.00815	3.37281	0.0130526	0.0403674
ENSMUSG00000028028	227	164	137	306	313	376	253.833	79	68	122	112	146	42	94.8333	Alpk1	processed_transcript,retained_intron,protein_coding	-1.20553	1.20553	3.58453	2.48642e-10	2.8059e-09
ENSMUSG00000089988	21	2	15	5	19	3	10.8333	4	0	3	4	5	0	2.66667	Gm16238	processed_pseudogene	-1.88123	1.88123	-0.725388	0.00354899	0.0127546
ENSMUSG00000104888	8	2	2	1	3	2	3	0	0	0	0	0	0	0	1500005C15Rik	TEC	-4.55647	4.55647	-2.04115	0.00016625	0.000798468
ENSMUSG00000046688	394	252	242	471	490	511	393.333	60	42	83	51	108	22	61	Tifa	processed_transcript,protein_coding	-2.51651	2.51651	3.9309	2.78181e-52	2.53694e-50
ENSMUSG00000003382	1653	1428	1200	1886	2147	1744	1676.33	760	371	1021	676	972	304	684	Etv3	retained_intron,protein_coding	-1.12649	1.12649	6.33562	5.71007e-27	2.12247e-25
ENSMUSG00000015947	91	46	71	118	20	725	178.5	0	1	4	2	0	2	1.5	Fcgr1	nonsense_mediated_decay,protein_coding	-6.49794	6.49794	2.62674	4.50001e-11	5.4747e-10
ENSMUSG00000027737	7092	8620	5761	19882	19972	17978	13217.5	1209	734	2058	610	1140	247	999.667	Slc7a11	processed_transcript,retained_intron,protein_coding	-3.58369	3.58369	8.83996	1.28357e-30	5.71989e-29
ENSMUSG00000103907	3	3	3	1	3	3	2.66667	0	0	1	1	0	0	0.333333	Gm37498	TEC	-2.47072	2.47072	-2.03627	0.00235137	0.00879299
ENSMUSG00000023087	4320	3072	2543	1669	2103	1069	2462.67	637	369	805	465	569	212	509.5	Noct	protein_coding	-2.13187	2.13187	6.6997	4.41456e-13	6.57406e-12
ENSMUSG00000027994	59	39	43	82	99	168	81.6667	26	14	22	18	17	7	17.3333	Mcub	nonsense_mediated_decay,protein_coding	-1.97091	1.97091	1.81723	2.69061e-08	2.37551e-07
ENSMUSG00000104166	4	3	4	2	6	2	3.5	1	0	1	0	0	1	0.5	Gm38247	processed_pseudogene	-2.39131	2.39131	-1.84173	0.00340387	0.0122856
ENSMUSG00000074604	50	31	40	50	59	71	50.1667	9	7	17	3	8	2	7.66667	Mgst2	processed_transcript,retained_intron,protein_coding	-2.54181	2.54181	1.0875	2.75625e-16	5.39084e-15
ENSMUSG00000005640	4	5	16	1	6	2	5.66667	0	0	0	0	0	0	0	Insrr	processed_transcript,retained_intron,protein_coding	-5.62631	5.62631	-1.55111	1.39384e-05	8.14191e-05
ENSMUSG00000105769	19	4	8	18	1	154	34	1	2	6	6	2	3	3.33333	Gm43351	lncRNA	-2.97892	2.97892	0.509991	0.00169194	0.00654009
ENSMUSG00000028071	6	7	2	14	17	20	11	1	1	2	1	2	0	1.16667	Sh2d2a	retained_intron,protein_coding	-2.93091	2.93091	-0.845443	1.75954e-06	1.18523e-05
ENSMUSG00000105843	52	41	42	21	25	35	36	5	3	11	2	11	3	5.83333	Gm19439	TEC	-2.54049	2.54049	0.687701	3.98551e-10	4.37792e-09
ENSMUSG00000027878	441	394	295	519	599	643	481.833	180	123	307	108	182	52	158.667	Notch2	retained_intron,protein_coding	-1.44872	1.44872	4.44548	4.37526e-16	8.43124e-15
ENSMUSG00000090817	29	14	18	42	47	33	30.5	2	1	1	0	0	1	0.833333	Gm4450	protein_coding	-4.78354	4.78354	0.274548	8.46011e-20	2.14271e-18
ENSMUSG00000105641	3	7	4	2	7	7	5	1	0	4	0	1	1	1.16667	Gm5853	processed_pseudogene	-1.88442	1.88442	-1.4986	0.00335699	0.0121331
ENSMUSG00000094487	7	6	8	14	8	6	8.16667	4	2	6	2	2	1	2.83333	Gm21958	protein_coding	-1.33312	1.33312	-0.936787	0.0040142	0.0141817
ENSMUSG00000044468	6	2	4	0	0	22	5.66667	0	0	1	0	0	0	0.166667	Tent5c	processed_transcript,protein_coding	-4.29256	4.29256	-1.54695	0.00343539	0.0123804
ENSMUSG00000025255	10	1	5	2	1	51	11.6667	0	0	5	2	0	0	1.16667	Zfhx4	retained_intron,protein_coding	-3.19123	3.19123	-0.781836	0.00629074	0.0211934
ENSMUSG00000040329	9	0	1	2	7	4	3.83333	1	0	1	0	0	0	0.333333	Il7	processed_transcript,protein_coding	-2.90935	2.90935	-1.82731	0.00379432	0.0135124
ENSMUSG00000028064	36	27	23	63	9	257	69.1667	0	1	10	2	4	9	4.33333	Sema4a	nonsense_mediated_decay,processed_transcript,retained_intron,protein_coding	-3.5266	3.5266	1.41298	7.35441e-05	0.000380228
ENSMUSG00000042035	574	438	335	722	789	417	545.833	166	82	271	182	257	88	174.333	Igsf3	retained_intron,protein_coding	-1.46187	1.46187	4.6086	6.50861e-21	1.72456e-19
ENSMUSG00000028163	4755	2896	2696	4012	4039	3190	3598	1049	799	1609	1077	1658	475	1111.17	Nfkb1	nonsense_mediated_decay,processed_transcript,retained_intron,protein_coding	-1.51476	1.51476	7.32241	1.07721e-54	1.04303e-52
ENSMUSG00000106149	93	54	48	28	35	16	45.6667	0	0	0	0	1	0	0.166667	Gm43430	TEC	-7.23753	7.23753	0.802141	2.14929e-19	5.3009e-18
ENSMUSG00000062515	17	9	12	14	23	14	14.8333	4	3	8	6	11	2	5.66667	Fabp4	retained_intron,protein_coding	-1.2157	1.2157	-0.242049	0.000329144	0.0014856
ENSMUSG00000053897	2	4	1	5	6	13	5.16667	3	0	0	2	0	0	0.833333	Slc39a8	retained_intron,protein_coding	-2.2239	2.2239	-1.52261	0.0146615	0.0446449
ENSMUSG00000027534	108	87	76	106	100	127	100.667	42	27	85	38	64	14	45	Snx16	protein_coding	-1.04302	1.04302	2.35791	7.4689e-09	7.06618e-08
ENSMUSG00000028159	87	72	60	100	109	102	88.3333	42	19	48	35	44	17	34.1667	Dapp1	processed_transcript,retained_intron,protein_coding	-1.18022	1.18022	2.13035	7.29784e-10	7.77676e-09
ENSMUSG00000090066	4	2	3	6	18	13	7.66667	0	0	0	0	0	0	0	1110002E22Rik	processed_transcript,protein_coding	-5.82791	5.82791	-1.31396	9.46432e-08	7.75639e-07
ENSMUSG00000055301	10	11	11	17	15	35	16.5	5	3	2	1	3	2	2.66667	Adh7	processed_transcript,retained_intron,protein_coding	-2.34627	2.34627	-0.303585	1.07292e-05	6.39916e-05
ENSMUSG00000027552	190	134	127	213	201	183	174.667	72	47	121	69	131	31	78.5	E2f5	protein_coding	-1.00582	1.00582	3.13302	9.08626e-14	1.44258e-12
ENSMUSG00000027555	1401	807	847	1142	1235	1105	1089.5	125	87	223	160	174	56	137.5	Car13	protein_coding	-2.815	2.815	5.36563	9.56006e-121	3.21341e-118
ENSMUSG00000093390	13	9	14	14	25	15	15	1	6	7	3	8	2	4.5	Gm20652	lncRNA	-1.54449	1.54449	-0.292976	9.28574e-05	0.000469959
ENSMUSG00000104125	7	8	1	1	3	5	4.16667	0	0	3	1	2	0	1	Gm37488	TEC	-1.88833	1.88833	-1.65363	0.0102601	0.0327203
ENSMUSG00000027843	19	9	5	53	4	292	63.6667	2	1	8	7	3	9	5	Ptpn22	nonsense_mediated_decay,processed_transcript,retained_intron,protein_coding	-3.1145	3.1145	1.31074	0.00189884	0.00725759
ENSMUSG00000003617	1115	701	762	1252	1267	1126	1037.17	1	2	3	0	1	1	1.33333	Cp	nonsense_mediated_decay,retained_intron,protein_coding	-9.3081	9.3081	5.10118	0	0
ENSMUSG00000105504	7578	4291	4852	6946	6505	6580	6125.33	6	7	10	11	12	13	9.83333	Gbp5	nonsense_mediated_decay,processed_transcript,retained_intron,protein_coding	-9.06418	9.06418	7.66107	0	0
ENSMUSG00000011463	451	279	303	241	266	200	290	103	70	127	60	115	20	82.5	Cpb1	processed_transcript,retained_intron,protein_coding	-1.70437	1.70437	3.70462	2.36945e-12	3.26219e-11
ENSMUSG00000040253	2155	1591	1353	4472	3892	4026	2914.83	111	102	236	215	299	166	188.167	Gbp7	protein_coding	-3.61293	3.61293	6.6573	6.93764e-32	3.29769e-30
ENSMUSG00000028268	6232	3816	3729	6546	5986	5832	5356.83	98	60	179	200	158	154	141.5	Gbp3	processed_transcript,protein_coding	-4.86292	4.86292	7.50405	9.39685e-53	8.70466e-51
ENSMUSG00000040264	16673	9053	9156	11149	10889	9713	11105.5	61	38	73	95	68	57	65.3333	Gbp2b	protein_coding	-7.09676	7.09676	8.535	5.24071e-139	2.08998e-136
ENSMUSG00000028270	14256	6747	7438	8849	9640	8152	9180.33	65	44	75	91	79	62	69.3333	Gbp2	nonsense_mediated_decay,protein_coding	-6.72401	6.72401	8.25486	7.23165e-137	2.83589e-134
ENSMUSG00000002233	18399	12795	10813	21133	19605	14979	16287.3	6505	3814	9046	8215	11249	3204	7005.5	Rhoc	retained_intron,protein_coding	-1.03099	1.03099	9.63005	2.3582e-17	4.98975e-16
ENSMUSG00000002227	1973	1430	1177	2589	2234	2363	1961	723	426	1167	806	1238	415	795.833	Mov10	nonsense_mediated_decay,processed_transcript,retained_intron,protein_coding	-1.10549	1.10549	6.55	2.10847e-18	4.86374e-17
ENSMUSG00000028266	488	381	376	409	494	442	431.667	158	103	239	94	161	36	131.833	Lmo4	retained_intron,protein_coding	-1.58922	1.58922	4.27886	1.87975e-21	5.1369e-20
ENSMUSG00000042784	23	23	18	36	21	34	25.8333	10	9	18	9	14	5	10.8333	Muc1	processed_transcript,protein_coding	-1.07997	1.07997	0.50388	0.000395893	0.00175522
ENSMUSG00000042766	126	124	95	158	163	174	140	39	41	64	53	78	26	50.1667	Trim46	nonsense_mediated_decay,processed_transcript,protein_coding	-1.28451	1.28451	2.75238	1.70613e-12	2.38807e-11
ENSMUSG00000027698	226	128	149	264	262	627	276	69	53	143	70	200	37	95.3333	Nceh1	nonsense_mediated_decay,processed_transcript,retained_intron,protein_coding	-1.41783	1.41783	3.64573	2.57187e-06	1.69079e-05
ENSMUSG00000039304	45	26	24	224	205	304	138	1	1	4	9	12	7	5.66667	Tnfsf10	protein_coding	-4.19735	4.19735	2.26562	6.90679e-09	6.54754e-08
ENSMUSG00000074342	1	3	3	6	4	59	12.6667	0	0	1	0	0	0	0.166667	I830077J02Rik	nonsense_mediated_decay,retained_intron,protein_coding	-5.37774	5.37774	-0.778225	4.77941e-05	0.000254711
ENSMUSG00000103620	3	3	4	7	5	3	4.16667	2	0	2	1	1	0	1	Gm37359	lncRNA	-1.78338	1.78338	-1.65121	0.00110968	0.00447468
ENSMUSG00000103440	61	22	30	26	22	36	32.8333	7	7	7	4	5	2	5.33333	Gm37131	TEC	-2.38691	2.38691	0.556681	3.42822e-09	3.38207e-08
ENSMUSG00000091575	2	3	3	3	2	20	5.5	1	1	2	0	0	0	0.666667	2010016I18Rik	retained_intron,lncRNA	-2.69534	2.69534	-1.49804	0.00392897	0.013914
ENSMUSG00000027901	82	43	39	85	72	141	77	35	23	61	21	37	6	30.5	Dennd2d	nonsense_mediated_decay,processed_transcript,retained_intron,protein_coding	-1.19439	1.19439	1.91603	5.42073e-05	0.000286396
ENSMUSG00000042642	249	204	187	294	306	287	254.5	101	58	194	118	165	52	114.667	Flad1	protein_coding	-1.00166	1.00166	3.67417	2.29526e-14	3.84106e-13
ENSMUSG00000028195	11438	7578	6605	3940	4692	3172	6237.5	4016	2222	5059	1695	1837	687	2586	Ccn1	protein_coding	-1.16051	1.16051	8.27737	0.00114728	0.0046168
ENSMUSG00000028194	2285	1965	1631	1814	1932	1521	1858	1068	618	1595	552	778	259	811.667	Ddah1	processed_transcript,protein_coding	-1.07567	1.07567	6.53157	1.40463e-07	1.12223e-06
ENSMUSG00000040747	253	143	162	443	100	3381	747	12	9	61	31	31	21	27.5	Cd53	protein_coding	-4.53074	4.53074	4.66737	2.8075e-08	2.46944e-07
ENSMUSG00000011008	51	25	41	60	51	195	70.5	5	5	7	2	2	2	3.83333	Mcoln2	retained_intron,protein_coding	-3.90241	3.90241	1.42137	2.55878e-12	3.50644e-11
ENSMUSG00000014599	6179	4188	3528	5482	5849	4402	4938	597	418	950	201	400	103	444.833	Csf1	retained_intron,protein_coding	-3.33548	3.33548	7.48181	4.60207e-32	2.19639e-30
ENSMUSG00000027944	2695	2111	1661	2158	2299	2514	2239.67	1154	648	1495	713	1028	384	903.667	Hax1	nonsense_mediated_decay,retained_intron,protein_coding	-1.13181	1.13181	6.76418	1.04761e-15	1.95318e-14
ENSMUSG00000105357	1	2	1	3	4	2	2.16667	0	0	1	0	1	0	0.333333	Gm42647	processed_pseudogene	-2.18677	2.18677	-2.15047	0.00341952	0.012331
ENSMUSG00000027936	2024	1538	1117	1518	1762	1093	1508.67	482	299	769	473	760	184	494.5	Crtc2	nonsense_mediated_decay,processed_transcript,retained_intron,protein_coding	-1.482	1.482	6.09175	2.6421e-28	1.0501e-26
ENSMUSG00000103039	75	54	39	26	53	24	45.1667	10	5	10	1	5	4	5.83333	Gm37123	TEC	-2.73483	2.73483	0.94467	1.13204e-09	1.18118e-08
ENSMUSG00000056054	5	1	3	16	10	15	8.33333	0	0	0	0	0	0	0	S100a8	retained_intron,protein_coding	-5.94457	5.94457	-1.23399	7.1299e-08	5.91744e-07
ENSMUSG00000050092	94	64	85	139	139	76	99.5	2	3	18	3	8	1	5.83333	Sprr2b	protein_coding	-3.97686	3.97686	1.88556	2.83263e-32	1.36576e-30
ENSMUSG00000042212	104	67	68	47	62	30	63	0	0	0	0	0	0	0	Sprr2d	protein_coding	-8.94607	8.94607	1.22579	1.73501e-31	8.05188e-30
ENSMUSG00000055030	72	69	44	41	39	19	47.3333	0	0	0	0	0	0	0	Sprr2e	protein_coding	-8.54886	8.54886	0.851878	2.35375e-24	7.6283e-23
ENSMUSG00000050635	29	22	24	7	19	9	18.3333	0	0	0	0	0	0	0	Sprr2f	protein_coding	-7.19663	7.19663	-0.347147	2.85004e-13	4.32078e-12
ENSMUSG00000046203	44	41	30	37	41	14	34.5	0	0	0	0	0	0	0	Sprr2g	polymorphic_pseudogene,protein_coding	-8.06359	8.06359	0.423525	1.19053e-24	3.9123e-23
ENSMUSG00000027925	4	4	4	5	3	3	3.83333	0	0	0	0	0	0	0	Sprr2j-ps	protein_coding	-4.90884	4.90884	-1.87299	9.55305e-07	6.72371e-06
ENSMUSG00000042165	43	17	27	24	25	19	25.8333	11	11	11	14	17	3	11.1667	Gm9774	protein_coding	-1.01886	1.01886	0.520382	0.00217838	0.00821134
ENSMUSG00000027913	48	15	28	1	4	5	16.8333	1	0	1	0	0	0	0.333333	Crct1	protein_coding	-5.18483	5.18483	-0.42308	2.32748e-06	1.53916e-05
ENSMUSG00000078495	5	3	2	0	0	10	3.33333	0	0	0	0	1	0	0.166667	Zfp984	protein_coding	-3.53644	3.53644	-1.93801	0.00785556	0.0258147
ENSMUSG00000028811	2526	1402	1444	1309	1691	1207	1596.5	897	674	1249	477	798	200	715.833	Yars	nonsense_mediated_decay,processed_transcript,retained_intron,protein_coding	-1.0091	1.0091	6.32062	7.05144e-06	4.31616e-05
ENSMUSG00000000409	124	102	81	118	141	116	113.667	46	21	53	39	52	13	37.3333	Lck	retained_intron,protein_coding	-1.4422	1.4422	2.4129	1.6671e-16	3.31015e-15
ENSMUSG00000028389	96	50	57	85	79	50	69.5	37	21	48	27	35	14	30.3333	Zfp37	protein_coding	-1.00218	1.00218	1.84877	7.20223e-06	4.40159e-05
ENSMUSG00000086606	7	12	10	11	12	11	10.5	0	3	3	6	5	1	3	Gm13205	lncRNA	-1.61926	1.61926	-0.706113	0.000343256	0.0015419
ENSMUSG00000028773	6	4	1	1	0	11	3.83333	0	0	0	0	0	0	0	Fabp3	protein_coding	-4.91727	4.91727	-1.87526	0.000605565	0.00257889
ENSMUSG00000039196	3	2	3	29	14	19	11.6667	0	0	0	0	0	0	0	Orm1	protein_coding	-6.40535	6.40535	-0.894818	5.91611e-08	4.96258e-07
ENSMUSG00000028581	197	104	145	148	53	1436	347.167	39	19	149	76	58	47	64.6667	Laptm5	processed_transcript,protein_coding	-2.21722	2.21722	3.81172	0.000827663	0.00342251
ENSMUSG00000039158	676	534	388	519	563	542	537	206	124	312	166	294	83	197.5	Akna	processed_transcript,protein_coding	-1.29857	1.29857	4.66179	5.4731e-27	2.03761e-25
ENSMUSG00000039936	12	5	6	12	2	71	18	2	4	10	3	0	0	3.16667	Pik3cd	processed_transcript,protein_coding	-2.32045	2.32045	-0.201244	0.00782024	0.0257094
ENSMUSG00000070720	6	16	8	11	13	9	10.5	5	3	9	1	3	0	3.5	Tmem200b	protein_coding	-1.46303	1.46303	-0.673314	0.00123882	0.00493785
ENSMUSG00000028982	133	98	85	92	132	146	114.333	20	20	39	8	17	4	18	Slc25a33	protein_coding	-2.51066	2.51066	2.22349	2.00424e-19	4.95355e-18
ENSMUSG00000039137	5	8	3	4	5	5	5	1	2	1	0	2	1	1.16667	Whrn	nonsense_mediated_decay,processed_transcript,retained_intron,protein_coding	-1.83544	1.83544	-1.49154	0.00229302	0.00859938
ENSMUSG00000028965	51	19	22	18	5	69	30.6667	6	1	15	8	10	11	8.5	Tnfrsf9	processed_transcript,protein_coding	-1.56053	1.56053	0.596774	0.00987173	0.0316059
ENSMUSG00000039759	157	105	73	131	135	121	120.333	48	26	64	40	120	16	52.3333	Thap3	retained_intron,protein_coding	-1.09618	1.09618	2.57516	8.86017e-08	7.28155e-07
ENSMUSG00000086290	299	205	150	194	253	203	217.333	101	60	131	69	119	26	84.3333	Snhg12	lncRNA	-1.2143	1.2143	3.38553	1.05338e-13	1.65786e-12
ENSMUSG00000056529	57	14	29	34	9	430	95.5	0	1	1	1	1	0	0.666667	Ptafr	protein_coding	-6.73648	6.73648	1.75664	5.79202e-10	6.24853e-09
ENSMUSG00000037731	16	11	7	21	8	100	27.1667	0	2	6	3	3	2	2.66667	Themis2	protein_coding	-3.08472	3.08472	0.221801	3.6792e-05	0.000199834
ENSMUSG00000028874	22	9	6	11	2	67	19.5	2	4	5	1	3	0	2.5	Fgr	processed_transcript,protein_coding	-2.73433	2.73433	-0.153808	0.000388749	0.00172615
ENSMUSG00000037622	919	623	518	829	788	716	732.167	293	232	530	247	491	92	314.167	Wdtc1	processed_transcript,protein_coding	-1.09955	1.09955	5.15008	5.80664e-20	1.48183e-18
ENSMUSG00000037553	1726	1601	1122	1889	2121	1672	1688.5	652	411	1057	604	989	206	653.167	Zdhhc18	processed_transcript,retained_intron,protein_coding	-1.25	1.25	6.30819	4.23131e-30	1.85398e-28
ENSMUSG00000028931	51	16	28	26	12	377	85	7	2	25	19	8	8	11.5	Kcnab2	processed_transcript,retained_intron,protein_coding	-2.65291	2.65291	1.77484	0.000826452	0.00341916
ENSMUSG00000012123	3	0	3	2	1	14	3.83333	0	0	0	0	0	0	0	Crybg2	nonsense_mediated_decay,processed_transcript,retained_intron,protein_coding	-4.90818	4.90818	-1.87624	0.000726695	0.0030381
ENSMUSG00000000682	40	20	28	36	6	227	59.5	0	0	12	7	4	7	5	Cd52	processed_transcript,protein_coding	-3.24804	3.24804	1.23984	0.000323306	0.00146093
ENSMUSG00000028840	122	50	70	72	93	78	80.8333	35	34	47	24	43	6	31.5	Zfp593	processed_transcript,protein_coding	-1.18443	1.18443	2.00241	1.79404e-06	1.20675e-05
ENSMUSG00000042333	21	10	11	25	31	23	20.1667	10	4	11	8	11	3	7.83333	Tnfrsf14	protein_coding	-1.16254	1.16254	0.138788	0.000382148	0.00170005
ENSMUSG00000037242	30912	24802	21247	29296	31348	25407	27168.7	9516	5689	14135	13793	18887	6460	11413.3	Clic4	retained_intron,protein_coding	-1.06087	1.06087	10.3828	9.22807e-13	1.33864e-11
ENSMUSG00000081169	3	1	3	0	2	6	2.5	0	0	0	0	0	0	0	Gm12551	unprocessed_pseudogene	-4.33828	4.33828	-2.14364	0.000887449	0.00364603
ENSMUSG00000028494	2615	1622	1606	2784	2601	3066	2382.33	894	692	1414	889	1341	406	939.333	Plin2	processed_transcript,protein_coding	-1.14856	1.14856	6.82226	2.45256e-26	8.79669e-25
ENSMUSG00000028691	17768	11154	11189	12174	16249	15238	13962	4807	3667	8510	3838	6799	1639	4876.67	Prdx1	retained_intron,protein_coding	-1.38895	1.38895	9.31873	3.01733e-27	1.13774e-25
ENSMUSG00000007872	718	404	515	1026	1172	800	772.5	108	68	127	162	275	60	133.333	Id3	processed_transcript,retained_intron,protein_coding	-2.34199	2.34199	4.90914	7.42382e-27	2.74646e-25
ENSMUSG00000048806	52	37	46	41	24	27	37.8333	0	0	0	0	0	0	0	Ifnb1	protein_coding	-8.22342	8.22342	0.55708	3.07588e-26	1.09489e-24
ENSMUSG00000036995	43	30	23	48	63	56	43.8333	5	11	27	18	36	6	17.1667	Asap3	protein_coding	-1.21284	1.21284	1.14182	3.67109e-05	0.000199439
ENSMUSG00000085183	651	413	370	334	451	292	418.5	152	68	221	76	95	39	108.5	Wincr1	lncRNA	-1.81662	1.81662	4.18686	2.64593e-13	4.02172e-12
ENSMUSG00000087659	7	4	5	10	0	69	15.8333	5	0	2	2	2	0	1.83333	Gm12606	lncRNA	-2.89103	2.89103	-0.413078	0.00373184	0.0133282
ENSMUSG00000029060	635	380	348	454	515	488	470	229	126	315	184	321	53	204.667	Mib2	processed_transcript,protein_coding	-1.08177	1.08177	4.52001	1.41012e-15	2.60429e-14
ENSMUSG00000028680	3567	2467	2286	1801	1958	1229	2218	1065	673	1401	615	966	269	831.5	Plk3	processed_transcript,protein_coding	-1.29856	1.29856	6.73541	2.11954e-07	1.65189e-06
ENSMUSG00000086320	88	60	57	76	117	96	82.3333	0	0	0	2	0	0	0.333333	Gm12840	lncRNA	-7.33727	7.33727	1.5588	5.25648e-57	5.33103e-55
ENSMUSG00000028542	1708	1568	1124	1814	1834	1425	1578.83	399	241	557	118	105	35	242.5	Slc6a9	nonsense_mediated_decay,processed_transcript,retained_intron,protein_coding	-2.56984	2.56984	5.94205	6.61724e-11	7.88476e-10
ENSMUSG00000091237	7	7	5	2	10	8	6.5	3	0	4	2	0	1	1.66667	Gm17114	lncRNA	-1.73317	1.73317	-1.23777	0.00347163	0.0124956
ENSMUSG00000078588	22	9	17	17	20	4	14.8333	5	8	6	2	10	2	5.5	Ccdc24	nonsense_mediated_decay,processed_transcript,retained_intron,protein_coding	-1.22119	1.22119	-0.23585	0.00929572	0.0299903
ENSMUSG00000085278	38	18	30	33	49	14	30.3333	17	8	14	10	11	9	11.5	Gm12841	lncRNA	-1.12342	1.12342	0.686465	0.00273115	0.0100723
ENSMUSG00000033365	1016	800	681	1405	1591	1154	1107.83	408	292	686	351	679	155	428.5	Ipo13	processed_transcript,protein_coding	-1.21337	1.21337	5.68992	8.73674e-22	2.43562e-20
ENSMUSG00000028539	22	21	10	13	28	18	18.6667	0	0	0	0	0	0	0	Artn	processed_transcript,protein_coding	-7.15316	7.15316	-0.348603	1.33179e-19	3.32297e-18
ENSMUSG00000035692	5794	3252	3580	4737	5367	5334	4677.33	78	41	106	148	123	97	98.8333	Isg15	protein_coding	-5.22318	5.22318	7.30471	4.18223e-69	5.46687e-67
ENSMUSG00000078349	234	160	184	488	528	456	341.667	12	12	39	17	29	13	20.3333	AW011738	retained_intron,lncRNA	-3.85309	3.85309	3.58253	3.98012e-38	2.3589e-36
ENSMUSG00000085505	331	108	198	93	171	37	156.333	89	63	76	29	20	12	48.1667	Gm12868	lncRNA	-1.45327	1.45327	2.87956	0.00423265	0.0148361
ENSMUSG00000028643	895	504	500	729	612	598	639.667	249	170	416	255	356	112	259.667	Svbp	protein_coding	-1.13429	1.13429	4.95152	1.22581e-21	3.3773e-20
ENSMUSG00000045349	6669	4790	3794	5903	6548	4258	5327	2278	1115	3178	2003	2450	917	1990.17	Sh2d5	processed_transcript,retained_intron,protein_coding	-1.23772	1.23772	7.96571	1.17876e-22	3.47994e-21
ENSMUSG00000041193	9	10	8	17	9	192	40.8333	1	1	3	5	4	1	2.5	Pla2g5	processed_transcript,protein_coding	-3.779	3.779	0.699001	2.5658e-05	0.000142619
ENSMUSG00000041143	118	80	68	101	121	94	97	35	30	60	19	47	5	32.6667	Tmco4	processed_transcript,protein_coding	-1.43648	1.43648	2.18495	2.34795e-11	2.93388e-10
ENSMUSG00000041120	18	5	11	19	23	16	15.3333	1	4	1	3	2	1	2	Nbl1	processed_transcript,protein_coding	-2.62553	2.62553	-0.435122	1.29457e-07	1.04065e-06
ENSMUSG00000081553	2	2	3	4	1	3	2.5	0	0	2	0	1	0	0.5	Ccdc50-ps	processed_pseudogene	-1.9358	1.9358	-2.04085	0.00460906	0.0160187
ENSMUSG00000028634	62	32	25	77	58	185	73.1667	23	10	53	23	40	12	26.8333	Hivep3	processed_transcript,protein_coding	-1.29974	1.29974	1.80861	0.000959018	0.00391409
ENSMUSG00000028633	3751	2734	2311	2608	2655	2219	2713	1340	992	2408	655	1300	334	1171.5	Ctps	processed_transcript,protein_coding	-1.11057	1.11057	7.05885	2.93891e-07	2.24003e-06
ENSMUSG00000028654	349	237	210	284	293	184	259.5	8	4	18	7	3	3	7.16667	Mycl	processed_transcript,protein_coding	-5.00412	5.00412	3.1946	4.88115e-74	7.13345e-72
ENSMUSG00000028653	675	377	398	313	413	295	411.833	132	83	169	103	148	40	112.5	Trit1	processed_transcript,protein_coding	-1.72472	1.72472	4.18796	1.40624e-16	2.80164e-15
ENSMUSG00000006215	535	267	249	271	398	253	328.833	134	110	218	150	217	45	145.667	Zbtb17	processed_transcript,protein_coding	-1.01958	1.01958	4.0276	5.27734e-09	5.08479e-08
ENSMUSG00000028583	35	10	26	80	13	290	75.6667	0	0	0	0	0	0	0	Pdpn	protein_coding	-9.12874	9.12874	1.42768	9.34058e-13	1.35413e-11
ENSMUSG00000028599	1073	594	680	786	375	4060	1261.33	7	4	16	7	14	8	9.33333	Tnfrsf1b	nonsense_mediated_decay,protein_coding	-6.85276	6.85276	5.39916	3.81774e-29	1.57869e-27
ENSMUSG00000083454	6	4	11	5	5	0	5.16667	1	2	0	0	1	0	0.666667	Gm13226	processed_pseudogene	-2.60601	2.60601	-1.53304	0.00535169	0.0183263
ENSMUSG00000078502	5	7	3	6	6	7	5.66667	4	0	5	1	1	0	1.83333	Zfp268	protein_coding	-1.42839	1.42839	-1.32597	0.00359405	0.012889
ENSMUSG00000084350	28	28	7	20	18	23	20.6667	4	2	10	4	14	3	6.16667	Znf41-ps	unprocessed_pseudogene	-1.61773	1.61773	0.0882347	3.35913e-05	0.000183425
ENSMUSG00000067916	28	26	38	37	46	26	33.5	14	7	20	7	11	4	10.5	Zfp991	protein_coding	-1.52564	1.52564	0.744471	1.41789e-06	9.67002e-06
ENSMUSG00000082515	11	1	3	4	3	4	4.33333	0	0	2	1	1	1	0.833333	Gm12902	processed_pseudogene	-2.04883	2.04883	-1.65504	0.00493297	0.0170487
ENSMUSG00000042677	761	517	456	854	957	644	698.167	74	40	90	56	82	21	60.5	Zc3h12a	retained_intron,protein_coding	-3.3425	3.3425	4.65764	3.56527e-119	1.18151e-116
ENSMUSG00000028859	17	6	2	14	2	64	17.5	0	0	1	1	0	0	0.333333	Csf3r	processed_transcript,protein_coding	-5.10349	5.10349	-0.411709	2.70684e-06	1.77506e-05
ENSMUSG00000086961	11	7	4	2	2	2	4.66667	1	1	3	1	1	0	1.16667	Gm12946	lncRNA	-1.79558	1.79558	-1.54601	0.0138257	0.0424513
ENSMUSG00000028789	6	6	6	20	17	17	12	1	1	8	4	4	1	3.16667	Azin2	retained_intron,protein_coding	-1.74255	1.74255	-0.602448	0.000257894	0.0011919
ENSMUSG00000028793	2004	1295	1239	1537	1773	1359	1534.5	236	165	330	159	250	73	202.167	Rnf19b	processed_transcript,protein_coding	-2.75423	2.75423	5.87343	4.99859e-87	9.48482e-85
ENSMUSG00000038729	442	287	214	266	284	201	282.333	116	79	192	87	198	43	119.167	Pakap	processed_transcript,protein_coding	-1.12757	1.12757	3.79316	7.80406e-10	8.30491e-09
ENSMUSG00000038668	197	206	167	308	343	286	251.167	42	26	57	25	41	7	33	Lpar1	protein_coding	-2.77056	2.77056	3.27757	7.67134e-41	4.93166e-39
ENSMUSG00000028278	4	3	1	9	7	5	4.83333	1	0	6	0	1	0	1.33333	Rragd	processed_transcript,protein_coding	-1.66758	1.66758	-1.51735	0.00713519	0.0237024
ENSMUSG00000049119	125	79	79	78	53	53	77.8333	44	31	56	16	30	5	30.3333	Fam110b	processed_transcript,retained_intron,protein_coding	-1.24107	1.24107	1.97195	0.000309284	0.00140377
ENSMUSG00000085295	40	15	22	12	10	95	32.3333	0	1	2	2	1	0	1	4930430E12Rik	lncRNA	-4.71618	4.71618	0.371445	4.933e-10	5.35372e-09
ENSMUSG00000041235	2444	1537	1395	2437	2582	1836	2038.5	714	526	1035	877	1220	408	796.667	Chd7	processed_transcript,retained_intron,protein_coding	-1.13665	1.13665	6.60051	5.95416e-25	1.99282e-23
ENSMUSG00000028300	1051	982	741	1151	1294	1126	1057.5	517	266	609	338	463	153	391	C9orf72	processed_transcript,retained_intron,protein_coding	-1.25839	1.25839	5.63874	9.43472e-21	2.49426e-19
ENSMUSG00000040296	10467	7742	6685	10982	10680	9534	9348.33	2763	1819	4402	2595	3693	1276	2758	Ddx58	processed_transcript,protein_coding	-1.57742	1.57742	8.68365	1.32632e-68	1.7053e-66
ENSMUSG00000050323	81	63	61	58	84	61	68	32	26	51	21	38	9	29.5	Ndufaf6	processed_transcript,protein_coding	-1.05802	1.05802	1.81894	1.99137e-06	1.33111e-05
ENSMUSG00000028435	8	3	2	9	9	5	6	1	2	5	0	3	0	1.83333	Aqp3	retained_intron,protein_coding	-1.49235	1.49235	-1.29694	0.00285299	0.0104559
ENSMUSG00000078773	507	417	326	383	408	378	403.167	130	82	198	77	103	39	104.833	Rad54b	nonsense_mediated_decay,processed_transcript,retained_intron,protein_coding	-1.79135	1.79135	4.14089	3.68897e-21	9.90842e-20
ENSMUSG00000028437	4295	3025	2701	3391	3666	2589	3277.83	821	525	1205	690	1115	293	774.833	Ubap1	processed_transcript,protein_coding	-1.93934	1.93934	7.10566	9.82619e-58	1.03214e-55
ENSMUSG00000082676	3	5	2	3	4	0	2.83333	0	0	0	0	0	0	0	Gm11843	processed_pseudogene	-4.50514	4.50514	-2.07106	0.00012317	0.000606289
ENSMUSG00000041153	356	296	250	250	267	523	323.667	68	35	78	54	69	20	54	Osgin2	processed_transcript,protein_coding	-2.42855	2.42855	3.71247	1.33788e-27	5.12687e-26
ENSMUSG00000084408	12	1	3	2	2	5	4.16667	0	0	1	0	0	0	0.166667	Gm11870	processed_pseudogene	-3.7582	3.7582	-1.79299	0.000324953	0.00146809
ENSMUSG00000041135	1462	967	945	1854	1851	1686	1460.83	204	120	290	194	268	100	196	Ripk2	nonsense_mediated_decay,protein_coding	-2.68661	2.68661	5.78563	1.35297e-99	3.03182e-97
ENSMUSG00000028459	113	43	72	57	27	410	120.333	10	7	50	32	27	13	23.1667	Cd72	processed_transcript,retained_intron,protein_coding	-2.23636	2.23636	2.3304	0.000129742	0.000635715
ENSMUSG00000028480	5043	3149	3250	3090	3526	2328	3397.67	408	279	612	198	325	75	316.167	Glipr2	protein_coding	-3.31502	3.31502	6.97545	1.73898e-36	9.69582e-35
ENSMUSG00000014030	7	7	7	34	40	22	19.5	0	0	0	0	0	0	0	Pax5	nonsense_mediated_decay,processed_transcript,protein_coding	-7.14568	7.14568	-0.319679	7.92131e-12	1.0366e-10
ENSMUSG00000035561	229	161	154	174	182	157	176.167	72	44	93	35	71	14	54.8333	Aldh1b1	protein_coding	-1.55323	1.55323	3.01542	1.6613e-14	2.82229e-13
ENSMUSG00000028328	15	17	13	12	14	61	22	5	6	8	9	16	5	8.16667	Tmod1	processed_transcript,protein_coding	-1.2314	1.2314	0.257243	0.0126414	0.0392918
ENSMUSG00000039853	49	26	22	34	36	76	40.5	2	1	0	0	3	0	1	Trim14	nonsense_mediated_decay,processed_transcript,protein_coding	-5.00981	5.00981	0.642054	2.55452e-21	6.93256e-20
ENSMUSG00000028337	7	4	3	11	3	33	10.1667	0	0	0	0	0	3	0.5	Coro2a	processed_transcript,retained_intron,protein_coding	-3.52425	3.52425	-0.966586	0.00253179	0.00940635
ENSMUSG00000039813	1554	1112	882	1049	1292	806	1115.83	391	251	610	215	399	98	327.333	Tbc1d2	protein_coding	-1.64933	1.64933	5.62008	4.34467e-18	9.70806e-17
ENSMUSG00000028341	64	51	43	72	94	65	64.8333	27	14	30	31	38	20	26.6667	Nr4a3	processed_transcript,protein_coding	-1.04571	1.04571	1.7371	1.05787e-05	6.31583e-05
ENSMUSG00000028345	881	744	664	1007	966	842	850.667	320	215	650	336	537	138	366	Tex10	nonsense_mediated_decay,processed_transcript,retained_intron,protein_coding	-1.09879	1.09879	5.37624	1.3957e-26	5.10723e-25
ENSMUSG00000039693	980	552	551	632	752	525	665.333	328	209	464	206	331	92	271.667	Msantd3	processed_transcript,protein_coding	-1.13698	1.13698	5.00988	5.6385e-12	7.49888e-11
ENSMUSG00000084970	8	7	8	4	6	4	6.16667	0	3	5	2	2	0	2	1700060J05Rik	lncRNA	-1.45063	1.45063	-1.23545	0.00322421	0.0116909
ENSMUSG00000078485	253	152	131	185	175	278	195.667	33	23	42	18	44	8	28	Plekhn1	retained_intron,protein_coding	-2.64592	2.64592	2.94692	7.02479e-34	3.56221e-32
ENSMUSG00000050395	52	35	31	37	36	32	37.1667	0	0	0	0	0	0	0	Tnfsf15	protein_coding	-8.15637	8.15637	0.514091	1.22513e-35	6.70372e-34
ENSMUSG00000062353	178	48	91	56	45	231	108.167	38	62	63	22	29	11	37.5	Gm15772	processed_pseudogene	-1.25519	1.25519	2.39249	0.0076339	0.0251601
ENSMUSG00000106588	13	7	13	8	5	5	8.5	4	2	2	1	1	0	1.66667	Gm17590	lncRNA	-2.12937	2.12937	-1.00698	0.0003098	0.00140584
ENSMUSG00000029313	4461	3627	2657	4670	4947	3976	4056.33	1148	664	1843	1385	1986	616	1273.67	Aff1	retained_intron,protein_coding	-1.49991	1.49991	7.49715	2.4919e-42	1.64235e-40
ENSMUSG00000067219	7	4	6	17	23	15	12	1	2	3	1	2	0	1.5	Nipal1	retained_intron,protein_coding	-2.71217	2.71217	-0.733004	1.14654e-06	7.96485e-06
ENSMUSG00000040473	315	205	191	192	189	128	203.333	12	5	8	9	11	2	7.83333	Cfap69	nonsense_mediated_decay,processed_transcript,retained_intron,protein_coding	-4.52896	4.52896	2.88599	3.50887e-48	2.8469e-46
ENSMUSG00000015653	3403	3122	2562	4478	4539	3771	3645.83	288	210	492	177	227	68	243.667	Steap2	processed_transcript,retained_intron,protein_coding	-3.75169	3.75169	7.01484	3.34848e-74	4.95512e-72
ENSMUSG00000015652	380	337	297	294	286	218	302	4	8	15	2	0	0	4.83333	Steap1	protein_coding	-5.81851	5.81851	3.42268	8.7938e-46	6.56855e-44
ENSMUSG00000012428	15	11	9	144	110	120	68.1667	0	0	0	0	0	0	0	Steap4	protein_coding	-8.90646	8.90646	1.24463	2.5613e-14	4.26201e-13
ENSMUSG00000054892	10	1	6	11	18	14	10	3	1	8	3	2	0	2.83333	Txk	processed_transcript,retained_intron,protein_coding	-1.62917	1.62917	-0.793552	0.00170329	0.00657749
ENSMUSG00000029304	4799	2580	2790	14593	12172	37812	12457.7	1082	626	1658	2942	3707	1353	1894.67	Spp1	protein_coding	-2.41219	2.41219	8.8605	1.466e-05	8.52533e-05
ENSMUSG00000034438	639	327	341	500	433	432	445.333	4	3	4	1	7	3	3.66667	Gbp8	processed_transcript,retained_intron,protein_coding	-6.70813	6.70813	3.9169	1.26122e-158	5.81867e-156
ENSMUSG00000029298	11105	7366	6794	11556	12406	9903	9855	1347	1060	2637	2225	3725	1095	2014.83	Gbp9	processed_transcript,retained_intron,protein_coding	-2.10557	2.10557	8.6332	1.77413e-43	1.22775e-41
ENSMUSG00000079363	15849	9081	9011	12091	11567	10678	11379.5	226	186	434	354	656	183	339.833	Gbp4	nonsense_mediated_decay,retained_intron,protein_coding	-4.90325	4.90325	8.60295	1.36032e-167	7.44351e-165
ENSMUSG00000079362	3	2	7	7	8	6	5.5	0	0	0	0	0	0	0	Gm43302	protein_coding	-5.42193	5.42193	-1.59668	2.88305e-08	2.53306e-07
ENSMUSG00000105096	2441	1260	1404	2112	1981	1974	1862	2	0	0	2	0	1	0.833333	Gbp10	retained_intron,protein_coding	-10.7587	10.7587	5.93989	0	0
ENSMUSG00000104713	2556	1527	1562	2538	2548	2066	2132.83	11	8	15	34	38	12	19.6667	Gbp6	nonsense_mediated_decay,retained_intron,protein_coding	-6.55976	6.55976	6.14756	1.52923e-211	1.38389e-208
ENSMUSG00000092021	902	484	503	689	689	599	644.333	1	1	0	0	0	1	0.5	Gbp11	polymorphic_pseudogene,protein_coding	-9.85544	9.85544	4.43037	3.33622e-233	3.73799e-230
ENSMUSG00000046079	2655	1740	1784	2068	2357	1668	2045.33	146	134	312	105	244	63	167.333	Lrrc8d	processed_transcript,retained_intron,protein_coding	-3.48597	3.48597	6.21723	3.72835e-106	8.86106e-104
ENSMUSG00000105341	6	2	3	1	2	0	2.33333	0	0	0	0	0	0	0	Gm43817	TEC	-4.23985	4.23985	-2.18189	0.00142432	0.00560134
ENSMUSG00000099061	19	3	10	5	15	5	9.5	1	4	6	1	4	0	2.66667	Gm28050	lncRNA	-1.64643	1.64643	-0.841075	0.00316545	0.0115009
ENSMUSG00000007812	1728	1271	1062	1379	1378	1138	1326	476	290	845	473	773	205	510.333	Zfp655	protein_coding	-1.25835	1.25835	5.97345	7.09414e-28	2.75442e-26
ENSMUSG00000029449	136	71	62	71	52	110	83.6667	22	15	24	16	38	12	21.1667	Rhof	nonsense_mediated_decay,processed_transcript,protein_coding	-1.79473	1.79473	1.9163	4.78277e-10	5.20027e-09
ENSMUSG00000038342	1501	1324	1010	1720	1807	1466	1471.33	598	340	966	668	977	287	639.333	Mlxip	nonsense_mediated_decay,processed_transcript,protein_coding	-1.04742	1.04742	6.17325	5.52447e-25	1.85428e-23
ENSMUSG00000040584	26	12	14	22	30	42	24.3333	0	1	3	0	0	0	0.666667	Abcb1a	processed_transcript,retained_intron,protein_coding	-4.79386	4.79386	-0.0062063	7.98151e-18	1.74047e-16
ENSMUSG00000097279	2	3	2	5	6	5	3.83333	1	0	0	1	3	0	0.833333	Gm5106	lncRNA	-1.9001	1.9001	-1.73528	0.00131816	0.00522313
ENSMUSG00000107205	10	3	4	7	9	4	6.16667	1	0	0	0	2	0	0.5	Gm42576	TEC	-3.18217	3.18217	-1.43957	1.06317e-06	7.42077e-06
ENSMUSG00000042476	4	5	10	7	3	81	18.3333	2	4	4	2	3	1	2.66667	Abcb4	retained_intron,protein_coding	-2.5005	2.5005	-0.196013	0.00358399	0.0128587
ENSMUSG00000079659	64	34	38	70	85	67	59.6667	20	16	34	22	35	13	23.3333	Tmem243	nonsense_mediated_decay,processed_transcript,protein_coding	-1.14903	1.14903	1.57975	4.7373e-07	3.48652e-06
ENSMUSG00000094090	11	5	9	9	4	6	7.33333	2	4	3	2	4	0	2.5	Gm8494	processed_pseudogene	-1.35829	1.35829	-1.04948	0.00387323	0.0137497
ENSMUSG00000029490	9	8	3	12	5	48	14.1667	0	0	1	1	3	3	1.33333	Mfsd7a	nonsense_mediated_decay,processed_transcript,retained_intron,protein_coding	-2.99543	2.99543	-0.56131	0.000678811	0.00285363
ENSMUSG00000036693	2607	1465	1257	1674	1455	1378	1639.33	559	491	907	474	724	238	565.5	Nop14	retained_intron,protein_coding	-1.3459	1.3459	6.24578	1.95706e-17	4.16344e-16
ENSMUSG00000085166	33	21	22	25	20	25	24.3333	7	4	25	10	8	1	9.16667	Gm15522	lncRNA	-1.32327	1.32327	0.369285	9.23462e-05	0.000467976
ENSMUSG00000045502	15	9	16	14	6	68	21.3333	0	0	0	1	0	1	0.333333	Hcar2	protein_coding	-5.32867	5.32867	-0.157825	3.06118e-08	2.67856e-07
ENSMUSG00000066278	5631	3703	3251	3387	4127	2366	3744.17	871	559	1257	439	784	212	687	Vps37b	processed_transcript,protein_coding	-2.31702	2.31702	7.23402	9.87661e-25	3.26386e-23
ENSMUSG00000102725	83	128	68	78	72	33	77	22	6	54	12	7	3	17.3333	Gm37939	TEC	-2.18232	2.18232	1.77926	3.29226e-06	2.12404e-05
ENSMUSG00000104818	19	5	5	9	9	2	8.16667	2	0	3	0	1	0	1	Gm43661	lncRNA	-2.7453	2.7453	-1.14001	2.65085e-05	0.000146955
ENSMUSG00000108207	7	3	5	10	5	10	6.66667	2	0	3	3	7	1	2.66667	1810059H22Rik	retained_intron,lncRNA	-1.14666	1.14666	-1.11794	0.0133442	0.0411826
ENSMUSG00000036553	1351	783	769	1345	1745	959	1158.67	296	223	436	253	578	122	318	Sh3tc1	nonsense_mediated_decay,processed_transcript,retained_intron,protein_coding	-1.69589	1.69589	5.62299	2.62881e-34	1.37452e-32
ENSMUSG00000087703	25	7	19	22	30	19	20.3333	3	1	12	5	6	1	4.66667	Gm15650	lncRNA	-1.9765	1.9765	-0.0101573	2.84773e-07	2.17688e-06
ENSMUSG00000060063	485	444	359	1150	995	916	724.833	337	147	339	314	399	132	278	Alox5ap	processed_transcript,protein_coding	-1.14444	1.14444	5.0868	2.24744e-07	1.74521e-06
ENSMUSG00000107317	7	6	9	22	37	9	15	3	1	9	3	1	1	3	Gm19719	lncRNA	-2.10233	2.10233	-0.409197	0.000333897	0.00150532
ENSMUSG00000104720	4	2	3	5	6	1	3.5	1	1	2	1	2	0	1.16667	Gm43138	lncRNA	-1.33787	1.33787	-1.73517	0.0164653	0.049333
ENSMUSG00000104970	8	3	3	4	6	4	4.66667	0	0	5	1	1	1	1.33333	Gm43137	lncRNA	-1.57145	1.57145	-1.53254	0.00780747	0.0256746
ENSMUSG00000029095	3	3	1	9	14	6	6	0	1	1	0	0	1	0.5	Ablim2	nonsense_mediated_decay,retained_intron,protein_coding	-3.03717	3.03717	-1.46109	0.000895528	0.00367729
ENSMUSG00000041132	79	53	52	110	140	110	90.6667	22	20	44	29	48	8	28.5	N4bp2l1	nonsense_mediated_decay,retained_intron,protein_coding	-1.50246	1.50246	2.05384	8.29783e-11	9.77665e-10
ENSMUSG00000105368	14	22	8	5	11	6	11	6	0	3	3	7	1	3.33333	Gm43759	TEC	-1.62294	1.62294	-0.639269	0.00306881	0.0111774
ENSMUSG00000002944	230	85	144	234	48	1656	399.5	14	5	37	27	20	21	20.6667	Cd36	protein_coding	-3.94326	3.94326	3.81775	1.97539e-07	1.54569e-06
ENSMUSG00000008348	1661	716	709	786	1179	530	930.167	154	59	190	165	168	57	132.167	Ubc	protein_coding	-2.62823	2.62823	5.15265	7.18759e-29	2.91079e-27
ENSMUSG00000072612	75	16	33	15	52	15	34.3333	3	1	5	3	5	2	3.16667	Gm10382	lncRNA	-3.21258	3.21258	0.508572	1.11728e-09	1.16682e-08
ENSMUSG00000039934	2011	1580	1432	2572	2866	2150	2101.83	298	205	450	344	403	115	302.5	Gsap	nonsense_mediated_decay,processed_transcript,retained_intron,protein_coding	-2.61104	2.61104	6.32491	2.44372e-106	5.86717e-104
ENSMUSG00000104920	9	5	8	8	5	4	6.5	0	0	0	0	0	0	0	Gm43215	processed_pseudogene	-5.66257	5.66257	-1.44927	4.15145e-10	4.55382e-09
ENSMUSG00000029254	56	16	31	56	10	499	111.333	7	4	27	16	8	16	13	Stap1	retained_intron,protein_coding	-2.69969	2.69969	2.12831	0.00116205	0.0046667
ENSMUSG00000039899	4	2	1	2	2	3	2.33333	0	0	1	0	0	0	0.166667	Fgl2	protein_coding	-2.95267	2.95267	-2.14873	0.00183205	0.007024
ENSMUSG00000048163	9	2	8	11	3	38	11.8333	0	1	4	1	0	0	1	Selplg	retained_intron,protein_coding	-3.31396	3.31396	-0.777566	0.000175116	0.00083814
ENSMUSG00000029012	425	446	297	470	457	454	424.833	155	123	318	158	283	76	185.5	Orc5	processed_transcript,retained_intron,protein_coding	-1.06833	1.06833	4.39858	5.60906e-17	1.15062e-15
ENSMUSG00000105565	10	17	14	16	12	5	12.3333	3	2	11	5	9	2	5.33333	Gm43566	lncRNA	-1.12905	1.12905	-0.40492	0.00895069	0.0290124
ENSMUSG00000025340	2187	1420	1298	1516	1610	1097	1521.33	467	291	616	381	551	164	411.667	Rabgef1	nonsense_mediated_decay,processed_transcript,retained_intron,protein_coding	-1.7237	1.7237	6.05131	4.27143e-31	1.94772e-29
ENSMUSG00000106751	4	2	3	3	3	0	2.5	0	1	0	0	0	0	0.166667	Gm42467	TEC	-3.04299	3.04299	-2.10593	0.00553426	0.0188828
ENSMUSG00000029561	6213	4073	3632	7584	7588	6275	5894.17	245	156	338	445	448	257	314.833	Oasl2	nonsense_mediated_decay,retained_intron,protein_coding	-3.90063	3.90063	7.67361	4.07858e-57	4.17239e-55
ENSMUSG00000087477	6	2	1	3	5	5	3.66667	0	0	0	0	0	0	0	Gm13822	lncRNA	-4.84417	4.84417	-1.91282	2.31468e-06	1.53199e-05
ENSMUSG00000041827	2089	1025	1327	1458	1672	2549	1686.67	13	8	21	5	11	3	10.1667	Oasl1	processed_transcript,retained_intron,protein_coding	-7.20358	7.20358	5.81296	1.67448e-163	8.38271e-161
ENSMUSG00000039682	3288	1815	1609	1827	1949	1642	2021.67	683	480	1034	631	1012	338	696.333	Lap3	retained_intron,protein_coding	-1.35529	1.35529	6.54686	6.03612e-20	1.53872e-18
ENSMUSG00000028954	3924	2196	2207	3624	3471	3044	3077.67	1130	823	1648	998	1664	510	1128.83	Nub1	retained_intron,protein_coding	-1.24969	1.24969	7.16192	6.46728e-39	3.9422e-37
ENSMUSG00000097275	291	226	264	261	321	168	255.167	100	42	219	83	68	22	89	Gm26648	lncRNA	-1.46948	1.46948	3.57156	4.10744e-08	3.52973e-07
ENSMUSG00000035505	2452	1725	1666	1680	1874	1388	1797.5	593	443	926	480	814	240	582.667	Cox18	nonsense_mediated_decay,processed_transcript,retained_intron,protein_coding	-1.47971	1.47971	6.36278	3.22553e-24	1.03964e-22
ENSMUSG00000054932	26	13	10	18	15	22	17.3333	1	1	3	3	2	0	1.66667	Afp	retained_intron,protein_coding	-3.12709	3.12709	-0.331866	4.73155e-13	7.01946e-12
ENSMUSG00000031558	657	461	407	1034	928	917	734	170	120	302	90	120	31	138.833	Slit2	nonsense_mediated_decay,processed_transcript,retained_intron,protein_coding	-2.24228	2.24228	4.85478	6.7362e-18	1.47575e-16
ENSMUSG00000029370	15	17	8	11	20	9	13.3333	0	0	2	0	0	0	0.333333	Rassf6	nonsense_mediated_decay,processed_transcript,protein_coding	-4.76108	4.76108	-0.705973	7.68155e-14	1.22868e-12
ENSMUSG00000029371	992	844	727	2951	3525	2290	1888.17	0	1	0	0	0	0	0.166667	Cxcl5	retained_intron,protein_coding	-12.4435	12.4435	5.89657	2.99855e-81	5.03949e-79
ENSMUSG00000029372	44	47	36	12	21	8	28	6	3	7	0	0	0	2.66667	Ppbp	protein_coding	-3.28465	3.28465	0.303986	7.60565e-06	4.6313e-05
ENSMUSG00000029373	1844	1298	1373	1301	1633	1077	1421	166	99	358	32	45	19	119.833	Pf4	retained_intron,protein_coding	-3.52981	3.52981	5.70509	2.80545e-14	4.65839e-13
ENSMUSG00000029379	862	598	619	263	364	213	486.5	5	5	14	0	0	1	4.16667	Cxcl3	retained_intron,protein_coding	-6.76673	6.76673	4.11881	3.22392e-25	1.09618e-23
ENSMUSG00000029380	55962	27615	27744	16534	23325	11711	27148.5	67	63	149	7	16	3	50.8333	Cxcl1	retained_intron,protein_coding	-8.9997	8.9997	9.84502	4.59933e-28	1.80901e-26
ENSMUSG00000058427	34599	20641	18856	10037	15068	7280	17746.8	27	15	16	6	1	3	11.3333	Cxcl2	retained_intron,protein_coding	-10.3436	10.3436	9.24654	2.91105e-44	2.06308e-42
ENSMUSG00000041548	375	259	198	280	281	202	265.833	101	66	194	93	141	41	106	Hspb8	processed_transcript,protein_coding	-1.19219	1.19219	3.68442	9.15081e-14	1.45087e-12
ENSMUSG00000107327	6	1	1	2	11	4	4.16667	1	0	0	0	0	0	0.166667	Gm7478	processed_pseudogene	-3.67109	3.67109	-1.79664	0.000335033	0.00150986
ENSMUSG00000106698	47	27	17	22	20	24	26.1667	13	5	28	10	10	3	11.5	Gm43599	lncRNA	-1.07216	1.07216	0.521511	0.00211807	0.00800965
ENSMUSG00000029417	4593	2723	2575	3199	2788	2491	3061.5	0	0	0	0	0	0	0	Cxcl9	retained_intron,protein_coding	-14.5179	14.5179	6.67638	8.46897e-296	1.81151e-292
ENSMUSG00000097561	10	9	1	6	8	2	6	0	2	1	2	2	1	1.33333	4632411P08Rik	lncRNA	-1.85816	1.85816	-1.34161	0.010888	0.0344519
ENSMUSG00000034855	2373	1548	1556	1742	1829	2011	1843.17	4	3	7	8	4	3	4.83333	Cxcl10	retained_intron,protein_coding	-8.38354	8.38354	5.95292	0	0
ENSMUSG00000060183	4765	2446	3358	2870	2839	2532	3135	1	2	1	1	0	0	0.833333	Cxcl11	polymorphic_pseudogene,protein_coding	-11.5441	11.5441	6.72738	3.95595e-212	3.72318e-209
ENSMUSG00000025746	3832	2605	2447	3218	2939	2433	2912.33	21	16	24	7	11	1	13.3333	Il6	protein_coding	-7.60094	7.60094	6.61229	4.49435e-238	5.28738e-235
ENSMUSG00000097216	38	21	22	26	40	24	28.5	5	0	4	3	1	2	2.5	4932441J04Rik	retained_intron,lncRNA	-3.26371	3.26371	0.276143	2.0286e-16	4.00763e-15
ENSMUSG00000029108	1024	662	611	1215	1153	1521	1031	145	69	163	89	105	40	101.833	Pcdh7	nonsense_mediated_decay,protein_coding	-3.12599	3.12599	5.23341	1.67119e-54	1.59196e-52
ENSMUSG00000105940	44	37	26	32	42	17	33	1	5	1	1	0	1	1.5	Gm42635	TEC	-4.11133	4.11133	0.428772	8.13161e-15	1.41202e-13
ENSMUSG00000018076	3643	2850	2299	3412	4234	2832	3211.67	1395	902	2042	1080	1661	456	1256	Med13l	processed_transcript,retained_intron,protein_coding	-1.19472	1.19472	7.24949	3.59431e-26	1.27557e-24
ENSMUSG00000097640	117	48	61	56	107	27	69.3333	35	8	54	18	28	10	25.5	Gm20033	retained_intron,lncRNA	-1.31727	1.31727	1.75069	0.000193268	0.000915173
ENSMUSG00000106205	16	7	4	6	10	4	7.83333	4	1	4	0	3	1	2.16667	C230096K16Rik	TEC	-1.63151	1.63151	-1.04576	0.00197705	0.00752962
ENSMUSG00000044827	12	4	4	19	7	137	30.5	0	0	3	1	0	1	0.833333	Tlr1	processed_transcript,protein_coding	-4.79377	4.79377	0.274334	1.75575e-05	0.000100787
ENSMUSG00000107092	4163	4013	2930	3855	4812	2707	3746.67	1969	898	2003	1777	2085	895	1604.5	Gm7993	processed_pseudogene	-1.00588	1.00588	7.55184	2.82723e-09	2.81633e-08
ENSMUSG00000029486	587	418	361	569	567	563	510.833	218	157	357	208	282	101	220.5	Mrpl1	protein_coding	-1.02862	1.02862	4.66135	1.38958e-22	4.08694e-21
ENSMUSG00000105006	14	5	3	10	9	16	9.5	2	0	5	2	2	0	1.83333	Gm9484	lncRNA	-2.15242	2.15242	-0.924125	9.67923e-06	5.81569e-05
ENSMUSG00000032754	950	756	636	1075	1083	844	890.667	387	210	554	353	530	138	362	Slc8b1	retained_intron,protein_coding	-1.14763	1.14763	5.417	1.31179e-30	5.81262e-29
ENSMUSG00000034663	1942	1414	1476	2163	2372	1564	1821.83	382	272	691	493	789	214	473.5	Bmp2k	protein_coding	-1.7921	1.7921	6.27931	9.59764e-56	9.48835e-54
ENSMUSG00000104591	16	6	7	3	7	4	7.16667	0	0	0	0	0	0	0	Gm43145	TEC	-5.79831	5.79831	-1.36423	1.22776e-08	1.12931e-07
ENSMUSG00000055725	105	73	72	139	134	129	108.667	63	32	62	49	58	11	45.8333	Paqr3	retained_intron,protein_coding	-1.06117	1.06117	2.4402	2.65179e-07	2.03635e-06
ENSMUSG00000106825	20	18	15	17	18	11	16.5	5	4	15	6	16	0	7.66667	2510016D11Rik	TEC	-1.02746	1.02746	-0.0465009	0.000984827	0.00401108
ENSMUSG00000105801	7	5	5	4	4	1	4.33333	1	0	0	0	0	0	0.166667	C430019N01Rik	TEC	-3.8213	3.8213	-1.75359	1.094e-05	6.51661e-05
ENSMUSG00000032690	1411	923	904	2008	1749	1714	1451.5	2	2	2	6	3	3	3	Oas2	retained_intron,protein_coding	-8.65565	8.65565	5.57056	8.70546e-242	1.13795e-238
ENSMUSG00000032661	4841	3149	3226	5579	5572	5273	4606.67	7	7	15	14	10	10	10.5	Oas3	retained_intron,protein_coding	-8.56071	8.56071	7.24067	0	0
ENSMUSG00000089809	29	9	14	33	2	247	55.6667	0	0	5	4	4	2	2.5	Rasgef1b	processed_transcript,retained_intron,protein_coding	-4.24682	4.24682	1.0812	2.94655e-05	0.00016244
ENSMUSG00000029605	801	492	443	722	686	533	612.833	34	10	42	29	43	21	29.8333	Oas1b	polymorphic_pseudogene,processed_transcript,protein_coding	-4.17138	4.17138	4.43142	2.03349e-136	7.71708e-134
ENSMUSG00000066861	496	286	353	438	515	495	430.5	7	3	7	14	8	3	7	Oas1g	nonsense_mediated_decay,retained_intron,protein_coding	-5.74051	5.74051	3.88317	4.08629e-148	1.74811e-145
ENSMUSG00000052776	2446	1275	1346	1643	1956	1632	1716.33	91	64	114	99	125	83	96	Oas1a	protein_coding	-3.86068	3.86068	5.92468	9.17522e-83	1.62319e-80
ENSMUSG00000054598	5	3	1	7	2	12	5	0	1	2	1	2	1	1.16667	9130230L23Rik	retained_intron,protein_coding	-1.81118	1.81118	-1.50328	0.015541	0.0469402
ENSMUSG00000070780	39	26	29	14	20	114	40.3333	13	6	16	9	10	5	9.83333	Rbm47	processed_transcript,retained_intron,protein_coding	-1.84213	1.84213	0.920737	0.000210584	0.000989582
ENSMUSG00000042726	2214	1410	1424	2337	2487	2248	2020	296	220	439	286	533	166	323.333	Trafd1	nonsense_mediated_decay,processed_transcript,retained_intron,protein_coding	-2.44594	2.44594	6.29414	1.96461e-115	6.00329e-113
ENSMUSG00000104985	15	4	18	9	18	8	12	2	2	1	3	2	0	1.66667	Gm42917	lncRNA	-2.59285	2.59285	-0.695965	5.53993e-06	3.45753e-05
ENSMUSG00000042719	2245	1471	1340	2290	2153	2021	1920	772	570	1293	741	1202	348	821	Naa25	nonsense_mediated_decay,processed_transcript,retained_intron,protein_coding	-1.05358	1.05358	6.5466	6.33421e-36	3.49854e-34
ENSMUSG00000107155	6	7	6	8	3	4	5.66667	0	0	4	0	0	1	0.833333	Gm43793	TEC	-2.49937	2.49937	-1.44972	0.000170583	0.000817111
ENSMUSG00000092060	6	0	6	11	1	105	21.5	2	0	4	4	1	3	2.33333	Bend4	nonsense_mediated_decay,protein_coding	-2.77642	2.77642	-0.0516264	0.0154531	0.0467168
ENSMUSG00000043059	1090	724	669	903	1073	710	861.5	355	200	543	326	548	155	354.5	Zfp513	processed_transcript,protein_coding	-1.12938	1.12938	5.37864	5.40661e-25	1.81992e-23
ENSMUSG00000105742	73	39	27	31	39	32	40.1667	10	7	12	12	21	6	11.3333	Gm42748	TEC	-1.63789	1.63789	0.943447	2.1496e-07	1.67366e-06
ENSMUSG00000064267	384	320	273	557	612	432	429.667	73	62	177	95	210	56	112.167	Hvcn1	protein_coding	-1.78569	1.78569	4.19198	3.05579e-26	1.08939e-24
ENSMUSG00000107352	74	65	37	119	108	124	87.8333	6	3	7	8	13	4	6.83333	Gm43660	lncRNA	-3.46233	3.46233	1.73596	5.97632e-26	2.11454e-24
ENSMUSG00000107355	150	84	81	139	172	147	128.833	26	20	63	44	60	18	38.5	AI839979	lncRNA	-1.57066	1.57066	2.53506	5.48471e-17	1.12609e-15
ENSMUSG00000029136	105	63	67	90	86	97	84.6667	20	16	34	16	41	8	22.5	Rbks	processed_transcript,protein_coding	-1.76562	1.76562	1.92902	5.4072e-18	1.19461e-16
ENSMUSG00000004951	298	100	126	53	75	17	111.5	13	8	11	5	10	0	7.83333	Hspb1	protein_coding	-3.7017	3.7017	2.09091	1.37151e-09	1.41722e-08
ENSMUSG00000082088	5	5	1	2	4	14	5.16667	0	0	0	2	0	0	0.333333	Gm15753	unprocessed_pseudogene	-3.3482	3.3482	-1.59722	0.000374005	0.00166792
ENSMUSG00000046245	2	7	3	26	21	26	14.1667	2	2	2	4	2	0	2	Pilra	retained_intron,protein_coding	-2.50229	2.50229	-0.525747	0.000213378	0.00100177
ENSMUSG00000036948	410	317	263	568	529	463	425	167	107	312	181	272	78	186.167	Map11	nonsense_mediated_decay,retained_intron,protein_coding	-1.02948	1.02948	4.37958	3.24944e-16	6.32915e-15
ENSMUSG00000025854	213	91	112	301	235	763	285.833	33	22	62	41	46	20	37.3333	Fam20c	nonsense_mediated_decay,processed_transcript,retained_intron,protein_coding	-2.69298	2.69298	3.43722	2.01925e-11	2.53934e-10
ENSMUSG00000025856	2494	1361	1289	2524	3174	1874	2119.33	250	204	436	404	696	141	355.167	Pdgfa	processed_transcript,protein_coding	-2.40891	2.40891	6.34446	1.29237e-46	9.90493e-45
ENSMUSG00000056413	19	12	20	22	5	103	30.1667	2	1	5	2	2	3	2.5	Adap1	processed_transcript,retained_intron,protein_coding	-3.29945	3.29945	0.354247	7.58073e-06	4.61732e-05
ENSMUSG00000053581	7174	5260	4578	6501	7542	5237	6048.67	2852	1617	3998	2179	2923	916	2414.17	Zfand2a	processed_transcript,protein_coding	-1.16216	1.16216	8.17539	2.35878e-22	6.85181e-21
ENSMUSG00000036718	6596	4350	3649	3798	4898	2510	4300.17	1225	884	1901	1221	1995	512	1289.67	Micall2	nonsense_mediated_decay,retained_intron,protein_coding	-1.59804	1.59804	7.5792	1.45394e-19	3.62009e-18
ENSMUSG00000029576	50	46	25	46	51	30	41.3333	23	14	28	10	16	3	15.6667	Radil	retained_intron,protein_coding	-1.23356	1.23356	1.07847	3.25474e-05	0.000178136
ENSMUSG00000105041	5	15	5	4	4	3	6	1	0	1	0	1	0	0.5	Gm42676	TEC	-3.27349	3.27349	-1.44051	7.25259e-05	0.00037579
ENSMUSG00000097772	269	136	151	127	146	116	157.5	67	47	80	38	71	18	53.5	5430416N02Rik	lncRNA	-1.39653	1.39653	2.89992	1.18378e-08	1.09099e-07
ENSMUSG00002075475	10	9	6	12	9	4	8.33333	6	1	1	1	3	1	2.16667		misc_RNA	-1.70442	1.70442	-0.982247	0.00112848	0.00454581
ENSMUSG00002075511	12	6	3	7	6	4	6.33333	0	1	3	0	3	0	1.16667		misc_RNA	-2.19005	2.19005	-1.33297	6.87976e-05	0.000357653
ENSMUSG00000029322	3205	1870	1570	2718	2539	2183	2347.5	488	419	934	625	1383	288	689.5	Plac8	retained_intron,protein_coding	-1.63171	1.63171	6.66899	7.09892e-34	3.58435e-32
ENSMUSG00000035273	573	404	402	494	628	418	486.5	4	3	1	0	2	4	2.33333	Hpse	protein_coding	-7.45333	7.45333	4.04783	2.59543e-183	1.65048e-180
ENSMUSG00000015950	118	62	76	130	49	642	179.5	11	6	44	32	16	24	22.1667	Ncf1	nonsense_mediated_decay,retained_intron,protein_coding	-2.67698	2.67698	2.80763	2.51525e-05	0.000139908
ENSMUSG00000106969	4	1	1	7	11	1	4.16667	1	0	2	0	1	0	0.666667	Gm42882	lncRNA	-2.27455	2.27455	-1.71808	0.00489511	0.0169278
ENSMUSG00000067367	863	453	388	431	422	393	491.667	164	163	332	179	262	73	195.5	Lyar	nonsense_mediated_decay,retained_intron,protein_coding	-1.17485	1.17485	4.57002	6.43668e-10	6.90286e-09
ENSMUSG00000037428	53	31	24	52	34	34	38	3	2	6	2	2	1	2.66667	Vgf	protein_coding	-3.60625	3.60625	0.619437	4.35546e-22	1.2452e-20
ENSMUSG00000037411	31317	21355	19780	30842	32102	23917	26552.2	3143	1484	3384	933	1195	408	1757.83	Serpine1	retained_intron,protein_coding	-3.75015	3.75015	9.87396	7.17279e-31	3.23158e-29
ENSMUSG00000092500	27	12	12	36	29	22	23	0	0	1	1	0	0	0.333333	Gm20400	lncRNA	-5.48964	5.48964	-0.0956789	1.40234e-20	3.67435e-19
ENSMUSG00000040613	126	58	74	73	41	516	148	11	9	56	17	16	14	20.5	Apobec1	retained_intron,protein_coding	-2.6782	2.6782	2.54897	5.52336e-06	3.44994e-05
ENSMUSG00000108268	4	4	1	1	3	2	2.5	1	0	2	0	1	0	0.666667	Gm44187	TEC	-1.59201	1.59201	-2.00813	0.0147185	0.0447893
ENSMUSG00000040552	135	129	96	272	138	1416	364.333	83	28	107	95	75	35	70.5	C3ar1	protein_coding	-2.13947	2.13947	3.87774	0.00019335	0.000915173
ENSMUSG00000043832	2	1	3	1	0	40	7.83333	0	0	0	1	0	0	0.166667	Clec4a3	protein_coding	-4.58746	4.58746	-1.25957	0.00257506	0.00955312
ENSMUSG00000023349	5	10	4	38	1	92	25	0	0	0	1	0	0	0.166667	Clec4n	nonsense_mediated_decay,processed_transcript,protein_coding	-6.23063	6.23063	0.00676991	1.01004e-06	7.07662e-06
ENSMUSG00000030144	92	41	55	87	36	464	129.167	4	2	20	6	6	6	7.33333	Clec4d	nonsense_mediated_decay,retained_intron,protein_coding	-3.93678	3.93678	2.24456	4.06612e-09	3.97804e-08
ENSMUSG00000030142	308	153	184	355	129	1781	485	7	2	22	20	6	5	10.3333	Clec4e	nonsense_mediated_decay,processed_transcript,retained_intron,protein_coding	-5.35208	5.35208	4.03944	6.73359e-14	1.0822e-12
ENSMUSG00000079575	32	17	24	29	11	186	49.8333	9	5	11	0	7	2	5.66667	Rbpj-ps3	processed_pseudogene	-2.94821	2.94821	1.03382	4.20338e-05	0.000225905
ENSMUSG00000038527	44	33	24	100	115	116	72	5	4	9	3	20	2	7.16667	C1rl	protein_coding	-3.17115	3.17115	1.4671	6.41448e-13	9.43879e-12
ENSMUSG00000055172	1806	1169	1186	1921	2089	1513	1614	17	10	24	10	16	4	13.5	C1ra	protein_coding	-6.719	6.719	5.74522	0	0
ENSMUSG00000097816	33	25	31	56	61	38	40.6667	13	6	31	15	19	3	14.5	Gm26811	lncRNA	-1.36373	1.36373	1.00969	1.21563e-06	8.39769e-06
ENSMUSG00000038521	404	297	300	626	673	573	478.833	1	0	6	3	1	0	1.83333	C1s1	retained_intron,protein_coding	-7.77009	7.77009	3.99006	6.76643e-132	2.48761e-129
ENSMUSG00000089961	7	2	7	11	10	9	7.66667	0	0	0	0	0	0	0	Gm16567	lncRNA	-5.87739	5.87739	-1.30604	2.41868e-11	3.01585e-10
ENSMUSG00000045466	72	39	35	25	37	20	38	16	15	22	13	21	8	15.8333	Zfp956	nonsense_mediated_decay,retained_intron,protein_coding	-1.06461	1.06461	1.0235	0.00194346	0.00741008
ENSMUSG00000071477	1052	596	647	596	627	427	657.5	300	198	333	227	404	95	259.5	Zfp777	protein_coding	-1.19278	1.19278	4.99788	1.17043e-09	1.21693e-08
ENSMUSG00000004266	71	18	29	66	10	397	98.5	8	5	25	14	17	7	12.6667	Ptpn6	processed_transcript,retained_intron,protein_coding	-2.76933	2.76933	1.95607	0.000101766	0.000510655
ENSMUSG00000004267	106	55	51	27	34	276	91.5	18	13	34	18	14	10	17.8333	Eno2	nonsense_mediated_decay,processed_transcript,retained_intron,protein_coding	-2.12933	2.12933	1.97079	3.74645e-05	0.000203158
ENSMUSG00000030268	1087	978	741	802	891	877	896	515	340	910	215	248	79	384.5	Bcat1	processed_transcript,protein_coding	-1.13199	1.13199	5.46553	0.000169581	0.000812807
ENSMUSG00000052631	5	5	1	7	1	58	12.8333	1	3	0	0	0	1	0.833333	Sh2d6	nonsense_mediated_decay,protein_coding	-3.20502	3.20502	-0.698262	0.00853595	0.0277829
ENSMUSG00000030263	14	5	8	14	5	96	23.6667	2	2	10	2	4	1	3.5	Lrmp	nonsense_mediated_decay,processed_transcript,retained_intron,protein_coding	-2.63058	2.63058	0.0980068	0.000489818	0.0021303
ENSMUSG00000039347	16	5	12	8	1	42	14	1	0	1	1	3	2	1.33333	Atp6v0e2	retained_intron,protein_coding	-3.08163	3.08163	-0.56639	0.000306312	0.00139109
ENSMUSG00000051124	814	687	507	1055	1001	829	815.5	199	105	293	256	352	142	224.5	Gimap9	protein_coding	-1.64207	1.64207	5.15015	1.72171e-25	5.92253e-24
ENSMUSG00000047867	3837	2198	2068	5067	5034	3684	3648	914	525	1396	1410	2250	625	1186.67	Gimap6	processed_transcript,protein_coding	-1.41454	1.41454	7.33198	8.29644e-14	1.32075e-12
ENSMUSG00000108034	16	6	8	8	13	14	10.8333	3	3	8	2	6	2	4	4930557K07Rik	lncRNA	-1.25271	1.25271	-0.618028	0.00146957	0.00576387
ENSMUSG00000029810	2211	1823	1652	2433	2735	2040	2149	731	540	1331	603	1142	243	765	Tmem176b	retained_intron,protein_coding	-1.37506	1.37506	6.62272	4.40816e-34	2.26958e-32
ENSMUSG00000023367	1078	916	800	1274	1434	1187	1114.83	425	324	892	383	834	138	499.333	Tmem176a	nonsense_mediated_decay,retained_intron,protein_coding	-1.07593	1.07593	5.76102	2.6515e-16	5.20326e-15
ENSMUSG00000029816	1001	349	568	855	170	7294	1706.17	53	43	389	182	172	150	164.833	Gpnmb	nonsense_mediated_decay,retained_intron,protein_coding	-3.11649	3.11649	5.95094	4.08414e-05	0.000219999
ENSMUSG00000035125	120	94	95	152	98	113	112	36	26	60	52	70	23	44.5	Gcfc2	nonsense_mediated_decay,retained_intron,protein_coding	-1.1661	1.1661	2.48091	1.79152e-09	1.82243e-08
ENSMUSG00000048216	7	9	2	1	1	15	5.83333	0	0	1	0	0	1	0.333333	Gpr85	processed_transcript,protein_coding	-3.54736	3.54736	-1.49213	0.00135856	0.00536785
ENSMUSG00000038213	412	235	227	445	420	418	359.5	58	38	112	48	114	24	65.6667	Tapbpl	protein_coding	-2.30947	2.30947	3.83356	4.99704e-51	4.45361e-49
ENSMUSG00000030041	1	0	2	3	1	8	2.5	0	0	0	1	0	0	0.166667	M1ap	retained_intron,protein_coding	-3.01792	3.01792	-2.10837	0.0112747	0.0354901
ENSMUSG00000068335	1715	1019	1032	1060	1257	1041	1187.33	260	168	408	208	373	89	251	Dok1	nonsense_mediated_decay,protein_coding	-2.11623	2.11623	5.61116	2.04029e-52	1.86794e-50
ENSMUSG00000029553	622	544	465	828	817	805	680.167	312	210	582	233	368	82	297.833	Tfec	nonsense_mediated_decay,retained_intron,protein_coding	-1.0742	1.0742	5.05057	3.15522e-12	4.29376e-11
ENSMUSG00000038301	1017	664	670	1350	1609	1602	1152	191	121	289	137	235	68	173.5	Snx10	nonsense_mediated_decay,retained_intron,protein_coding	-2.53952	2.53952	5.45289	1.07118e-47	8.48615e-46
ENSMUSG00000037997	243	159	158	634	628	724	424.333	66	54	114	94	162	53	90.5	Parp11	nonsense_mediated_decay,retained_intron,protein_coding	-1.96378	1.96378	4.09278	1.96311e-09	1.98924e-08
ENSMUSG00000108170	17	15	23	16	26	9	17.6667	8	4	16	5	3	6	7	Gm43966	TEC	-1.14001	1.14001	0.0144621	0.0115881	0.0363929
ENSMUSG00000107879	20	22	7	85	93	80	51.1667	17	9	21	8	19	5	13.1667	9330102E08Rik	processed_transcript,translated_unprocessed_pseudogene	-1.70569	1.70569	1.19549	0.000467125	0.00204255
ENSMUSG00000056771	13	8	1	33	32	24	18.5	4	1	12	5	4	2	4.66667	Gm10010	lncRNA	-1.76169	1.76169	-0.118167	0.00191373	0.00730737
ENSMUSG00000052955	4	5	2	5	8	8	5.33333	0	0	0	2	2	0	0.666667	Cpvl	protein_coding	-2.63733	2.63733	-1.52797	3.47795e-05	0.000189384
ENSMUSG00000032712	1227	932	713	1789	1688	1749	1349.67	303	217	561	279	456	137	325.5	Resf1	retained_intron,protein_coding	-1.86985	1.86985	5.80177	9.59982e-37	5.40369e-35
ENSMUSG00002076302	6	3	6	3	3	0	3.5	0	0	1	0	1	0	0.333333		misc_RNA	-2.9328	2.9328	-1.87435	0.00036046	0.00161425
ENSMUSG00000108283	7	4	4	6	8	5	5.66667	0	0	0	0	0	0	0	Gm44008	TEC	-5.45709	5.45709	-1.57573	9.34853e-10	9.85932e-09
ENSMUSG00000002797	81	36	43	91	99	73	70.5	33	19	35	25	44	9	27.5	Ggct	nonsense_mediated_decay,processed_transcript,retained_intron,protein_coding	-1.15953	1.15953	1.79516	4.59071e-07	3.38074e-06
ENSMUSG00000085786	5	3	4	8	4	6	5	0	0	0	0	0	0	0	Gm15987	lncRNA	-5.28095	5.28095	-1.67671	9.90019e-09	9.20718e-08
ENSMUSG00000030157	225	165	178	183	273	233	209.5	18	18	44	33	72	16	33.5	Clec2d	protein_coding	-2.51639	2.51639	3.07024	2.96185e-34	1.54522e-32
ENSMUSG00000097354	75	63	71	127	138	101	95.8333	29	20	60	47	59	11	37.6667	2310001H17Rik	lncRNA	-1.20803	1.20803	2.22382	2.9838e-08	2.61474e-07
ENSMUSG00000053063	47	12	23	24	5	133	40.6667	1	3	9	2	2	2	3.16667	Clec12a	retained_intron,protein_coding	-3.45062	3.45062	0.72036	3.37917e-06	2.174e-05
ENSMUSG00000030158	52	34	26	35	55	34	39.3333	2	1	0	1	2	1	1.16667	Clec12b	protein_coding	-4.75516	4.75516	0.616278	1.25814e-27	4.83705e-26
ENSMUSG00000030159	1	5	1	6	4	2	3.16667	0	0	1	0	2	0	0.5	Clec1b	retained_intron,protein_coding	-2.30194	2.30194	-1.9117	0.00272172	0.0100391
ENSMUSG00000079293	21	11	16	55	21	163	47.8333	1	1	1	2	3	0	1.33333	Clec7a	polymorphic_pseudogene,retained_intron,protein_coding	-4.86818	4.86818	0.854911	4.53423e-10	4.94833e-09
ENSMUSG00000093661	17	28	8	42	36	75	34.3333	10	8	23	11	24	5	13.5	Eif4e3	protein_coding	-1.19995	1.19995	0.824422	0.00424499	0.0148742
ENSMUSG00000108122	29	8	9	6	6	1	9.83333	1	0	1	0	1	0	0.5	Gm44116	TEC	-3.89378	3.89378	-1.00896	1.02274e-05	6.12319e-05
ENSMUSG00000108080	17	10	7	1	7	7	8.16667	4	2	5	0	2	0	2.16667	Gm10209	TEC	-1.75936	1.75936	-1.0028	0.00497038	0.0171755
ENSMUSG00000107565	3	2	2	4	3	2	2.66667	0	0	0	0	0	0	0	Gm34314	unprocessed_pseudogene	-4.40612	4.40612	-2.1099	6.10873e-05	0.000320117
ENSMUSG00000107950	18	10	11	11	29	5	14	7	2	7	8	10	0	5.66667	Gm6375	processed_pseudogene	-1.15574	1.15574	-0.296834	0.00602751	0.0203883
ENSMUSG00000029780	1099	703	676	896	946	897	869.5	137	99	235	112	198	59	140	Nt5c3	nonsense_mediated_decay,processed_transcript,retained_intron,protein_coding	-2.47791	2.47791	5.09455	2.04689e-106	5.0168e-104
ENSMUSG00000108214	5	4	5	1	1	1	2.83333	0	0	1	1	1	0	0.5	Gm43982	TEC	-2.19602	2.19602	-1.96603	0.00668183	0.0223764
ENSMUSG00000029798	1181	722	643	1352	1380	1303	1096.83	37	20	71	56	75	32	48.5	Herc6	nonsense_mediated_decay,retained_intron,protein_coding	-4.29136	4.29136	5.23406	2.04277e-130	7.17379e-128
ENSMUSG00000037709	6	1	2	1	3	4	2.83333	0	0	1	1	1	0	0.5	Fam13a	processed_transcript,retained_intron,protein_coding	-2.10321	2.10321	-1.97639	0.00373563	0.0133397
ENSMUSG00000033720	34	21	22	37	47	58	36.5	8	6	18	10	15	3	10	Sfxn5	processed_transcript,retained_intron,protein_coding	-1.70173	1.70173	0.788614	1.19794e-08	1.10319e-07
ENSMUSG00000108068	11	6	7	17	24	19	14	1	1	2	0	2	1	1.16667	Gm44075	processed_pseudogene	-3.26313	3.26313	-0.599746	1.81675e-09	1.84729e-08
ENSMUSG00000030214	5	1	2	4	0	17	4.83333	0	0	0	0	0	0	0	Plbd1	retained_intron,protein_coding	-5.21286	5.21286	-1.70487	0.000291273	0.00132972
ENSMUSG00000044162	14	9	17	23	4	80	24.5	5	3	15	7	5	5	6.66667	Tnip3	processed_transcript,retained_intron,protein_coding	-1.66691	1.66691	0.294441	0.00926702	0.0299249
ENSMUSG00000103899	7	8	6	1	1	2	4.16667	0	0	0	0	1	0	0.166667	Gm37940	TEC	-3.90051	3.90051	-1.77624	0.000352372	0.00158073
ENSMUSG00000030222	22	14	13	27	43	23	23.6667	2	1	7	1	3	0	2.33333	Rerg	protein_coding	-3.13143	3.13143	0.0323334	6.01093e-14	9.72036e-13
ENSMUSG00000108103	7	1	3	2	3	3	3.16667	0	0	2	1	0	0	0.5	Gm44081	lncRNA	-2.26123	2.26123	-1.91177	0.00516683	0.017776
ENSMUSG00000053442	40	15	34	18	43	14	27.3333	10	6	30	13	13	1	12.1667	4930597O21Rik	retained_intron,lncRNA	-1.11683	1.11683	0.577688	0.00478441	0.0165718
ENSMUSG00000036390	2668	1566	1696	794	1195	625	1424	153	75	100	71	125	34	93	Gadd45a	retained_intron,protein_coding	-3.77883	3.77883	5.72359	5.75753e-24	1.82327e-22
ENSMUSG00000087231	182	83	100	21	61	15	77	7	3	8	6	8	3	5.83333	E230016M11Rik	retained_intron,lncRNA	-3.5733	3.5733	1.61144	1.14271e-09	1.19126e-08
ENSMUSG00000008540	1053	708	664	994	1189	810	903	302	226	503	196	470	73	295	Mgst1	protein_coding	-1.50397	1.50397	5.33069	1.09846e-22	3.25103e-21
ENSMUSG00000029771	513	315	290	399	387	421	387.5	61	32	114	55	55	24	56.8333	Irf5	processed_transcript,protein_coding	-2.61101	2.61101	3.9212	3.03225e-52	2.75467e-50
ENSMUSG00000090891	7	3	3	4	7	9	5.5	0	0	0	0	0	0	0	D6Ertd527e	processed_transcript,protein_coding	-5.41051	5.41051	-1.60206	5.92398e-09	5.6753e-08
ENSMUSG00000060477	1073	686	678	974	1091	969	911.833	266	176	407	364	581	149	323.833	Irak2	nonsense_mediated_decay,processed_transcript,retained_intron,protein_coding	-1.33013	1.33013	5.39571	5.96766e-28	2.32858e-26
ENSMUSG00000107846	7	1	2	4	7	4	4.16667	0	1	0	1	2	0	0.666667	Gm43963	TEC	-2.27538	2.27538	-1.71017	0.00107774	0.00435783
ENSMUSG00000108024	7	4	2	3	1	1	3	1	0	0	1	0	0	0.333333	Gm43912	TEC	-2.62122	2.62122	-1.96856	0.00348291	0.0125286
ENSMUSG00000033420	175	132	119	687	633	542	381.333	12	6	30	30	64	16	26.3333	Antxr1	nonsense_mediated_decay,processed_transcript,retained_intron,protein_coding	-3.64943	3.64943	3.7186	8.92811e-15	1.54463e-13
ENSMUSG00000108143	17	15	16	1	1	1	8.5	0	0	0	0	0	0	0	Gm44414	TEC	-6.19798	6.19798	-1.17498	1.81395e-05	0.000103921
ENSMUSG00000044471	82	55	43	27	33	22	43.6667	6	4	20	5	9	2	7.66667	Lncpint	lncRNA	-2.45759	2.45759	0.945797	9.23569e-09	8.64042e-08
ENSMUSG00000086804	17	10	10	15	15	11	13	2	3	5	1	1	0	2	Gm43154	lncRNA	-2.46908	2.46908	-0.601307	2.31606e-09	2.32486e-08
ENSMUSG00000086763	213	98	113	160	221	157	160.333	26	26	62	30	54	8	34.3333	Plxna4os1	lncRNA	-2.07571	2.07571	2.73358	1.71475e-26	6.22628e-25
ENSMUSG00000059878	47	16	19	49	57	74	43.6667	5	6	31	28	36	10	19.3333	Zfp422	processed_transcript,protein_coding	-1.00205	1.00205	1.17934	0.0118235	0.0370509
ENSMUSG00000042129	202	73	108	165	56	1314	319.667	8	6	30	19	19	16	16.3333	Rassf4	processed_transcript,retained_intron,protein_coding	-3.98068	3.98068	3.49896	4.48036e-08	3.82505e-07
ENSMUSG00000057137	713	551	499	1419	1306	1328	969.333	170	159	306	150	364	70	203.167	Tmem140	processed_transcript,protein_coding	-2.08533	2.08533	5.27354	1.1557e-22	3.41614e-21
ENSMUSG00000029826	4094	3323	2652	4897	5168	4812	4157.67	1555	956	2195	1425	1963	694	1464.67	Zc3hav1	protein_coding	-1.30112	1.30112	7.58104	8.16329e-35	4.35542e-33
ENSMUSG00000061436	641	469	403	606	598	578	549.167	97	67	167	128	236	69	127.333	Hipk2	processed_transcript,retained_intron,protein_coding	-1.94913	1.94913	4.53053	3.53329e-47	2.74372e-45
ENSMUSG00000038507	2042	1647	1421	3243	3090	3073	2419.33	257	183	459	435	475	269	346.333	Parp12	retained_intron,protein_coding	-2.50426	2.50426	6.53286	1.10752e-29	4.74661e-28
ENSMUSG00000073144	7	13	5	15	14	7	10.1667	3	3	4	4	5	0	3.16667	4930599N23Rik	lncRNA	-1.49246	1.49246	-0.731886	0.000440563	0.00193516
ENSMUSG00000115026	19	15	17	13	13	7	14	6	3	15	3	7	1	5.83333	Gm49041	lncRNA	-1.18723	1.18723	-0.272825	0.00258285	0.0095764
ENSMUSG00000029922	587	396	333	568	664	690	539.667	205	146	314	243	347	129	230.667	Mkrn1	retained_intron,protein_coding	-1.00774	1.00774	4.73321	1.66885e-14	2.83307e-13
ENSMUSG00000068601	24	17	12	23	39	11	21	7	2	16	7	3	3	6.33333	Gm10244	lncRNA	-1.534	1.534	0.107554	0.000288369	0.001318
ENSMUSG00000038456	14	4	4	4	2	50	13	0	1	2	6	1	1	1.83333	Dennd2a	retained_intron,protein_coding	-2.4643	2.4643	-0.610997	0.00818734	0.026763
ENSMUSG00000037172	13	12	8	14	10	133	31.6667	7	4	17	9	7	4	8	Dennd11	retained_intron,protein_coding	-1.7827	1.7827	0.59124	0.00931904	0.0300531
ENSMUSG00000029885	0	5	3	2	1	3	2.33333	1	0	0	0	0	0	0.166667	Moxd2	protein_coding	-3.02195	3.02195	-2.1362	0.00673167	0.0225145
ENSMUSG00000002897	449	293	263	286	344	326	326.833	142	96	190	69	127	30	109	Il17ra	processed_transcript,retained_intron,protein_coding	-1.43669	1.43669	3.91541	1.19264e-12	1.71526e-11
ENSMUSG00000004902	44	26	34	163	163	175	100.833	0	0	0	0	0	0	0	Slc25a18	protein_coding	-9.50136	9.50136	1.78396	2.43717e-24	7.87696e-23
ENSMUSG00000004446	1237	829	828	1097	1184	925	1016.67	90	50	119	75	109	34	79.5	Bid	nonsense_mediated_decay,processed_transcript,retained_intron,protein_coding	-3.51008	3.51008	5.20595	1.87212e-177	1.15919e-174
ENSMUSG00000107971	5	6	6	10	3	7	6.16667	2	0	0	0	0	0	0.333333	Gm44260	TEC	-3.65	3.65	-1.44673	5.95668e-07	4.32309e-06
ENSMUSG00000086527	6	1	3	1	1	3	2.5	0	0	0	0	0	0	0	Gm15856	lncRNA	-4.32502	4.32502	-2.14495	0.000488642	0.00212597
ENSMUSG00000030107	4688	2408	2636	3996	4218	3500	3574.33	89	51	129	141	127	140	112.833	Usp18	retained_intron,protein_coding	-4.55809	4.55809	6.93135	1.38713e-42	9.27208e-41
ENSMUSG00000107736	63	26	51	42	35	23	40	0	1	6	2	3	0	2	Gm44148	lncRNA	-4.17863	4.17863	0.676008	3.53951e-18	7.99244e-17
ENSMUSG00000030108	6	4	4	3	1	34	8.66667	0	0	3	1	0	0	0.666667	Slc6a13	retained_intron,protein_coding	-3.43904	3.43904	-1.11113	0.000550836	0.00236551
ENSMUSG00000030109	32	9	19	47	5	422	89	3	0	9	8	6	6	5.33333	Slc6a12	nonsense_mediated_decay,retained_intron,protein_coding	-3.71905	3.71905	1.73426	0.000163554	0.000786966
ENSMUSG00000000693	48	22	30	31	54	44	38.1667	7	13	10	6	6	2	7.33333	Loxl3	processed_transcript,retained_intron,protein_coding	-2.11671	2.11671	0.78104	3.23981e-09	3.20292e-08
ENSMUSG00000068329	1059	693	706	793	814	878	823.833	183	113	311	167	342	81	199.5	Htra2	nonsense_mediated_decay,processed_transcript,retained_intron,protein_coding	-1.93075	1.93075	5.12444	1.3343e-54	1.28141e-52
ENSMUSG00000005667	4328	2897	2679	3113	3493	2665	3195.83	1682	1192	2381	802	971	308	1222.67	Mthfd2	nonsense_mediated_decay,retained_intron,protein_coding	-1.22969	1.22969	7.24794	9.15125e-07	6.45636e-06
ENSMUSG00000056305	1389	877	768	914	945	796	948.167	434	351	654	336	534	132	406.833	Usp39	nonsense_mediated_decay,retained_intron,protein_coding	-1.06752	1.06752	5.54803	9.98873e-12	1.29562e-10
ENSMUSG00000106734	464	361	322	857	905	859	628	217	132	315	260	366	131	236.833	Gm20559	retained_intron,lncRNA	-1.16607	1.16607	4.8747	1.01909e-08	9.45141e-08
ENSMUSG00000107215	234	228	156	519	523	499	359.833	107	83	168	151	192	67	128	Gm43197	TEC	-1.24195	1.24195	4.05407	1.20762e-07	9.75758e-07
ENSMUSG00000047735	6675	4632	4087	7834	6912	6843	6163.83	1430	929	2233	1354	1943	720	1434.83	Samd9l	protein_coding	-1.89761	1.89761	7.99958	6.88058e-74	9.9934e-72
ENSMUSG00000029752	6721	4599	4123	5202	5360	4513	5086.33	2882	1946	3838	1227	1488	472	1975.5	Asns	processed_transcript,retained_intron,protein_coding	-1.20491	1.20491	7.92331	5.53816e-06	3.4574e-05
ENSMUSG00000097048	102	69	53	90	90	69	78.8333	29	18	45	38	51	12	32.1667	1600020E01Rik	lncRNA	-1.13081	1.13081	1.98151	3.10831e-09	3.07938e-08
ENSMUSG00000033508	5	2	1	5	11	7	5.16667	0	0	1	0	0	0	0.166667	Asprv1	protein_coding	-4.02828	4.02828	-1.63536	5.82446e-06	3.62167e-05
ENSMUSG00000001156	1235	714	807	980	1087	947	961.667	167	100	152	133	218	57	137.833	Mxd1	nonsense_mediated_decay,retained_intron,protein_coding	-2.61156	2.61156	5.22047	7.90917e-76	1.22431e-73
ENSMUSG00000108291	2	4	0	2	4	2	2.33333	0	0	0	0	0	0	0	Gm44292	TEC	-4.2215	4.2215	-2.18406	0.000385354	0.00171334
ENSMUSG00000083500	8	4	10	2	13	5	7	1	0	7	3	3	1	2.5	Gm15470	processed_pseudogene	-1.37146	1.37146	-1.09567	0.0161241	0.0484341
ENSMUSG00000056144	197	121	106	247	238	252	193.5	34	28	46	64	70	32	45.6667	Trim34a	protein_coding	-1.80508	1.80508	3.05036	2.29042e-14	3.83568e-13
ENSMUSG00000045795	460	263	264	371	417	303	346.333	129	67	150	127	169	38	113.333	Whamm	nonsense_mediated_decay,protein_coding	-1.44547	1.44547	3.97695	1.389e-24	4.53912e-23
ENSMUSG00000090215	318	280	186	532	560	521	399.5	73	40	126	103	131	44	86.1667	Trim34b	protein_coding	-2.00904	2.00904	4.02745	1.00635e-21	2.79557e-20
ENSMUSG00000057143	863	669	548	1750	1643	1789	1210.33	386	271	629	529	854	272	490.167	Trim12c	protein_coding	-1.06755	1.06755	5.8401	2.59631e-06	1.70591e-05
ENSMUSG00000052749	141	55	80	88	80	89	88.8333	1	0	7	2	2	0	2	Trim30b	retained_intron,protein_coding	-5.27667	5.27667	1.69158	7.81293e-43	5.31302e-41
ENSMUSG00000078616	283	174	175	423	345	413	302.167	0	0	0	0	1	0	0.166667	Trim30c	protein_coding	-9.86815	9.86815	3.33445	3.12833e-103	7.07754e-101
ENSMUSG00000110114	8	3	4	13	5	4	6.16667	1	0	2	1	4	0	1.33333	Gm45471	processed_pseudogene	-1.98164	1.98164	-1.33461	0.000475223	0.00207219
ENSMUSG00000030921	6709	4982	4485	9688	9135	9247	7374.33	641	440	1048	765	987	360	706.833	Trim30a	processed_transcript,retained_intron,protein_coding	-3.1649	3.1649	8.05727	2.22859e-106	5.40582e-104
ENSMUSG00000057596	219	159	150	738	583	743	432	0	1	0	2	1	1	0.833333	Trim30d	protein_coding	-8.53989	8.53989	3.80704	7.70053e-43	5.26703e-41
ENSMUSG00000063439	259	162	149	147	196	140	175.5	75	65	111	62	111	24	74.6667	B9d2	protein_coding	-1.08069	1.08069	3.13563	9.52461e-09	8.87928e-08
ENSMUSG00000002602	325	243	232	209	199	230	239.667	70	51	104	14	41	2	47	Axl	retained_intron,protein_coding	-2.29126	2.29126	3.32458	1.07407e-07	8.73851e-07
ENSMUSG00000030474	0	2	1	8	1	32	7.33333	0	0	1	1	0	0	0.333333	Siglece	protein_coding	-3.8915	3.8915	-1.30547	0.00357404	0.0128309
ENSMUSG00000046027	375	285	292	673	737	612	495.667	86	48	119	123	159	38	95.5	Stard5	processed_transcript,retained_intron,protein_coding	-2.18717	2.18717	4.30211	4.24727e-25	1.43377e-23
ENSMUSG00000108825	8	5	6	9	14	7	8.16667	4	3	2	0	3	2	2.33333	Gm45838	TEC	-1.56231	1.56231	-0.983636	0.00173801	0.00669839
ENSMUSG00000052353	24	34	17	130	126	83	69	3	0	3	2	6	0	2.33333	Cemip	retained_intron,protein_coding	-4.66751	4.66751	1.31787	2.86632e-15	5.18781e-14
ENSMUSG00000097016	1	3	0	4	7	5	3.33333	1	1	1	0	1	0	0.666667	Gm26708	lncRNA	-1.95549	1.95549	-1.85074	0.0131883	0.0407441
ENSMUSG00000030720	558	447	351	879	794	896	654.167	236	143	358	287	534	147	284.167	Cln3	nonsense_mediated_decay,processed_transcript,retained_intron,protein_coding	-1.01468	1.01468	4.99385	2.0304e-08	1.8248e-07
ENSMUSG00000003752	810	483	413	517	568	314	517.5	157	115	237	115	201	58	147.167	Itpkc	processed_transcript,retained_intron,protein_coding	-1.64954	1.64954	4.51349	9.27436e-19	2.19976e-17
ENSMUSG00000042759	234	104	132	213	160	422	210.833	11	7	23	32	21	13	17.8333	Apobr	nonsense_mediated_decay,protein_coding	-3.30227	3.30227	2.97152	1.33464e-19	3.32657e-18
ENSMUSG00000015709	334	288	299	783	834	640	529.667	73	48	147	64	123	23	79.6667	Arnt2	nonsense_mediated_decay,processed_transcript,retained_intron,protein_coding	-2.59723	2.59723	4.32613	3.07459e-27	1.15747e-25
ENSMUSG00000044701	184	102	119	86	93	107	115.167	0	0	1	1	0	0	0.333333	Il27	protein_coding	-7.87471	7.87471	2.04812	2.64292e-51	2.36446e-49
ENSMUSG00000109341	5	3	5	16	15	11	9.16667	0	2	0	0	0	0	0.333333	Gm30873	lncRNA	-4.11782	4.11782	-1.09754	2.65152e-07	2.03635e-06
ENSMUSG00000097789	336	341	266	417	485	390	372.5	126	77	207	53	90	20	95.5	Gm2115	processed_transcript,protein_coding	-1.85181	1.85181	3.9965	3.88878e-14	6.38069e-13
ENSMUSG00000030717	8014	3707	3908	6354	5646	3562	5198.5	172	111	194	63	97	31	111.333	Nupr1	nonsense_mediated_decay,processed_transcript,retained_intron,protein_coding	-5.33441	5.33441	7.44493	6.66203e-69	8.61269e-67
ENSMUSG00000041571	3340	1595	1876	1370	2205	1419	1967.5	712	648	1323	525	1637	223	844.667	Selenow	protein_coding	-1.15717	1.15717	6.5723	4.39601e-07	3.24855e-06
ENSMUSG00000030707	118	37	58	67	18	543	140.167	10	6	29	18	11	9	13.8333	Coro1a	retained_intron,protein_coding	-3.10403	3.10403	2.41801	5.51617e-06	3.44636e-05
ENSMUSG00000030703	235	176	162	305	305	227	235	33	19	52	43	71	18	39.3333	Gdpd3	retained_intron,protein_coding	-2.41307	2.41307	3.22806	1.21901e-45	9.04801e-44
ENSMUSG00000055323	4	2	2	3	6	3	3.33333	2	0	3	1	0	0	1	Gm9967	retained_intron,lncRNA	-1.46989	1.46989	-1.79257	0.0118908	0.0372196
ENSMUSG00000041420	6	0	2	4	2	21	5.83333	0	0	1	1	0	0	0.333333	Meis3	nonsense_mediated_decay,retained_intron,protein_coding	-3.54355	3.54355	-1.50618	0.00180042	0.0069185
ENSMUSG00000049130	11	4	6	22	6	179	38	2	0	8	5	7	1	3.83333	C5ar1	protein_coding	-3.22314	3.22314	0.63997	0.000493285	0.00214379
ENSMUSG00000114515	15	13	11	17	20	23	16.5	7	4	2	3	6	0	3.66667	Aldoa	nonsense_mediated_decay,protein_coding	-1.95548	1.95548	-0.250448	5.75937e-07	4.18636e-06
ENSMUSG00000002083	532	388	364	352	500	331	411.167	190	121	273	136	257	65	173.667	Bbc3	retained_intron,protein_coding	-1.10962	1.10962	4.34343	2.49553e-13	3.80293e-12
ENSMUSG00000008193	10	13	7	20	16	12	13	2	0	1	1	0	0	0.666667	Spib	protein_coding	-3.89581	3.89581	-0.705933	8.77296e-13	1.27577e-11
ENSMUSG00000030562	4495	3639	3300	3901	4051	3706	3848.67	1780	1176	3383	1473	2087	639	1756.33	Nox4	nonsense_mediated_decay,processed_transcript,retained_intron,protein_coding	-1.01902	1.01902	7.59032	4.94503e-15	8.72856e-14
ENSMUSG00000087371	30	30	21	33	38	13	27.5	8	8	13	9	17	1	9.33333	Gm15541	lncRNA	-1.42194	1.42194	0.497714	1.21806e-05	7.18471e-05
ENSMUSG00000030685	486	284	280	445	561	380	406	160	102	199	149	257	59	154.333	Kctd13	retained_intron,protein_coding	-1.21619	1.21619	4.25593	6.71072e-22	1.88871e-20
ENSMUSG00000030560	30	6	18	33	7	252	57.6667	1	1	5	1	2	3	2.16667	Ctsc	retained_intron,protein_coding	-4.36436	4.36436	1.1223	3.88843e-06	2.4801e-05
ENSMUSG00000086513	754	519	435	787	754	619	644.667	50	25	72	62	77	29	52.5	Gvin-ps1	unprocessed_pseudogene	-3.43134	3.43134	4.54835	1.94865e-136	7.51637e-134
ENSMUSG00000049643	1597	1159	927	1131	1272	979	1177.5	420	229	683	452	661	173	436.333	2310022A10Rik	processed_transcript,retained_intron,protein_coding	-1.30973	1.30973	5.78727	3.92735e-24	1.26066e-22
ENSMUSG00000078606	1711	1412	1052	2193	1831	1870	1678.17	287	217	420	310	374	170	296.333	Gvin2	processed_transcript,protein_coding	-2.26056	2.26056	6.06344	9.32295e-67	1.14848e-64
ENSMUSG00000099241	49	39	32	61	46	57	47.3333	2	3	12	5	5	2	4.83333	Gvin-ps2	processed_pseudogene	-3.11493	3.11493	0.949474	7.21651e-23	2.17132e-21
ENSMUSG00000045868	7	4	11	2	5	3	5.33333	2	0	2	1	1	0	1	Gvin1	protein_coding	-2.22039	2.22039	-1.46713	0.000730666	0.00305307
ENSMUSG00000053541	18	10	7	31	18	27	18.5	1	1	3	2	1	0	1.33333	Gvin-ps6	unprocessed_pseudogene	-3.49486	3.49486	-0.289287	7.54838e-12	9.91103e-11
ENSMUSG00000063286	14704	9789	8547	14960	13308	11690	12166.3	710	446	1003	760	1005	436	726.667	Gvin-ps7	transcribed_unprocessed_pseudogene,processed_transcript	-3.83063	3.83063	8.7411	3.14579e-184	2.05604e-181
ENSMUSG00000073902	10	9	8	11	7	6	8.5	1	0	0	0	0	0	0.166667	Gvin3	unprocessed_pseudogene	-4.76855	4.76855	-1.17746	8.67319e-12	1.12996e-10
ENSMUSG00000039405	4381	3174	2658	6262	6120	4236	4471.83	1417	818	2243	1283	1218	569	1258	Prss23	processed_transcript,protein_coding	-1.60677	1.60677	7.58704	2.63148e-23	8.09361e-22
ENSMUSG00000030623	184	80	125	223	246	120	163	56	22	103	27	28	12	41.3333	Prss23os	lncRNA	-1.83838	1.83838	2.79971	2.57165e-09	2.57045e-08
ENSMUSG00000092071	8	5	5	2	4	1	4.16667	1	2	1	0	0	0	0.666667	A230065N10Rik	lncRNA	-2.27946	2.27946	-1.69478	0.00696494	0.0232089
ENSMUSG00000002204	32	22	19	31	18	129	41.8333	15	10	26	10	16	8	14.1667	Napsa	nonsense_mediated_decay,retained_intron,protein_coding	-1.34752	1.34752	1.05635	0.00556628	0.01897
ENSMUSG00000030621	174	111	110	190	193	165	157.167	20	14	33	16	14	10	17.8333	Me3	nonsense_mediated_decay,processed_transcript,retained_intron,protein_coding	-2.92828	2.92828	2.60328	9.69268e-43	6.53464e-41
ENSMUSG00000030374	4332	3278	2715	4135	4844	3303	3767.83	1628	1096	2337	1354	2174	685	1545.67	Strn4	nonsense_mediated_decay,processed_transcript,retained_intron,protein_coding	-1.10049	1.10049	7.50874	6.53903e-29	2.66304e-27
ENSMUSG00000030681	5309	2762	2740	3784	3967	2946	3584.67	1290	976	2010	1113	1908	507	1300.67	Mvp	retained_intron,protein_coding	-1.29332	1.29332	7.37446	1.85034e-26	6.69795e-25
ENSMUSG00000041187	6133	3685	3591	4435	5154	2914	4318.67	1197	910	1825	1260	2120	531	1307.17	Prkd2	processed_transcript,retained_intron,protein_coding	-1.56719	1.56719	7.58005	1.87688e-29	7.90003e-28
ENSMUSG00000043017	92	45	54	96	55	746	181.333	3	2	5	3	3	1	2.83333	Ptgir	protein_coding	-5.74183	5.74183	2.6472	2.8741e-13	4.35166e-12
ENSMUSG00000109375	4	5	7	3	11	7	6.16667	0	0	0	0	0	0	0	Gm44887	processed_pseudogene	-5.59229	5.59229	-1.49682	8.70187e-09	8.16373e-08
ENSMUSG00000042659	3217	1977	1994	4888	4801	3889	3461	190	174	352	308	806	103	322.167	Arrdc4	protein_coding	-3.32101	3.32101	6.93637	1.63462e-42	1.08647e-40
ENSMUSG00000074243	3	6	5	2	5	3	4	1	0	3	0	3	0	1.16667	Gm10651	processed_pseudogene	-1.59357	1.59357	-1.65075	0.00274515	0.010116
ENSMUSG00000030672	19	2	7	7	8	8	8.5	3	1	5	4	3	2	3	Mylpf	retained_intron,protein_coding	-1.26873	1.26873	-0.89625	0.0158039	0.0475938
ENSMUSG00000066760	0	0	1	9	5	4	3.16667	0	0	0	0	0	0	0	Psg16	retained_intron,protein_coding	-4.56785	4.56785	-2.01145	0.00277972	0.0102252
ENSMUSG00000070509	907	709	548	643	666	425	649.667	292	165	364	250	344	91	251	Rgma	retained_intron,protein_coding	-1.23276	1.23276	4.96808	1.52495e-12	2.14724e-11
ENSMUSG00000108678	8	2	6	6	3	3	4.66667	2	0	1	0	0	0	0.5	Gm44758	TEC	-2.80142	2.80142	-1.64803	0.000114727	0.000569016
ENSMUSG00000038539	922	924	575	1172	1360	1252	1034.17	516	336	1103	179	325	67	421	Atf5	protein_coding	-1.22775	1.22775	5.5996	0.00014519	0.000705091
ENSMUSG00000109511	2364	1626	1373	1692	2041	1692	1798	736	593	1202	522	912	224	698.167	Nup62	protein_coding	-1.21924	1.21924	6.41543	1.81708e-17	3.87265e-16
ENSMUSG00000031028	0	2	2	11	14	8	6.16667	0	0	3	2	1	1	1.16667	Tub	retained_intron,protein_coding	-2.07974	2.07974	-1.35477	0.0134718	0.0415382
ENSMUSG00000101970	879	550	451	358	447	265	491.667	152	99	233	134	193	45	142.667	Chaserr	retained_intron,lncRNA	-1.67795	1.67795	4.45948	2.2847e-11	2.8594e-10
ENSMUSG00000030413	90	58	68	69	76	44	67.5	30	19	23	14	28	11	20.8333	Pglyrp1	processed_transcript,retained_intron,protein_coding	-1.48197	1.48197	1.69967	1.23412e-07	9.95464e-07
ENSMUSG00000074141	35	31	34	38	61	28	37.8333	7	2	7	7	11	3	6.16667	Il4i1	processed_transcript,retained_intron,protein_coding	-2.4396	2.4396	0.732125	9.44413e-14	1.49536e-12
ENSMUSG00000030830	11	1	8	7	4	78	18.1667	2	2	2	1	13	0	3.33333	Itgal	processed_transcript,protein_coding	-2.41631	2.41631	-0.192612	0.00793402	0.0260289
ENSMUSG00000055452	97	68	65	57	67	36	65	32	19	30	25	40	11	26.1667	Gm7353	processed_pseudogene	-1.14806	1.14806	1.7424	3.34057e-05	0.000182494
ENSMUSG00000044786	4192	2722	2492	3456	3395	3486	3290.5	339	178	457	312	379	146	301.833	Zfp36	protein_coding	-3.25929	3.25929	6.91261	3.38132e-168	1.89427e-165
ENSMUSG00000031024	240	218	142	287	327	211	237.5	11	17	40	33	69	11	30.1667	Denn2b	processed_transcript,retained_intron,protein_coding	-2.8547	2.8547	3.18443	4.07067e-33	2.0164e-31
ENSMUSG00000031023	198	106	120	153	165	151	148.833	40	42	87	37	77	26	51.5	Akip1	retained_intron,protein_coding	-1.35825	1.35825	2.8125	3.5608e-15	6.37125e-14
ENSMUSG00000109147	24	13	13	13	15	15	15.5	7	3	18	6	7	1	7	4930431P19Rik	transcribed_processed_pseudogene,processed_transcript	-1.02689	1.02689	-0.131162	0.00257511	0.00955312
ENSMUSG00000109498	6	3	1	3	4	2	3.16667	0	0	1	1	0	0	0.333333	Gm45222	TEC	-2.7062	2.7062	-1.94323	0.000850291	0.00350863
ENSMUSG00000109279	27	12	12	4	7	4	11	3	2	3	4	4	0	2.66667	Gm45220	TEC	-1.88061	1.88061	-0.696877	0.00169457	0.00654919
ENSMUSG00000044317	382	291	193	441	467	233	334.5	75	32	93	90	111	39	73.3333	Gpr4	protein_coding	-1.98195	1.98195	3.79442	8.26199e-24	2.59541e-22
ENSMUSG00000030595	2109	1113	1142	1146	1361	1011	1313.67	192	168	332	166	277	82	202.833	Nfkbib	protein_coding	-2.53065	2.53065	5.68601	1.14261e-49	9.67067e-48
ENSMUSG00000108801	94	46	38	69	75	65	64.5	2	2	5	6	11	2	4.66667	Gm39090	lncRNA	-3.58747	3.58747	1.31138	1.13519e-30	5.06829e-29
ENSMUSG00000039236	3018	1016	1458	1577	1730	1339	1689.67	29	18	28	35	25	28	27.1667	Isg20	retained_intron,protein_coding	-5.60369	5.60369	5.82972	2.48021e-70	3.35384e-68
ENSMUSG00000005686	3215	2821	2177	4507	4955	3328	3500.5	638	481	990	620	997	275	666.833	Ampd3	processed_transcript,retained_intron,protein_coding	-2.20499	2.20499	7.11919	3.30114e-75	4.94729e-73
ENSMUSG00000030787	12500	9265	8017	9952	10155	8288	9696.17	3880	2792	7268	1894	2775	807	3236	Lyve1	retained_intron,protein_coding	-1.48048	1.48048	8.78124	1.344e-09	1.38982e-08
ENSMUSG00000011267	43	24	22	25	37	17	28	3	5	16	5	15	4	8	Zfp296	retained_intron,protein_coding	-1.66738	1.66738	0.460227	9.10587e-07	6.42628e-06
ENSMUSG00000042828	3	3	2	3	2	9	3.66667	0	0	0	0	0	0	0	Trim72	protein_coding	-4.85431	4.85431	-1.90635	1.96143e-05	0.000111635
ENSMUSG00000055541	16	17	8	53	59	49	33.6667	3	1	2	3	9	2	3.33333	Lair1	nonsense_mediated_decay,processed_transcript,protein_coding	-3.0733	3.0733	0.472328	1.53009e-08	1.39378e-07
ENSMUSG00000002983	2949	1941	1723	2188	2465	1565	2138.5	524	417	916	318	616	110	483.5	Relb	nonsense_mediated_decay,processed_transcript,retained_intron,protein_coding	-2.04095	2.04095	6.46556	5.21134e-23	1.58216e-21
ENSMUSG00000074024	44	41	27	22	31	32	32.8333	11	5	18	6	22	5	11.1667	4632427E13Rik	lncRNA	-1.45559	1.45559	0.738954	5.13219e-06	3.221e-05
ENSMUSG00000030786	20	5	9	20	7	153	35.6667	1	2	5	3	2	1	2.33333	Itgam	nonsense_mediated_decay,processed_transcript,protein_coding	-3.65456	3.65456	0.524899	1.94725e-05	0.000110937
ENSMUSG00000030643	611	447	372	577	496	381	480.667	156	74	203	196	257	83	161.5	Rab30	processed_transcript,protein_coding	-1.40199	1.40199	4.47342	3.21817e-18	7.29483e-17
ENSMUSG00000030545	20	24	16	43	35	47	30.8333	9	6	11	10	6	3	7.5	Pex11a	processed_transcript,retained_intron,protein_coding	-1.80801	1.80801	0.554747	6.92702e-07	4.97971e-06
ENSMUSG00000030543	5	3	1	3	5	4	3.5	0	0	3	2	2	0	1.16667	Mesp2	protein_coding	-1.33829	1.33829	-1.74026	0.0150288	0.0455746
ENSMUSG00000039062	94	33	43	110	72	464	136	17	16	46	13	59	15	27.6667	Anpep	processed_transcript,retained_intron,protein_coding	-2.13412	2.13412	2.48333	7.32666e-05	0.000379127
ENSMUSG00000053175	645	401	369	873	778	645	618.5	163	127	270	125	251	38	162.333	Bcl3	processed_transcript,retained_intron,protein_coding	-1.78624	1.78624	4.69958	1.41872e-26	5.17535e-25
ENSMUSG00000049848	4	3	6	1	1	7	3.66667	0	0	1	0	1	0	0.333333	Ceacam19	protein_coding	-3.0248	3.0248	-1.84084	0.000325418	0.00146991
ENSMUSG00000030539	2229	1357	1282	2164	2224	1309	1760.83	835	468	1040	420	668	181	602	Sema4b	retained_intron,protein_coding	-1.37994	1.37994	6.32048	1.69795e-13	2.62836e-12
ENSMUSG00000004508	2378	1915	1481	2539	2601	2119	2172.17	747	443	1062	995	1316	429	832	Gab2	protein_coding	-1.19155	1.19155	6.68703	3.02591e-22	8.72506e-21
ENSMUSG00000030844	15	15	11	14	14	34	17.1667	6	3	12	5	7	4	6.16667	Rgs10	processed_transcript,retained_intron,protein_coding	-1.3036	1.3036	-0.0700806	0.00118618	0.0047538
ENSMUSG00000045693	53	27	33	32	68	53	44.3333	6	7	18	14	12	4	10.1667	Nlrp4e	processed_transcript,protein_coding	-1.93483	1.93483	1.00657	1.54228e-10	1.78059e-09
ENSMUSG00000030591	9173	4707	5078	5613	5920	4562	5842.17	1491	1330	2237	1500	2314	616	1581.33	Psmd8	retained_intron,protein_coding	-1.7079	1.7079	7.98479	8.26494e-29	3.3356e-27
ENSMUSG00000030798	36	7	17	24	7	284	62.5	3	2	16	16	7	8	8.66667	Cd37	nonsense_mediated_decay,processed_transcript,protein_coding	-2.52779	2.52779	1.36307	0.0031272	0.0113707
ENSMUSG00000030588	1815	1104	1073	1447	1636	1084	1359.83	626	468	878	520	755	227	579	Yif1b	protein_coding	-1.0436	1.0436	6.06119	5.81626e-17	1.19208e-15
ENSMUSG00000030587	669	279	303	311	425	274	376.833	151	88	297	82	183	35	139.333	2200002D01Rik	retained_intron,protein_coding	-1.35421	1.35421	4.12184	9.18453e-09	8.59597e-08
ENSMUSG00000074227	589	343	385	431	574	363	447.5	105	72	124	57	94	24	79.3333	Spint2	nonsense_mediated_decay,retained_intron,protein_coding	-2.31579	2.31579	4.17069	6.4294e-34	3.28864e-32
ENSMUSG00000037166	787	258	356	284	478	213	396	34	37	51	18	44	6	31.6667	Ppp1r14a	protein_coding	-3.4713	3.4713	3.8509	7.21682e-25	2.40516e-23
ENSMUSG00000054342	26	14	17	31	3	166	42.8333	1	6	18	7	7	10	8.16667	Kcnn4	retained_intron,protein_coding	-2.02211	2.02211	0.935246	0.0104365	0.0332064
ENSMUSG00000035279	92	53	46	97	108	71	77.8333	12	8	34	29	61	9	25.5	Ssc5d	retained_intron,protein_coding	-1.50145	1.50145	1.84782	4.65591e-08	3.9706e-07
ENSMUSG00000050708	103301	75132	56618	85312	87184	77224	80795.2	38870	23186	62212	24981	40099	10176	33254	Ftl1	nonsense_mediated_decay,processed_transcript,retained_intron,protein_coding	-1.16072	1.16072	11.916	2.04099e-14	3.43754e-13
ENSMUSG00000110350	1543	484	770	620	990	367	795.667	288	201	545	119	155	50	226.333	Gm10252	TEC	-1.68936	1.68936	5.10725	3.32203e-06	2.14089e-05
ENSMUSG00000049580	890	729	540	1563	1795	1125	1107	151	116	275	79	188	36	140.833	Tsku	processed_transcript,protein_coding	-2.81858	2.81858	5.34612	6.85154e-31	3.09424e-29
ENSMUSG00000040435	9312	5143	4780	5795	6324	4166	5920	1130	658	1303	843	1044	379	892.833	Ppp1r15a	protein_coding	-2.52601	2.52601	7.84627	3.2165e-47	2.51432e-45
ENSMUSG00000030747	149	111	86	102	117	57	103.667	21	17	22	9	17	3	14.8333	Dgat2	nonsense_mediated_decay,processed_transcript,retained_intron,protein_coding	-2.62607	2.62607	2.08287	3.73718e-17	7.8301e-16
ENSMUSG00000030579	75	43	58	58	14	436	114	15	7	47	21	21	13	20.6667	Tyrobp	nonsense_mediated_decay,protein_coding	-2.29919	2.29919	2.24587	0.000327638	0.00147937
ENSMUSG00000040428	20	8	6	11	21	11	12.8333	0	1	7	2	3	0	2.16667	Plekha4	nonsense_mediated_decay,retained_intron,protein_coding	-2.36712	2.36712	-0.621728	2.53771e-07	1.95577e-06
ENSMUSG00000036931	23	18	16	26	24	43	25	6	2	14	1	8	0	5.16667	Nfkbid	retained_intron,protein_coding	-2.18319	2.18319	0.226251	1.46341e-08	1.33615e-07
ENSMUSG00000064158	155	87	65	86	125	87	100.833	10	6	21	19	30	5	15.1667	Izumo1	retained_intron,protein_coding	-2.58796	2.58796	2.02168	3.98673e-24	1.27798e-22
ENSMUSG00000042918	355	275	219	340	328	231	291.333	119	63	174	95	199	40	115	Mamstr	retained_intron,protein_coding	-1.22312	1.22312	3.80281	3.31839e-17	6.97751e-16
ENSMUSG00000040364	21	15	10	43	35	30	25.6667	2	6	9	6	10	5	6.33333	Sec1	protein_coding	-1.76002	1.76002	0.309026	9.21279e-06	5.54819e-05
ENSMUSG00000070564	8	4	4	5	10	5	6	0	1	1	0	1	0	0.5	Ntn5	protein_coding	-3.14673	3.14673	-1.45878	4.53407e-07	3.34427e-06
ENSMUSG00000062116	255	145	142	167	170	134	168.833	58	27	82	60	76	32	55.8333	Zfp954	retained_intron,protein_coding	-1.41555	1.41555	2.98461	2.93372e-13	4.43907e-12
ENSMUSG00000036845	359	248	195	223	278	179	247	100	67	130	105	163	47	102	Lin37	retained_intron,protein_coding	-1.10526	1.10526	3.61325	2.18172e-10	2.47626e-09
ENSMUSG00000040907	59	18	29	42	10	262	70	8	7	24	11	11	11	12	Atp1a3	retained_intron,protein_coding	-2.23627	2.23627	1.56419	0.000727156	0.00303894
ENSMUSG00000108980	13	14	8	23	22	26	17.6667	6	6	13	3	11	1	6.66667	Gm45155	lncRNA	-1.25089	1.25089	-0.0384914	0.000389576	0.0017295
ENSMUSG00000058420	252	168	150	255	258	180	210.5	77	37	103	39	44	12	52	Syt17	retained_intron,protein_coding	-1.86116	1.86116	3.17337	6.47201e-16	1.2251e-14
ENSMUSG00000095115	14643	12673	9371	13119	15222	11250	12713	5440	2986	8743	3734	5727	1622	4708.67	Itpripl2	protein_coding	-1.3147	1.3147	9.21016	6.73381e-21	1.78223e-19
ENSMUSG00000066807	11	8	14	5	12	11	10.1667	3	5	8	2	4	0	3.66667	Gm10179	processed_pseudogene	-1.33104	1.33104	-0.682513	0.00234198	0.00876203
ENSMUSG00000006310	5	2	7	10	1	31	9.33333	0	1	4	4	3	0	2	Zbtb32	processed_transcript,protein_coding	-2.08987	2.08987	-0.91055	0.00994141	0.0317858
ENSMUSG00000008496	19	1	6	18	4	113	26.8333	0	0	3	0	1	0	0.666667	Pou2f2	retained_intron,protein_coding	-5.08207	5.08207	0.105489	7.99643e-06	4.85167e-05
ENSMUSG00000097595	16	8	9	8	18	6	10.8333	8	4	5	4	4	0	4.16667	1500002F19Rik	lncRNA	-1.16588	1.16588	-0.597591	0.00717457	0.0238164
ENSMUSG00000008318	87	54	30	50	69	54	57.3333	11	16	25	20	33	11	19.3333	Relt	nonsense_mediated_decay,protein_coding	-1.36165	1.36165	1.47725	3.16111e-07	2.39851e-06
ENSMUSG00000040026	1937	1251	1024	7732	6797	5092	3972.17	0	1	0	2	7	6	2.66667	Saa3	processed_transcript,protein_coding	-10.029	10.029	6.94267	8.54647e-36	4.69836e-34
ENSMUSG00000032875	130	139	81	247	243	171	168.5	65	45	82	76	103	36	67.8333	Arhgef17	retained_intron,protein_coding	-1.07684	1.07684	3.04295	4.4895e-07	3.31347e-06
ENSMUSG00000048779	770	546	429	1223	1089	898	825.833	156	108	236	128	233	43	150.667	P2ry6	processed_transcript,retained_intron,protein_coding	-2.28845	2.28845	5.01005	4.15549e-40	2.61429e-38
ENSMUSG00000047767	340	146	152	206	275	166	214.167	83	49	142	69	137	20	83.3333	Atg16l2	nonsense_mediated_decay,processed_transcript,retained_intron,protein_coding	-1.24684	1.24684	3.33287	5.40778e-11	6.50509e-10
ENSMUSG00000109663	19	1	5	8	9	3	7.5	1	0	2	1	1	1	1	Gm5331	processed_pseudogene	-2.54754	2.54754	-1.21381	0.000663879	0.00279835
ENSMUSG00000110239	23	28	25	44	39	24	30.5	6	3	9	3	8	2	5.16667	Gm45620	lncRNA	-2.39475	2.39475	0.458607	2.49315e-12	3.42248e-11
ENSMUSG00000030924	50	21	33	35	35	37	35.1667	11	8	15	25	29	4	15.3333	Rexo5	nonsense_mediated_decay,processed_transcript,retained_intron,protein_coding	-1.04735	1.04735	0.914648	0.000501283	0.00217574
ENSMUSG00000032812	1507	1025	840	1350	1568	1496	1297.67	462	363	711	503	842	188	511.5	Arap1	processed_transcript,retained_intron,protein_coding	-1.17905	1.17905	5.93967	8.29757e-32	3.92035e-30
ENSMUSG00000097471	179	125	93	112	150	91	125	25	10	16	7	16	6	13.3333	5830432E09Rik	lncRNA	-3.01988	3.01988	2.28961	1.34334e-25	4.66185e-24
ENSMUSG00000097149	79	34	62	59	95	31	60	24	13	34	18	17	7	18.8333	G630030J09Rik	lncRNA	-1.48478	1.48478	1.51653	2.32684e-06	1.53916e-05
ENSMUSG00000035004	15	6	7	14	9	57	18	2	0	10	7	3	5	4.5	Igsf6	protein_coding	-1.7156	1.7156	-0.122668	0.0127244	0.039508
ENSMUSG00000064307	84	38	39	62	43	44	51.6667	16	12	31	17	21	7	17.3333	Lrrc51	processed_transcript,protein_coding	-1.40247	1.40247	1.33133	6.6818e-08	5.56517e-07
ENSMUSG00000070427	2213	1398	1431	2089	1894	1788	1802.17	39	40	77	41	64	27	48	Il18bp	protein_coding	-5.04851	5.04851	5.94752	1.77298e-300	4.17164e-297
ENSMUSG00000086184	7	3	3	13	8	4	6.33333	1	0	1	0	2	0	0.666667	Gm12764	lncRNA	-2.87685	2.87685	-1.39829	3.33286e-06	2.1467e-05
ENSMUSG00000108732	16	13	9	34	21	58	25.1667	7	5	7	10	17	4	8.33333	2310043P16Rik	TEC	-1.37325	1.37325	0.370855	0.00248544	0.00925021
ENSMUSG00000108333	17	5	7	9	11	8	9.5	6	2	6	2	4	0	3.33333	Gm45095	lncRNA	-1.31924	1.31924	-0.782506	0.00143343	0.00563527
ENSMUSG00000025481	185	104	111	144	116	168	138	0	1	0	1	0	1	0.5	Urah	retained_intron,protein_coding	-7.63301	7.63301	2.28077	1.69769e-72	2.42091e-70
ENSMUSG00000030966	496	421	311	1198	1186	1133	790.833	110	75	205	136	228	66	136.667	Trim21	retained_intron,protein_coding	-2.32127	2.32127	4.92503	4.75083e-19	1.14649e-17
ENSMUSG00000025324	1229	905	692	904	963	689	897	347	189	467	175	197	89	244	Atp10a	protein_coding	-1.70677	1.70677	5.29445	1.32658e-14	2.27335e-13
ENSMUSG00000043671	84	48	60	148	134	125	99.8333	20	15	40	31	66	21	32.1667	Dpy19l3	nonsense_mediated_decay,processed_transcript,retained_intron,protein_coding	-1.42914	1.42914	2.20489	2.59557e-07	1.99644e-06
ENSMUSG00000025489	8	10	8	11	12	8	9.5	5	2	3	1	1	2	2.33333	Ifitm5	protein_coding	-1.79318	1.79318	-0.848356	0.000246076	0.0011429
ENSMUSG00000060591	3159	2649	2837	3857	3777	2789	3178	1108	1178	2053	1020	1682	324	1227.5	Ifitm2	protein_coding	-1.24322	1.24322	7.23747	2.10291e-13	3.22341e-12
ENSMUSG00000025492	29421	21508	19183	30389	31266	24068	25972.5	7408	4331	10193	6854	9576	3055	6902.83	Ifitm3	protein_coding	-1.73024	1.73024	10.1206	9.59351e-72	1.33566e-69
ENSMUSG00000059108	27	14	25	34	29	70	33.1667	3	0	2	0	3	2	1.66667	Ifitm6	protein_coding	-4.03844	4.03844	0.424158	1.49789e-13	2.32787e-12
ENSMUSG00000030748	3513	2343	2190	5031	5036	4025	3689.67	566	438	1087	411	888	143	588.833	Il4ra	nonsense_mediated_decay,retained_intron,protein_coding	-2.52965	2.52965	7.1274	1.56795e-42	1.0451e-40
ENSMUSG00000108524	11	9	10	13	10	7	10	0	1	1	0	4	0	1	Gm44876	lncRNA	-3.04346	3.04346	-0.94021	8.43068e-10	8.93136e-09
ENSMUSG00000030745	31	21	11	64	80	83	48.3333	4	6	11	8	27	1	9.5	Il21r	nonsense_mediated_decay,protein_coding	-2.22391	2.22391	1.0418	2.90547e-06	1.89266e-05
ENSMUSG00000102085	5	5	4	6	4	3	4.5	1	0	0	0	0	0	0.166667	4930435C17Rik	lncRNA	-3.86253	3.86253	-1.72696	8.06477e-07	5.74496e-06
ENSMUSG00000025498	22938	14678	13620	19181	18934	17270	17770.2	420	272	561	458	485	288	414	Irf7	nonsense_mediated_decay,processed_transcript,retained_intron,protein_coding	-5.14902	5.14902	9.23833	1.79509e-184	1.20676e-181
ENSMUSG00000025503	10724	6147	6180	5944	6920	4811	6787.67	2688	1832	3723	1762	2589	747	2223.5	Taldo1	processed_transcript,retained_intron,protein_coding	-1.45889	1.45889	8.27444	7.34516e-14	1.17648e-12
ENSMUSG00000037664	10	7	4	19	16	13	11.5	1	2	7	0	2	2	2.33333	Cdkn1c	retained_intron,protein_coding	-2.05929	2.05929	-0.702841	5.47511e-05	0.000289037
ENSMUSG00000054061	91	38	43	56	59	24	51.8333	10	19	35	17	45	3	21.5	Gm9934	lncRNA	-1.18399	1.18399	1.39334	0.000470914	0.00205645
ENSMUSG00000033847	16	5	9	13	18	10	11.8333	0	0	1	0	1	0	0.333333	Pla2g4c	processed_transcript,protein_coding	-4.5619	4.5619	-0.843676	1.14035e-13	1.78756e-12
ENSMUSG00000025466	3	7	6	10	8	14	8	4	2	4	3	2	0	2.5	Fuom	nonsense_mediated_decay,processed_transcript,retained_intron,protein_coding	-1.47971	1.47971	-0.983974	0.0028428	0.0104236
ENSMUSG00000069516	521	174	280	469	99	2025	594.667	131	94	527	164	181	130	204.5	Lyz2	protein_coding	-1.35846	1.35846	4.75904	0.0131821	0.0407357
ENSMUSG00000069515	67	21	31	35	9	188	58.5	10	5	45	8	21	5	15.6667	Lyz1	protein_coding	-1.89099	1.89099	1.4013	0.00163692	0.00634621
ENSMUSG00000001785	2981	1813	1891	2238	2754	1674	2225.17	357	285	654	278	570	129	378.833	Pwp1	nonsense_mediated_decay,retained_intron,protein_coding	-2.42874	2.42874	6.45202	9.30122e-63	1.06237e-60
ENSMUSG00000052681	10796	8381	7045	13825	15587	12965	11433.2	4359	2482	6311	3940	5694	1733	4086.5	Rap1b	nonsense_mediated_decay,protein_coding	-1.29873	1.29873	9.03005	2.19371e-29	9.16798e-28
ENSMUSG00000112711	8	4	8	13	23	18	12.3333	2	0	0	1	0	0	0.5	Gm32552	lncRNA	-4.11515	4.11515	-0.782414	5.16453e-09	4.98222e-08
ENSMUSG00000112458	14	8	4	19	17	21	13.8333	0	0	3	0	1	0	0.666667	Gm40773	lncRNA	-3.99658	3.99658	-0.657004	5.91727e-12	7.85264e-11
ENSMUSG00000020212	219	179	157	208	215	192	195	56	40	74	46	55	14	47.5	Mdm1	processed_transcript,retained_intron,protein_coding	-1.87095	1.87095	3.0849	6.5378e-29	2.66304e-27
ENSMUSG00000039697	1023	661	678	816	841	639	776.333	223	189	390	329	499	156	297.667	Ncoa7	nonsense_mediated_decay,retained_intron,protein_coding	-1.20801	1.20801	5.21966	1.97562e-17	4.19912e-16
ENSMUSG00000020057	382	300	273	585	527	594	443.5	40	27	64	89	98	28	57.6667	Dram1	nonsense_mediated_decay,protein_coding	-2.74527	2.74527	4.07664	7.06983e-34	3.57733e-32
ENSMUSG00000039497	18	7	6	14	4	129	29.6667	3	0	7	5	3	3	3.5	Dse	processed_transcript,protein_coding	-2.80724	2.80724	0.355295	0.00120205	0.00480434
ENSMUSG00000037868	26	16	12	18	31	63	27.6667	16	4	19	11	15	6	11.8333	Egr2	protein_coding	-1.02928	1.02928	0.584919	0.0107018	0.0339044
ENSMUSG00000037855	662	527	455	634	758	494	588.333	207	121	266	216	296	103	201.5	Zfp365	processed_transcript,retained_intron,protein_coding	-1.35603	1.35603	4.77245	9.95743e-28	3.8471e-26
ENSMUSG00000019947	1288	1045	842	2160	2096	1816	1541.17	331	211	552	484	795	225	433	Arid5b	nonsense_mediated_decay,retained_intron,protein_coding	-1.6364	1.6364	6.04365	3.07003e-19	7.51663e-18
ENSMUSG00000020227	54	41	27	104	85	137	74.6667	2	2	6	3	1	1	2.5	Irak3	nonsense_mediated_decay,processed_transcript,retained_intron,protein_coding	-4.62247	4.62247	1.44857	4.84254e-22	1.38109e-20
ENSMUSG00000019842	389	196	225	345	344	252	291.833	76	89	113	102	162	44	97.6667	Traf3ip2	processed_transcript,retained_intron,protein_coding	-1.36316	1.36316	3.75399	3.89658e-16	7.5335e-15
ENSMUSG00000071335	6	0	0	9	9	11	5.83333	1	0	0	0	0	0	0.166667	Mfsd4b3-ps	transcribed_unprocessed_pseudogene,processed_transcript	-4.08907	4.08907	-1.53793	0.000420207	0.0018529
ENSMUSG00000019838	47	20	27	25	6	222	57.8333	6	5	18	10	2	8	8.16667	Slc16a10	processed_transcript,protein_coding	-2.47765	2.47765	1.28003	0.000950217	0.00388086
ENSMUSG00000034613	30	16	19	40	23	246	62.3333	6	1	7	13	14	6	7.83333	Ppm1h	processed_transcript,retained_intron,protein_coding	-2.72384	2.72384	1.34089	9.70009e-05	0.000489456
ENSMUSG00000058589	34	27	16	33	30	16	26	5	4	8	10	18	2	7.83333	Anks1b	nonsense_mediated_decay,processed_transcript,protein_coding	-1.58182	1.58182	0.382227	2.76736e-06	1.81172e-05
ENSMUSG00000075225	14	4	6	5	8	12	8.16667	0	0	0	0	0	0	0	Ccdc162	processed_transcript,retained_intron,protein_coding	-5.96621	5.96621	-1.24508	5.50694e-11	6.62099e-10
ENSMUSG00000019813	200	103	126	245	192	243	184.833	35	28	64	29	55	19	38.3333	Cep57l1	processed_transcript,retained_intron,protein_coding	-2.07914	2.07914	2.9412	1.34605e-25	4.6644e-24
ENSMUSG00000006724	6	5	6	6	9	7	6.5	0	0	2	0	0	1	0.5	Cyp27b1	nonsense_mediated_decay,processed_transcript,protein_coding	-3.26299	3.26299	-1.3853	2.98864e-07	2.27498e-06
ENSMUSG00000006731	20	7	5	26	15	84	26.1667	5	4	11	8	7	3	6.33333	B4galnt1	nonsense_mediated_decay,retained_intron,protein_coding	-1.79179	1.79179	0.324076	0.00259424	0.00961106
ENSMUSG00000019863	178	121	100	128	159	119	134.167	51	30	64	44	65	25	46.5	Qrsl1	processed_transcript,retained_intron,protein_coding	-1.33911	1.33911	2.67771	1.6296e-14	2.77243e-13
ENSMUSG00000019866	154	110	115	164	181	269	165.5	16	13	35	8	13	11	16	Crybg1	protein_coding	-3.15738	3.15738	2.65743	4.08317e-27	1.53226e-25
ENSMUSG00000074657	7	2	6	4	2	63	14	3	3	3	4	0	0	2.16667	Kif5a	nonsense_mediated_decay,protein_coding	-2.3521	2.3521	-0.508096	0.0137165	0.042182
ENSMUSG00000038151	384	248	251	432	454	295	344	26	8	17	22	12	8	15.5	Prdm1	retained_intron,protein_coding	-4.22916	4.22916	3.60355	2.10366e-72	2.98175e-70
ENSMUSG00000025408	1684	1010	1073	1203	1050	1065	1180.83	166	123	192	42	78	21	103.667	Ddit3	retained_intron,protein_coding	-3.33524	3.33524	5.44969	2.68665e-21	7.26845e-20
ENSMUSG00000111539	8	6	5	2	8	4	5.5	0	0	0	0	0	1	0.166667	Gm48372	TEC	-4.1378	4.1378	-1.56732	2.38634e-06	1.5772e-05
ENSMUSG00000040345	13	7	9	12	2	123	27.6667	1	1	11	2	3	2	3.33333	Arhgap9	retained_intron,protein_coding	-2.92274	2.92274	0.268185	0.000933509	0.0038166
ENSMUSG00000074785	10	7	12	17	2	139	31.1667	3	0	7	1	4	6	3.5	Plxnc1	nonsense_mediated_decay,processed_transcript,retained_intron,protein_coding	-2.76359	2.76359	0.42541	0.00428312	0.0149855
ENSMUSG00000038774	2018	1461	1303	2104	2044	2058	1831.33	704	444	1050	670	875	325	678	Ascc3	processed_transcript,retained_intron,protein_coding	-1.23919	1.23919	6.42762	1.91294e-38	1.14528e-36
ENSMUSG00000112023	435	223	250	515	313	2469	700.833	8	9	51	28	20	31	24.5	Lilr4b	nonsense_mediated_decay,processed_transcript,retained_intron,protein_coding	-4.44704	4.44704	4.58426	2.40049e-11	2.99476e-10
ENSMUSG00000112766	2	2	1	2	2	6	2.5	0	0	1	1	0	0	0.333333	Gm40645	lncRNA	-2.38552	2.38552	-2.07457	0.00681965	0.0227828
ENSMUSG00000112148	224	122	82	193	109	849	263.167	8	4	34	21	10	15	15.3333	Lilrb4a	nonsense_mediated_decay,retained_intron,protein_coding	-3.79921	3.79921	3.23455	2.51857e-10	2.8381e-09
ENSMUSG00000019929	32	20	36	40	62	45	39.1667	0	0	1	0	1	0	0.333333	Dcn	retained_intron,protein_coding	-6.29484	6.29484	0.580094	1.58952e-28	6.36051e-27
ENSMUSG00000036446	2	2	3	4	2	2	2.5	0	0	0	0	0	0	0	Lum	protein_coding	-4.31755	4.31755	-2.14346	0.000122161	0.000602078
ENSMUSG00000019891	120	82	74	264	285	162	164.5	40	28	67	73	100	20	54.6667	Dcbld1	retained_intron,protein_coding	-1.39243	1.39243	2.88949	9.61821e-07	6.7635e-06
ENSMUSG00000043259	10	5	4	5	0	29	8.83333	0	0	2	0	0	0	0.333333	Fam13c	retained_intron,protein_coding	-4.2572	4.2572	-1.12954	0.000196461	0.000928406
ENSMUSG00000112239	15	18	29	13	19	6	16.6667	2	6	4	3	1	0	2.66667	Gm17823	processed_pseudogene	-2.4416	2.4416	-0.268086	4.9881e-05	0.000264992
ENSMUSG00000060733	1475	1308	1104	2156	2534	1740	1719.5	717	411	946	759	1035	348	702.667	Ipmk	nonsense_mediated_decay,processed_transcript,retained_intron,protein_coding	-1.07953	1.07953	6.37007	7.24053e-16	1.36837e-14
ENSMUSG00000047669	214	134	130	135	178	133	154	25	25	43	23	52	16	30.6667	Msl3l2	processed_transcript,protein_coding	-2.15861	2.15861	2.69854	6.78757e-27	2.51504e-25
ENSMUSG00000098188	46	20	23	32	32	82	39.1667	17	10	23	12	13	3	13	Sowahc	protein_coding	-1.40654	1.40654	0.951556	0.00010035	0.000504298
ENSMUSG00000009654	134	85	64	125	119	118	107.5	29	30	46	31	41	12	31.5	Oit3	retained_intron,protein_coding	-1.56929	1.56929	2.2943	1.39054e-16	2.77506e-15
ENSMUSG00000039994	9162	5741	5442	8132	9113	6097	7281.17	2481	1216	2740	1999	2313	950	1949.83	Timeless	processed_transcript,retained_intron,protein_coding	-1.67643	1.67643	8.29457	4.33477e-35	2.34466e-33
ENSMUSG00000040033	4511	3247	2996	6911	7175	6006	5141	1270	708	1667	1346	1678	743	1235.33	Stat2	retained_intron,protein_coding	-1.79023	1.79023	7.7412	1.96621e-26	7.10645e-25
ENSMUSG00000025383	332	124	141	98	153	76	154	1	0	1	0	0	0	0.333333	Il23a	retained_intron,protein_coding	-8.26718	8.26718	2.42568	3.42597e-41	2.21455e-39
ENSMUSG00000038587	148471	86365	75285	73512	78388	47174	84865.8	35846	23801	51571	31870	39582	15264	32989	Akap12	protein_coding	-1.18158	1.18158	12.0011	3.39838e-08	2.95821e-07
ENSMUSG00000020205	2524	1618	1430	1068	1351	806	1466.17	692	421	1001	519	731	246	601.667	Phlda1	processed_transcript,protein_coding	-1.14949	1.14949	6.17609	1.02241e-06	7.15534e-06
ENSMUSG00000056888	15	10	17	21	15	204	47	6	5	20	13	9	8	10.1667	Glipr1	processed_transcript,protein_coding	-1.9324	1.9324	1.07907	0.0067401	0.0225363
ENSMUSG00000020130	1122	793	751	1166	1281	1045	1026.33	434	292	645	339	629	151	415	Tbc1d15	processed_transcript,retained_intron,protein_coding	-1.15162	1.15162	5.61621	1.89989e-32	9.2552e-31
ENSMUSG00000018166	5	1	3	4	1	34	8	0	1	2	0	2	1	1	Erbb3	protein_coding	-2.66895	2.66895	-1.14836	0.0113959	0.0358392
ENSMUSG00000025355	38	26	17	60	74	126	56.8333	16	11	48	21	35	6	22.8333	Mmp19	retained_intron,protein_coding	-1.1986	1.1986	1.48507	0.00202394	0.00769328
ENSMUSG00000025348	214	133	130	179	210	152	169.667	40	14	40	26	21	8	24.8333	Itga7	retained_intron,protein_coding	-2.58221	2.58221	2.75534	3.56564e-31	1.6354e-29
ENSMUSG00000025347	4	1	2	0	4	2	2.16667	0	0	0	0	0	0	0	Mettl7b	protein_coding	-4.11668	4.11668	-2.22313	0.000959326	0.00391467
ENSMUSG00000019794	1145	686	665	967	934	680	846.167	283	227	367	242	354	103	262.667	Katna1	nonsense_mediated_decay,retained_intron,protein_coding	-1.48926	1.48926	5.25133	3.18528e-28	1.26173e-26
ENSMUSG00000092190	11	6	12	9	13	6	9.5	3	1	7	3	3	1	3	Gm20470	lncRNA	-1.4907	1.4907	-0.802328	0.000643796	0.0027215
ENSMUSG00000112627	204	127	136	231	303	247	208	48	39	100	58	93	28	61	4933412E12Rik	lncRNA	-1.59008	1.59008	3.20294	1.12915e-20	2.97846e-19
ENSMUSG00000097597	339	192	182	219	288	181	233.5	62	18	66	37	57	13	42.1667	Gm26674	lncRNA	-2.32584	2.32584	3.24016	6.54187e-29	2.66304e-27
ENSMUSG00000096755	7	4	15	2	15	1	7.33333	0	1	3	0	2	0	1	Ftl1-ps2	processed_pseudogene	-2.75246	2.75246	-1.21677	0.000937337	0.00383098
ENSMUSG00000050994	22	9	6	10	9	10	11	0	2	2	0	3	0	1.16667	Adgb	nonsense_mediated_decay,protein_coding	-2.9584	2.9584	-0.839689	6.27133e-08	5.23999e-07
ENSMUSG00000019832	970	812	799	1318	1302	1219	1070	362	287	753	402	593	153	425	Rab32	nonsense_mediated_decay,protein_coding	-1.19545	1.19545	5.66656	2.88164e-25	9.85496e-24
ENSMUSG00000020097	2266	1660	1385	2329	2564	2531	2122.5	829	457	1246	957	1420	386	882.5	Sgpl1	nonsense_mediated_decay,processed_transcript,retained_intron,protein_coding	-1.10388	1.10388	6.6724	2.32995e-24	7.56157e-23
ENSMUSG00000039232	788	511	520	800	814	599	672	206	117	285	160	173	55	166	Stx11	protein_coding	-1.84393	1.84393	4.83206	1.0912e-35	5.98481e-34
ENSMUSG00000058806	6147	4018	2991	7050	8044	5197	5574.5	2204	1552	3342	2037	3177	957	2211.5	Col13a1	processed_transcript,retained_intron,protein_coding	-1.1211	1.1211	8.03281	8.60761e-20	2.17773e-18
ENSMUSG00000046687	129	72	93	71	62	44	78.5	20	28	44	21	37	6	26	Gm5424	processed_pseudogene	-1.4837	1.4837	1.92481	3.19381e-06	2.06562e-05
ENSMUSG00000020083	137	97	102	99	147	81	110.5	49	12	34	25	34	9	27.1667	Fam241b	processed_transcript,protein_coding	-1.86172	1.86172	2.29152	2.06457e-12	2.86304e-11
ENSMUSG00000019806	19	15	10	20	18	158	40	8	0	9	18	8	5	8	Aig1	processed_transcript,retained_intron,protein_coding	-2.0513	2.0513	0.843254	0.00515908	0.0177546
ENSMUSG00000037031	15	14	6	18	26	6	14.1667	4	2	5	2	1	1	2.5	Tspan15	processed_transcript,retained_intron,protein_coding	-2.23989	2.23989	-0.484781	1.43542e-05	8.36761e-05
ENSMUSG00000085572	45	31	44	38	41	21	36.6667	27	10	39	8	4	3	15.1667	Gm16234	lncRNA	-1.17633	1.17633	0.962909	0.00933242	0.030088
ENSMUSG00000039910	3039	1731	1772	1133	1406	1195	1712.67	321	184	394	212	282	99	248.667	Cited2	protein_coding	-2.63441	2.63441	6.08301	4.05949e-25	1.37235e-23
ENSMUSG00000039891	133	86	67	164	183	152	130.833	60	52	99	23	68	12	52.3333	Txlnb	retained_intron,protein_coding	-1.14946	1.14946	2.65737	1.22358e-05	7.21364e-05
ENSMUSG00000019852	19	14	17	15	9	289	60.5	3	2	12	4	6	3	5	Arfgef3	protein_coding	-3.42003	3.42003	1.24733	5.91693e-05	0.000310966
ENSMUSG00000019850	8489	4741	4703	4997	5082	3814	5304.33	875	490	1029	772	736	386	714.667	Tnfaip3	retained_intron,protein_coding	-2.65925	2.65925	7.6815	1.98834e-40	1.26442e-38
ENSMUSG00000020009	1102	707	685	1068	1311	1041	985.667	259	206	444	283	528	119	306.5	Ifngr1	nonsense_mediated_decay,processed_transcript,retained_intron,protein_coding	-1.52734	1.52734	5.44427	1.45304e-48	1.1954e-46
ENSMUSG00000097327	35	34	15	31	25	28	28	12	5	25	7	20	3	12	E030030I06Rik	transcribed_unprocessed_pseudogene,processed_transcript,protein_coding	-1.1281	1.1281	0.593999	0.000162641	0.000783214
ENSMUSG00000078452	568	483	400	570	635	496	525.333	250	171	420	214	294	72	236.833	Raet1d	protein_coding	-1.01474	1.01474	4.71156	1.79313e-15	3.30646e-14
ENSMUSG00000006342	35	47	38	71	71	47	51.5	4	5	6	3	4	1	3.83333	Susd2	retained_intron,protein_coding	-3.53367	3.53367	1.03548	7.4843e-23	2.24615e-21
ENSMUSG00000001663	57	23	23	46	33	56	39.6667	4	3	3	3	3	1	2.83333	Gstt1	protein_coding	-3.54398	3.54398	0.67463	5.54789e-19	1.332e-17
ENSMUSG00000009093	6	8	2	9	11	43	13.1667	0	0	0	0	0	0	0	Gstt4	nonsense_mediated_decay,protein_coding	-6.62425	6.62425	-0.752288	1.39766e-08	1.27761e-07
ENSMUSG00000049422	34	34	24	38	49	45	37.3333	5	7	4	2	1	0	3.16667	Chchd10	retained_intron,protein_coding	-3.29741	3.29741	0.62773	6.29762e-17	1.28849e-15
ENSMUSG00000000730	3	2	0	3	3	15	4.33333	0	0	1	0	0	0	0.166667	Dnmt3l	processed_transcript,retained_intron,protein_coding	-3.81812	3.81812	-1.76446	0.00118824	0.00475884
ENSMUSG00000000732	60	45	38	107	105	74	71.5	18	8	29	5	11	2	12.1667	Icosl	retained_intron,protein_coding	-2.39577	2.39577	1.56087	1.19378e-12	1.71535e-11
ENSMUSG00000005054	1301	736	798	790	978	1136	956.5	336	208	477	302	357	128	301.333	Cstb	protein_coding	-1.48703	1.48703	5.43624	3.08694e-25	1.05265e-23
ENSMUSG00000035852	26	11	16	31	29	31	24	2	0	0	0	0	0	0.333333	Misp	retained_intron,protein_coding	-5.55101	5.55101	-0.0370695	8.09371e-22	2.26441e-20
ENSMUSG00000035673	4138	2690	2396	3620	3982	2732	3259.67	824	552	1220	670	1015	261	757	Sbno2	nonsense_mediated_decay,retained_intron,protein_coding	-1.94695	1.94695	7.07809	5.05143e-63	5.82623e-61
ENSMUSG00000061589	2241	1534	1174	1913	2120	1728	1785	610	400	934	671	1105	309	671.5	Dot1l	nonsense_mediated_decay,retained_intron,protein_coding	-1.23837	1.23837	6.38495	3.77256e-37	2.16499e-35
ENSMUSG00000015312	3683	2324	2205	1510	1829	1125	2112.67	13	10	15	6	9	3	9.33333	Gadd45b	retained_intron,protein_coding	-7.65592	7.65592	6.18328	1.09486e-85	2.04453e-83
ENSMUSG00000034974	2273	980	1089	1007	1226	746	1220.17	554	462	745	464	776	187	531.333	Dapk3	retained_intron,protein_coding	-1.02631	1.02631	5.91781	1.30029e-06	8.93272e-06
ENSMUSG00000004931	3287	1984	1953	1659	2208	1315	2067.67	971	548	1186	730	1121	343	816.5	Apba3	processed_transcript,retained_intron,protein_coding	-1.18489	1.18489	6.64596	2.51443e-10	2.83615e-09
ENSMUSG00000034854	302	172	159	283	287	647	308.333	105	64	217	113	222	46	127.833	Mfsd12	nonsense_mediated_decay,protein_coding	-1.15466	1.15466	3.8779	6.43587e-06	3.9636e-05
ENSMUSG00000073427	135	96	95	80	138	111	109.167	35	31	74	38	75	16	44.8333	Gm4924	nonsense_mediated_decay,protein_coding	-1.1617	1.1617	2.44242	1.987e-09	2.01258e-08
ENSMUSG00000020250	14927	10207	8944	12768	15061	10205	12018.7	2936	2261	4390	2373	3994	1119	2845.5	Txnrd1	retained_intron,protein_coding	-1.90139	1.90139	8.97131	1.67563e-61	1.86852e-59
ENSMUSG00000112375	8	1	2	6	4	7	4.66667	0	0	2	2	4	0	1.33333	Gm38560	lncRNA	-1.58028	1.58028	-1.53805	0.00337169	0.0121803
ENSMUSG00000109864	21	15	3	6	6	10	10.1667	0	2	3	1	0	1	1.16667	Eid3	protein_coding	-2.79583	2.79583	-0.903537	0.000105537	0.000527436
ENSMUSG00000112134	4	7	8	25	20	23	14.5	7	1	13	6	5	2	5.66667	Gm40723	lncRNA	-1.19407	1.19407	-0.266112	0.0152953	0.0462813
ENSMUSG00000010461	10	5	1	4	1	86	17.8333	0	0	1	0	0	2	0.5	Eya4	processed_transcript,retained_intron,protein_coding	-4.37848	4.37848	-0.369852	0.00206016	0.00781327
ENSMUSG00000097882	15	2	9	12	9	16	10.5	4	1	8	4	8	2	4.5	0610038B21Rik	lncRNA	-1.0596	1.0596	-0.610575	0.0130453	0.0403552
ENSMUSG00000079057	39	23	16	62	68	125	55.5	20	11	26	23	24	7	18.5	Cyp4v3	protein_coding	-1.34856	1.34856	1.40623	0.000600374	0.00255909
ENSMUSG00000031897	2868	1856	1575	2384	2620	2212	2252.5	222	157	399	241	346	126	248.5	Psmb10	processed_transcript,retained_intron,protein_coding	-2.99797	2.99797	6.38523	9.93406e-195	7.08299e-192
ENSMUSG00000031901	348	237	243	243	293	251	269.167	121	78	165	85	145	37	105.167	Dus2	nonsense_mediated_decay,retained_intron,protein_coding	-1.21167	1.21167	3.7084	4.02202e-15	7.16926e-14
ENSMUSG00000045538	451	287	284	534	563	421	423.333	154	137	263	209	261	77	183.5	Ddx28	protein_coding	-1.00425	1.00425	4.3816	6.7952e-15	1.18521e-13
ENSMUSG00000060098	613	412	391	446	505	417	464	196	161	338	167	300	86	208	Prmt7	processed_transcript,retained_intron,protein_coding	-1.0044	1.0044	4.54502	4.63762e-15	8.20441e-14
ENSMUSG00000031907	138	86	92	126	117	75	105.667	40	41	66	42	78	12	46.5	Zfp90	nonsense_mediated_decay,processed_transcript,retained_intron,protein_coding	-1.04161	1.04161	2.42653	2.31301e-07	1.79258e-06
ENSMUSG00000031712	333	275	197	288	280	340	285.5	26	10	33	24	47	22	27	Il15	nonsense_mediated_decay,processed_transcript,protein_coding	-3.21789	3.21789	3.43211	8.71167e-57	8.75969e-55
ENSMUSG00000031444	3	2	4	2	3	14	4.66667	0	1	0	0	0	1	0.333333	F10	protein_coding	-3.14959	3.14959	-1.66788	0.00400603	0.014155
ENSMUSG00000031722	9	6	11	235	249	189	116.5	0	0	0	0	0	0	0	Hp	processed_transcript,protein_coding	-9.65377	9.65377	1.94384	5.05385e-12	6.7679e-11
ENSMUSG00000050052	9	1	5	9	15	7	7.66667	2	1	2	1	2	1	1.5	Tdrp	processed_transcript,retained_intron,protein_coding	-2.06077	2.06077	-1.13654	0.000445097	0.00195313
ENSMUSG00000035671	2247	1418	1303	1476	1843	1098	1564.17	661	510	901	571	803	225	611.833	Zswim4	protein_coding	-1.17681	1.17681	6.23096	3.03906e-14	5.03919e-13
ENSMUSG00000031750	9	6	11	5	11	4	7.66667	1	0	3	3	1	0	1.33333	Il34	processed_transcript,protein_coding	-2.30863	2.30863	-1.14179	2.13228e-05	0.000120658
ENSMUSG00000085068	5	11	6	2	2	1	4.5	0	0	0	0	0	0	0	Gm15895	lncRNA	-5.263	5.263	-1.74282	3.46627e-05	0.000188835
ENSMUSG00000031465	580	373	300	601	587	555	499.333	108	82	183	110	97	39	103.167	Angpt2	processed_transcript,protein_coding	-2.06655	2.06655	4.34939	1.25561e-37	7.34907e-36
ENSMUSG00000031960	13897	9063	7887	11480	11212	9229	10461.3	4247	3020	6118	2323	3319	1128	3359.17	Aars	retained_intron,protein_coding	-1.46008	1.46008	8.88082	6.86453e-15	1.19641e-13
ENSMUSG00000087153	71	48	51	60	61	52	57.1667	16	7	19	11	28	6	14.5	Gm6483	unprocessed_pseudogene	-1.8362	1.8362	1.38588	1.91646e-14	3.23474e-13
ENSMUSG00000110669	128	68	33	50	88	58	70.8333	20	2	15	16	16	17	14.3333	Gm10060	processed_pseudogene	-1.9527	1.9527	1.62522	2.76061e-06	1.80831e-05
ENSMUSG00000110458	40	16	21	38	18	21	25.6667	12	5	10	5	11	5	8	Gm21769	processed_pseudogene	-1.46675	1.46675	0.390379	4.81986e-05	0.000256634
ENSMUSG00000096401	138	109	98	132	119	100	116	26	18	44	41	35	14	29.6667	Gm21811	unprocessed_pseudogene	-1.79305	1.79305	2.3775	2.0495e-18	4.73699e-17
ENSMUSG00000071796	199	172	128	151	163	142	159.167	39	34	68	42	72	16	45.1667	6820431F20Rik	transcribed_unprocessed_pseudogene,processed_transcript	-1.68315	1.68315	2.84733	1.61169e-20	4.20414e-19
ENSMUSG00000071793	724	550	392	446	431	367	485	135	93	211	115	173	67	132.333	2610005L07Rik	transcribed_unprocessed_pseudogene,processed_transcript	-1.70629	1.70629	4.42953	7.61878e-20	1.93379e-18
ENSMUSG00000095403	121	108	80	99	103	68	96.5	25	17	30	23	32	11	23	Gm21092	unprocessed_pseudogene	-1.89546	1.89546	2.10751	3.88399e-16	7.51533e-15
ENSMUSG00000012519	4707	2907	2887	3319	3581	2577	3329.67	752	594	1024	626	760	238	665.667	Mlkl	processed_transcript,protein_coding	-2.13608	2.13608	7.09069	3.17811e-38	1.89311e-36
ENSMUSG00000033579	2	4	4	7	9	10	6	1	1	0	1	0	0	0.5	Fa2h	processed_transcript,retained_intron,protein_coding	-3.11919	3.11919	-1.45107	2.62397e-05	0.000145577
ENSMUSG00000033545	4278	2827	2452	3291	3639	2368	3142.5	927	611	1423	865	1424	311	926.833	Znrf1	nonsense_mediated_decay,processed_transcript,protein_coding	-1.63377	1.63377	7.10507	1.26619e-38	7.61948e-37
ENSMUSG00000008892	3483	2501	2395	2602	3258	2685	2820.67	1243	797	1937	1065	1752	547	1223.5	Vdac3	retained_intron,protein_coding	-1.05178	1.05178	7.12485	6.86557e-24	2.16252e-22
ENSMUSG00000031948	6572	4083	3765	4378	4163	3640	4433.5	1712	1252	2745	1759	2795	843	1851	Kars	processed_transcript,retained_intron,protein_coding	-1.10104	1.10104	7.76253	1.18572e-16	2.38655e-15
ENSMUSG00000052837	4552	2557	2356	3375	3902	3271	3335.5	1260	831	1747	889	1271	357	1059.17	Junb	processed_transcript,protein_coding	-1.47778	1.47778	7.21529	1.8608e-27	7.05037e-26
ENSMUSG00000052566	131	75	78	100	91	107	97	24	26	49	24	42	10	29.1667	Hook2	processed_transcript,protein_coding	-1.57587	1.57587	2.16356	3.84687e-15	6.86224e-14
ENSMUSG00000047388	1257	1013	822	1208	1144	894	1056.33	354	234	558	324	587	131	364.667	Atmin	protein_coding	-1.41065	1.41065	5.60065	1.01826e-36	5.71803e-35
ENSMUSG00000109729	49	31	18	53	44	45	40	0	0	0	2	1	1	0.666667	Gm45418	lncRNA	-5.4781	5.4781	0.611306	5.29813e-29	2.17937e-27
ENSMUSG00000037921	1073	755	694	1820	1720	1943	1334.17	41	41	63	55	63	44	51.1667	Ddx60	retained_intron,protein_coding	-4.36058	4.36058	5.50254	7.9927e-59	8.58723e-57
ENSMUSG00000074063	352	227	188	165	244	134	218.333	95	87	175	83	123	25	98	Osgin1	processed_transcript,retained_intron,protein_coding	-1.0343	1.0343	3.46651	1.53112e-05	8.8755e-05
ENSMUSG00000025521	249	191	159	309	275	358	256.833	78	59	128	79	115	42	83.5	Tmem192	nonsense_mediated_decay,protein_coding	-1.42374	1.42374	3.55787	6.86663e-19	1.63859e-17
ENSMUSG00000025591	715	351	406	649	674	525	553.333	134	113	265	130	251	68	160.167	Tma16	nonsense_mediated_decay,retained_intron,protein_coding	-1.62158	1.62158	4.59162	1.244e-38	7.50516e-37
ENSMUSG00000031827	115	54	63	69	82	197	96.6667	12	10	31	13	22	9	16.1667	Cotl1	processed_transcript,protein_coding	-2.40338	2.40338	1.99457	3.95643e-13	5.91804e-12
ENSMUSG00000031825	23	22	18	30	52	17	27	0	0	0	0	0	2	0.333333	Crispld2	processed_transcript,retained_intron,protein_coding	-5.68718	5.68718	0.113352	1.32206e-17	2.85383e-16
ENSMUSG00000015568	596	202	288	413	65	1988	592	61	46	216	116	114	111	110.667	Lpl	nonsense_mediated_decay,processed_transcript,retained_intron,protein_coding	-2.09706	2.09706	4.58768	0.000489043	0.00212732
ENSMUSG00000059897	357	297	245	284	260	286	288.167	121	72	217	107	178	50	124.167	Zfp930	retained_intron,protein_coding	-1.10266	1.10266	3.84626	3.04206e-13	4.59413e-12
ENSMUSG00000041515	933	588	484	1100	1207	1149	910.167	322	190	417	365	502	163	326.5	Irf8	processed_transcript,retained_intron,protein_coding	-1.25158	1.25158	5.38722	6.51094e-17	1.32982e-15
ENSMUSG00000111594	99	35	39	31	71	44	53.1667	13	4	14	5	13	0	8.16667	Gm3365	unprocessed_pseudogene	-2.56911	2.56911	1.14829	2.39455e-12	3.29482e-11
ENSMUSG00000031659	49	15	20	49	8	408	91.5	6	3	25	13	12	11	11.6667	Adcy7	nonsense_mediated_decay,retained_intron,protein_coding	-2.6833	2.6833	1.86054	0.000869549	0.00358004
ENSMUSG00000044006	13	6	3	8	8	6	7.33333	0	0	1	0	0	0	0.166667	Cilp2	protein_coding	-4.5454	4.5454	-1.33041	6.02025e-10	6.4888e-09
ENSMUSG00000110631	61	30	23	13	3	201	55.1667	2	2	16	10	18	14	10.3333	Gm42047	lncRNA	-2.0862	2.0862	1.27262	0.00940171	0.030299
ENSMUSG00000031662	24	18	16	27	19	132	39.3333	6	2	10	4	13	6	6.83333	Snx20	retained_intron,protein_coding	-2.30563	2.30563	0.790104	8.97781e-05	0.000456141
ENSMUSG00000091952	160	113	196	159	146	105	146.5	53	68	73	58	79	21	58.6667	Gm17709	processed_pseudogene	-1.14443	1.14443	2.89828	1.28174e-05	7.52447e-05
ENSMUSG00000079033	9	5	4	4	9	4	5.83333	3	1	3	3	0	1	1.83333	Mef2b	protein_coding	-1.42597	1.42597	-1.29806	0.00874165	0.0284013
ENSMUSG00000031740	48	36	56	146	129	128	90.5	7	2	7	2	4	1	3.83333	Mmp2	processed_transcript,retained_intron,protein_coding	-4.32829	4.32829	1.72207	1.8049e-22	5.28861e-21
ENSMUSG00000033192	18	8	8	24	12	58	21.3333	6	3	14	4	6	4	6.16667	Lpcat2	nonsense_mediated_decay,processed_transcript,retained_intron,protein_coding	-1.57586	1.57586	0.118063	0.00266584	0.00985459
ENSMUSG00000031762	82	19	32	26	12	189	60	6	3	7	12	3	6	6.16667	Mt2	protein_coding	-2.88773	2.88773	1.2772	2.1407e-05	0.000121049
ENSMUSG00000031765	42	16	18	14	10	147	41.1667	5	5	19	10	2	8	8.16667	Mt1	protein_coding	-1.99712	1.99712	0.89082	0.00463862	0.0161072
ENSMUSG00000062380	45	38	27	50	47	53	43.3333	30	7	19	5	6	1	11.3333	Tubb3	protein_coding	-1.75257	1.75257	1.02061	3.50661e-05	0.000190856
ENSMUSG00000097194	18	10	18	15	21	28	18.3333	0	0	0	1	0	0	0.166667	9330175E14Rik	lncRNA	-5.86249	5.86249	-0.353677	6.59759e-18	1.44809e-16
ENSMUSG00000074151	338	266	187	596	591	729	451.167	2	0	4	6	3	5	3.33333	Nlrc5	nonsense_mediated_decay,processed_transcript,retained_intron,protein_coding	-6.7646	6.7646	3.89906	1.162e-61	1.30194e-59
ENSMUSG00000034361	1270	1035	885	1119	1233	819	1060.17	272	177	370	185	315	77	232.667	Cpne2	nonsense_mediated_decay,processed_transcript,retained_intron,protein_coding	-2.04838	2.04838	5.46559	6.38444e-44	4.49759e-42
ENSMUSG00000031779	4	3	2	7	1	6	3.83333	0	0	0	0	0	0	0	Ccl22	processed_transcript,protein_coding	-4.9091	4.9091	-1.87674	6.92063e-06	4.24051e-05
ENSMUSG00000031778	5862	5004	3694	8922	10263	5285	6505	186	133	357	295	556	133	276.667	Cx3cl1	nonsense_mediated_decay,processed_transcript,protein_coding	-4.3898	4.3898	7.7831	5.04149e-93	1.04054e-90
ENSMUSG00000031780	13	3	8	4	10	5	7.16667	0	0	0	0	0	0	0	Ccl17	protein_coding	-5.78702	5.78702	-1.36685	2.17804e-09	2.19661e-08
ENSMUSG00000031488	46	32	38	29	23	140	51.3333	1	1	1	3	0	1	1.16667	Rab11fip1	processed_transcript,protein_coding	-5.08909	5.08909	0.975851	1.16625e-13	1.82451e-12
ENSMUSG00000031504	105	43	50	54	70	88	68.3333	8	7	10	4	5	1	5.83333	Rab20	protein_coding	-3.33402	3.33402	1.41905	1.51374e-23	4.71745e-22
ENSMUSG00000096957	24	14	7	26	27	14	18.6667	4	2	3	1	2	3	2.5	E230013L22Rik	lncRNA	-2.60142	2.60142	-0.201237	1.46605e-08	1.33804e-07
ENSMUSG00000005413	19402	12488	11667	13999	17978	12633	14694.5	2662	1844	3524	1237	1918	492	1946.17	Hmox1	retained_intron,protein_coding	-2.75736	2.75736	9.12379	4.66991e-31	2.1212e-29
ENSMUSG00000062991	7144	5073	4287	3660	3563	2944	4445.17	1043	563	1365	247	342	113	612.167	Nrg1	processed_transcript,retained_intron,protein_coding	-2.76768	2.76768	7.44122	2.12839e-11	2.67231e-10
ENSMUSG00000025812	777	607	492	719	781	524	650	300	218	484	230	340	111	280.5	Pard3	nonsense_mediated_decay,processed_transcript,retained_intron,protein_coding	-1.04466	1.04466	5.00745	5.1475e-15	9.06553e-14
ENSMUSG00000094530	43	24	54	25	40	33	36.5	5	17	17	8	12	4	10.5	Gm21399	processed_pseudogene	-1.61129	1.61129	0.855754	6.62094e-05	0.00034519
ENSMUSG00000031530	1873	1317	1188	1973	2306	1688	1724.17	556	331	995	319	548	155	484	Dusp4	protein_coding	-1.70081	1.70081	6.20728	8.3475e-26	2.94024e-24
ENSMUSG00000109761	2	2	4	9	9	7	5.5	1	1	3	0	3	0	1.33333	5430403N17Rik	lncRNA	-1.81736	1.81736	-1.41864	0.00204947	0.00777899
ENSMUSG00000031880	9	6	2	12	18	17	10.6667	0	3	6	2	1	0	2	Rrad	protein_coding	-2.15679	2.15679	-0.803603	0.000271192	0.00124578
ENSMUSG00000074384	110	80	58	160	121	114	107.167	35	39	66	34	62	18	42.3333	AI429214	protein_coding	-1.13892	1.13892	2.39389	2.28334e-08	2.03042e-07
ENSMUSG00000025044	232	87	124	154	20	842	243.167	5	4	23	8	8	5	8.83333	Msr1	processed_transcript,retained_intron,protein_coding	-4.62509	4.62509	3.10166	6.57592e-11	7.84211e-10
ENSMUSG00000039431	0	3	2	0	3	7	2.5	0	0	0	0	1	0	0.166667	Mtmr7	nonsense_mediated_decay,processed_transcript,protein_coding	-3.14824	3.14824	-2.10705	0.0162625	0.0487731
ENSMUSG00000031596	32	24	15	37	14	167	48.1667	0	0	0	0	0	0	0	Slc7a2	protein_coding	-8.49696	8.49696	0.837919	2.09958e-13	3.22041e-12
ENSMUSG00000041679	67	50	40	44	57	42	50	17	8	23	14	16	8	14.3333	Lrrc29	nonsense_mediated_decay,protein_coding	-1.62374	1.62374	1.25234	2.91125e-10	3.24907e-09
ENSMUSG00000049988	213	94	135	110	108	206	144.333	26	14	46	16	42	6	25	Lrrc25	protein_coding	-2.44949	2.44949	2.56246	4.92865e-19	1.18818e-17
ENSMUSG00000038508	848	442	421	371	556	228	477.667	28	8	31	12	4	6	14.8333	Gdf15	protein_coding	-4.81014	4.81014	4.06501	7.02223e-30	3.02612e-28
ENSMUSG00000000791	12	11	7	17	15	42	17.3333	3	1	0	2	1	0	1.16667	Il12rb1	retained_intron,protein_coding	-3.53402	3.53402	-0.357976	2.78613e-08	2.45248e-07
ENSMUSG00000002910	146	114	88	92	127	88	109.167	39	27	65	32	75	19	42.8333	Arrdc2	processed_transcript,retained_intron,protein_coding	-1.2183	1.2183	2.43032	1.61123e-09	1.64972e-08
ENSMUSG00000046718	15531	8071	8840	10976	10607	9595	10603.3	2694	1544	3743	2472	3177	1395	2504.17	Bst2	processed_transcript,protein_coding	-1.86434	1.86434	8.80435	5.02325e-40	3.14341e-38
ENSMUSG00000031805	1162	820	618	1679	1752	1306	1222.83	399	287	636	560	887	192	493.5	Jak3	retained_intron,protein_coding	-1.1301	1.1301	5.84154	3.19743e-12	4.34618e-11
ENSMUSG00000098434	135	103	97	182	189	102	134.667	3	1	7	8	3	2	4	2010110E17Rik	lncRNA	-4.85252	4.85252	2.26755	3.51903e-55	3.42146e-53
ENSMUSG00000098534	14	11	7	22	22	29	17.5	7	4	6	4	15	3	6.5	Gm27167	lncRNA	-1.23461	1.23461	-0.0521048	0.00173938	0.00670255
ENSMUSG00000086134	7	5	4	7	14	1	6.33333	2	1	3	2	1	0	1.5	Gm16159	lncRNA	-1.81907	1.81907	-1.28769	0.00280078	0.0102891
ENSMUSG00000055639	7	7	5	20	15	10	10.6667	2	2	6	9	5	1	4.16667	Dach1	retained_intron,protein_coding	-1.14698	1.14698	-0.618966	0.0134814	0.0415555
ENSMUSG00000050335	658	272	369	274	130	1836	589.833	157	73	243	140	117	88	136.333	Lgals3	protein_coding	-1.86749	1.86749	4.6474	0.000150821	0.000730331
ENSMUSG00000114709	21	11	8	7	23	5	12.5	3	2	7	6	4	0	3.66667	Gm47920	lncRNA	-1.5887	1.5887	-0.524272	0.00086587	0.00356609
ENSMUSG00000005148	183	175	121	54	99	50	113.667	32	26	32	5	6	4	17.5	Klf5	protein_coding	-2.50864	2.50864	2.27236	5.58148e-06	3.48162e-05
ENSMUSG00000090881	31	13	26	21	27	24	23.6667	0	0	0	1	0	0	0.166667	Phf11	unprocessed_pseudogene	-6.23087	6.23087	-0.0477736	5.76863e-23	1.7446e-21
ENSMUSG00000044703	584	298	339	476	486	411	432.333	0	1	0	2	0	1	0.666667	Phf11a	protein_coding	-8.92933	8.92933	3.86175	1.50686e-187	1.04279e-184
ENSMUSG00000091649	3139	1844	1946	2790	2908	2423	2508.33	9	5	13	9	6	6	8	Phf11b	protein_coding	-8.09362	8.09362	6.3771	0	0
ENSMUSG00000068245	2960	1588	1887	2167	2376	2137	2185.83	4	11	2	13	11	12	8.83333	Phf11d	retained_intron,protein_coding	-7.63994	7.63994	6.19178	5.48656e-146	2.2648e-143
ENSMUSG00000091144	27	30	9	34	23	21	24	4	0	5	1	5	1	2.66667	Phf11c	protein_coding	-2.98509	2.98509	0.0804868	5.64113e-12	7.49888e-11
ENSMUSG00000115855	16	18	24	49	45	75	37.8333	3	3	10	17	16	1	8.33333	Gm34643	lncRNA	-2.05835	2.05835	0.778651	1.56584e-05	9.05894e-05
ENSMUSG00000022126	2824	1903	2089	4699	3674	7426	3769.17	0	3	0	3	3	0	1.5	Acod1	protein_coding	-10.9719	10.9719	6.93538	2.04972e-113	6.10478e-111
ENSMUSG00000071350	295	147	166	214	209	236	211.167	67	43	105	52	79	24	61.6667	Setdb2	processed_transcript,retained_intron,protein_coding	-1.60971	1.60971	3.23936	9.86024e-23	2.93673e-21
ENSMUSG00000043157	1	0	2	4	3	60	11.6667	0	0	1	1	1	2	0.833333	Arl11	protein_coding	-3.21396	3.21396	-0.803657	0.0145644	0.0444056
ENSMUSG00000114349	1	2	3	3	2	4	2.5	0	0	2	0	0	1	0.5	Gm7591	processed_pseudogene	-1.93374	1.93374	-2.0354	0.0149044	0.0452382
ENSMUSG00000021930	399	289	248	339	376	356	334.5	81	43	126	76	105	30	76.8333	Spryd7	protein_coding	-1.97022	1.97022	3.81815	2.3977e-53	2.23871e-51
ENSMUSG00000058126	199	91	140	170	125	592	219.5	70	92	123	85	71	27	78	Tpm3-rs7	protein_coding	-1.24032	1.24032	3.38424	0.0015982	0.00621555
ENSMUSG00000040640	48	33	30	30	45	16	33.6667	19	7	23	9	15	5	13	Erc2	processed_transcript,retained_intron,non_stop_decay,protein_coding	-1.22001	1.22001	0.81559	0.000199941	0.000943715
ENSMUSG00000021944	14	21	16	29	21	14	19.1667	5	4	8	2	9	2	5	Gata4	protein_coding	-1.7824	1.7824	-0.0279265	2.11252e-06	1.4057e-05
ENSMUSG00000032849	1241	1117	863	2835	2956	2281	1882.17	438	315	766	653	930	285	564.5	Abcc4	processed_transcript,retained_intron,protein_coding	-1.51007	1.51007	6.34443	1.31634e-11	1.68694e-10
ENSMUSG00000022037	105	73	56	194	184	181	132.167	28	18	50	56	96	13	43.5	Clu	nonsense_mediated_decay,retained_intron,protein_coding	-1.46554	1.46554	2.57582	7.74016e-07	5.52958e-06
ENSMUSG00000059456	122	39	40	51	25	395	112	3	9	23	10	19	9	12.1667	Ptk2b	retained_intron,protein_coding	-2.96021	2.96021	2.11599	3.82756e-06	2.44525e-05
ENSMUSG00000015968	5	1	1	3	1	22	5.5	0	0	2	0	1	0	0.5	Cacna1d	nonsense_mediated_decay,processed_transcript,retained_intron,protein_coding	-3.12984	3.12984	-1.53273	0.0026671	0.00985772
ENSMUSG00000045875	5	1	3	10	2	59	13.3333	0	0	2	0	0	0	0.333333	Adra1a	retained_intron,protein_coding	-4.82388	4.82388	-0.714132	4.50841e-05	0.000241361
ENSMUSG00000034248	2554	2111	1676	2149	2318	1850	2109.67	775	430	1121	512	823	254	652.5	Slc25a37	nonsense_mediated_decay,retained_intron,protein_coding	-1.55442	1.55442	6.56433	2.0286e-31	9.35901e-30
ENSMUSG00000006527	458	395	331	536	642	594	492.667	148	100	285	174	307	90	184	Sfmbt1	retained_intron,protein_coding	-1.26521	1.26521	4.53103	1.19661e-22	3.5282e-21
ENSMUSG00000022094	641	513	385	733	856	716	640.667	248	132	384	217	360	128	244.833	Slc39a14	retained_intron,protein_coding	-1.20068	1.20068	4.9173	1.97866e-22	5.79053e-21
ENSMUSG00000033644	0	3	1	6	2	26	6.33333	1	0	1	0	2	0	0.666667	Piwil2	protein_coding	-2.97767	2.97767	-1.39158	0.00492605	0.0170298
ENSMUSG00000054423	6	3	7	7	1	73	16.1667	2	3	2	3	1	1	2	Cadps	nonsense_mediated_decay,processed_transcript,retained_intron,protein_coding	-2.6121	2.6121	-0.369346	0.00584434	0.0198086
ENSMUSG00000022102	30	13	12	35	9	152	41.8333	10	2	12	15	22	6	11.1667	Dok2	processed_transcript,retained_intron,protein_coding	-1.71698	1.71698	0.964443	0.00722721	0.0239672
ENSMUSG00000115338	843	660	544	874	912	694	754.5	272	197	510	282	472	140	312.167	Pnp	processed_transcript,retained_intron,protein_coding	-1.1188	1.1188	5.1915	7.75991e-31	3.48441e-29
ENSMUSG00000103730	29	12	23	17	29	16	21	2	8	16	7	4	1	6.33333	Gm38316	TEC	-1.56512	1.56512	0.120899	0.000190706	0.000903932
ENSMUSG00000068417	13	8	6	5	15	8	9.16667	4	4	1	4	2	2	2.83333	Pnp2	processed_transcript,protein_coding	-1.39705	1.39705	-0.832776	0.0112528	0.0354393
ENSMUSG00000022108	9241	5719	5901	6987	8025	6081	6992.33	2508	1991	3896	2564	4148	1106	2702.17	Itm2b	processed_transcript,retained_intron,protein_coding	-1.20843	1.20843	8.37646	3.69222e-29	1.52947e-27
ENSMUSG00000021809	282	161	140	180	217	187	194.5	46	42	58	49	70	17	47	Nudt13	nonsense_mediated_decay,processed_transcript,retained_intron,protein_coding	-1.85512	1.85512	3.07029	1.33125e-25	4.62674e-24
ENSMUSG00000021996	14762	8021	9597	10065	12063	9637	10690.8	4573	3534	6214	2708	4913	1196	3856.33	Esd	processed_transcript,retained_intron,protein_coding	-1.31089	1.31089	8.95946	1.19976e-13	1.87196e-12
ENSMUSG00000072572	22	9	18	17	10	161	39.5	1	0	2	2	2	2	1.5	Slc39a2	retained_intron,protein_coding	-4.36502	4.36502	0.634417	4.95029e-07	3.63418e-06
ENSMUSG00000034959	12	6	4	17	15	29	13.8333	5	4	5	3	4	3	4	Rubcnl	retained_intron,protein_coding	-1.48917	1.48917	-0.400224	0.00411809	0.014503
ENSMUSG00000021998	4157	3174	2496	3423	3600	4464	3552.33	1067	737	1860	1785	3261	838	1591.33	Lcp1	processed_transcript,retained_intron,protein_coding	-1.01119	1.01119	7.46157	1.80847e-08	1.63408e-07
ENSMUSG00000090054	24	11	13	13	29	12	17	4	0	10	7	10	4	5.83333	Gm15629	lncRNA	-1.37034	1.37034	-0.114123	0.000375228	0.00167274
ENSMUSG00000046523	150	99	89	227	258	235	176.333	68	43	109	58	73	20	61.8333	Kctd4	protein_coding	-1.3181	1.3181	3.02335	2.36315e-09	2.3701e-08
ENSMUSG00000022009	694	414	374	461	474	391	468	160	133	276	172	256	74	178.5	Nufip1	protein_coding	-1.22669	1.22669	4.48294	1.25526e-18	2.95942e-17
ENSMUSG00000034795	157	88	83	146	93	108	112.5	46	31	48	19	30	13	31.1667	Ccdc122	nonsense_mediated_decay,processed_transcript,protein_coding	-1.6244	1.6244	2.35456	3.08337e-10	3.43506e-09
ENSMUSG00000022014	227	107	91	130	117	157	138.167	4	3	9	3	4	3	4.33333	Epsti1	protein_coding	-4.77918	4.77918	2.30889	1.48762e-50	1.28213e-48
ENSMUSG00000049295	670	406	377	409	558	370	465	226	171	299	136	215	57	184	Zfp219	processed_transcript,retained_intron,protein_coding	-1.1623	1.1623	4.49033	9.85404e-10	1.03461e-08
ENSMUSG00000036461	1894	1267	1185	1816	1824	1583	1594.83	468	299	744	544	796	255	517.667	Elf1	processed_transcript,protein_coding	-1.44612	1.44612	6.17077	1.14361e-52	1.05522e-50
ENSMUSG00000055421	1652	1299	1031	1648	1810	1269	1451.5	296	132	353	274	338	146	256.5	Pcdh9	retained_intron,protein_coding	-2.28858	2.28858	5.85676	4.52102e-63	5.24015e-61
ENSMUSG00000022160	316	203	198	257	296	249	253.167	94	60	158	113	163	40	104.667	Mettl3	nonsense_mediated_decay,retained_intron,protein_coding	-1.12626	1.12626	3.62763	3.50115e-19	8.53664e-18
ENSMUSG00000105461	13	5	8	8	15	6	9.16667	4	2	6	5	6	1	4	Gm4742	processed_pseudogene	-1.01181	1.01181	-0.751384	0.0137145	0.0421816
ENSMUSG00000051506	176	128	104	177	166	391	190.333	65	50	135	87	107	35	79.8333	Wdfy4	protein_coding	-1.07974	1.07974	3.22829	1.82488e-05	0.000104471
ENSMUSG00000104876	1	1	1	14	10	6	5.5	0	0	0	0	0	0	0	Trdc	TR_C_gene	-5.33075	5.33075	-1.61005	3.876e-05	0.000209652
ENSMUSG00000063458	6	3	4	7	1	26	7.83333	0	1	1	0	1	0	0.5	Lrmda	processed_transcript,retained_intron,protein_coding	-3.53982	3.53982	-1.22257	0.000162637	0.000783214
ENSMUSG00000021796	27	8	13	17	6	276	57.8333	1	1	6	3	1	6	3	Bmpr1a	protein_coding	-3.72357	3.72357	1.15275	0.000253354	0.00117346
ENSMUSG00000052435	2	1	1	1	0	12	2.83333	0	0	0	0	0	0	0	Cebpe	protein_coding	-4.48564	4.48564	-2.07331	0.00523256	0.0179706
ENSMUSG00000022180	85	33	48	52	13	284	85.8333	2	0	15	9	2	6	5.66667	Slc7a8	retained_intron,protein_coding	-3.66	3.66	1.71041	2.84533e-06	1.85846e-05
ENSMUSG00000041028	10416	7539	6777	8288	8763	8095	8313	3445	2298	5147	2570	4001	1227	3114.67	Ghitm	retained_intron,protein_coding	-1.26139	1.26139	8.61716	2.18413e-26	7.84588e-25
ENSMUSG00000022216	5023	2945	2737	3391	3253	2687	3339.33	570	378	803	499	755	257	543.667	Psme1	nonsense_mediated_decay,retained_intron,protein_coding	-2.43538	2.43538	7.04109	3.39702e-68	4.34394e-66
ENSMUSG00000079197	5485	4010	3610	4886	4535	4802	4554.67	774	551	1289	749	1332	391	847.667	Psme2	retained_intron,protein_coding	-2.27342	2.27342	7.5166	8.27652e-116	2.56235e-113
ENSMUSG00000047098	1550	1132	917	1606	1698	1261	1360.67	422	244	609	363	602	162	400.333	Rnf31	nonsense_mediated_decay,retained_intron,protein_coding	-1.6024	1.6024	5.8943	2.84539e-63	3.3308e-61
ENSMUSG00000002325	2637	1765	1673	2478	2437	1952	2157	526	412	925	577	858	302	600	Irf9	retained_intron,protein_coding	-1.65935	1.65935	6.55562	2.38381e-65	2.86167e-63
ENSMUSG00000021774	3043	2380	2218	3040	3143	2302	2687.67	894	509	1328	839	1166	299	839.167	Ube2e1	processed_transcript,retained_intron,protein_coding	-1.54745	1.54745	6.9078	4.39053e-46	3.31105e-44
ENSMUSG00000021772	721	623	476	522	587	399	554.667	182	107	329	215	325	108	211	Nkiras1	nonsense_mediated_decay,processed_transcript,retained_intron,protein_coding	-1.26286	1.26286	4.73837	1.02154e-13	1.61314e-12
ENSMUSG00000021775	1777	1398	1114	1845	2083	1507	1620.67	652	391	991	406	774	183	566.167	Nr1d2	retained_intron,protein_coding	-1.38263	1.38263	6.2062	1.68572e-26	6.13033e-25
ENSMUSG00000114842	5	9	3	7	3	6	5.5	4	2	3	1	1	0	1.83333	Gm47797	TEC	-1.37467	1.37467	-1.33557	0.0119544	0.0373885
ENSMUSG00000025279	10	7	6	5	7	11	7.66667	0	0	1	1	0	0	0.333333	Dnase1l3	processed_transcript,protein_coding	-3.95686	3.95686	-1.25959	1.58032e-09	1.62301e-08
ENSMUSG00000109649	5	4	3	8	8	15	7.16667	0	0	0	0	1	0	0.166667	Gm45521	protein_coding	-4.51546	4.51546	-1.34962	5.18346e-08	4.39185e-07
ENSMUSG00000034275	25	11	16	52	51	18	28.8333	2	1	9	6	14	4	6	Igsf9b	retained_intron,protein_coding	-2.07235	2.07235	0.396165	6.25227e-06	3.86216e-05
ENSMUSG00000045322	6	1	1	5	1	55	11.5	0	0	2	1	0	0	0.5	Tlr9	protein_coding	-4.11762	4.11762	-0.856377	0.00134886	0.00533402
ENSMUSG00000053716	2444	1473	1318	1946	2033	1450	1777.33	507	351	727	498	794	179	509.333	Dusp7	processed_transcript,protein_coding	-1.64838	1.64838	6.27231	5.79886e-47	4.45887e-45
ENSMUSG00000032066	33	23	24	43	37	57	36.1667	4	0	1	0	1	0	1	Bco2	protein_coding	-4.84922	4.84922	0.502948	1.4572e-23	4.54729e-22
ENSMUSG00000039217	32	17	29	23	14	57	28.6667	0	0	0	0	1	0	0.166667	Il18	protein_coding	-6.54761	6.54761	0.196385	2.23183e-18	5.13322e-17
ENSMUSG00000032348	12	9	7	22	26	18	15.6667	4	4	7	1	7	2	4.16667	Gsta4	protein_coding	-1.6937	1.6937	-0.286197	3.73537e-05	0.000202651
ENSMUSG00000032060	574	439	284	793	1050	539	613.167	104	43	122	119	208	59	109.167	Cryab	retained_intron,protein_coding	-2.27552	2.27552	4.57894	2.53138e-23	7.80613e-22
ENSMUSG00000039048	473	307	294	376	384	328	360.333	145	110	260	129	248	48	156.667	Foxred1	nonsense_mediated_decay,retained_intron,protein_coding	-1.08297	1.08297	4.14955	7.00348e-17	1.42671e-15
ENSMUSG00000060594	2268	1381	1270	1247	1473	1068	1451.17	433	299	659	430	857	178	476	Layn	processed_transcript,protein_coding	-1.49746	1.49746	6.04222	1.23842e-19	3.10317e-18
ENSMUSG00000111162	4	4	4	5	4	0	3.5	0	0	2	1	1	0	0.666667	Gm7293	processed_pseudogene	-2.08144	2.08144	-1.8174	0.00136141	0.00537821
ENSMUSG00000038119	38	51	34	52	57	52	47.3333	16	10	19	11	11	4	11.8333	Cdon	nonsense_mediated_decay,protein_coding	-1.81901	1.81901	1.1402	7.09168e-11	8.41029e-10
ENSMUSG00000032122	27	28	17	52	23	246	65.5	4	4	19	7	20	8	10.3333	Slc37a2	retained_intron,protein_coding	-2.47602	2.47602	1.44295	0.000122734	0.000604399
ENSMUSG00000032285	253	149	138	129	144	109	153.667	65	42	100	86	82	30	67.5	Dnaja4	protein_coding	-1.01656	1.01656	2.976	5.59715e-06	3.49047e-05
ENSMUSG00000032265	16	10	7	6	4	54	16.1667	1	0	1	2	4	2	1.66667	Tent5a	protein_coding	-2.98883	2.98883	-0.3961	0.000187365	0.000890427
ENSMUSG00000032311	10	7	13	27	29	27	18.8333	3	6	14	2	3	3	5.16667	Nrg4	nonsense_mediated_decay,processed_transcript,retained_intron,protein_coding	-1.63429	1.63429	-0.0487346	0.000849534	0.00350617
ENSMUSG00000032313	7	5	13	23	35	21	17.3333	3	2	2	1	4	0	2	Tmem266	processed_transcript,protein_coding	-2.85768	2.85768	-0.317896	3.50194e-07	2.63671e-06
ENSMUSG00000110926	6	3	1	7	4	2	3.83333	0	0	2	3	0	0	0.833333	Gm5917	processed_pseudogene	-1.88015	1.88015	-1.73611	0.0113981	0.0358392
ENSMUSG00000011114	9675	5804	5781	6161	7258	4791	6578.33	2046	1367	2906	1610	2551	744	1870.67	Tbrg1	nonsense_mediated_decay,retained_intron,protein_coding	-1.65614	1.65614	8.17392	1.02685e-28	4.13711e-27
ENSMUSG00000032322	54	26	17	28	6	338	78.1667	2	3	8	4	7	4	4.66667	Pstpip1	processed_transcript,retained_intron,protein_coding	-3.77997	3.77997	1.56231	5.34275e-06	3.34601e-05
ENSMUSG00000032420	73	57	48	407	352	234	195.167	6	4	7	60	81	21	29.8333	Nt5e	processed_transcript,retained_intron,protein_coding	-2.40885	2.40885	2.89389	0.000396496	0.00175756
ENSMUSG00000057367	1579	1120	910	1461	1702	1352	1354	288	152	421	236	365	116	263	Birc2	processed_transcript,retained_intron,protein_coding	-2.19383	2.19383	5.76399	2.72004e-105	6.39998e-103
ENSMUSG00000032000	2219	1678	1343	2097	2145	1769	1875.17	223	186	408	157	268	62	217.333	Birc3	nonsense_mediated_decay,processed_transcript,protein_coding	-2.9704	2.9704	6.13054	5.75213e-85	1.04916e-82
ENSMUSG00000099974	28	10	13	19	4	205	46.5	1	0	2	1	0	1	0.833333	Bcl2a1d	protein_coding	-5.36444	5.36444	0.814212	3.5571e-07	2.6714e-06
ENSMUSG00000097177	10	13	8	14	20	22	14.5	4	3	11	2	12	2	5.66667	9330159M07Rik	retained_intron,lncRNA	-1.2244	1.2244	-0.266315	0.00109889	0.00443801
ENSMUSG00000102037	5	0	3	2	1	38	8.16667	0	0	0	0	0	0	0	Bcl2a1a	protein_coding	-5.94662	5.94662	-1.2442	0.000241274	0.00112251
ENSMUSG00000089929	18	11	4	8	2	92	22.5	0	0	0	0	0	1	0.166667	Bcl2a1b	protein_coding	-5.9822	5.9822	-0.114821	4.92903e-06	3.09845e-05
ENSMUSG00000032596	1874	1338	1183	2222	2365	1893	1812.5	170	145	281	281	397	117	231.833	Uba7	nonsense_mediated_decay,processed_transcript,retained_intron,protein_coding	-2.76278	2.76278	6.08918	7.59727e-84	1.36455e-81
ENSMUSG00000053914	2	3	5	29	13	21	12.1667	0	0	1	0	2	0	0.5	Kdm4d	protein_coding	-4.19324	4.19324	-0.804825	9.08694e-07	6.41484e-06
ENSMUSG00000032020	24	7	7	21	4	90	25.5	3	0	7	3	2	0	2.5	Ubash3b	processed_transcript,protein_coding	-3.22265	3.22265	0.130932	4.38605e-05	0.000235078
ENSMUSG00000036912	4	7	7	11	16	11	9.33333	1	0	1	0	4	0	1	Piwil4	processed_transcript,protein_coding	-2.9587	2.9587	-1.01294	1.45731e-07	1.16274e-06
ENSMUSG00000038264	366	186	187	318	381	205	273.833	64	26	66	49	153	29	64.5	Sema7a	nonsense_mediated_decay,protein_coding	-1.9431	1.9431	3.51332	1.13768e-17	2.46034e-16
ENSMUSG00000037410	59	51	63	213	228	202	136	31	33	46	34	67	15	37.6667	Tbc1d2b	nonsense_mediated_decay,processed_transcript,protein_coding	-1.61067	1.61067	2.57206	4.16991e-06	2.64399e-05
ENSMUSG00000032372	109	75	69	96	122	92	93.8333	25	10	35	17	39	4	21.6667	Plscr2	retained_intron,protein_coding	-1.98817	1.98817	2.017	9.96305e-23	2.9636e-21
ENSMUSG00000032012	893	756	532	1073	1209	701	860.667	356	173	532	349	600	178	364.667	Nectin1	processed_transcript,retained_intron,protein_coding	-1.07124	1.07124	5.38114	1.38425e-14	2.36873e-13
ENSMUSG00000036986	3391	2892	2250	4261	4457	3507	3459.67	935	751	1723	927	1793	436	1094.17	Pml	nonsense_mediated_decay,processed_transcript,retained_intron,protein_coding	-1.51093	1.51093	7.25984	3.07906e-48	2.51553e-46
ENSMUSG00000032333	354	201	217	269	285	238	260.667	102	64	182	94	165	55	110.333	Stoml1	nonsense_mediated_decay,retained_intron,protein_coding	-1.08409	1.08409	3.68759	2.7843e-15	5.04325e-14
ENSMUSG00000032109	5	3	2	3	1	50	10.6667	0	1	0	1	1	0	0.5	Nlrx1	retained_intron,protein_coding	-3.88515	3.88515	-0.924861	0.000599631	0.00255666
ENSMUSG00000025235	125	86	79	91	110	81	95.3333	19	16	35	31	40	15	26	Bbs4	processed_transcript,retained_intron,protein_coding	-1.69747	1.69747	2.1201	5.84934e-16	1.11171e-14
ENSMUSG00000041440	37	19	17	25	31	58	31.1667	10	7	22	7	14	3	10.5	Gk5	nonsense_mediated_decay,processed_transcript,retained_intron,protein_coding	-1.41999	1.41999	0.645582	2.64485e-05	0.000146667
ENSMUSG00000038884	153	103	93	113	146	152	126.667	29	14	33	27	36	9	24.6667	Shfl	processed_transcript,retained_intron,protein_coding	-2.1906	2.1906	2.40963	1.92316e-29	8.06876e-28
ENSMUSG00000038742	42	36	28	23	31	63	37.1667	10	10	13	10	8	3	9	Angptl6	protein_coding	-1.84165	1.84165	0.816321	3.45516e-07	2.60566e-06
ENSMUSG00000025237	464	324	286	396	453	323	374.333	170	122	255	130	241	60	163	Parp6	nonsense_mediated_decay,processed_transcript,retained_intron,protein_coding	-1.04342	1.04342	4.21302	2.17306e-17	4.6063e-16
ENSMUSG00000037405	1253	853	767	774	934	548	854.833	39	26	51	16	19	9	26.6667	Icam1	retained_intron,protein_coding	-4.82219	4.82219	4.90598	1.13714e-60	1.26206e-58
ENSMUSG00000110790	10	13	13	4	10	7	9.5	0	0	1	0	0	0	0.166667	Gm47079	lncRNA	-5.00474	5.00474	-1.05872	8.2914e-10	8.79965e-09
ENSMUSG00000001014	5	1	3	4	1	2	2.66667	0	0	0	0	0	0	0	Icam4	protein_coding	-4.40734	4.40734	-2.10911	0.000114372	0.000567493
ENSMUSG00000032174	25	5	10	8	13	10	11.8333	1	1	4	1	5	2	2.33333	Icam5	protein_coding	-2.12257	2.12257	-0.67238	4.56035e-05	0.000243754
ENSMUSG00000111264	5	6	1	3	5	5	4.16667	0	1	1	1	1	1	0.833333	E030022I16Rik	TEC	-2.00918	2.00918	-1.6728	0.00316531	0.0115009
ENSMUSG00000104272	4	5	3	10	10	11	7.16667	1	0	0	0	0	0	0.166667	Gm38297	TEC	-4.50139	4.50139	-1.34771	5.68052e-09	5.45094e-08
ENSMUSG00000104094	3	3	1	4	1	2	2.33333	0	0	0	0	2	0	0.333333	Gm37314	TEC	-2.29537	2.29537	-2.11198	0.00884101	0.0286964
ENSMUSG00000032089	12	4	10	15	0	72	18.8333	0	0	11	2	3	3	3.16667	Il10ra	nonsense_mediated_decay,protein_coding	-2.43156	2.43156	-0.155278	0.0161893	0.0485984
ENSMUSG00000057191	13	7	7	13	3	119	27	1	1	9	1	2	3	2.83333	AB124611	nonsense_mediated_decay,protein_coding	-3.00238	3.00238	0.222147	0.000833845	0.00344626
ENSMUSG00000032548	24	14	16	28	35	29	24.3333	5	3	23	2	15	3	8.5	Slco2a1	nonsense_mediated_decay,processed_transcript,retained_intron,protein_coding	-1.42769	1.42769	0.321612	7.05989e-05	0.00036637
ENSMUSG00000032561	4	0	2	2	0	20	4.66667	0	0	0	0	0	0	0	Acpp	retained_intron,protein_coding	-5.15977	5.15977	-1.73217	0.00207822	0.00787414
ENSMUSG00000036057	3291	2324	2020	2422	2837	1826	2453.33	1019	713	1567	879	1421	376	995.833	Ptpn23	retained_intron,protein_coding	-1.15703	1.15703	6.88834	2.44876e-19	6.02057e-18
ENSMUSG00000001348	12	6	4	7	1	39	11.5	0	0	1	0	0	0	0.166667	Acp5	processed_transcript,protein_coding	-5.22967	5.22967	-0.880033	2.48467e-06	1.63713e-05
ENSMUSG00000053641	1183	930	687	1140	1127	962	1004.83	292	175	483	283	492	146	311.833	Dennd4a	processed_transcript,retained_intron,protein_coding	-1.5349	1.5349	5.48669	6.17469e-52	5.56645e-50
ENSMUSG00000032388	2235	1451	1411	2023	2045	1624	1798.17	746	444	1045	667	812	236	658.333	Spg21	retained_intron,protein_coding	-1.28583	1.28583	6.39026	4.83634e-30	2.11513e-28
ENSMUSG00000050721	25449	17018	14575	17255	18567	11640	17417.3	3661	2102	4792	3366	4546	1504	3328.5	Plekho2	processed_transcript,protein_coding	-2.21579	2.21579	9.4642	1.02116e-43	7.12966e-42
ENSMUSG00000048752	3	2	2	3	4	19	5.5	0	1	3	1	0	0	0.833333	Prss50	protein_coding	-2.41665	2.41665	-1.48066	0.00738674	0.0244276
ENSMUSG00000036611	72	39	42	37	49	76	52.5	11	6	24	12	5	6	10.6667	Eepd1	processed_transcript,protein_coding	-2.10622	2.10622	1.22053	1.31051e-09	1.35837e-08
ENSMUSG00000032387	576	480	369	662	773	494	559	224	148	362	255	397	102	248	Rbpms2	processed_transcript,retained_intron,protein_coding	-1.01147	1.01147	4.78525	3.05081e-18	6.95566e-17
ENSMUSG00000032496	193	94	97	143	122	69	119.667	15	8	31	31	114	18	36.1667	Ltf	nonsense_mediated_decay,retained_intron,protein_coding	-1.66969	1.66969	2.42941	1.12144e-05	6.66324e-05
ENSMUSG00000104654	75	46	42	137	113	109	87	0	0	1	5	5	3	2.33333	Gm43814	TEC	-4.91546	4.91546	1.6465	5.00389e-28	1.95576e-26
ENSMUSG00000043953	3768	2863	2714	4438	4581	3856	3703.33	43	23	81	60	169	41	69.5	Ccrl2	protein_coding	-5.60821	5.60821	6.96047	4.40192e-126	1.50105e-123
ENSMUSG00000032497	1995	1077	985	1298	1241	1001	1266.17	393	313	640	410	524	209	414.833	Lrrfip2	processed_transcript,retained_intron,protein_coding	-1.39995	1.39995	5.85618	2.59037e-21	7.02174e-20
ENSMUSG00000053040	16	9	10	8	3	118	27.3333	1	1	10	1	7	2	3.66667	Aph1c	protein_coding	-2.82575	2.82575	0.267259	0.000872319	0.00359013
ENSMUSG00000032204	5	3	1	11	3	175	33	1	0	0	0	0	0	0.166667	Aqp9	nonsense_mediated_decay,processed_transcript,protein_coding	-6.60337	6.60337	0.347553	1.47185e-05	8.55513e-05
ENSMUSG00000032508	484	285	311	783	814	765	573.667	163	144	367	237	361	100	228.667	Myd88	retained_intron,protein_coding	-1.13497	1.13497	4.75056	4.50187e-09	4.36622e-08
ENSMUSG00000035769	13	10	9	9	10	21	12	3	1	6	2	6	3	3.5	Xylb	nonsense_mediated_decay,processed_transcript,retained_intron,protein_coding	-1.59753	1.59753	-0.558839	0.000194265	0.000919323
ENSMUSG00000032515	3187	1974	1812	1648	2092	1648	2060.17	471	226	582	261	301	123	327.333	Csrnp1	protein_coding	-2.49392	2.49392	6.34851	1.86192e-29	7.85111e-28
ENSMUSG00000034858	157	105	104	233	279	200	179.667	56	43	96	79	124	25	70.5	Fam214a	nonsense_mediated_decay,processed_transcript,retained_intron,protein_coding	-1.17566	1.17566	3.09389	3.14065e-09	3.10929e-08
ENSMUSG00000097572	22	11	8	23	29	17	18.3333	4	4	7	12	9	4	6.66667	Gm26797	lncRNA	-1.21243	1.21243	0.00417604	0.00132694	0.0052544
ENSMUSG00000042688	14711	10290	8911	13056	13234	9954	11692.7	5449	3426	7781	4830	5934	2069	4914.83	Mapk6	processed_transcript,retained_intron,protein_coding	-1.06692	1.06692	9.15813	1.34289e-20	3.52252e-19
ENSMUSG00000097021	8	4	1	5	6	4	4.66667	0	1	1	0	2	1	0.833333	4933433G15Rik	lncRNA	-2.16564	2.16564	-1.60263	0.00126018	0.0050162
ENSMUSG00000032186	11	4	3	12	8	13	8.5	1	0	1	0	1	0	0.5	Tmod2	retained_intron,protein_coding	-3.62973	3.62973	-1.15711	1.47381e-08	1.34408e-07
ENSMUSG00000032184	1139	628	695	1020	1019	809	885	124	89	194	149	259	92	151.167	Lysmd2	nonsense_mediated_decay,processed_transcript,protein_coding	-2.34907	2.34907	5.13296	1.0773e-65	1.29989e-63
ENSMUSG00000025804	6	7	8	21	3	76	20.1667	0	0	0	0	2	1	0.5	Ccr1	protein_coding	-4.83985	4.83985	-0.225869	5.47844e-06	3.42461e-05
ENSMUSG00000110834	74	41	59	82	73	100	71.5	16	6	26	18	25	7	16.3333	Gm39469	lncRNA	-1.97653	1.97653	1.65375	3.22547e-15	5.81308e-14
ENSMUSG00000047562	73	60	57	182	150	145	111.167	1	1	3	1	4	6	2.66667	Mmp10	protein_coding	-5.03464	5.03464	1.98315	2.96964e-27	1.12155e-25
ENSMUSG00000043089	21	18	12	17	32	20	20	5	3	12	2	5	6	5.5	Mmp1a	protein_coding	-1.64481	1.64481	0.036232	2.25231e-05	0.000126539
ENSMUSG00000111212	16	13	10	5	10	1	9.16667	2	3	4	1	0	0	1.66667	5330432J10Rik	TEC	-2.23466	2.23466	-0.943614	0.0019241	0.00734341
ENSMUSG00000025888	88	43	39	54	48	165	72.8333	2	2	4	1	5	3	2.83333	Casp1	nonsense_mediated_decay,retained_intron,protein_coding	-4.42242	4.42242	1.44408	6.23394e-19	1.49063e-17
ENSMUSG00000033538	1161	716	624	947	878	1045	895.167	28	17	61	10	32	8	26	Casp4	nonsense_mediated_decay,retained_intron,protein_coding	-4.97823	4.97823	4.93943	6.31588e-133	2.35883e-130
ENSMUSG00000025887	1319	840	854	1254	1273	1220	1126.67	119	84	192	93	189	59	122.667	Casp12	nonsense_mediated_decay,retained_intron,protein_coding	-3.03105	3.03105	5.38997	1.47607e-165	7.71788e-163
ENSMUSG00000032002	2758	1687	1653	2257	2336	1911	2100.33	756	541	1268	752	1120	284	786.833	Dcun1d5	retained_intron,protein_coding	-1.27024	1.27024	6.61803	1.37579e-37	8.03248e-36
ENSMUSG00000050578	22168	15168	15550	37342	39364	28973	26427.5	3	9	1	2	4	3	3.66667	Mmp13	protein_coding	-12.4925	12.4925	9.72918	4.91908e-257	7.71608e-254
ENSMUSG00000049723	61	63	64	154	200	106	108	0	1	6	0	0	0	1.16667	Mmp12	nonsense_mediated_decay,processed_transcript,retained_intron,protein_coding	-6.24765	6.24765	1.91536	5.54309e-33	2.72852e-31
ENSMUSG00000041620	38	30	23	63	45	46	40.8333	2	1	4	0	1	1	1.5	Mmp1b	protein_coding	-4.4866	4.4866	0.666543	1.59998e-25	5.51187e-24
ENSMUSG00000043613	5267	3641	3470	6959	7491	4761	5264.83	134	101	281	42	132	20	118.333	Mmp3	protein_coding	-5.38351	5.38351	7.45216	1.36022e-58	1.44817e-56
ENSMUSG00000038352	45	25	11	54	46	172	58.8333	4	1	8	2	8	3	4.33333	Arl5c	protein_coding	-3.54852	3.54852	1.17826	2.29591e-09	2.30561e-08
ENSMUSG00000109715	8	5	5	4	8	4	5.66667	0	1	0	1	1	0	0.5	Gm45606	lncRNA	-3.06729	3.06729	-1.49838	1.33249e-06	9.13793e-06
ENSMUSG00000020882	1	2	3	1	4	9	3.33333	1	0	1	0	2	0	0.666667	Cacnb1	processed_transcript,protein_coding	-2.05055	2.05055	-1.84782	0.0101369	0.0323448
ENSMUSG00000038178	526	491	382	813	888	941	673.5	65	46	122	103	194	47	96.1667	Slc43a2	processed_transcript,retained_intron,protein_coding	-2.64833	2.64833	4.68222	4.24878e-37	2.43235e-35
ENSMUSG00000017400	15	12	5	8	3	45	14.6667	1	3	10	4	8	2	4.66667	Stac2	protein_coding	-1.53125	1.53125	-0.308526	0.0156721	0.0472877
ENSMUSG00000020275	907	640	474	692	792	633	689.667	184	118	306	152	272	67	183.167	Rel	protein_coding	-1.77277	1.77277	4.8876	1.25902e-50	1.09717e-48
ENSMUSG00000064090	207	143	129	140	155	174	158	68	36	96	62	77	23	60.3333	Vrk2	processed_transcript,retained_intron,protein_coding	-1.23844	1.23844	2.94233	4.43677e-13	6.59878e-12
ENSMUSG00000054519	158	101	113	161	164	129	137.667	65	43	96	46	71	25	57.6667	Zfp867	protein_coding	-1.07765	1.07765	2.78362	4.9184e-11	5.95293e-10
ENSMUSG00000072893	151	128	102	83	88	55	101.167	31	15	68	27	55	13	34.8333	4933439C10Rik	lncRNA	-1.49761	1.49761	2.28135	2.89709e-07	2.21102e-06
ENSMUSG00000020464	1106	782	768	916	952	919	907.167	292	191	491	299	470	146	314.833	Pnpt1	processed_transcript,protein_coding	-1.37775	1.37775	5.39562	1.44335e-40	9.22845e-39
ENSMUSG00000032691	624	414	415	555	529	501	506.333	4	6	5	4	2	2	3.83333	Nlrp3	protein_coding	-6.83267	6.83267	4.11048	1.82464e-207	1.53329e-204
ENSMUSG00000017204	12	7	12	9	8	8	9.33333	1	0	2	1	2	2	1.33333	Gsdma	protein_coding	-2.55424	2.55424	-0.961955	6.2909e-07	4.54743e-06
ENSMUSG00000038067	675	407	389	467	663	536	522.833	1	1	3	0	0	0	0.833333	Csf3	protein_coding	-8.94007	8.94007	4.13202	1.09628e-213	1.07477e-210
ENSMUSG00000020889	2734	2244	1801	2505	2561	1615	2243.33	860	499	980	425	711	150	604.167	Nr1d1	processed_transcript,protein_coding	-1.75869	1.75869	6.60178	7.51998e-17	1.5306e-15
ENSMUSG00000057948	6	8	9	9	19	27	13	2	4	9	1	8	1	4.16667	Unc13d	nonsense_mediated_decay,processed_transcript,retained_intron,protein_coding	-1.51292	1.51292	-0.453079	0.0027831	0.0102318
ENSMUSG00000049892	30	16	14	52	62	39	35.5	2	0	4	7	8	0	3.5	Rasd1	protein_coding	-3.14148	3.14148	0.534601	4.12015e-12	5.56824e-11
ENSMUSG00000020773	1173	695	643	554	824	442	721.833	213	162	306	139	260	52	188.667	Trim47	processed_transcript,protein_coding	-1.80874	1.80874	4.96433	1.32763e-15	2.45774e-14
ENSMUSG00000020838	8	2	3	4	5	5	4.5	0	0	0	0	0	0	0	Slc6a4	retained_intron,protein_coding	-5.13089	5.13089	-1.76245	1.65106e-07	1.30713e-06
ENSMUSG00000053797	29	14	15	17	28	28	21.8333	0	0	0	0	0	0	0	Krt16	protein_coding	-7.36915	7.36915	-0.165826	6.69767e-24	2.11246e-22
ENSMUSG00000020300	2710	2355	1859	2838	3072	2687	2586.83	849	535	1331	1105	1733	518	1011.83	Cpeb4	protein_coding	-1.18587	1.18587	6.94787	3.1727e-23	9.69485e-22
ENSMUSG00000006930	466	261	270	293	343	280	318.833	3	0	1	6	6	4	3.33333	Hap1	protein_coding	-6.35537	6.35537	3.46072	4.17743e-108	1.09212e-105
ENSMUSG00000052949	77	54	41	73	71	236	92	25	23	43	16	47	9	27.1667	Rnf157	processed_transcript,protein_coding	-1.60271	1.60271	2.06675	1.8716e-05	0.000106912
ENSMUSG00000085604	21	7	14	12	15	11	13.3333	2	2	2	3	5	0	2.33333	Dhx58os	lncRNA	-2.30344	2.30344	-0.551602	1.06809e-07	8.69585e-07
ENSMUSG00000020806	2553	1811	1470	2537	2588	1895	2142.33	904	580	1373	679	1198	297	838.5	Rhbdf2	processed_transcript,retained_intron,protein_coding	-1.20338	1.20338	6.65775	2.09779e-29	8.78271e-28
ENSMUSG00000017830	2396	1465	1391	2100	2268	2028	1941.33	317	236	447	275	412	167	309	Dhx58	processed_transcript,protein_coding	-2.42764	2.42764	6.2455	1.47228e-110	4.12397e-108
ENSMUSG00000002699	702	550	412	1078	982	1182	817.667	6	7	15	11	8	5	8.66667	Lcp2	processed_transcript,protein_coding	-6.32494	6.32494	4.7597	4.62859e-119	1.51259e-116
ENSMUSG00000020812	393	239	220	225	274	193	257.333	52	42	104	40	82	19	56.5	Snhg16	lncRNA	-2.06755	2.06755	3.43806	2.92613e-25	9.99259e-24
ENSMUSG00000056032	28	13	19	60	69	36	37.5	0	0	0	0	2	0	0.333333	BC018473	lncRNA	-6.1874	6.1874	0.49691	1.69186e-20	4.4084e-19
ENSMUSG00000020143	44	16	21	34	3	364	80.3333	7	1	23	11	9	9	10	Dock2	nonsense_mediated_decay,retained_intron,protein_coding	-2.75352	2.75352	1.68245	0.00154358	0.00602302
ENSMUSG00000010142	2	3	2	2	1	6	2.66667	0	0	0	0	0	0	0	Tnfrsf13b	processed_transcript,protein_coding	-4.42346	4.42346	-2.10594	0.000184829	0.000880155
ENSMUSG00000019102	10	2	3	5	10	8	6.33333	0	1	0	1	1	0	0.5	Aldh3a1	protein_coding	-3.19436	3.19436	-1.41613	7.09963e-06	4.3434e-05
ENSMUSG00000020415	290	137	178	84	105	80	145.667	67	50	78	34	30	21	46.6667	Pttg1	nonsense_mediated_decay,processed_transcript,retained_intron,protein_coding	-1.42412	1.42412	2.80778	0.000217137	0.00101794
ENSMUSG00000053113	1824	1188	1151	1773	1965	1923	1637.33	607	378	813	333	512	161	467.333	Socs3	processed_transcript,protein_coding	-1.62591	1.62591	6.15437	4.5323e-24	1.44499e-22
ENSMUSG00000041278	1453	921	825	903	1112	772	997.667	374	243	508	332	477	130	344	Ttc1	processed_transcript,protein_coding	-1.37798	1.37798	5.52837	4.86001e-22	1.3844e-20
ENSMUSG00000004296	226	133	115	79	84	35	112	2	1	6	0	1	0	1.66667	Il12b	protein_coding	-5.92743	5.92743	2.03197	2.85943e-23	8.78322e-22
ENSMUSG00000081251	13	9	12	2	13	5	9	5	2	2	1	3	0	2.16667	Gm12164	processed_pseudogene	-1.86575	1.86575	-0.913174	0.00159039	0.00618925
ENSMUSG00000033987	38	31	26	28	34	19	29.3333	8	11	14	4	11	4	8.66667	Dnah17	processed_transcript,retained_intron,protein_coding	-1.57226	1.57226	0.557664	2.4916e-06	1.64123e-05
ENSMUSG00000076433	24	15	8	13	16	8	14	2	2	3	0	2	1	1.66667	Cep295nl	protein_coding	-2.80957	2.80957	-0.550946	2.99827e-08	2.62645e-07
ENSMUSG00000033880	1136	766	668	1963	1824	2059	1402.67	56	34	97	123	147	53	85	Lgals3bp	processed_transcript,protein_coding	-3.79773	3.79773	5.59735	4.76655e-40	2.99073e-38
ENSMUSG00000020340	17	5	16	7	1	207	42.1667	0	0	11	3	1	2	2.83333	Cyfip2	protein_coding	-3.76892	3.76892	0.750125	0.00116392	0.00467177
ENSMUSG00000020397	944	600	595	583	713	447	647	238	144	357	158	276	90	210.5	Med7	processed_transcript,protein_coding	-1.47399	1.47399	4.89074	2.6258e-17	5.5311e-16
ENSMUSG00000042331	1485	932	814	1402	1477	1298	1234.67	395	246	574	437	694	211	426.167	Specc1	processed_transcript,retained_intron,protein_coding	-1.34516	1.34516	5.81852	2.34941e-39	1.4471e-37
ENSMUSG00000018500	30	17	21	38	25	53	30.6667	3	0	3	0	0	1	1.16667	Adora2b	protein_coding	-4.40646	4.40646	0.306823	4.35103e-17	9.05978e-16
ENSMUSG00000046879	9038	6608	5662	11314	10392	9684	8783	444	278	694	689	869	475	574.833	Irgm1	processed_transcript,protein_coding	-3.63262	3.63262	8.27667	2.52627e-58	2.6655e-56
ENSMUSG00000058163	91	61	73	476	356	419	246	2	0	2	0	0	3	1.16667	Gm5431	protein_coding	-7.201	7.201	3.0121	1.84603e-21	5.05062e-20
ENSMUSG00000048852	61	73	53	312	233	320	175.333	5	4	7	5	4	3	4.66667	Gm12185	processed_transcript,protein_coding	-4.89827	4.89827	2.59179	1.23203e-20	3.24254e-19
ENSMUSG00000078153	515	332	343	478	498	461	437.833	69	58	105	63	100	34	71.5	Psme2b	protein_coding	-2.43035	2.43035	4.1227	2.56635e-83	4.57451e-81
ENSMUSG00000069893	145	90	61	255	255	265	178.5	28	29	62	30	69	18	39.3333	9930111J21Rik1	protein_coding	-1.96827	1.96827	2.87524	7.70716e-12	1.01082e-10
ENSMUSG00000040328	488	307	304	461	424	455	406.5	5	5	12	4	9	6	6.83333	Olfr56	retained_intron,protein_coding	-5.7014	5.7014	3.80424	8.3195e-173	4.77438e-170
ENSMUSG00000078922	2154	1387	1367	3700	3356	3885	2641.5	5	4	8	7	5	13	7	Tgtp1	protein_coding	-8.16854	8.16854	6.41517	5.62152e-94	1.17052e-91
ENSMUSG00000069892	746	558	401	1498	1138	1155	916	210	177	363	318	479	136	280.5	9930111J21Rik2	protein_coding	-1.48203	1.48203	5.32084	2.00412e-12	2.79023e-11
ENSMUSG00000078921	1138	664	682	2469	2354	2656	1660.5	1	1	0	1	0	3	1	Tgtp2	processed_transcript,protein_coding	-10.2143	10.2143	5.72405	2.77114e-79	4.52792e-77
ENSMUSG00000078920	927	660	601	1865	1640	2104	1299.5	35	22	60	53	93	38	50.1667	Ifi47	protein_coding	-4.4328	4.4328	5.4529	1.75403e-45	1.29374e-43
ENSMUSG00000046311	1015	698	548	798	781	695	755.833	243	209	484	215	461	104	286	Zfp62	processed_transcript,retained_intron,protein_coding	-1.27675	1.27675	5.1503	5.04997e-24	1.60352e-22
ENSMUSG00000010358	2333	1267	1260	1680	1944	1526	1668.33	391	310	751	402	706	230	465	Ifi35	nonsense_mediated_decay,retained_intron,protein_coding	-1.66672	1.66672	6.17574	2.20931e-50	1.89718e-48
ENSMUSG00000086347	13	9	12	18	18	14	14	5	3	6	2	8	0	4	Gm11626	lncRNA	-1.63335	1.63335	-0.396394	1.98263e-06	1.32602e-05
ENSMUSG00000070327	17474	12745	10803	34777	33019	31399	23369.5	4863	3576	8212	7393	9177	4236	6242.83	Rnf213	protein_coding	-1.60198	1.60198	9.95053	1.72254e-11	2.18253e-10
ENSMUSG00000109408	173	87	122	249	320	172	187.167	44	36	97	57	59	18	51.8333	A930037H05Rik	retained_intron,lncRNA	-1.65693	1.65693	3.02123	1.6755e-12	2.348e-11
ENSMUSG00000087675	7	7	3	8	18	10	8.83333	3	3	6	3	2	2	3.16667	Gm11762	lncRNA	-1.2363	1.2363	-0.848618	0.0137759	0.0423265
ENSMUSG00000020363	114	102	93	85	101	83	96.3333	30	20	46	8	16	5	20.8333	Gfpt2	retained_intron,protein_coding	-2.08595	2.08595	2.07776	1.05542e-10	1.23486e-09
ENSMUSG00000017386	126	116	79	100	120	102	107.167	43	34	59	39	85	19	46.5	Traf4	retained_intron,protein_coding	-1.05808	1.05808	2.45135	2.09074e-08	1.87331e-07
ENSMUSG00000019505	19342	11564	10590	11467	13487	10375	12804.2	5939	3933	8206	5071	8815	2293	5709.5	Ubb	protein_coding	-1.01402	1.01402	9.3143	1.07043e-13	1.68356e-12
ENSMUSG00000018507	97	44	63	77	28	527	139.333	13	12	24	30	14	6	16.5	Trpv2	processed_transcript,protein_coding	-2.83742	2.83742	2.44316	5.8966e-06	3.66347e-05
ENSMUSG00000046417	20	8	11	11	10	67	21.1667	1	4	2	3	5	4	3.16667	Lrrc75a	processed_transcript,protein_coding	-2.34427	2.34427	-0.0151453	0.000669648	0.00282065
ENSMUSG00000034947	779	506	497	607	557	740	614.333	60	37	119	75	81	22	65.6667	Tmem106a	processed_transcript,protein_coding	-3.09445	3.09445	4.52866	8.1523e-82	1.38997e-79
ENSMUSG00000015837	50851	32346	30916	34642	38142	30305	36200.3	7016	5394	9932	5141	8260	2339	6347	Sqstm1	retained_intron,protein_coding	-2.34569	2.34569	10.4956	5.08045e-52	4.59761e-50
ENSMUSG00000002057	8	12	6	5	5	1	6.16667	1	3	1	0	1	0	1	Foxn1	protein_coding	-2.3371	2.3371	-1.34945	0.00262984	0.0097353
ENSMUSG00000020826	3457	1848	2362	2193	2282	2169	2385.17	1	8	9	107	95	39	43.1667	Nos2	processed_transcript,protein_coding	-5.50395	5.50395	6.35725	8.63791e-13	1.25924e-11
ENSMUSG00000063564	600	466	316	1251	1286	830	791.5	173	131	283	326	583	149	274.167	Col23a1	protein_coding	-1.30255	1.30255	5.14627	1.66811e-06	1.12623e-05
ENSMUSG00000078771	114	103	81	149	125	254	137.667	37	29	81	72	72	32	53.8333	Evi2a	processed_transcript,protein_coding	-1.1466	1.1466	2.75788	1.39101e-05	8.12943e-05
ENSMUSG00000020709	8	2	1	4	0	6	3.5	0	0	1	0	0	0	0.166667	Adap2	nonsense_mediated_decay,protein_coding	-3.52034	3.52034	-1.91239	0.00134273	0.00531154
ENSMUSG00000108218	43	31	33	45	56	41	41.5	9	6	13	12	11	4	9.16667	Olfr1372-ps1	transcribed_unprocessed_pseudogene,processed_transcript	-1.98821	1.98821	0.920643	6.79592e-14	1.09148e-12
ENSMUSG00000020707	522	297	350	589	625	566	491.5	138	107	227	167	311	86	172.667	Rnf135	processed_transcript,protein_coding	-1.32422	1.32422	4.49987	2.86114e-21	7.71132e-20
ENSMUSG00000020901	170	150	127	159	155	417	196.333	57	36	84	38	65	14	49	Pik3r5	processed_transcript,protein_coding	-1.87122	1.87122	3.0898	5.918e-11	7.08985e-10
ENSMUSG00000018398	3988	3030	2539	4925	5301	4077	3976.67	1333	850	1971	1345	1788	620	1317.83	Septin8	processed_transcript,protein_coding	-1.38628	1.38628	7.48666	2.7201e-39	1.67105e-37
ENSMUSG00000018012	19	16	8	28	20	25	19.3333	3	2	12	3	8	2	5	Rac3	processed_transcript,protein_coding	-1.79195	1.79195	-0.0420454	9.39761e-07	6.62025e-06
ENSMUSG00000039450	282	161	163	198	332	154	215	96	54	111	77	137	29	84	Dcxr	processed_transcript,retained_intron,protein_coding	-1.18889	1.18889	3.36449	6.43511e-11	7.69369e-10
ENSMUSG00000017428	8159	5683	4709	5906	6137	4989	5930.5	2018	1249	3203	1730	2591	720	1918.5	Psmd11	nonsense_mediated_decay,retained_intron,protein_coding	-1.49537	1.49537	8.0644	1.2222e-32	5.96622e-31
ENSMUSG00000048895	20	16	8	17	24	19	17.3333	5	3	8	10	13	6	7.5	Cdk5r1	protein_coding	-1.00324	1.00324	0.00345617	0.0038612	0.0137132
ENSMUSG00000018899	6924	3965	4160	5147	5631	4273	5016.67	238	161	405	214	465	114	266.167	Irf1	nonsense_mediated_decay,processed_transcript,retained_intron,protein_coding	-4.10265	4.10265	7.45766	2.20887e-211	1.92491e-208
ENSMUSG00000091191	167	78	91	112	163	79	115	4	2	15	8	4	1	5.66667	Gm17334	TEC	-4.17344	4.17344	2.07021	2.72308e-37	1.56654e-35
ENSMUSG00000081769	30	18	19	23	21	17	21.3333	0	0	0	1	1	0	0.333333	Gm12216	processed_transcript,protein_coding	-5.42036	5.42036	-0.16544	2.70744e-22	7.82596e-21
ENSMUSG00000109297	80	48	42	69	56	41	56	0	3	3	0	2	2	1.66667	Gm31522	lncRNA	-4.79469	4.79469	1.08731	5.72043e-32	2.72462e-30
ENSMUSG00000084996	7	6	2	1	7	5	4.66667	0	0	0	0	0	0	0	Gm11419	lncRNA	-5.18404	5.18404	-1.73119	6.76416e-07	4.87007e-06
ENSMUSG00000034708	21875	16834	14220	25104	28435	23222	21615	8059	4803	11293	8812	14907	4197	8678.5	Grn	retained_intron,protein_coding	-1.13344	1.13344	10.006	9.04144e-23	2.6997e-21
ENSMUSG00000035385	77467	52597	42567	51543	56654	45580	54401.3	7146	4031	12030	4248	5533	1923	5818.5	Ccl2	retained_intron,protein_coding	-3.10222	3.10222	10.9809	1.29684e-50	1.12596e-48
ENSMUSG00000035373	13687	8255	6688	7618	6424	6046	8119.67	74	57	178	27	59	11	67.6667	Ccl7	protein_coding	-6.86071	6.86071	8.10018	1.05127e-64	1.24925e-62
ENSMUSG00000063652	70	37	32	37	55	33	44	16	15	23	18	19	11	17	Slc22a21	nonsense_mediated_decay,processed_transcript,protein_coding	-1.13281	1.13281	1.18608	5.73421e-05	0.000302105
ENSMUSG00000020676	32	15	22	16	18	10	18.8333	0	0	0	0	0	0	0	Ccl11	protein_coding	-7.19349	7.19349	-0.327933	5.47537e-17	1.12515e-15
ENSMUSG00000035352	179	96	128	97	111	84	115.833	0	0	0	0	0	0	0	Ccl12	processed_transcript,protein_coding	-9.81383	9.81383	2.05101	1.48121e-54	1.41672e-52
ENSMUSG00000009185	116	52	70	123	126	119	101	0	0	0	0	0	0	0	Ccl8	protein_coding	-9.55914	9.55914	1.81993	3.61142e-63	4.20659e-61
ENSMUSG00000020334	228	182	107	370	326	281	249	54	26	57	144	159	61	83.5	Slc22a4	processed_transcript,protein_coding	-1.28599	1.28599	3.51989	0.00016379	0.000787941
ENSMUSG00000018916	193	101	115	76	117	42	107.333	0	0	0	0	0	0	0	Csf2	protein_coding	-9.70261	9.70261	1.94346	7.05376e-37	3.99922e-35
ENSMUSG00000025165	10	3	9	3	6	7	6.33333	0	0	0	0	0	0	0	Sectm1a	processed_transcript,protein_coding	-5.63622	5.63622	-1.47233	1.16215e-08	1.07148e-07
ENSMUSG00000020893	3328	2336	1977	2093	2110	1447	2215.17	958	452	1195	729	1083	315	788.667	Per1	nonsense_mediated_decay,protein_coding	-1.36094	1.36094	6.69764	4.92309e-14	8.01629e-13
ENSMUSG00000023781	28	24	19	23	9	11	19	2	2	6	1	0	0	1.83333	Hes7	protein_coding	-3.20247	3.20247	-0.20047	1.28495e-08	1.17962e-07
ENSMUSG00000020892	73	54	47	94	102	66	72.6667	29	15	29	26	29	16	24	Aloxe3	nonsense_mediated_decay,retained_intron,protein_coding	-1.35636	1.35636	1.80441	8.1884e-09	7.70351e-08
ENSMUSG00000020696	45	21	24	63	47	105	50.8333	8	9	27	20	28	11	17.1667	Rffl	protein_coding	-1.35019	1.35019	1.29966	0.000270979	0.00124504
ENSMUSG00000086327	57	41	48	76	95	61	63	15	5	45	31	20	6	20.3333	Slfn5os	lncRNA	-1.51117	1.51117	1.56918	4.54593e-07	3.35196e-06
ENSMUSG00000054404	5327	4116	3806	10439	10626	10478	7465.33	1793	1305	3351	2520	4472	1354	2465.83	Slfn5	processed_transcript,protein_coding	-1.38261	1.38261	8.36963	2.40502e-10	2.71795e-09
ENSMUSG00000055805	58	23	23	34	7	310	75.8333	4	4	17	14	6	13	9.66667	Fmnl1	processed_transcript,retained_intron,protein_coding	-2.53278	2.53278	1.62595	0.0012198	0.00486865
ENSMUSG00000035208	26	23	11	33	31	95	36.5	6	7	15	7	12	4	8.5	Slfn8	protein_coding	-1.89335	1.89335	0.750859	3.18594e-05	0.000174736
ENSMUSG00000082419	15	4	3	8	4	14	8	2	2	3	2	3	1	2.16667	Gm11425	processed_pseudogene	-1.63184	1.63184	-1.02637	0.00418854	0.0147049
ENSMUSG00000072621	69	60	40	99	95	222	97.5	9	11	24	13	13	8	13	Slfn10-ps	transcribed_unprocessed_pseudogene,processed_transcript	-2.65604	2.65604	1.96109	5.26971e-12	7.03694e-11
ENSMUSG00000072620	19017	9500	11178	13319	13315	9979	12718	1510	1317	2546	840	1413	463	1348.17	Slfn2	protein_coding	-3.06248	3.06248	8.88089	2.10342e-43	1.45136e-41
ENSMUSG00000111713	81	82	54	194	163	172	124.333	2	0	7	1	4	3	2.83333	Gm20234	lncRNA	-5.21691	5.21691	2.12882	9.17881e-35	4.88616e-33
ENSMUSG00000078763	497	274	338	790	618	868	564.167	0	1	0	0	0	0	0.166667	Slfn1	protein_coding	-10.7525	10.7525	4.2136	1.38839e-106	3.47527e-104
ENSMUSG00000000204	1215	653	727	1631	1420	2730	1396	5	9	15	12	10	8	9.83333	Slfn4	protein_coding	-6.85945	6.85945	5.51411	7.70825e-77	1.20912e-74
ENSMUSG00000020332	3	3	1	4	5	2	3	0	0	0	0	0	0	0	Meikin	retained_intron,protein_coding	-4.56845	4.56845	-2.04147	3.05474e-05	0.000167815
ENSMUSG00000083161	11	10	13	11	2	100	24.5	3	0	3	2	0	1	1.5	Gm11427	transcribed_unprocessed_pseudogene,processed_transcript	-3.72308	3.72308	0.0643581	7.36135e-05	0.000380503
ENSMUSG00000018774	5401	4120	3311	6032	5503	5406	4962.17	833	632	1285	876	1337	397	893.333	Cd68	processed_transcript,protein_coding	-2.28773	2.28773	7.61964	2.00483e-130	7.14723e-128
ENSMUSG00000069792	120	48	56	75	105	206	101.667	0	0	0	0	0	0	0	Wfdc17	protein_coding	-9.56314	9.56314	1.82776	2.42686e-37	1.39955e-35
ENSMUSG00000020400	13986	7653	7589	10672	10529	7104	9588.83	611	454	939	449	789	199	573.5	Tnip1	processed_transcript,retained_intron,protein_coding	-3.90597	3.90597	8.39706	1.80304e-129	6.23879e-127
ENSMUSG00000000805	4	5	2	4	0	12	4.5	0	0	0	0	0	0	0	Car4	nonsense_mediated_decay,processed_transcript,retained_intron,protein_coding	-5.15945	5.15945	-1.75505	6.09364e-05	0.000319592
ENSMUSG00000018479	3	4	3	2	6	0	3	0	0	0	0	1	0	0.166667	1700125H20Rik	protein_coding	-3.33051	3.33051	-2.0046	0.000826486	0.00341916
ENSMUSG00000018566	20	13	13	29	21	5	16.8333	0	0	0	2	1	0	0.5	Slc2a4	nonsense_mediated_decay,retained_intron,protein_coding	-4.60474	4.60474	-0.438401	1.74362e-12	2.43765e-11
ENSMUSG00000082292	238	131	203	575	606	793	424.333	1	0	1	0	2	1	0.833333	Gm12250	processed_pseudogene	-8.58579	8.58579	3.7912	5.1464e-48	4.14075e-46
ENSMUSG00000034614	10	6	4	26	20	28	15.6667	4	1	4	4	3	3	3.16667	Pik3ip1	processed_transcript,retained_intron,protein_coding	-1.98608	1.98608	-0.344392	0.00029031	0.00132609
ENSMUSG00000078853	5072	3272	3199	5768	5488	5502	4716.83	76	64	121	98	136	61	92.6667	Igtp	protein_coding	-5.43836	5.43836	7.30319	1.40801e-284	2.54839e-281
ENSMUSG00000069874	1594	1459	1238	5261	4676	5525	3292.17	150	105	294	252	391	145	222.833	Irgm2	protein_coding	-3.61919	3.61919	6.81814	2.42218e-24	7.83928e-23
ENSMUSG00000040528	36	13	17	28	7	155	42.6667	3	0	8	4	1	3	3.16667	Milr1	nonsense_mediated_decay,protein_coding	-3.47634	3.47634	0.776227	1.13688e-05	6.74304e-05
ENSMUSG00000020435	31	22	16	106	114	140	71.5	4	2	0	1	3	2	2	Osbp2	processed_transcript,protein_coding	-4.70346	4.70346	1.36664	2.69677e-12	3.68481e-11
ENSMUSG00000061666	1593	1421	1041	1721	1963	1536	1545.83	556	307	930	542	773	207	552.5	Gdpd1	protein_coding	-1.349	1.349	6.15173	6.028e-38	3.55471e-36
ENSMUSG00000058755	22	10	7	18	4	131	32	0	0	1	1	0	0	0.333333	Osm	processed_transcript,protein_coding	-5.98416	5.98416	0.319073	4.1483e-08	3.56094e-07
ENSMUSG00000034394	5	10	9	13	5	68	18.3333	0	0	0	1	0	0	0.166667	Lif	processed_transcript,protein_coding	-5.84115	5.84115	-0.351488	4.71514e-08	4.01865e-07
ENSMUSG00000060216	135	111	98	168	148	218	146.333	35	23	60	33	61	11	37.1667	Arrb2	nonsense_mediated_decay,retained_intron,protein_coding	-1.84452	1.84452	2.66994	3.66947e-20	9.467e-19
ENSMUSG00000018920	537	329	315	435	478	401	415.833	9	8	15	7	10	0	8.16667	Cxcl16	nonsense_mediated_decay,retained_intron,protein_coding	-5.49345	5.49345	3.83658	4.71812e-177	2.84648e-174
ENSMUSG00000020599	2	4	3	16	13	9	7.83333	0	0	2	3	2	0	1.16667	Rgs9	processed_transcript,protein_coding	-2.471	2.471	-1.15823	0.000202171	0.000953093
ENSMUSG00000040829	40	18	25	35	30	26	29	1	0	2	0	0	0	0.5	Zmynd15	retained_intron,protein_coding	-5.40267	5.40267	0.208595	1.05669e-27	4.06923e-26
ENSMUSG00000020611	5519	4016	3380	5287	5626	4121	4658.17	1522	877	2205	1459	2074	653	1465	Gna13	protein_coding	-1.49575	1.49575	7.70097	1.85271e-54	1.75776e-52
ENSMUSG00000041920	164	131	106	198	199	259	176.167	35	12	51	44	50	32	37.3333	Slc16a6	processed_transcript,protein_coding	-1.98907	1.98907	2.89893	3.67045e-15	6.55748e-14
ENSMUSG00000000275	6644	4910	4268	6562	7394	7252	6171.67	2337	1456	3783	2583	3772	1222	2525.5	Trim25	protein_coding	-1.10993	1.10993	8.21391	6.34721e-30	2.75034e-28
ENSMUSG00000048616	16	9	6	6	8	8	8.83333	0	0	0	1	1	0	0.333333	Nog	protein_coding	-4.1561	4.1561	-1.12796	5.49322e-10	5.93434e-09
ENSMUSG00000020541	28	13	20	19	8	191	46.5	5	2	10	4	6	3	5	Tom1l1	processed_transcript,retained_intron,protein_coding	-3.01682	3.01682	0.933219	3.72209e-05	0.00020207
ENSMUSG00000034714	64	22	30	49	36	277	79.6667	13	6	45	28	56	16	27.3333	Ttyh2	processed_transcript,protein_coding	-1.40848	1.40848	1.90525	0.0118243	0.0370509
ENSMUSG00000063193	36	15	21	31	10	208	53.5	3	3	39	16	11	12	14	Cd300lb	processed_transcript,protein_coding	-1.73067	1.73067	1.29358	0.0159357	0.0479602
ENSMUSG00000057135	5	2	3	14	1	81	17.6667	0	0	1	0	0	0	0.166667	Scimp	protein_coding	-5.84097	5.84097	-0.409699	2.09112e-05	0.000118445
ENSMUSG00000034641	51	17	22	38	12	471	101.833	4	2	18	10	5	5	7.33333	Cd300ld	protein_coding	-3.56461	3.56461	1.93073	2.68891e-05	0.000148934
ENSMUSG00000048498	6	0	3	1	0	12	3.66667	0	0	1	0	0	0	0.166667	Cd300e	protein_coding	-3.65048	3.65048	-1.87836	0.0103192	0.0328775
ENSMUSG00000047798	33	15	25	31	13	214	55.1667	1	0	0	4	0	1	1	Cd300lf	processed_transcript,protein_coding	-5.2856	5.2856	1.04782	4.40425e-08	3.76554e-07
ENSMUSG00000057219	1108	738	615	1145	1137	774	919.5	280	193	358	236	348	101	252.667	Armc7	processed_transcript,protein_coding	-1.66458	1.66458	5.31366	1.99009e-44	1.41894e-42
ENSMUSG00000020437	34	15	27	23	8	128	39.1667	4	2	8	7	11	3	5.83333	Myo1g	nonsense_mediated_decay,retained_intron,protein_coding	-2.59449	2.59449	0.762722	2.2008e-05	0.000124047
ENSMUSG00000085156	360	207	188	155	247	159	219.333	75	44	111	74	130	42	79.3333	Snhg15	lncRNA	-1.30603	1.30603	3.38722	7.12012e-10	7.59425e-09
ENSMUSG00000020807	13	10	9	7	13	10	10.3333	4	3	1	6	5	1	3.33333	4933427D14Rik	nonsense_mediated_decay,processed_transcript,protein_coding	-1.41594	1.41594	-0.691906	0.00128906	0.00511644
ENSMUSG00000040483	13382	10351	9263	15870	14561	13096	12753.8	1314	987	2423	2147	3585	1030	1914.33	Xaf1	nonsense_mediated_decay,retained_intron,protein_coding	-2.56381	2.56381	8.94062	1.21411e-59	1.32254e-57
ENSMUSG00000020422	6713	5190	4174	4768	5786	4320	5158.5	1410	790	1947	1491	2183	790	1435.17	Tns3	processed_transcript,protein_coding	-1.66298	1.66298	7.82671	1.17054e-31	5.47548e-30
ENSMUSG00000004668	0	1	2	1	5	4	2.16667	0	0	0	0	0	0	0	Abca13	processed_transcript,protein_coding	-4.12164	4.12164	-2.22205	0.00211404	0.00799569
ENSMUSG00000018654	8	7	2	10	0	103	21.6667	3	1	3	3	3	3	2.66667	Ikzf1	protein_coding	-2.61912	2.61912	-0.0240921	0.00926783	0.0299249
ENSMUSG00000005950	6	8	4	1	3	8	5	1	0	0	1	2	1	0.833333	P2rx5	protein_coding	-2.29035	2.29035	-1.53823	0.00341421	0.0123191
ENSMUSG00000024414	1040	628	483	691	672	599	685.5	240	191	444	280	442	150	291.167	Mrpl27	processed_transcript,protein_coding	-1.05446	1.05446	5.07658	1.95494e-14	3.29732e-13
ENSMUSG00000020122	1469	1109	859	625	745	502	884.833	188	96	206	54	71	24	106.5	Egfr	processed_transcript,protein_coding	-2.93561	2.93561	5.10723	4.75035e-14	7.74574e-13
ENSMUSG00000020120	636	319	350	585	249	3562	950.167	71	30	159	106	99	53	86.3333	Plek	protein_coding	-3.24804	3.24804	5.10363	2.04842e-08	1.84029e-07
ENSMUSG00000049659	1289	909	802	1440	1693	1528	1276.83	464	285	664	371	541	170	415.833	Aftph	nonsense_mediated_decay,retained_intron,protein_coding	-1.42704	1.42704	5.83824	2.74038e-33	1.36607e-31
ENSMUSG00000046719	2573	1673	1537	1544	2140	1070	1756.17	366	168	428	228	340	114	274	Nxph3	protein_coding	-2.5202	2.5202	6.10934	2.12765e-37	1.23304e-35
ENSMUSG00000086191	15	5	10	13	13	11	11.1667	9	2	5	2	9	1	4.66667	Zfp652os	lncRNA	-1.08276	1.08276	-0.543448	0.00719448	0.023869
ENSMUSG00000038615	27092	19542	16627	19994	21536	15850	20106.8	8252	5386	12939	6237	11232	2977	7837.17	Nfe2l1	processed_transcript,protein_coding	-1.23146	1.23146	9.90263	3.47134e-20	8.96566e-19
ENSMUSG00000018925	290	212	169	230	226	186	218.833	2	0	3	0	0	0	0.833333	Heatr9	protein_coding	-7.70412	7.70412	2.92315	4.30339e-111	1.23481e-108
ENSMUSG00000035042	35117	33604	25617	61097	54266	54090	43965.2	110	59	150	59	77	34	81.5	Ccl5	retained_intron,protein_coding	-8.87011	8.87011	10.4866	1.39014e-243	1.92404e-240
ENSMUSG00000019122	531	220	341	684	157	2657	765	24	19	62	37	40	20	33.6667	Ccl9	processed_transcript,protein_coding	-4.28256	4.28256	4.72501	3.14328e-13	4.73788e-12
ENSMUSG00000051832	1	0	0	3	1	12	2.83333	0	0	0	0	0	0	0	E230016K23Rik	lncRNA	-4.43081	4.43081	-2.07709	0.00902527	0.0292259
ENSMUSG00000018927	22	7	7	81	12	237	61	0	0	0	0	1	0	0.166667	Ccl6	retained_intron,protein_coding	-7.57994	7.57994	1.12999	1.2041e-09	1.25138e-08
ENSMUSG00000000982	548	294	401	578	144	4808	1128.83	6	9	47	40	14	26	23.6667	Ccl3	protein_coding	-5.20021	5.20021	5.24995	9.82424e-10	1.0324e-08
ENSMUSG00000018930	136	85	94	239	76	1805	405.833	7	3	16	20	7	15	11.3333	Ccl4	protein_coding	-4.69527	4.69527	3.79766	4.43299e-08	3.78873e-07
ENSMUSG00000021322	3	2	6	5	1	55	12	0	0	0	1	0	0	0.166667	Aoah	processed_transcript,protein_coding	-5.21084	5.21084	-0.829547	6.08509e-05	0.000319304
ENSMUSG00000041773	6220	4426	4037	4343	5122	3946	4682.33	2112	1215	3009	1309	1786	648	1679.83	Enc1	protein_coding	-1.32587	1.32587	7.77627	8.71627e-16	1.63154e-14
ENSMUSG00000069117	28	4	13	9	2	33	14.8333	7	1	6	4	5	1	4	Rps18-ps6	protein_coding	-1.72599	1.72599	-0.33625	0.0071341	0.0237021
ENSMUSG00000074824	5	7	1	4	8	3	4.66667	1	0	2	0	2	1	1	Rslcan18	retained_intron,protein_coding	-1.94453	1.94453	-1.57658	0.00261209	0.0096711
ENSMUSG00000058900	79	60	52	116	149	121	96.1667	33	22	54	43	56	12	36.6667	Rsl1	nonsense_mediated_decay,protein_coding	-1.21167	1.21167	2.21158	8.01624e-08	6.61804e-07
ENSMUSG00000058022	4	4	2	9	5	5	4.83333	0	0	0	0	0	0	0	Adtrp	nonsense_mediated_decay,processed_transcript,protein_coding	-5.22961	5.22961	-1.70614	7.63481e-08	6.32088e-07
ENSMUSG00000021367	934	714	507	271	330	261	502.833	115	59	148	51	71	18	77	Edn1	protein_coding	-2.6378	2.6378	4.35187	1.03268e-11	1.33799e-10
ENSMUSG00000069305	4	2	6	1	1	1	2.5	1	0	1	0	0	0	0.333333	H4c18	protein_coding	-2.47386	2.47386	-2.06636	0.0129857	0.0401973
ENSMUSG00000069206	120	73	79	127	118	112	104.833	43	20	63	43	46	14	38.1667	Zfp874a	nonsense_mediated_decay,processed_transcript,retained_intron,protein_coding	-1.29019	1.29019	2.33228	1.33145e-12	1.9021e-11
ENSMUSG00000006720	41	30	21	30	30	30	30.3333	6	8	6	10	6	2	6.33333	Zfp184	nonsense_mediated_decay,retained_intron,protein_coding	-2.03099	2.03099	0.508984	1.79062e-09	1.8223e-08
ENSMUSG00000059839	182	153	115	185	192	158	164.167	33	25	69	17	53	15	35.3333	Zfp874b	processed_transcript,protein_coding	-2.07906	2.07906	2.79217	3.35904e-28	1.32832e-26
ENSMUSG00000006179	51	52	21	54	47	22	41.1667	9	7	14	5	3	3	6.83333	Prss16	processed_transcript,retained_intron,protein_coding	-2.36487	2.36487	0.851985	3.16262e-09	3.12923e-08
ENSMUSG00000060639	99	63	47	71	77	63	70	19	14	30	17	35	16	21.8333	H4c9	protein_coding	-1.4824	1.4824	1.73296	9.7227e-11	1.14041e-09
ENSMUSG00000114923	5	9	2	7	2	3	4.66667	1	1	2	1	1	0	1	Gm49345	protein_coding	-1.9701	1.9701	-1.56869	0.00362961	0.0130006
ENSMUSG00000054728	9	7	6	2	12	20	9.33333	1	0	1	0	0	1	0.5	Phactr1	nonsense_mediated_decay,processed_transcript,retained_intron,protein_coding	-3.7426	3.7426	-1.05369	1.94833e-06	1.30456e-05
ENSMUSG00000113440	10	20	7	24	29	26	19.3333	12	7	10	5	6	4	7.33333	Gm46404	lncRNA	-1.13533	1.13533	0.100033	0.00846934	0.0275983
ENSMUSG00000021536	5	5	0	2	0	23	5.83333	1	0	0	0	1	0	0.333333	Adcy2	protein_coding	-3.58252	3.58252	-1.50098	0.00688845	0.0229996
ENSMUSG00000015396	16	3	8	8	1	122	26.3333	1	0	4	3	5	2	2.5	Cd83	retained_intron,protein_coding	-3.17536	3.17536	0.17718	0.00123129	0.00491036
ENSMUSG00000061482	8	4	4	1	3	1	3.5	1	2	0	0	0	0	0.5	H4c4	protein_coding	-2.33097	2.33097	-1.83739	0.0145605	0.0444056
ENSMUSG00000069270	18	5	11	31	23	22	18.3333	6	4	12	7	17	1	7.83333	H2ac6	protein_coding	-1.086	1.086	0.0375	0.00319634	0.0116006
ENSMUSG00000018102	201	81	107	170	160	159	146.333	50	30	66	64	60	18	48	H2bc4	protein_coding	-1.4053	1.4053	2.75814	8.38804e-13	1.22433e-11
ENSMUSG00000036181	851	473	417	649	676	612	613	287	171	365	217	246	92	229.667	H1f2	protein_coding	-1.20867	1.20867	4.85568	4.91616e-17	1.01914e-15
ENSMUSG00000097027	12	5	4	14	13	20	11.3333	6	2	2	6	7	2	4.16667	Gm26559	lncRNA	-1.1878	1.1878	-0.564841	0.0148977	0.0452295
ENSMUSG00000057531	640	333	326	401	516	390	434.333	201	156	271	144	274	68	185.667	Dtnbp1	nonsense_mediated_decay,processed_transcript,retained_intron,protein_coding	-1.04517	1.04517	4.41667	1.38108e-12	1.96585e-11
ENSMUSG00000001504	12	3	7	2	0	38	10.3333	0	0	1	1	0	2	0.666667	Irx2	processed_transcript,retained_intron,protein_coding	-3.34383	3.34383	-0.931162	0.00755347	0.02493
ENSMUSG00000078945	73	55	55	123	115	195	102.667	23	18	44	42	89	36	42	Naip2	protein_coding	-1.03167	1.03167	2.35735	0.0033105	0.0119763
ENSMUSG00000071203	5	5	2	13	7	48	13.3333	1	2	2	2	4	0	1.83333	Naip5	protein_coding	-2.61812	2.61812	-0.596396	0.000774103	0.00321914
ENSMUSG00000021565	18	20	19	42	44	52	32.5	3	3	9	0	5	1	3.5	Slc6a19	nonsense_mediated_decay,processed_transcript,retained_intron,protein_coding	-3.03702	3.03702	0.454144	9.01835e-12	1.17428e-10
ENSMUSG00000104214	11	0	6	7	5	3	5.33333	2	2	1	1	1	0	1.16667	Gm36638	TEC	-1.86613	1.86613	-1.45391	0.0131154	0.0405456
ENSMUSG00000021624	83	40	70	106	63	406	128	23	17	55	43	27	10	29.1667	Cd180	protein_coding	-1.95995	1.95995	2.45349	4.9824e-05	0.000264749
ENSMUSG00000021567	72	45	34	81	87	49	61.3333	9	6	13	7	9	3	7.83333	Nkd2	retained_intron,protein_coding	-2.7551	2.7551	1.31478	5.38241e-22	1.52581e-20
ENSMUSG00000021569	64	53	39	68	77	97	66.3333	17	10	23	19	34	12	19.1667	Trip13	nonsense_mediated_decay,protein_coding	-1.59967	1.59967	1.62559	1.35029e-10	1.56507e-09
ENSMUSG00000037989	3	1	0	5	1	9	3.16667	0	0	0	0	0	0	0	Wnk2	nonsense_mediated_decay,protein_coding	-4.59641	4.59641	-2.00913	0.0011172	0.00450423
ENSMUSG00000037966	4064	2307	2463	2397	2850	2162	2707.17	1093	713	1330	754	1109	294	882.167	Ninj1	nonsense_mediated_decay,processed_transcript,protein_coding	-1.45803	1.45803	6.94715	1.62409e-17	3.47394e-16
ENSMUSG00000062382	764	323	673	379	517	333	498.167	209	263	301	87	172	42	179	Ftl1-ps1	protein_coding	-1.29437	1.29437	4.58903	0.000309867	0.00140587
ENSMUSG00000021583	1313	849	830	1473	1501	1521	1247.83	345	238	649	364	573	167	389.333	Erap1	retained_intron,protein_coding	-1.51589	1.51589	5.78472	4.0219e-45	2.92976e-43
ENSMUSG00000037816	548	378	319	496	470	444	442.5	112	77	187	125	189	66	126	Fbxw17	nonsense_mediated_decay,processed_transcript,retained_intron,protein_coding	-1.63707	1.63707	4.28995	2.64604e-45	1.93952e-43
ENSMUSG00000021356	2	1	1	8	0	4	2.66667	0	0	1	0	1	0	0.333333	Irf4	protein_coding	-2.51577	2.51577	-2.04448	0.00846183	0.0275836
ENSMUSG00000021451	134	53	62	76	30	518	145.5	1	4	19	10	6	8	8	Sema4d	processed_transcript,retained_intron,protein_coding	-3.89333	3.89333	2.41311	5.53978e-08	4.66854e-07
ENSMUSG00000079049	43	27	24	38	36	42	35	6	2	11	2	4	3	4.66667	Serpinb1c	nonsense_mediated_decay,protein_coding	-2.71475	2.71475	0.591277	9.62332e-17	1.9486e-15
ENSMUSG00000074973	14	7	6	2	5	7	6.83333	0	0	2	0	2	2	1	Gm11382	unprocessed_pseudogene	-2.48722	2.48722	-1.27726	0.000366523	0.00163673
ENSMUSG00000021457	57	18	23	54	7	355	85.6667	3	3	12	1	8	2	4.83333	Syk	retained_intron,protein_coding	-4.01606	4.01606	1.67008	1.1278e-06	7.84622e-06
ENSMUSG00000051029	29	22	25	24	24	22	24.3333	0	0	1	0	0	0	0.166667	Serpinb1b	protein_coding	-6.29168	6.29168	-0.00810673	7.05029e-26	2.49079e-24
ENSMUSG00000056749	446	248	252	326	330	310	318.667	38	18	38	61	58	15	38	Nfil3	protein_coding	-2.8829	2.8829	3.60979	1.70843e-44	1.22554e-42
ENSMUSG00000001542	2239	1511	1442	1659	1657	1571	1679.83	258	138	332	199	275	110	218.667	Ell2	nonsense_mediated_decay,retained_intron,protein_coding	-2.76163	2.76163	6.0159	3.03995e-88	6.01067e-86
ENSMUSG00000021591	7671	4535	4800	4200	5263	3328	4966.17	830	549	1147	689	1003	273	748.5	Glrx	retained_intron,protein_coding	-2.58831	2.58831	7.60483	1.82588e-44	1.30581e-42
ENSMUSG00000058672	2966	1761	1735	2294	2439	1640	2139.17	910	589	1085	1051	1254	457	891	Tubb2a	protein_coding	-1.04128	1.04128	6.71759	7.88619e-14	1.25885e-12
ENSMUSG00000045136	2290	1148	1244	1320	1614	971	1431.17	417	207	426	601	669	269	431.5	Tubb2b	processed_transcript,protein_coding	-1.48868	1.48868	6.01044	3.53857e-11	4.35682e-10
ENSMUSG00000109228	2	5	1	5	5	8	4.33333	1	0	1	0	1	0	0.5	Fam81b	processed_transcript,protein_coding	-2.70279	2.70279	-1.70609	0.000257326	0.00118951
ENSMUSG00000021596	111	74	53	370	345	320	212.167	9	5	21	21	49	13	19.6667	Mctp1	retained_intron,protein_coding	-3.20282	3.20282	2.92929	2.10476e-11	2.64405e-10
ENSMUSG00000033781	15	9	9	25	36	34	21.3333	0	0	4	7	6	3	3.33333	Asb13	processed_transcript,retained_intron,protein_coding	-2.41209	2.41209	-0.0252442	6.78754e-06	4.16438e-05
ENSMUSG00000021423	19	13	13	10	5	91	25.1667	1	1	15	6	0	1	4	Ly86	retained_intron,protein_coding	-2.59008	2.59008	0.196881	0.00181805	0.00698057
ENSMUSG00000025877	118	48	76	87	22	1091	240.333	12	8	42	32	10	21	20.8333	Hk3	nonsense_mediated_decay,processed_transcript,protein_coding	-3.16389	3.16389	3.16017	0.000103185	0.00051689
ENSMUSG00000049985	6	0	3	3	1	31	7.33333	0	0	1	0	1	0	0.333333	Ankrd55	processed_transcript,protein_coding	-3.97865	3.97865	-1.30809	0.00055183	0.00236935
ENSMUSG00000042417	15	6	14	14	20	17	14.3333	0	0	0	0	0	0	0	Ccno	retained_intron,protein_coding	-6.77351	6.77351	-0.654036	6.91896e-17	1.41071e-15
ENSMUSG00000042364	588	375	354	542	616	459	489	234	151	351	175	332	75	219.667	Snx18	processed_transcript,protein_coding	-1.00409	1.00409	4.59556	2.94845e-19	7.22647e-18
ENSMUSG00000021614	22	21	18	13	6	18	16.3333	0	0	0	0	0	0	0	Vcan	retained_intron,protein_coding	-7.02962	7.02962	-0.481379	8.59414e-14	1.36629e-12
ENSMUSG00000015536	685	534	468	456	538	444	520.833	220	159	393	199	324	92	231.167	Mocs2	nonsense_mediated_decay,retained_intron,protein_coding	-1.04945	1.04945	4.71124	7.63432e-13	1.11639e-11
ENSMUSG00000015533	489	419	281	1375	1367	1108	839.833	211	133	351	202	386	86	228.167	Itga2	protein_coding	-1.68842	1.68842	5.12263	1.26418e-09	1.31266e-08
ENSMUSG00000014850	183	125	121	299	241	277	207.667	38	32	53	44	66	22	42.5	Msh3	nonsense_mediated_decay,processed_transcript,retained_intron,protein_coding	-2.06169	2.06169	3.10247	1.07775e-22	3.19779e-21
ENSMUSG00000021725	216	141	144	258	303	279	223.5	25	20	71	43	60	13	38.6667	Parp8	nonsense_mediated_decay,retained_intron,protein_coding	-2.38866	2.38866	3.14974	6.69379e-35	3.58766e-33
ENSMUSG00000050002	362	216	185	291	332	256	273.667	67	51	78	66	113	28	67.1667	Idnk	nonsense_mediated_decay,protein_coding	-1.83451	1.83451	3.54926	8.0924e-35	4.32741e-33
ENSMUSG00000045312	478	343	268	451	467	844	475.167	109	72	160	24	127	25	86.1667	Lhfpl2	processed_transcript,retained_intron,protein_coding	-2.33274	2.33274	4.23894	2.39868e-14	4.00557e-13
ENSMUSG00000095609	3	1	1	0	1	13	3.16667	0	0	0	0	0	0	0	Gm21188	retained_intron,protein_coding	-4.62778	4.62778	-2.00558	0.0033186	0.0120016
ENSMUSG00000057554	5116	3398	3340	3958	4681	3752	4040.83	990	686	1599	990	1455	393	1018.83	Lgals8	processed_transcript,retained_intron,protein_coding	-1.84073	1.84073	7.42369	4.19065e-75	6.24062e-73
ENSMUSG00000078141	81	42	45	24	38	16	41	14	10	27	8	10	4	12.1667	Gm2399	unprocessed_pseudogene	-1.62618	1.62618	0.998368	0.000119719	0.000591655
ENSMUSG00000113117	3	1	5	2	6	2	3.16667	0	0	0	0	0	0	0	Gm2544	unprocessed_pseudogene	-4.6519	4.6519	-2.00339	3.20577e-05	0.000175701
ENSMUSG00000079092	8	10	24	5	6	2	9.16667	0	0	1	0	0	0	0.166667	Prl2c2	retained_intron,protein_coding	-5.08762	5.08762	-1.07788	1.25176e-06	8.62112e-06
ENSMUSG00000055360	13	5	9	8	10	5	8.33333	0	0	0	0	0	0	0	Prl2c5	retained_intron,protein_coding	-6.00573	6.00573	-1.22178	2.84573e-12	3.88157e-11
ENSMUSG00000005397	82575	68795	57402	53563	64754	43821	61818.3	17896	11976	28276	11316	18198	5185	15474.5	Nid1	retained_intron,protein_coding	-1.88886	1.88886	11.3773	4.9181e-21	1.312e-19
ENSMUSG00000113380	251	109	167	96	147	48	136.333	44	25	68	19	22	7	30.8333	Gm48682	lncRNA	-2.03883	2.03883	2.56847	4.06553e-07	3.0195e-06
ENSMUSG00000021684	17	6	8	5	6	86	21.3333	2	1	2	4	3	1	2.16667	Pde8b	processed_transcript,retained_intron,protein_coding	-3.00974	3.00974	-0.0700075	0.000186871	0.000888259
ENSMUSG00000021676	44	24	39	106	127	100	73.3333	0	0	0	0	0	0	0	Iqgap2	processed_transcript,retained_intron,protein_coding	-9.0645	9.0645	1.36821	1.82006e-29	7.68837e-28
ENSMUSG00000015672	699	316	329	330	371	294	389.833	187	117	305	151	234	58	175.333	Mrpl32	nonsense_mediated_decay,retained_intron,protein_coding	-1.02242	1.02242	4.28055	1.19583e-07	9.66564e-07
ENSMUSG00000113309	0	0	0	4	5	7	2.66667	0	0	0	0	0	0	0	Gm48408	TEC	-4.31532	4.31532	-2.11537	0.0122234	0.038154
ENSMUSG00000113960	7	9	5	18	16	19	12.3333	0	0	0	0	0	0	0	4933412O06Rik	lncRNA	-6.54299	6.54299	-0.824494	1.03425e-12	1.49569e-11
ENSMUSG00000113701	26	27	28	118	133	113	74.1667	0	0	0	1	1	0	0.333333	B230303A05Rik	transcribed_processed_pseudogene,processed_transcript	-7.14051	7.14051	1.38319	3.06538e-21	8.25232e-20
ENSMUSG00000041324	5234	3040	2828	3506	4202	2396	3534.33	579	305	760	256	430	118	408	Inhba	protein_coding	-2.97433	2.97433	7.04233	3.42969e-38	2.03781e-36
ENSMUSG00000075053	37	18	40	20	25	26	27.6667	11	18	15	9	13	5	11.8333	Vdac3-ps1	unprocessed_pseudogene	-1.00875	1.00875	0.633685	0.00989609	0.0316624
ENSMUSG00000114535	2	2	6	2	3	4	3.16667	2	0	0	0	0	1	0.5	Gm47246	TEC	-2.24704	2.24704	-1.89512	0.0128862	0.0399474
ENSMUSG00000021458	323	199	209	378	521	386	336	114	78	190	130	235	69	136	Aopep	nonsense_mediated_decay,processed_transcript,retained_intron,protein_coding	-1.10973	1.10973	4.00715	1.53322e-11	1.95318e-10
ENSMUSG00000113853	3	4	4	2	5	6	4	2	0	2	0	3	0	1.16667	Gm47583	TEC	-1.54244	1.54244	-1.65208	0.00545024	0.0186312
ENSMUSG00000113222	2	5	3	2	5	6	3.83333	1	0	1	0	1	0	0.5	Gm48557	processed_pseudogene	-2.53808	2.53808	-1.78566	0.000153351	0.000741206
ENSMUSG00000021242	18887	11986	12180	19044	18471	15427	15999.2	3697	2428	5400	3282	5352	1365	3587.33	Npc2	retained_intron,protein_coding	-1.99846	1.99846	9.36101	7.65737e-99	1.66824e-96
ENSMUSG00000002020	191	151	135	174	228	162	173.5	8	5	11	6	6	2	6.33333	Ltbp2	retained_intron,protein_coding	-4.58798	4.58798	2.6418	1.79712e-82	3.15556e-80
ENSMUSG00000092130	12	22	11	24	20	12	16.8333	0	1	2	0	1	1	0.833333	D030025P21Rik	lncRNA	-4.00744	4.00744	-0.403912	2.15682e-12	2.98692e-11
ENSMUSG00000092006	5	10	8	8	12	6	8.16667	5	3	3	1	3	1	2.66667	Gm17139	lncRNA	-1.40941	1.40941	-0.943096	0.00357139	0.0128253
ENSMUSG00000042350	1685	1374	1170	2561	2388	2230	1901.33	719	456	1207	798	1163	320	777.167	Arel1	nonsense_mediated_decay,processed_transcript,protein_coding	-1.12282	1.12282	6.49926	4.05837e-20	1.0436e-18
ENSMUSG00000079645	11	6	4	17	5	6	8.16667	3	3	2	1	3	0	2	Gm17193	lncRNA	-1.7773	1.7773	-1.0244	0.000744269	0.00310495
ENSMUSG00000056458	26	17	17	40	27	39	27.6667	17	4	11	5	11	5	8.83333	Mok	retained_intron,protein_coding	-1.4256	1.4256	0.490339	7.06776e-05	0.000366698
ENSMUSG00000021022	553	317	300	452	452	364	406.333	201	132	267	136	222	76	172.333	Ppp2r3c	processed_transcript,retained_intron,protein_coding	-1.04189	1.04189	4.32527	1.30743e-14	2.2438e-13
ENSMUSG00000021024	12250	7332	8002	8503	9507	6117	8618.5	1858	1100	2650	1760	2439	822	1771.5	Psma6	nonsense_mediated_decay,processed_transcript,protein_coding	-2.11545	2.11545	8.46859	2.41737e-46	1.82888e-44
ENSMUSG00000021025	18311	9760	8641	10590	12227	7471	11166.7	1361	839	1849	1040	1264	417	1128.33	Nfkbia	retained_intron,protein_coding	-3.12696	3.12696	8.68176	8.62983e-60	9.44425e-58
ENSMUSG00000112348	2	8	1	8	6	0	4.16667	0	0	1	1	2	0	0.666667	Gm36634	lncRNA	-2.37873	2.37873	-1.70588	0.00552478	0.0188532
ENSMUSG00000021250	1904	1146	1152	734	1060	1280	1212.67	787	440	1035	312	337	131	507	Fos	processed_transcript,protein_coding	-1.12811	1.12811	5.90405	0.00028344	0.00129748
ENSMUSG00000113165	29	38	24	74	69	67	50.1667	18	15	36	15	41	7	22	Gm47863	lncRNA	-1.04988	1.04988	1.37284	0.000374691	0.00167067
ENSMUSG00000034271	1977	1039	1045	1148	1458	784	1241.83	444	321	519	151	261	66	293.667	Jdp2	protein_coding	-1.89839	1.89839	5.70882	5.66961e-10	6.12209e-09
ENSMUSG00000021281	12910	8196	7249	9860	10761	7438	9402.33	3187	2341	4562	2624	3765	1146	2937.5	Tnfaip2	nonsense_mediated_decay,retained_intron,protein_coding	-1.49591	1.49591	8.71727	1.69232e-30	7.48471e-29
ENSMUSG00000113029	50	11	26	10	25	12	22.3333	10	4	17	0	7	2	6.66667	Gm40578	lncRNA	-1.6391	1.6391	0.186499	0.00272103	0.0100381
ENSMUSG00000011179	35883	26249	22013	26160	31266	17738	26551.5	12838	6428	14468	11648	14688	5960	11005	Odc1	nonsense_mediated_decay,retained_intron,protein_coding	-1.06138	1.06138	10.355	1.57701e-10	1.81712e-09
ENSMUSG00000034168	1958	1296	1151	2423	2867	2052	1957.83	680	374	846	741	1139	359	689.833	Irf2bpl	protein_coding	-1.28126	1.28126	6.48117	1.05811e-18	2.50466e-17
ENSMUSG00000020656	6	3	0	3	3	4	3.16667	0	1	0	0	1	0	0.333333	Grhl1	processed_transcript,protein_coding	-2.6969	2.6969	-1.94257	0.00116301	0.0046697
ENSMUSG00000079036	465	341	269	270	268	191	300.667	99	74	188	91	166	33	108.5	Alkbh1	nonsense_mediated_decay,processed_transcript,retained_intron,protein_coding	-1.38975	1.38975	3.83038	1.13782e-10	1.32796e-09
ENSMUSG00000020641	8767	5349	5660	10984	10400	11729	8814.83	46	28	67	103	37	92	62.1667	Rsad2	nonsense_mediated_decay,processed_transcript,protein_coding	-6.61087	6.61087	8.17666	2.24708e-41	1.46866e-39
ENSMUSG00000020638	843	648	674	3572	3111	4158	2167.67	32	16	33	59	43	77	43.3333	Cmpk2	processed_transcript,retained_intron,protein_coding	-4.99112	4.99112	6.13556	3.54814e-15	6.35828e-14
ENSMUSG00000007682	5	7	5	1	0	42	10	0	0	0	0	0	0	0	Dio2	protein_coding	-6.29433	6.29433	-1.03155	5.01458e-05	0.000266218
ENSMUSG00000112756	7	18	5	3	8	3	7.33333	1	0	1	1	3	0	1	Gm48014	TEC	-2.71812	2.71812	-1.21135	0.000144429	0.00070212
ENSMUSG00000021886	2	1	3	7	0	57	11.6667	2	1	0	1	1	1	1	Gpr65	protein_coding	-3.00753	3.00753	-0.784726	0.0126773	0.0393809
ENSMUSG00000113527	3	2	5	7	1	4	3.66667	0	0	1	1	3	0	0.833333	Gm48079	lncRNA	-1.90164	1.90164	-1.76006	0.00616966	0.0208273
ENSMUSG00000112980	76	64	58	186	184	141	118.167	34	29	65	30	69	23	41.6667	D430020J02Rik	lncRNA	-1.28276	1.28276	2.46885	2.43074e-06	1.60429e-05
ENSMUSG00000045404	15	4	10	15	5	133	30.3333	0	0	2	2	2	4	1.66667	Kcnk13	processed_transcript,protein_coding	-3.65155	3.65155	0.316693	0.000336092	0.00151377
ENSMUSG00000020572	4955	3930	3257	4606	4597	3812	4192.83	1938	1002	2544	1270	1620	570	1490.67	Nampt	nonsense_mediated_decay,processed_transcript,protein_coding	-1.33113	1.33113	7.60736	1.53063e-20	3.99713e-19
ENSMUSG00000113917	9	17	8	6	3	6	8.16667	4	0	2	0	3	1	1.66667	Gm48382	TEC	-2.15373	2.15373	-1.0385	0.00115444	0.00464482
ENSMUSG00000020564	315	238	222	292	282	292	273.5	59	52	124	96	190	39	93.3333	Atxn7l1	processed_transcript,retained_intron,protein_coding	-1.43587	1.43587	3.66218	1.78989e-18	4.17386e-17
ENSMUSG00000047415	4	1	2	5	0	32	7.33333	0	0	1	0	0	1	0.333333	Gpr68	processed_transcript,retained_intron,protein_coding	-3.75658	3.75658	-1.30269	0.00532164	0.0182315
ENSMUSG00000019256	1535	1300	1094	1875	2028	1671	1583.83	267	190	463	115	324	61	236.667	Ahr	nonsense_mediated_decay,retained_intron,protein_coding	-2.63311	2.63311	5.92268	3.41923e-39	2.09508e-37
ENSMUSG00000113741	14	4	3	3	6	5	5.83333	1	1	0	0	2	0	0.666667	Gm48236	lncRNA	-2.74233	2.74233	-1.4589	0.000113855	0.000565288
ENSMUSG00000096751	8	10	4	1	3	2	4.66667	0	1	0	0	0	0	0.166667	Gm28373	lncRNA	-3.93667	3.93667	-1.69135	0.000460607	0.00201555
ENSMUSG00000004151	5	12	10	21	9	160	36.1667	4	1	7	4	22	1	6.5	Etv1	processed_transcript,retained_intron,protein_coding	-2.50841	2.50841	0.667794	0.00208839	0.00791015
ENSMUSG00000001627	9964	7008	6042	5702	6883	4972	6761.83	1760	1107	2708	714	1139	324	1292	Ifrd1	nonsense_mediated_decay,retained_intron,protein_coding	-2.28329	2.28329	8.10075	2.50458e-16	4.92316e-15
ENSMUSG00000090582	42	43	28	23	27	26	31.5	9	4	19	2	8	2	7.33333	Gm17024	lncRNA	-2.03146	2.03146	0.579013	2.0562e-07	1.60625e-06
ENSMUSG00000035983	189	66	71	55	104	26	85.1667	29	8	37	8	11	3	16	Gm7008	lncRNA	-2.29165	2.29165	1.83612	1.01715e-06	7.12277e-06
ENSMUSG00000113321	5	1	5	2	1	5	3.16667	1	0	0	0	0	0	0.166667	Gm8075	lncRNA	-3.38887	3.38887	-1.96681	0.000569293	0.00243632
ENSMUSG00000087700	370	219	302	282	464	192	304.833	110	68	170	78	71	24	86.8333	Gm15283	lncRNA	-1.65871	1.65871	3.75786	3.97134e-11	4.86675e-10
ENSMUSG00000021109	19539	14743	12597	21005	20796	16885	17594.2	5850	3755	8441	5233	7633	2276	5531.33	Hif1a	processed_transcript,retained_intron,protein_coding	-1.49493	1.49493	9.61598	1.58026e-58	1.67486e-56
ENSMUSG00000112254	13	7	6	10	8	3	7.83333	2	0	5	0	0	1	1.33333	Gm47690	TEC	-2.3114	2.3114	-1.13133	0.000108987	0.000542605
ENSMUSG00000046314	5	4	5	21	21	26	13.6667	1	4	4	2	4	1	2.66667	Stxbp6	nonsense_mediated_decay,processed_transcript,retained_intron,protein_coding	-2.06684	2.06684	-0.513525	0.000446823	0.00195961
ENSMUSG00000066363	17	8	9	13	11	7	10.8333	0	0	0	0	0	0	0	Serpina3f	protein_coding	-6.37524	6.37524	-0.957883	1.9496e-15	3.57259e-14
ENSMUSG00000020953	30	10	14	40	50	40	30.6667	0	0	0	0	0	0	0	Coch	retained_intron,protein_coding	-7.80901	7.80901	0.233711	2.32338e-21	6.31255e-20
ENSMUSG00000041347	0	3	0	5	3	2	2.16667	0	0	0	0	0	0	0	Bdkrb1	protein_coding	-4.10951	4.10951	-2.22306	0.00271307	0.010015
ENSMUSG00000112302	102	65	51	66	74	62	70	27	13	54	21	48	11	29	Gm48226	lncRNA	-1.15822	1.15822	1.81491	1.11133e-07	9.02291e-07
ENSMUSG00000060716	12	2	3	7	4	15	7.16667	0	1	1	2	2	1	1.16667	Plekhh1	processed_transcript,protein_coding	-2.28352	2.28352	-1.22584	0.000927953	0.00379586
ENSMUSG00000021125	122	59	67	110	105	72	89.1667	0	0	0	1	1	0	0.333333	Arg2	protein_coding	-7.45603	7.45603	1.66308	5.93901e-59	6.41005e-57
ENSMUSG00000021133	3736	3184	2602	5339	5715	4311	4147.83	1490	881	2514	1453	2429	643	1568.33	Susd6	retained_intron,protein_coding	-1.24989	1.24989	7.58514	9.00464e-27	3.32085e-25
ENSMUSG00000021266	5373	3926	3453	4545	4636	4190	4353.83	1659	1113	2499	1195	1946	484	1482.67	Wars	nonsense_mediated_decay,retained_intron,protein_coding	-1.42023	1.42023	7.63659	5.6085e-29	2.295e-27
ENSMUSG00000112105	16	12	19	7	17	6	12.8333	5	2	7	4	5	3	4.33333	Rps7-ps2	processed_pseudogene	-1.40551	1.40551	-0.425655	0.00279138	0.0102588
ENSMUSG00000021226	115	87	73	93	112	108	98	37	20	41	21	42	8	28.1667	Acot2	protein_coding	-1.64394	1.64394	2.16158	3.88466e-17	8.12463e-16
ENSMUSG00000072949	2	2	5	3	4	11	4.5	0	0	0	0	2	1	0.5	Acot1	processed_transcript,retained_intron,protein_coding	-2.76139	2.76139	-1.67214	0.00250499	0.00931707
ENSMUSG00000052160	83	38	38	90	13	606	144.667	8	3	29	24	14	12	15	Pld4	processed_transcript,retained_intron,protein_coding	-3.00334	3.00334	2.46348	8.81034e-05	0.000448019
ENSMUSG00000037594	418	325	288	362	420	235	341.333	182	102	212	101	157	48	133.667	Clba1	protein_coding	-1.18619	1.18619	4.04999	1.84876e-10	2.11368e-09
ENSMUSG00000021298	2	1	1	9	1	21	5.83333	0	0	1	2	0	0	0.5	Gpr132	protein_coding	-3.06622	3.06622	-1.4814	0.00683165	0.0228197
ENSMUSG00000071757	600	412	369	547	515	370	468.833	164	106	286	180	371	69	196	Zhx2	processed_transcript,protein_coding	-1.15513	1.15513	4.50145	1.3272e-16	2.65091e-15
ENSMUSG00000116308	6	7	5	7	13	7	7.5	0	0	0	0	0	0	0	Gm49482	lncRNA	-5.85241	5.85241	-1.32428	1.09482e-11	1.41617e-10
ENSMUSG00000063234	250	234	176	614	518	510	383.667	8	4	7	1	8	4	5.33333	Gpr84	protein_coding	-5.90467	5.90467	3.68182	9.3513e-59	1.00012e-56
ENSMUSG00000022364	365	277	204	263	253	260	270.333	119	100	184	99	150	40	115.333	Tbc1d31	nonsense_mediated_decay,processed_transcript,retained_intron,protein_coding	-1.07014	1.07014	3.75575	5.84673e-11	7.0116e-10
ENSMUSG00000022488	183	93	83	170	96	860	247.5	8	10	46	63	68	25	36.6667	Nckap1l	nonsense_mediated_decay,processed_transcript,retained_intron,protein_coding	-2.53511	2.53511	3.26978	2.61234e-05	0.000145035
ENSMUSG00000115463	7	4	4	1	2	0	3	1	0	0	0	1	0	0.333333	Gm49356	nonsense_mediated_decay	-2.6941	2.6941	-1.96778	0.00899992	0.0291478
ENSMUSG00000022148	111	46	60	90	39	605	158.5	4	6	22	13	10	6	10.1667	Fyb	processed_transcript,retained_intron,protein_coding	-3.74373	3.74373	2.53635	1.50088e-08	1.3677e-07
ENSMUSG00000022146	344	284	264	622	566	502	430.333	10	8	24	8	6	3	9.83333	Osmr	retained_intron,protein_coding	-5.25547	5.25547	3.87141	3.2854e-82	5.72608e-80
ENSMUSG00000097039	775	498	446	545	494	378	522.667	210	134	325	180	271	79	199.833	Pvt1	lncRNA	-1.24439	1.24439	4.64503	4.5915e-15	8.14118e-14
ENSMUSG00000054263	4	6	4	10	15	9	8	0	0	3	2	11	0	2.66667	Lifr	nonsense_mediated_decay,processed_transcript,protein_coding	-1.53118	1.53118	-0.994945	0.00698284	0.0232587
ENSMUSG00000047878	13	11	15	47	50	29	27.5	4	2	2	0	2	0	1.66667	A4galt	retained_intron,protein_coding	-3.72594	3.72594	0.178919	6.74475e-11	8.02718e-10
ENSMUSG00000003882	5	1	4	5	2	47	10.6667	0	0	2	1	1	1	0.833333	Il7r	processed_transcript,protein_coding	-3.3152	3.3152	-0.895595	0.00186309	0.00713486
ENSMUSG00000116004	9	10	11	24	23	21	16.3333	3	8	9	3	6	1	5	Gm49539	lncRNA	-1.49655	1.49655	-0.186685	0.000340851	0.00153315
ENSMUSG00000022206	34	16	12	29	27	25	23.8333	11	12	19	4	2	0	8	Npr3	processed_transcript,protein_coding	-1.34735	1.34735	0.306104	0.00379823	0.0135202
ENSMUSG00000035828	1098	664	732	669	861	586	768.333	284	213	422	183	267	71	240	Pim3	processed_transcript,protein_coding	-1.53456	1.53456	5.12103	1.38672e-14	2.37123e-13
ENSMUSG00000022372	3	4	0	4	1	62	12.3333	0	1	1	1	0	0	0.5	Sla	retained_intron,protein_coding	-4.07496	4.07496	-0.776918	0.00158538	0.00617182
ENSMUSG00000013846	7108	5470	4635	7230	8167	5174	6297.33	2967	1777	4372	2484	3755	1092	2741.17	St3gal1	processed_transcript,protein_coding	-1.03947	1.03947	8.26904	1.74993e-22	5.13394e-21
ENSMUSG00000015377	156	103	80	148	143	142	128.667	11	12	20	4	21	2	11.6667	Dennd6b	nonsense_mediated_decay,retained_intron,protein_coding	-3.3003	3.3003	2.2837	5.85104e-46	4.38437e-44
ENSMUSG00000045763	279	131	132	219	186	992	323.167	9	4	25	35	19	19	18.5	Basp1	protein_coding	-3.77569	3.77569	3.52588	4.24235e-11	5.17729e-10
ENSMUSG00000022272	6351	4361	3946	11272	11008	7786	7454	1473	963	2011	2250	3282	1208	1864.5	Myo10	processed_transcript,retained_intron,protein_coding	-1.72154	1.72154	8.27907	1.48878e-14	2.53653e-13
ENSMUSG00000115252	7	8	7	3	2	1	4.66667	0	0	0	0	0	0	0	Gm48996	TEC	-5.27667	5.27667	-1.71824	1.02373e-05	6.12753e-05
ENSMUSG00000022270	18	1	12	21	5	175	38.6667	5	1	8	2	2	1	3.16667	Retreg1	protein_coding	-3.41888	3.41888	0.647602	0.000248106	0.00115142
ENSMUSG00000022231	2	1	3	3	2	6	2.83333	0	0	1	1	1	0	0.5	Sema5a	processed_transcript,retained_intron,protein_coding	-2.11338	2.11338	-1.9727	0.00217538	0.00820132
ENSMUSG00000100880	4	2	3	2	2	4	2.83333	0	0	1	1	2	0	0.666667	Gm6610	processed_pseudogene	-1.7563	1.7563	-1.94134	0.00442794	0.0154371
ENSMUSG00000116380	9	4	7	10	9	15	9	0	0	0	0	0	0	0	Gm39556	lncRNA	-6.10906	6.10906	-1.14842	8.85319e-13	1.28664e-11
ENSMUSG00000022587	21375	13537	12760	25550	22006	20691	19319.8	4021	3190	6778	4537	7062	2022	4601.67	Ly6e	retained_intron,protein_coding	-1.87985	1.87985	9.64462	4.11692e-72	5.80042e-70
ENSMUSG00000022324	236	129	134	176	206	138	169.833	36	15	57	27	50	8	32.1667	Matn2	processed_transcript,protein_coding	-2.27634	2.27634	2.79501	2.2405e-32	1.0847e-30
ENSMUSG00000022586	6	7	12	20	21	21	14.5	1	0	11	3	8	1	4	Ly6i	protein_coding	-1.79412	1.79412	-0.376368	0.000190361	0.000902565
ENSMUSG00000075600	909	580	476	523	588	386	577	215	141	313	157	304	59	198.167	Zc3h3	processed_transcript,protein_coding	-1.43114	1.43114	4.73296	2.30342e-14	3.85196e-13
ENSMUSG00000022286	7	4	1	9	20	14	9.16667	0	3	1	1	3	0	1.33333	Grhl2	processed_transcript,retained_intron,protein_coding	-2.42458	2.42458	-1.00328	0.000342458	0.0015392
ENSMUSG00000115009	152	75	73	103	102	78	97.1667	29	22	74	12	24	6	27.8333	G930009F23Rik	lncRNA	-1.7012	1.7012	2.12811	2.52892e-08	2.23948e-07
ENSMUSG00000023169	58	23	36	67	31	618	138.833	13	17	24	28	21	3	17.6667	Slc38a1	retained_intron,protein_coding	-2.7593	2.7593	2.43206	0.000157643	0.000760858
ENSMUSG00000115230	3	0	1	4	0	24	5.33333	0	0	0	0	0	0	0	AU022793	lncRNA	-5.32701	5.32701	-1.62735	0.00206848	0.00784101
ENSMUSG00000022306	1374	1044	890	1077	1068	893	1057.67	260	176	406	158	202	56	209.667	Zfpm2	retained_intron,protein_coding	-2.20667	2.20667	5.43716	5.93146e-27	2.20128e-25
ENSMUSG00000081534	10187	8798	6946	10426	10309	7893	9093.17	2063	1407	3223	1566	2726	662	1941.17	Slc48a1	nonsense_mediated_decay,processed_transcript,protein_coding	-2.09946	2.09946	8.54349	2.32192e-64	2.74535e-62
ENSMUSG00000038679	12	9	5	5	2	58	15.1667	1	1	1	4	1	1	1.5	Trps1	protein_coding	-2.9586	2.9586	-0.47136	0.000743753	0.00310335
ENSMUSG00000061731	1012	873	667	2691	2325	2365	1655.5	438	306	916	605	940	259	577.333	Ext1	nonsense_mediated_decay,processed_transcript,retained_intron,protein_coding	-1.32687	1.32687	6.20344	1.10371e-07	8.97033e-07
ENSMUSG00000003352	902	551	545	763	749	509	669.833	306	218	357	290	412	115	283	Cacnb3	processed_transcript,retained_intron,protein_coding	-1.04975	1.04975	5.04632	1.4474e-14	2.46781e-13
ENSMUSG00000054855	18655	11951	10146	12366	12528	9035	12446.8	1423	800	1844	750	948	345	1018.33	Rnd1	protein_coding	-3.44925	3.44925	8.82258	7.32628e-51	6.40818e-49
ENSMUSG00000022558	1334	967	851	1508	1569	1365	1265.67	555	386	778	367	652	178	486	Mroh1	nonsense_mediated_decay,processed_transcript,retained_intron,protein_coding	-1.20115	1.20115	5.89744	6.78459e-23	2.0466e-21
ENSMUSG00000023030	2873	2528	1932	3607	4046	3179	3027.5	437	321	818	437	784	183	496.667	Slc11a2	nonsense_mediated_decay,retained_intron,protein_coding	-2.46784	2.46784	6.87271	7.11153e-111	2.01599e-108
ENSMUSG00000087444	23	10	13	17	27	11	16.8333	2	5	6	5	1	0	3.16667	Gm5475	protein_coding	-2.16114	2.16114	-0.266617	8.53765e-07	6.05615e-06
ENSMUSG00000063354	53	35	15	56	54	28	40.1667	2	3	11	1	0	5	3.66667	Slc39a4	processed_transcript,retained_intron,protein_coding	-3.13386	3.13386	0.711288	1.64795e-09	1.68586e-08
ENSMUSG00000033762	26	17	15	11	13	48	21.6667	10	4	16	6	20	2	9.66667	Recql4	nonsense_mediated_decay,retained_intron,protein_coding	-1.10298	1.10298	0.282498	0.00823271	0.0269038
ENSMUSG00000098112	13	6	6	15	0	104	24	2	2	5	4	2	2	2.83333	Bin2	processed_transcript,retained_intron,protein_coding	-2.75323	2.75323	0.0945878	0.00277999	0.0102252
ENSMUSG00000037280	52	16	24	19	6	189	51	0	2	14	4	1	3	4	Galnt6	protein_coding	-3.4755	3.4755	1.01729	5.67833e-05	0.000299363
ENSMUSG00000018893	3	3	2	1	5	6	3.33333	0	0	0	1	0	0	0.166667	Mb	protein_coding	-3.44077	3.44077	-1.93833	0.000170759	0.000817789
ENSMUSG00000033576	26	23	13	15	18	15	18.3333	0	1	0	0	0	0	0.166667	Apol6	nonsense_mediated_decay,processed_transcript,protein_coding	-5.86512	5.86512	-0.348412	1.85464e-18	4.31631e-17
ENSMUSG00000057346	923	499	546	1488	1280	1393	1021.5	27	40	54	48	61	29	43.1667	Apol9a	retained_intron,protein_coding	-4.2628	4.2628	5.11891	3.14475e-60	3.47385e-58
ENSMUSG00000044309	2	2	2	6	6	6	4	0	0	0	0	0	0	0	Apol7c	protein_coding	-4.96165	4.96165	-1.84964	1.25391e-06	8.63173e-06
ENSMUSG00000050014	524	321	308	770	801	703	571.167	9	8	28	10	22	3	13.3333	Apol10b	protein_coding	-5.25837	5.25837	4.25506	3.60338e-97	7.63818e-95
ENSMUSG00000116079	8	6	8	12	10	5	8.16667	1	0	0	2	2	0	0.833333	Gm36245	protein_coding	-2.9666	2.9666	-1.1455	6.32218e-08	5.27873e-07
ENSMUSG00000068246	1095	596	573	1584	1380	1350	1096.33	46	27	58	73	82	43	54.8333	Apol9b	protein_coding	-4.01822	4.01822	5.23317	5.79978e-57	5.85678e-55
ENSMUSG00000000532	584	541	419	925	959	751	696.5	266	151	413	295	429	109	277.167	Acvr1b	protein_coding	-1.16793	1.16793	5.04246	5.04913e-17	1.04486e-15
ENSMUSG00000071715	25	10	19	37	5	300	66	6	0	12	2	2	6	4.66667	Ncf4	retained_intron,protein_coding	-3.47628	3.47628	1.35068	0.000335763	0.00151257
ENSMUSG00000071714	8	8	4	18	4	82	20.6667	0	0	4	3	10	3	3.33333	Csf2rb2	nonsense_mediated_decay,processed_transcript,protein_coding	-2.45778	2.45778	-0.0533457	0.00523436	0.0179742
ENSMUSG00000071713	20	8	10	69	34	182	53.8333	0	3	5	8	16	2	5.66667	Csf2rb	processed_transcript,retained_intron,protein_coding	-3.07196	3.07196	1.09312	5.59426e-05	0.000295129
ENSMUSG00000033220	261	110	159	135	50	1210	320.833	10	11	44	19	15	12	18.5	Rac2	nonsense_mediated_decay,protein_coding	-3.9056	3.9056	3.52659	4.46777e-09	4.33851e-08
ENSMUSG00000023045	40	30	16	70	80	117	58.8333	7	5	9	0	0	0	3.5	Soat2	nonsense_mediated_decay,protein_coding	-3.7863	3.7863	1.1591	4.07154e-09	3.98168e-08
ENSMUSG00000001281	20	6	16	43	9	306	66.6667	3	1	3	1	1	3	2	Itgb7	retained_intron,protein_coding	-4.57484	4.57484	1.30562	4.44145e-06	2.80997e-05
ENSMUSG00000075555	3	2	0	2	0	12	3.16667	0	0	0	0	0	0	0	Gm10863	lncRNA	-4.61956	4.61956	-2.00608	0.00378141	0.0134807
ENSMUSG00000023048	10448	9122	6784	10105	10036	7189	8947.33	4327	2529	6856	3944	5212	1339	4034.5	Prr13	protein_coding	-1.03072	1.03072	8.79442	4.95861e-15	8.74596e-14
ENSMUSG00000087543	26	20	31	61	68	51	42.8333	10	17	35	12	23	7	17.3333	Gm16576	lncRNA	-1.12078	1.12078	1.13726	0.000683357	0.00287069
ENSMUSG00000116125	7	5	5	9	8	6	6.66667	0	2	1	1	3	1	1.33333	Gm41361	lncRNA	-2.06375	2.06375	-1.25972	9.66443e-05	0.000487971
ENSMUSG00000042406	11669	7942	6619	7206	8148	6534	8019.67	4518	3080	6405	1970	2945	792	3285	Atf4	retained_intron,protein_coding	-1.15442	1.15442	8.60224	7.11427e-06	4.35122e-05
ENSMUSG00000097662	7	3	4	9	8	9	6.66667	4	0	1	0	4	2	1.83333	Gm2093	lncRNA	-1.61895	1.61895	-1.20434	0.00252147	0.00937245
ENSMUSG00000022575	3707	2330	2108	2233	2480	1911	2461.5	627	483	1024	452	743	191	586.667	Gsdmd	retained_intron,protein_coding	-1.93515	1.93515	6.69966	1.40405e-28	5.63754e-27
ENSMUSG00000063268	1683	989	986	1968	2243	1863	1622	272	205	449	321	598	172	336.167	Parp10	nonsense_mediated_decay,processed_transcript,retained_intron,protein_coding	-2.06709	2.06709	6.02436	1.01052e-47	8.03258e-46
ENSMUSG00000022359	106	75	72	125	143	120	106.833	30	21	72	33	59	22	39.5	Wdyhv1	nonsense_mediated_decay,processed_transcript,retained_intron,protein_coding	-1.27	1.27	2.35907	1.31519e-11	1.68638e-10
ENSMUSG00000002847	69	35	35	43	61	46	48.1667	3	2	2	3	4	0	2.33333	Pla1a	processed_transcript,protein_coding	-4.12795	4.12795	0.901252	1.81031e-31	8.36833e-30
ENSMUSG00000075122	5	2	2	11	1	63	14	0	0	1	0	1	1	0.5	Cd80	protein_coding	-4.27905	4.27905	-0.644842	0.000449469	0.00197048
ENSMUSG00000034064	2801	2223	1981	3262	3330	2669	2711	991	639	1618	1163	2110	526	1174.5	Poglut1	retained_intron,protein_coding	-1.06158	1.06158	7.04671	3.14198e-23	9.61347e-22
ENSMUSG00000002845	2747	2533	1897	2675	2700	2104	2442.67	850	481	1261	828	1068	367	809.167	Tmem39a	processed_transcript,retained_intron,protein_coding	-1.43595	1.43595	6.80767	3.28838e-34	1.708e-32
ENSMUSG00000091238	18	8	17	13	11	4	11.8333	1	5	4	1	0	0	1.83333	Gm17103	lncRNA	-2.42482	2.42482	-0.689451	0.000225003	0.00105146
ENSMUSG00000071637	1706	1113	1063	2651	2910	2098	1923.5	752	514	1091	727	844	251	696.5	Cebpd	processed_transcript,protein_coding	-1.24757	1.24757	6.45495	1.37569e-13	2.14079e-12
ENSMUSG00000022971	2439	1474	1616	2280	2388	1997	2032.33	488	404	748	502	841	209	532	Ifnar2	protein_coding	-1.76296	1.76296	6.44016	1.34936e-73	1.9478e-71
ENSMUSG00000041974	1456	1017	897	1211	1389	884	1142.33	534	324	656	355	414	156	406.5	Spidr	retained_intron,protein_coding	-1.29426	1.29426	5.73958	2.37512e-15	4.32206e-14
ENSMUSG00000022667	9	5	3	12	6	131	27.6667	0	0	6	1	2	1	1.66667	Cd200r1	nonsense_mediated_decay,protein_coding	-3.89766	3.89766	0.189661	0.000161832	0.000779958
ENSMUSG00000062284	24	4	9	25	22	15	16.5	1	1	0	1	5	0	1.33333	Gm6030	processed_pseudogene	-3.32986	3.32986	-0.422058	4.81557e-09	4.66086e-08
ENSMUSG00000022769	326	220	221	198	223	515	283.833	108	74	161	85	145	51	104	Sdf2l1	protein_coding	-1.2746	1.2746	3.7644	2.69731e-08	2.37964e-07
ENSMUSG00000022951	1552	1556	1215	3240	3104	2525	2198.67	611	331	870	764	1040	320	656	Rcan1	nonsense_mediated_decay,processed_transcript,protein_coding	-1.5406	1.5406	6.58087	6.00263e-17	1.22921e-15
ENSMUSG00000022952	752	518	462	800	751	642	654.167	250	134	328	147	224	58	190.167	Runx1	processed_transcript,retained_intron,protein_coding	-1.62529	1.62529	4.84003	1.3169e-27	5.05471e-26
ENSMUSG00000097139	8	1	4	2	7	2	4	0	0	1	0	0	0	0.166667	Gm26626	lncRNA	-3.6979	3.6979	-1.82185	0.000132299	0.000647029
ENSMUSG00000039456	1193	755	712	1105	1114	1018	982.833	440	266	699	392	542	194	422.167	Morc3	nonsense_mediated_decay,retained_intron,protein_coding	-1.03937	1.03937	5.59143	1.76864e-26	6.41206e-25
ENSMUSG00000097694	10	4	6	6	1	79	17.6667	1	1	5	1	0	2	1.66667	G730013B05Rik	lncRNA	-3.04563	3.04563	-0.303444	0.00282497	0.0103663
ENSMUSG00000116725	8	16	12	23	28	25	18.6667	2	4	5	4	0	0	2.5	Gm29686	retained_intron,lncRNA	-2.64146	2.64146	-0.19194	1.48069e-07	1.18019e-06
ENSMUSG00000035356	6813	5095	4383	5236	6140	3926	5265.5	486	229	627	332	508	133	385.833	Nfkbiz	processed_transcript,protein_coding	-3.64473	3.64473	7.56923	9.88129e-110	2.73526e-107
ENSMUSG00000012114	3566	2504	2296	3040	3385	2404	2865.83	1071	800	1754	1101	1875	506	1184.5	Med15	nonsense_mediated_decay,processed_transcript,retained_intron,protein_coding	-1.12037	1.12037	7.11728	8.83227e-30	3.79917e-28
ENSMUSG00000116561	4	2	3	2	3	1	2.5	1	0	1	0	0	0	0.333333	Gm18335	processed_pseudogene	-2.38213	2.38213	-2.07309	0.0041832	0.0146905
ENSMUSG00000035258	37	17	29	68	73	68	48.6667	0	0	0	0	0	0	0	Abi3bp	retained_intron,protein_coding	-8.48822	8.48822	0.833403	4.60537e-28	1.80901e-26
ENSMUSG00000059920	952	734	665	787	833	749	786.667	272	204	575	374	493	140	343	4930453N24Rik	processed_transcript,protein_coding	-1.072	1.072	5.28451	1.81315e-19	4.50493e-18
ENSMUSG00000116811	16	5	19	6	25	7	13	4	3	7	6	7	1	4.66667	Gm16385	processed_pseudogene	-1.32934	1.32934	-0.40873	0.00728712	0.0241355
ENSMUSG00000043008	90	56	58	319	313	300	189.333	17	11	42	29	103	14	36	Klhl6	processed_transcript,retained_intron,protein_coding	-2.2825	2.2825	2.88672	5.59765e-07	4.08141e-06
ENSMUSG00000000386	1243	665	759	956	818	906	891.167	1	1	2	3	0	1	1.33333	Mx1	polymorphic_pseudogene,processed_transcript,retained_intron,protein_coding	-9.10098	9.10098	4.90344	8.4473e-232	8.64159e-229
ENSMUSG00000022938	24	9	9	14	10	16	13.6667	1	0	1	1	0	0	0.5	Fam3b	retained_intron,protein_coding	-4.30956	4.30956	-0.668812	1.88375e-13	2.89881e-12
ENSMUSG00000023341	6356	3261	3624	4109	4014	3481	4140.83	50	38	58	69	79	71	60.8333	Mx2	polymorphic_pseudogene,processed_transcript,retained_intron,protein_coding	-5.71083	5.71083	7.13405	2.70946e-70	3.64291e-68
ENSMUSG00000046962	2500	1559	1394	1561	1750	1155	1653.17	326	228	456	308	455	139	318.667	Zbtb21	processed_transcript,retained_intron,protein_coding	-2.20358	2.20358	6.07268	5.22715e-45	3.79597e-43
ENSMUSG00000097418	14	13	5	22	6	29	14.8333	1	0	0	0	2	0	0.5	Mir155hg	lncRNA	-4.45274	4.45274	-0.579202	8.63943e-10	9.13605e-09
ENSMUSG00000115518	35	24	21	27	33	29	28.1667	1	1	1	0	3	0	1	Gm10791	lncRNA	-4.50882	4.50882	0.197053	3.25185e-26	1.15578e-24
ENSMUSG00000116993	100	78	68	80	77	82	80.8333	40	19	86	21	29	8	33.8333	Gm32461	lncRNA	-1.18665	1.18665	2.02468	1.4774e-05	8.58317e-05
ENSMUSG00000116979	2	6	4	7	5	6	5	0	0	0	0	0	0	0	Gm32865	lncRNA	-5.29126	5.29126	-1.67202	3.68864e-08	3.19434e-07
ENSMUSG00000022529	1243	803	758	869	981	647	883.5	408	211	564	387	646	154	395	Zfp263	nonsense_mediated_decay,processed_transcript,retained_intron,protein_coding	-1.03754	1.03754	5.45698	3.79126e-13	5.68182e-12
ENSMUSG00000039646	44	24	24	26	21	12	25.1667	5	2	5	4	8	1	4.16667	Vasn	processed_transcript,protein_coding	-2.43684	2.43684	0.211959	2.62949e-09	2.62603e-08
ENSMUSG00000097401	3	1	2	5	6	1	3	0	0	0	0	0	0	0	Gm26744	lncRNA	-4.55379	4.55379	-2.04332	7.31706e-05	0.000378714
ENSMUSG00000033581	3898	2878	2427	3199	3485	2885	3128.67	1329	1053	2122	1234	1950	542	1371.67	Igf2bp2	processed_transcript,retained_intron,protein_coding	-1.02883	1.02883	7.27599	8.06066e-24	2.53555e-22
ENSMUSG00000033355	4365	2893	2664	3764	4020	3466	3528.67	477	310	770	571	838	319	547.5	Rtp4	protein_coding	-2.48759	2.48759	7.10346	1.96809e-99	4.36861e-97
ENSMUSG00000022508	188	156	131	144	177	200	166	25	16	68	41	66	11	37.8333	Bcl6	retained_intron,protein_coding	-2.05154	2.05154	2.82146	1.16139e-24	3.82187e-23
ENSMUSG00000038037	214	152	123	259	331	192	211.833	15	9	27	6	12	5	12.3333	Socs1	protein_coding	-3.90554	3.90554	2.92158	1.03635e-53	9.71485e-52
ENSMUSG00000087526	6	2	4	3	5	4	4	1	1	1	0	5	0	1.33333	Gm15738	lncRNA	-1.36101	1.36101	-1.63023	0.0118929	0.0372211
ENSMUSG00000051065	705	574	447	899	903	724	708.667	243	169	443	215	429	86	264.167	Mb21d2	processed_transcript,protein_coding	-1.29548	1.29548	5.03298	1.95555e-27	7.39747e-26
ENSMUSG00000097313	11	12	12	18	25	13	15.1667	0	1	2	2	0	0	0.833333	Gm26569	retained_intron,lncRNA	-3.84064	3.84064	-0.52741	5.33303e-13	7.88196e-12
ENSMUSG00000052316	2	3	1	4	2	1	2.16667	0	0	0	2	0	0	0.333333	Lrrc15	protein_coding	-2.18191	2.18191	-2.1435	0.0160861	0.0483321
ENSMUSG00000022548	57	27	27	53	56	55	45.8333	0	0	0	0	0	1	0.166667	Apod	retained_intron,protein_coding	-7.13977	7.13977	0.77027	4.02012e-36	2.23088e-34
ENSMUSG00000046598	5	3	4	11	1	28	8.66667	1	0	2	0	0	0	0.5	Bdh1	nonsense_mediated_decay,processed_transcript,retained_intron,protein_coding	-3.71717	3.71717	-1.13106	0.000181855	0.000867574
ENSMUSG00000116739	12	10	3	4	6	1	6	2	2	3	0	0	0	1.16667	Gm49733	lncRNA	-2.08913	2.08913	-1.3615	0.00499945	0.0172684
ENSMUSG00000081404	48	50	16	16	22	10	27	6	1	4	3	2	2	3	Gm15694	processed_pseudogene	-2.94703	2.94703	0.259621	3.95893e-07	2.94871e-06
ENSMUSG00000022817	16	12	7	11	10	52	18	8	2	4	3	5	4	4.33333	Itgb5	processed_transcript,protein_coding	-1.74778	1.74778	-0.119781	0.00289504	0.0105887
ENSMUSG00000035376	362	271	256	325	327	314	309.167	113	59	147	103	198	36	109.333	Hacd2	processed_transcript,retained_intron,protein_coding	-1.38213	1.38213	3.84917	9.01337e-24	2.82767e-22
ENSMUSG00000034422	5527	4052	3704	12537	11595	11460	8145.83	616	407	940	795	956	505	703.167	Parp14	retained_intron,protein_coding	-3.21035	3.21035	8.16528	9.58559e-32	4.50178e-30
ENSMUSG00000116639	6	2	5	5	4	3	4.16667	0	0	2	0	1	1	0.666667	Gm49730	TEC	-2.2939	2.2939	-1.70352	0.000379233	0.00168932
ENSMUSG00000049502	3137	2256	2108	4843	4678	4505	3587.83	369	237	603	527	715	273	454	Dtx3l	protein_coding	-2.74419	2.74419	7.06122	5.72223e-51	5.08069e-49
ENSMUSG00000022906	2902	1894	1872	4119	4066	3908	3126.83	515	367	815	628	973	364	610.333	Parp9	nonsense_mediated_decay,processed_transcript,retained_intron,protein_coding	-2.11326	2.11326	6.96123	7.16083e-39	4.34246e-37
ENSMUSG00000059657	16	9	5	54	42	43	28.1667	0	0	0	0	0	0	0	Stfa2l1	protein_coding	-7.65817	7.65817	0.120412	1.71103e-13	2.64686e-12
ENSMUSG00000079597	181	140	110	170	196	151	158	3	1	4	2	3	1	2.33333	Cstdc4	retained_intron,protein_coding	-5.85065	5.85065	2.47465	8.02178e-97	1.68522e-94
ENSMUSG00000094733	285	132	167	339	386	298	267.833	4	0	1	3	7	0	2.5	Csta3	protein_coding	-6.49415	6.49415	3.16873	5.70954e-85	1.04916e-82
ENSMUSG00000022902	1029	402	545	888	1114	967	824.167	55	40	71	28	30	10	39	Stfa2	protein_coding	-4.16773	4.16773	4.82321	3.14373e-55	3.06925e-53
ENSMUSG00000054905	397	180	210	407	460	331	330.833	16	10	41	10	18	4	16.5	Stfa3	protein_coding	-4.16692	4.16692	3.52534	9.66232e-68	1.22228e-65
ENSMUSG00000116961	3	2	0	6	3	3	2.83333	0	0	0	0	0	0	0	Gm49662	lncRNA	-4.47747	4.47747	-2.07836	0.000107465	0.000536047
ENSMUSG00000092564	46	23	32	21	38	26	31	3	5	4	6	15	2	5.83333	BC051226	lncRNA	-2.24869	2.24869	0.503728	3.88221e-09	3.80602e-08
ENSMUSG00000067929	23	16	16	30	14	26	20.8333	8	5	17	10	10	2	8.66667	Gm10226	protein_coding	-1.11817	1.11817	0.213948	0.000464002	0.00203003
ENSMUSG00000002307	1656	1022	1107	1838	1938	1634	1532.5	362	280	485	349	573	171	370	Daxx	processed_transcript,retained_intron,protein_coding	-1.84187	1.84187	6.00648	8.5232e-64	1.00271e-61
ENSMUSG00000117049	2	3	2	2	3	1	2.16667	1	0	1	0	0	0	0.333333	Gm6540	processed_pseudogene	-2.18678	2.18678	-2.14448	0.0129443	0.040101
ENSMUSG00000024308	10005	7258	6137	11625	12440	9960	9570.83	1705	1102	2449	1811	2607	771	1740.83	Tapbp	processed_transcript,retained_intron,protein_coding	-2.26533	2.26533	8.55823	1.65438e-108	4.37371e-106
ENSMUSG00000101438	195	62	119	114	190	63	123.833	34	34	60	33	63	11	39.1667	Gm19412	lncRNA	-1.50085	1.50085	2.50362	1.10763e-07	8.996e-07
ENSMUSG00000044501	66	75	66	111	100	112	88.3333	46	24	59	30	62	13	39	Zfp758	protein_coding	-1.04313	1.04313	2.17697	5.70986e-07	4.15165e-06
ENSMUSG00000117628	9	3	5	4	6	1	4.66667	0	0	0	0	2	0	0.333333	Gm50012	lncRNA	-3.27559	3.27559	-1.67996	8.8844e-05	0.00045159
ENSMUSG00000085287	69	50	58	49	50	35	51.8333	21	12	33	13	23	10	18.6667	4833418N02Rik	lncRNA	-1.33047	1.33047	1.38847	1.87222e-06	1.2561e-05
ENSMUSG00000067370	6	3	2	2	0	22	5.83333	0	1	2	1	1	0	0.833333	B3galt4	protein_coding	-2.51989	2.51989	-1.4323	0.0128527	0.0398643
ENSMUSG00000036918	130	115	96	149	120	206	136	39	49	81	48	91	17	54.1667	Ttc7	nonsense_mediated_decay,processed_transcript,retained_intron,protein_coding	-1.18631	1.18631	2.74092	2.10578e-08	1.88391e-07
ENSMUSG00000067203	270	110	158	125	185	175	170.5	3	3	7	4	6	7	5	H2-K2	transcribed_unprocessed_pseudogene,processed_transcript	-4.84994	4.84994	2.61298	5.15636e-48	4.14075e-46
ENSMUSG00000023903	8	12	5	7	5	4	6.83333	0	0	0	0	2	0	0.333333	Mmp25	nonsense_mediated_decay,protein_coding	-3.84693	3.84693	-1.35956	4.03078e-07	2.99748e-06
ENSMUSG00000061232	24192	14166	12538	30312	30693	23637	22589.7	1034	635	1290	778	719	389	807.5	H2-K1	processed_transcript,retained_intron,protein_coding	-4.52556	4.52556	9.56389	4.89488e-105	1.14031e-102
ENSMUSG00000097006	1983	1511	1342	2460	2500	2285	2013.5	592	466	990	588	1019	251	651	9530082P21Rik	lncRNA	-1.4644	1.4644	6.49011	3.27405e-48	2.66557e-46
ENSMUSG00000064120	4583	2927	2864	3222	3715	2387	3283	1741	1151	2290	982	1831	425	1403.33	Mocs1	nonsense_mediated_decay,processed_transcript,protein_coding	-1.0889	1.0889	7.33019	1.3444e-09	1.38982e-08
ENSMUSG00000038910	376	270	226	276	321	350	303.167	81	47	132	59	112	29	76.6667	Plcl2	processed_transcript,protein_coding	-1.84825	1.84825	3.70688	1.39801e-36	7.81327e-35
ENSMUSG00000045027	1032	705	614	362	467	204	564	64	28	81	28	32	4	39.5	Prss22	protein_coding	-3.79409	3.79409	4.3954	3.99502e-17	8.34803e-16
ENSMUSG00000050762	38	31	18	23	40	15	27.5	2	3	0	3	2	2	2	Prss27	protein_coding	-3.46059	3.46059	0.224437	2.7209e-12	3.71562e-11
ENSMUSG00000016946	11405	8157	7185	5977	7449	3625	7299.67	1916	1082	2222	1385	1785	655	1507.5	Kctd5	processed_transcript,retained_intron,protein_coding	-2.11059	2.11059	8.25404	1.10345e-18	2.60935e-17
ENSMUSG00000098090	50	25	30	10	13	11	23.1667	9	6	11	2	9	1	6.33333	2700099C18Rik	transcribed_unprocessed_pseudogene,processed_transcript	-1.78146	1.78146	0.233839	0.000537375	0.00231519
ENSMUSG00000003206	21	11	14	24	4	92	27.6667	1	0	4	2	2	0	1.5	Ebi3	protein_coding	-4.04237	4.04237	0.194022	2.12896e-07	1.65869e-06
ENSMUSG00000003208	445	215	219	272	320	209	280	99	74	172	108	176	38	111.167	Yju2	retained_intron,protein_coding	-1.18791	1.18791	3.74609	4.93527e-13	7.30786e-12
ENSMUSG00000037095	57	40	44	156	157	101	92.5	17	22	25	16	45	9	22.3333	Lrg1	protein_coding	-1.8105	1.8105	1.99565	1.31494e-07	1.05487e-06
ENSMUSG00000096727	2576	1429	1576	1818	2424	1698	1920.17	44	19	78	38	62	25	44.3333	Psmb9	nonsense_mediated_decay,retained_intron,protein_coding	-5.2757	5.2757	6.02692	3.10958e-232	3.32569e-229
ENSMUSG00000037321	7621	5431	4795	9021	9077	7301	7207.67	308	201	433	341	456	185	320.667	Tap1	retained_intron,protein_coding	-4.25981	4.25981	7.95369	2.23192e-239	2.76394e-236
ENSMUSG00000024338	5665	3170	3428	3963	4190	3568	3997.33	126	78	128	131	182	76	120.167	Psmb8	retained_intron,protein_coding	-4.82423	4.82423	7.10494	3.04451e-161	1.46192e-158
ENSMUSG00000092550	205	80	197	111	174	86	142.167	8	5	9	7	11	1	6.83333	Gm20496	lncRNA	-4.24721	4.24721	2.40386	5.9675e-30	2.59058e-28
ENSMUSG00000024339	2810	1981	1798	3475	3374	2958	2732.67	469	299	756	456	832	219	505.167	Tap2	processed_transcript,retained_intron,protein_coding	-2.27175	2.27175	6.75213	2.49019e-107	6.36867e-105
ENSMUSG00000081512	121	77	100	99	124	76	99.5	18	13	34	17	9	0	15.1667	Gm15821	lncRNA	-2.59266	2.59266	2.02757	5.21401e-16	9.95783e-15
ENSMUSG00000002668	2	1	2	9	1	26	6.83333	0	0	0	0	1	2	0.5	Dennd1c	nonsense_mediated_decay,processed_transcript,retained_intron,protein_coding	-3.06962	3.06962	-1.34173	0.0146071	0.0445078
ENSMUSG00000035678	52	26	23	31	16	113	43.5	18	11	17	14	14	3	12.8333	Tnfsf9	protein_coding	-1.55463	1.55463	1.06558	0.000674202	0.0028378
ENSMUSG00000073418	13	13	8	22	23	15	15.6667	0	0	0	0	0	0	0	C4b	nonsense_mediated_decay,retained_intron,protein_coding	-6.89075	6.89075	-0.558046	1.95391e-18	4.53835e-17
ENSMUSG00000024164	13200	8852	8269	18422	18572	13698	13502.2	43	31	49	115	55	54	57.8333	C3	processed_transcript,protein_coding	-7.46354	7.46354	8.77773	1.53133e-81	2.59214e-79
ENSMUSG00000041130	2125	1406	1218	1397	1538	1057	1456.83	621	446	1037	572	1051	238	660.833	Zfp598	retained_intron,protein_coding	-1.02369	1.02369	6.18313	9.67006e-13	1.40103e-11
ENSMUSG00000019320	282	193	195	231	254	187	223.667	87	50	128	63	103	24	75.8333	Noxo1	processed_transcript,retained_intron,protein_coding	-1.42686	1.42686	3.37825	1.1782e-19	2.95541e-18
ENSMUSG00000034116	78	21	29	53	16	474	111.833	0	3	5	6	4	0	3	Vav1	processed_transcript,retained_intron,protein_coding	-5.00754	5.00754	1.99344	4.00718e-08	3.44861e-07
ENSMUSG00000090231	850	419	460	952	1157	1072	818.333	1	1	0	1	2	0	0.833333	Cfb	nonsense_mediated_decay,protein_coding	-9.54364	9.54364	4.73277	5.56651e-155	2.47122e-152
ENSMUSG00000004730	108	54	54	162	28	1205	268.5	1	0	20	3	6	5	5.83333	Adgre1	protein_coding	-5.39047	5.39047	3.19593	8.05052e-08	6.64401e-07
ENSMUSG00000038048	16	12	2	23	31	24	18	3	1	1	3	8	0	2.66667	Cntnap5c	protein_coding	-2.5278	2.5278	-0.250673	4.8437e-06	3.04807e-05
ENSMUSG00000007038	973	525	495	760	869	667	714.833	256	194	334	177	305	71	222.833	Neu1	retained_intron,protein_coding	-1.49478	1.49478	4.99176	7.51823e-26	2.65212e-24
ENSMUSG00000090877	4560	1813	1827	1046	1268	554	1844.67	52	31	71	43	77	24	49.6667	Hspa1b	protein_coding	-5.06119	5.06119	6.00325	4.26678e-32	2.04884e-30
ENSMUSG00000091971	2427	1062	1012	574	694	272	1006.83	34	37	53	34	42	11	35.1667	Hspa1a	protein_coding	-4.66837	4.66837	5.15471	8.21878e-25	2.73135e-23
ENSMUSG00000092609	136	62	50	28	54	9	56.5	2	2	3	0	5	1	2.16667	Gm20481	protein_coding	-4.50969	4.50969	1.1148	6.32704e-12	8.36812e-11
ENSMUSG00000024043	87	84	71	134	125	107	101.333	28	15	40	25	43	14	27.5	Arhgap28	nonsense_mediated_decay,protein_coding	-1.71095	1.71095	2.18925	6.59109e-18	1.44801e-16
ENSMUSG00000096965	49	27	25	26	39	20	31	2	2	7	3	2	3	3.16667	3300005D01Rik	lncRNA	-3.06304	3.06304	0.404574	8.23795e-14	1.31233e-12
ENSMUSG00000024397	6	1	1	1	1	9	3.16667	0	0	0	0	1	0	0.166667	Aif1	processed_transcript,retained_intron,protein_coding	-3.38457	3.38457	-1.97597	0.00382265	0.0135968
ENSMUSG00000073412	21	6	17	9	13	55	20.1667	8	2	19	3	12	3	7.83333	Lst1	protein_coding	-1.30445	1.30445	0.137044	0.0145705	0.0444137
ENSMUSG00000024401	195	79	110	152	68	1391	332.5	2	1	5	6	4	6	4	Tnf	protein_coding	-5.94523	5.94523	3.49487	4.55614e-12	6.13983e-11
ENSMUSG00000073411	43697	26463	24603	47213	47104	33795	37145.8	11354	7459	15858	9344	15516	4049	10596.7	H2-D1	retained_intron,protein_coding	-1.6279	1.6279	10.6416	4.53596e-49	3.7981e-47
ENSMUSG00000091705	5	0	1	3	0	10	3.16667	0	0	1	0	0	0	0.166667	H2-Q2	protein_coding	-3.39667	3.39667	-1.97681	0.0125207	0.0389631
ENSMUSG00000079505	271	107	161	545	301	252	272.833	20	15	47	20	48	9	26.5	Gm11131	lncRNA	-3.21099	3.21099	3.30942	1.5495e-27	5.90895e-26
ENSMUSG00000035929	6767	3918	3817	7918	8066	6343	6138.17	277	193	357	225	419	141	268.667	H2-Q4	retained_intron,protein_coding	-4.28139	4.28139	7.70619	3.91812e-200	2.97386e-197
ENSMUSG00000055413	138	73	66	142	140	176	122.5	1	0	1	1	3	2	1.33333	H2-Q5	polymorphic_pseudogene,processed_transcript,retained_intron	-6.20288	6.20288	2.09756	3.99313e-56	3.98112e-54
ENSMUSG00000073409	881	414	472	1772	1629	1529	1116.17	3	1	11	4	8	1	4.66667	H2-Q6	protein_coding	-7.70766	7.70766	5.15472	2.10155e-76	3.27466e-74
ENSMUSG00000060550	2487	1185	1355	3128	3355	2553	2343.83	49	46	82	57	105	23	60.3333	H2-Q7	retained_intron,protein_coding	-5.0746	5.0746	6.27486	5.20638e-144	2.11208e-141
ENSMUSG00000067235	10	8	7	4	7	12	8	1	1	3	0	7	1	2.16667	H2-Q10	retained_intron,protein_coding	-1.73314	1.73314	-1.02455	0.000596293	0.00254539
ENSMUSG00000024409	11	8	6	7	12	8	8.66667	1	0	1	2	2	0	1	Psors1c2	protein_coding	-2.81641	2.81641	-1.07687	5.73303e-09	5.49684e-08
ENSMUSG00000003279	15	14	14	36	38	25	23.6667	9	3	21	13	9	4	9.83333	Dlgap1	processed_transcript,retained_intron,protein_coding	-1.09172	1.09172	0.364034	0.00239799	0.00895591
ENSMUSG00000015659	94	89	77	116	117	117	101.667	45	25	68	36	53	14	40.1667	Serac1	processed_transcript,retained_intron,protein_coding	-1.19189	1.19189	2.3288	2.32898e-11	2.91327e-10
ENSMUSG00000047407	9312	6799	5872	8233	9077	6172	7577.5	2934	1396	3822	2415	3468	1105	2523.33	Tgif1	processed_transcript,retained_intron,protein_coding	-1.42426	1.42426	8.42826	8.8494e-33	4.33787e-31
ENSMUSG00000036636	1208	1006	806	1457	1659	1470	1267.67	447	307	688	445	781	210	479.667	Clcn7	nonsense_mediated_decay,retained_intron,protein_coding	-1.2296	1.2296	5.89094	3.44665e-31	1.58391e-29
ENSMUSG00000058542	115	76	70	136	114	77	98	46	29	87	24	43	11	40	Gm15590	processed_pseudogene	-1.15777	1.15777	2.27272	7.26892e-07	5.21116e-06
ENSMUSG00000094843	7	6	7	0	8	4	5.33333	1	2	1	2	1	0	1.16667	Ppp1r2-ps1	processed_pseudogene	-1.92547	1.92547	-1.4431	0.00904287	0.0292749
ENSMUSG00000052397	4752	2564	2532	3758	4024	2446	3346	1657	1075	2062	750	934	347	1137.5	Ezr	processed_transcript,protein_coding	-1.35301	1.35301	7.2548	1.46317e-08	1.33615e-07
ENSMUSG00000024053	866	524	529	827	801	1181	788	443	315	635	198	270	65	321	Emilin2	processed_transcript,retained_intron,protein_coding	-1.13411	1.13411	5.23881	3.65201e-05	0.000198448
ENSMUSG00000003541	3808	2882	2521	5214	6476	4350	4208.5	2213	1011	2150	1315	1228	479	1399.33	Ier3	protein_coding	-1.35602	1.35602	7.56366	1.93344e-10	2.20621e-09
ENSMUSG00000024436	585	424	441	497	598	434	496.5	219	147	352	208	349	71	224.333	Mrps18b	processed_transcript,retained_intron,protein_coding	-1.02828	1.02828	4.63205	2.3269e-17	4.92796e-16
ENSMUSG00000024065	480	416	378	1126	1087	809	716	228	177	490	192	378	78	257.167	Ehd3	retained_intron,protein_coding	-1.33692	1.33692	5.00975	9.58499e-10	1.00861e-08
ENSMUSG00000024066	891	453	546	603	600	790	647.167	4	2	7	2	3	4	3.66667	Xdh	nonsense_mediated_decay,processed_transcript,retained_intron,protein_coding	-7.25064	7.25064	4.45345	1.54833e-163	7.91969e-161
ENSMUSG00000067212	4014	2515	2466	3811	3904	2979	3281.5	649	450	943	487	737	216	580.333	H2-T23	retained_intron,protein_coding	-2.32146	2.32146	7.01767	3.96376e-87	7.64453e-85
ENSMUSG00000056116	10332	7093	6454	9538	10013	7449	8479.83	607	419	883	521	791	263	580.667	H2-T22	nonsense_mediated_decay,retained_intron,protein_coding	-3.6809	3.6809	8.23767	2.99821e-250	4.40906e-247
ENSMUSG00000073407	4	0	3	7	10	10	5.66667	0	0	1	0	1	0	0.333333	Gm6034	protein_coding	-3.5177	3.5177	-1.53612	1.06949e-05	6.38035e-05
ENSMUSG00000079492	7	0	1	3	2	6	3.16667	0	0	0	0	1	0	0.166667	Gm11127	protein_coding	-3.35255	3.35255	-1.97916	0.00240451	0.00897885
ENSMUSG00000079491	497	346	318	629	643	491	487.333	7	8	11	8	19	4	9.5	H2-T10	polymorphic_pseudogene,retained_intron,protein_coding	-5.48471	5.48471	4.0468	3.52822e-160	1.66031e-157
ENSMUSG00000092277	14	9	9	22	26	26	17.6667	0	0	0	0	0	0	0	Gm19684	protein_coding	-7.04825	7.04825	-0.423898	1.45274e-17	3.12446e-16
ENSMUSG00000073403	17	4	5	10	2	42	13.3333	0	1	0	0	1	0	0.333333	Gm10499	transcribed_unprocessed_pseudogene,retained_intron	-4.68606	4.68606	-0.710017	5.7474e-06	3.57848e-05
ENSMUSG00000039193	3	1	0	3	2	21	5	0	0	1	0	0	0	0.166667	Nlrc4	nonsense_mediated_decay,protein_coding	-4.02851	4.02851	-1.65623	0.00264195	0.00977398
ENSMUSG00000054128	2	1	4	0	1	6	2.33333	0	0	0	1	0	0	0.166667	H2-T3	nonsense_mediated_decay,retained_intron,protein_coding	-2.98924	2.98924	-2.13971	0.0141622	0.0433489
ENSMUSG00000062480	368	218	231	554	587	403	393.5	61	50	112	53	44	12	55.3333	Acat3	retained_intron,protein_coding	-2.63056	2.63056	3.90006	6.43827e-25	2.15179e-23
ENSMUSG00000006818	11844	5700	6586	6893	7969	5758	7458.33	351	317	662	328	713	154	420.833	Sod2	nonsense_mediated_decay,processed_transcript,retained_intron,protein_coding	-4.01981	4.01981	8.03573	6.19036e-116	1.94204e-113
ENSMUSG00000055602	13	11	1	13	7	8	8.83333	0	0	0	0	0	0	0	Tcp10b	retained_intron,protein_coding	-6.06738	6.06738	-1.16995	4.344e-10	4.74954e-09
ENSMUSG00000024180	17	8	10	17	16	39	17.8333	7	6	7	9	15	2	7.66667	Pgap6	retained_intron,protein_coding	-1.02715	1.02715	0.0295588	0.0118598	0.037142
ENSMUSG00000016206	657	390	411	613	674	531	546	86	58	119	64	86	43	76	H2-M3	protein_coding	-2.62724	2.62724	4.4009	1.81715e-75	2.79449e-73
ENSMUSG00000092556	0	3	1	4	7	8	3.83333	0	1	0	0	0	0	0.166667	Olfr755-ps1	unprocessed_pseudogene	-3.56431	3.56431	-1.84653	0.0035663	0.0128109
ENSMUSG00000054951	12	6	7	9	11	8	8.83333	1	0	1	0	0	1	0.5	9130008F23Rik	nonsense_mediated_decay,protein_coding	-3.69347	3.69347	-1.10922	4.38327e-10	4.79025e-09
ENSMUSG00000023915	58	31	26	28	44	17	34	8	6	22	6	7	5	9	Tnfrsf21	retained_intron,protein_coding	-1.74014	1.74014	0.699508	3.25413e-06	2.10116e-05
ENSMUSG00000041293	0	4	2	24	11	24	10.8333	0	0	1	0	1	0	0.333333	Adgrf1	protein_coding	-4.47619	4.47619	-0.938653	5.05244e-05	0.000267987
ENSMUSG00000052270	17	14	17	16	15	27	17.6667	1	0	0	0	0	0	0.166667	Fpr2	protein_coding	-5.82223	5.82223	-0.390888	3.8831e-18	8.71807e-17
ENSMUSG00000116879	2	2	1	6	2	4	2.83333	0	0	2	0	1	0	0.5	Gm49794	lncRNA	-2.11537	2.11537	-1.97854	0.00378713	0.0134922
ENSMUSG00000116657	245	133	114	128	132	120	145.333	56	23	83	40	41	18	43.5	Gm49774	lncRNA	-1.58271	1.58271	2.72949	6.78218e-11	8.05949e-10
ENSMUSG00000023961	942	820	739	2185	2156	2212	1509	464	294	809	539	878	264	541.333	Enpp4	protein_coding	-1.27502	1.27502	6.09663	1.01059e-08	9.37624e-08
ENSMUSG00000036533	1982	1704	1245	1087	1255	773	1341	472	265	677	614	667	252	491.167	Cdc42ep3	protein_coding	-1.296	1.296	6.01347	1.62825e-08	1.48148e-07
ENSMUSG00000024087	1127	1215	964	9575	8548	9134	5093.83	411	329	895	121	472	64	382	Cyp1b1	nonsense_mediated_decay,protein_coding	-3.58902	3.58902	7.40918	1.44181e-09	1.4853e-08
ENSMUSG00000117426	1	0	1	9	3	5	3.16667	0	0	0	0	0	0	0	Gm33055	lncRNA	-4.58589	4.58589	-2.01058	0.00103492	0.00420055
ENSMUSG00000116771	9	3	6	9	8	4	6.5	3	0	1	3	1	0	1.33333	Gm49691	lncRNA	-2.01717	2.01717	-1.28228	0.000194672	0.000921063
ENSMUSG00000023882	148	134	97	166	147	119	135.167	67	36	98	53	84	22	60	Zfp54	protein_coding	-1.02754	1.02754	2.77743	3.34775e-10	3.71553e-09
ENSMUSG00000023892	545	313	289	361	372	298	363	124	74	199	117	152	63	121.5	Zfp51	protein_coding	-1.39681	1.39681	4.07151	4.68454e-19	1.13281e-17
ENSMUSG00000057409	356	243	212	407	319	288	304.167	127	72	185	118	172	49	120.5	Zfp53	protein_coding	-1.16976	1.16976	3.87026	7.63123e-20	1.93486e-18
ENSMUSG00000051341	1481	999	891	1130	1139	894	1089	382	165	398	429	453	208	339.167	Zfp52	protein_coding	-1.45319	1.45319	5.63576	5.53225e-16	1.05332e-14
ENSMUSG00000067931	809	549	494	510	488	365	535.833	229	140	334	215	280	103	216.833	Zfp948	protein_coding	-1.14427	1.14427	4.72349	2.43417e-10	2.74957e-09
ENSMUSG00000117013	60	60	38	28	42	23	41.8333	20	5	28	6	11	0	11.6667	Gm30531	transcribed_processed_pseudogene,processed_transcript	-1.83914	1.83914	0.998111	2.71517e-05	0.000150354
ENSMUSG00000046711	5697	3053	2690	2969	4150	3104	3610.5	1732	1050	2470	1142	1913	522	1471.5	Hmga1	protein_coding	-1.14081	1.14081	7.43387	4.94886e-13	7.32338e-12
ENSMUSG00000062753	552	340	300	283	370	268	352.167	141	106	226	130	187	50	140	AI413582	nonsense_mediated_decay,retained_intron,protein_coding	-1.18516	1.18516	4.09761	4.45078e-11	5.41761e-10
ENSMUSG00000116884	16	8	8	10	18	11	11.8333	4	1	5	1	3	0	2.33333	C130040N14Rik	lncRNA	-2.13015	2.13015	-0.674825	1.89343e-07	1.48551e-06
ENSMUSG00000023947	842	516	501	565	633	474	588.5	202	157	307	90	190	44	165	Nfkbie	retained_intron,protein_coding	-1.69532	1.69532	4.69154	3.28756e-14	5.42827e-13
ENSMUSG00000117571	6	4	6	6	10	16	8	2	0	0	2	3	1	1.33333	4933433H22Rik	lncRNA	-2.30508	2.30508	-1.10819	0.000151092	0.000731491
ENSMUSG00000040852	0	1	1	1	0	13	2.66667	0	0	0	0	0	0	0	Plekhh2	retained_intron,protein_coding	-4.41556	4.41556	-2.10778	0.014433	0.044086
ENSMUSG00000023967	603	341	350	758	628	604	547.333	185	136	327	207	379	89	220.5	Mrps18a	processed_transcript,retained_intron,protein_coding	-1.14876	1.14876	4.6971	2.13764e-18	4.9262e-17
ENSMUSG00000023952	4374	3316	2683	3882	4239	3652	3691	1305	720	1846	1247	1854	504	1246	Gtpbp2	nonsense_mediated_decay,processed_transcript,retained_intron,protein_coding	-1.41679	1.41679	7.39162	9.84746e-52	8.84355e-50
ENSMUSG00000117269	4	2	3	10	5	1	4.16667	0	0	0	0	0	0	0	Gm9706	processed_pseudogene	-5.00665	5.00665	-1.82022	1.09483e-05	6.51992e-05
ENSMUSG00000015605	3046	1943	1668	1374	1923	961	1819.17	776	493	1256	726	1276	307	805.667	Srf	retained_intron,protein_coding	-1.07173	1.07173	6.50033	5.23576e-07	3.82704e-06
ENSMUSG00000097125	81	43	53	38	68	18	50.1667	3	0	1	0	1	0	0.833333	Gm26885	lncRNA	-5.5871	5.5871	0.928991	2.75596e-21	7.44489e-20
ENSMUSG00000024014	3018	1786	1724	1754	2023	1121	1904.33	40	27	52	31	41	11	33.6667	Pim1	processed_transcript,retained_intron,protein_coding	-5.66063	5.66063	6.02704	4.38608e-116	1.3946e-113
ENSMUSG00000002625	494	276	239	328	317	284	323	137	119	173	145	217	55	141	Akap8l	nonsense_mediated_decay,processed_transcript,retained_intron,protein_coding	-1.00219	1.00219	4.0156	2.91227e-10	3.24907e-09
ENSMUSG00000052142	3	1	1	2	2	28	6.16667	0	0	0	0	0	0	0	Rasal3	nonsense_mediated_decay,retained_intron,protein_coding	-5.54032	5.54032	-1.50382	0.00022337	0.00104467
ENSMUSG00000079563	2	4	2	4	3	2	2.83333	0	0	0	0	0	0	0	Pglyrp2	nonsense_mediated_decay,retained_intron,protein_coding	-4.48959	4.48959	-2.07139	3.05474e-05	0.000167815
ENSMUSG00000055202	2	1	3	4	1	19	5	0	1	1	0	1	0	0.5	Zfp811	protein_coding	-2.91213	2.91213	-1.59837	0.00478727	0.0165793
ENSMUSG00000024300	42	35	25	36	16	281	72.5	8	3	28	16	12	5	12	Myo1f	nonsense_mediated_decay,retained_intron,protein_coding	-2.47977	2.47977	1.59441	0.000130303	0.000638197
ENSMUSG00000073423	412	315	276	336	377	259	329.167	141	106	213	105	197	48	135	Zfp414	processed_transcript,retained_intron,protein_coding	-1.14263	1.14263	4.01248	1.50284e-14	2.55863e-13
ENSMUSG00000024457	2050	1496	1313	2514	2577	2093	2007.17	777	532	1315	758	1368	356	851	Trim26	processed_transcript,retained_intron,protein_coding	-1.07661	1.07661	6.5948	3.46359e-29	1.4373e-27
ENSMUSG00000036214	142	66	77	115	85	101	97.6667	35	31	42	21	48	11	31.3333	Polr1has	processed_transcript,protein_coding	-1.45059	1.45059	2.19675	1.21391e-10	1.41397e-09
ENSMUSG00000090556	29	17	13	25	29	31	24	0	0	0	0	0	0	0	Olfr753-ps1	polymorphic_pseudogene,protein_coding	-7.50092	7.50092	-0.0533725	4.95282e-27	1.85565e-25
ENSMUSG00000035186	3402	1545	1535	2605	3186	2310	2430.5	0	0	2	1	2	3	1.33333	Ubd	protein_coding	-10.5121	10.5121	6.30042	0	0
ENSMUSG00000103558	10	11	2	7	6	11	7.83333	2	2	4	0	3	0	1.83333	Gm38220	TEC	-1.89522	1.89522	-1.07724	0.000199106	0.000939963
ENSMUSG00000032656	4	6	2	12	17	16	9.5	2	0	3	2	1	1	1.5	Marchf3	retained_intron,protein_coding	-2.36367	2.36367	-0.949643	0.000193241	0.000915173
ENSMUSG00000033107	168	119	111	516	555	383	308.667	53	49	81	136	246	50	102.5	Rnf125	protein_coding	-1.36239	1.36239	3.76955	0.000347709	0.00156071
ENSMUSG00000073555	121	51	81	232	211	239	155.833	0	1	0	0	0	1	0.333333	Gm4951	protein_coding	-8.17447	8.17447	2.39867	1.20585e-40	7.73091e-39
ENSMUSG00000085977	17	8	8	42	31	35	23.5	0	0	0	0	0	0	0	Gm5970	processed_pseudogene	-7.42336	7.42336	-0.0938269	1.31688e-15	2.43976e-14
ENSMUSG00000068606	636	327	413	974	928	1215	748.833	0	0	0	0	0	0	0	Gm4841	protein_coding	-12.4305	12.4305	4.60589	1.60691e-104	3.70676e-102
ENSMUSG00000090942	17	10	12	96	60	102	49.5	0	0	0	0	0	0	0	F830016B08Rik	protein_coding	-8.47367	8.47367	0.840052	1.65428e-14	2.8124e-13
ENSMUSG00000054072	2213	1785	1460	4312	4181	4696	3107.83	15	15	30	49	46	44	33.1667	Iigp1	processed_transcript,protein_coding	-6.09968	6.09968	6.66304	3.62697e-41	2.33805e-39
ENSMUSG00000063388	494	289	308	962	771	1028	642	0	0	0	2	1	0	0.5	BC023105	processed_pseudogene	-9.81079	9.81079	4.38245	2.9318e-84	5.30633e-82
ENSMUSG00000024610	128	46	64	105	42	508	148.833	23	14	51	29	28	30	29.1667	Cd74	retained_intron,protein_coding	-1.99849	1.99849	2.64275	0.000365258	0.0016317
ENSMUSG00000024277	1236	942	878	1521	1425	1477	1246.5	171	139	320	242	370	89	221.833	Mapre2	nonsense_mediated_decay,processed_transcript,retained_intron,protein_coding	-2.33652	2.33652	5.62346	4.05372e-87	7.75447e-85
ENSMUSG00000034295	5	7	4	18	13	19	11	1	0	1	0	0	0	0.333333	Fhod3	processed_transcript,retained_intron,protein_coding	-4.44437	4.44437	-0.916384	1.82501e-09	1.85489e-08
ENSMUSG00000091957	350	142	170	160	78	821	286.833	67	110	169	92	110	55	100.5	Rps2-ps10	transcribed_processed_pseudogene,processed_transcript	-1.24496	1.24496	3.76627	0.00558134	0.0190131
ENSMUSG00000033871	10	9	8	14	8	23	12	4	2	12	2	5	1	4.33333	Ppargc1b	processed_transcript,protein_coding	-1.35162	1.35162	-0.510216	0.002064	0.00782657
ENSMUSG00000098098	114	56	67	38	55	34	60.6667	25	12	33	9	47	1	21.1667	Bvht	lncRNA	-1.54011	1.54011	1.55548	0.000117578	0.00058193
ENSMUSG00000024580	1046	738	590	548	708	481	685.167	105	64	178	111	175	36	111.5	Grpel2	processed_transcript,protein_coding	-2.52553	2.52553	4.76859	7.88582e-38	4.63864e-36
ENSMUSG00000032735	35	8	20	14	21	11	18.1667	4	8	14	3	4	2	5.83333	Ablim3	protein_coding	-1.43653	1.43653	-0.0400822	0.00242137	0.00903608
ENSMUSG00000109232	0	3	1	4	3	8	3.16667	0	0	0	0	0	0	0	Gm44577	lncRNA	-4.64548	4.64548	-2.00455	0.000397908	0.00176316
ENSMUSG00000090523	441	380	285	296	334	289	337.5	124	72	251	63	145	24	113.167	Gypc	protein_coding	-1.54733	1.54733	3.95227	5.57147e-11	6.69174e-10
ENSMUSG00000024379	490	325	262	292	230	206	300.833	62	55	146	31	69	14	62.8333	Tslp	retained_intron,protein_coding	-2.19134	2.19134	3.65261	1.20541e-13	1.87953e-12
ENSMUSG00000024587	10574	8227	6498	10255	9392	9370	9052.67	4688	2788	6870	2818	3582	1353	3683.17	Nars	nonsense_mediated_decay,retained_intron,protein_coding	-1.13065	1.13065	8.7707	4.0812e-12	5.51877e-11
ENSMUSG00000039529	781	626	483	1670	1531	1251	1057	151	109	247	276	369	137	214.833	Atp8b1	nonsense_mediated_decay,protein_coding	-2.02863	2.02863	5.40025	8.52913e-16	1.59779e-14
ENSMUSG00000038418	3925	2946	2671	3236	3080	3987	3307.5	1144	705	1553	971	1245	433	1008.5	Egr1	protein_coding	-1.54053	1.54053	7.2158	1.0108e-34	5.35656e-33
ENSMUSG00000024359	21249	16690	13076	15795	16171	14010	16165.2	8685	5413	13481	5221	7992	2670	7243.67	Hspa9	retained_intron,protein_coding	-1.02118	1.02118	9.65904	1.41257e-09	1.45709e-08
ENSMUSG00000046727	52	34	34	33	59	27	39.8333	14	4	10	3	6	1	6.33333	Cystm1	nonsense_mediated_decay,retained_intron,protein_coding	-2.46848	2.46848	0.794256	1.59419e-11	2.02975e-10
ENSMUSG00000024486	12098	8972	7498	6565	7919	4162	7869	2854	1302	3306	1104	1345	522	1738.83	Hbegf	retained_intron,protein_coding	-2.05205	2.05205	8.37262	3.09918e-11	3.83389e-10
ENSMUSG00000051439	452	216	260	647	302	1840	619.5	57	50	115	90	81	49	73.6667	Cd14	retained_intron,protein_coding	-2.77559	2.77559	4.53568	4.2722e-10	4.67973e-09
ENSMUSG00000032688	903	582	551	873	916	1081	817.667	145	133	273	172	302	72	182.833	Malt1	nonsense_mediated_decay,processed_transcript,retained_intron,protein_coding	-1.99845	1.99845	5.07515	3.08332e-57	3.18191e-55
ENSMUSG00000102748	42	23	36	58	62	48	44.8333	15	10	22	21	26	8	17	Pcdhgb2	retained_intron,protein_coding	-1.20629	1.20629	1.18368	3.23893e-06	2.09193e-05
ENSMUSG00000103897	19	16	16	28	44	42	27.5	10	10	21	12	11	4	11.3333	Pcdhga8	protein_coding	-1.07269	1.07269	0.564866	0.00154175	0.00601989
ENSMUSG00000046318	1021	905	640	754	812	666	799.667	65	34	102	11	10	5	37.8333	Ccbe1	nonsense_mediated_decay,processed_transcript,retained_intron,protein_coding	-4.31298	4.31298	4.83509	3.24178e-18	7.34128e-17
ENSMUSG00000085055	11	6	9	7	6	3	7	1	0	4	0	0	0	0.833333	Gm15958	lncRNA	-2.81569	2.81569	-1.28113	6.911e-06	4.23571e-05
ENSMUSG00000024521	26	15	11	16	0	92	26.6667	0	1	3	1	1	2	1.33333	Pmaip1	protein_coding	-3.9336	3.9336	0.15329	4.85266e-05	0.000258205
ENSMUSG00000102222	10	3	1	10	5	4	5.5	2	1	2	0	6	0	1.83333	Pcdhga10	protein_coding	-1.38685	1.38685	-1.36046	0.0128786	0.0399289
ENSMUSG00000103309	326	170	219	431	541	262	324.833	115	65	184	98	111	26	99.8333	BC037039	lncRNA	-1.53286	1.53286	3.83325	1.46374e-12	2.07222e-11
ENSMUSG00000024533	1013	893	621	965	948	869	884.833	417	202	567	283	361	142	328.667	Spire1	retained_intron,protein_coding	-1.26178	1.26178	5.38794	1.39885e-18	3.27823e-17
ENSMUSG00000024539	456	307	265	358	330	334	341.667	143	95	183	99	181	57	126.333	Ptpn2	processed_transcript,protein_coding	-1.25882	1.25882	4.02773	4.34482e-19	1.05391e-17
ENSMUSG00000044024	3	3	4	6	9	6	5.16667	2	1	5	1	1	0	1.66667	Rell2	nonsense_mediated_decay,processed_transcript,retained_intron,protein_coding	-1.41759	1.41759	-1.41529	0.00544519	0.0186194
ENSMUSG00000038524	211	150	109	199	262	187	186.333	104	53	115	60	108	38	79.6667	Fchsd1	nonsense_mediated_decay,retained_intron,protein_coding	-1.01809	1.01809	3.2112	1.28559e-09	1.33371e-08
ENSMUSG00000055561	40	9	18	30	5	204	51	2	4	8	4	9	3	5	Spink5	protein_coding	-3.11493	3.11493	1.03573	4.57677e-05	0.000244409
ENSMUSG00000055095	52	42	32	60	64	57	51.1667	1	0	4	0	3	1	1.5	Spink6	retained_intron,protein_coding	-4.83395	4.83395	0.954382	1.84166e-38	1.10542e-36
ENSMUSG00000024472	2262	1800	1496	3166	3394	3023	2523.5	886	618	1643	1010	1775	515	1074.5	Dcp2	protein_coding	-1.05424	1.05424	6.92492	3.52939e-16	6.86306e-15
ENSMUSG00000071856	676	389	416	505	501	404	481.833	122	84	199	91	154	31	113.5	Mcc	processed_transcript,retained_intron,protein_coding	-1.96115	1.96115	4.34377	9.45842e-35	5.02364e-33
ENSMUSG00000097610	11	6	13	5	6	2	7.16667	2	3	2	1	2	1	1.83333	A930012L18Rik	lncRNA	-1.74382	1.74382	-1.12706	0.00747765	0.024704
ENSMUSG00000056130	14	14	8	15	3	126	30	3	1	7	5	0	2	3	Ticam2	retained_intron,protein_coding	-3.03364	3.03364	0.359134	0.000622732	0.0026429
ENSMUSG00000062210	428	287	264	379	411	350	353.167	80	58	158	67	113	26	83.6667	Tnfaip8	processed_transcript,retained_intron,protein_coding	-1.94112	1.94112	3.89444	7.52974e-48	6.00567e-46
ENSMUSG00000024528	613	333	337	325	346	319	378.833	137	106	233	106	193	43	136.333	Srfbp1	nonsense_mediated_decay,retained_intron,protein_coding	-1.35219	1.35219	4.15352	3.96865e-13	5.92878e-12
ENSMUSG00000024558	8	7	3	3	4	1	4.33333	1	0	6	0	0	0	1.16667	Mapk4	nonsense_mediated_decay,processed_transcript,protein_coding	-1.80078	1.80078	-1.6039	0.0157912	0.0475677
ENSMUSG00000024560	1214	637	692	714	870	605	788.667	293	224	397	300	506	121	306.833	Cxxc1	retained_intron,protein_coding	-1.20005	1.20005	5.2382	3.32719e-15	5.98971e-14
ENSMUSG00000053846	25	11	9	50	35	40	28.3333	0	0	0	0	0	0	0	Lipg	retained_intron,protein_coding	-7.6913	7.6913	0.134941	2.03572e-18	4.71442e-17
ENSMUSG00000046982	1110	1012	764	2209	2138	1777	1501.67	338	261	605	302	617	125	374.667	Tshz1	processed_transcript,protein_coding	-1.84802	1.84802	5.95275	6.00524e-24	1.89661e-22
ENSMUSG00000049090	1530	1437	993	2358	2498	2141	1826.17	781	420	1290	642	1186	303	770.333	Zadh2	protein_coding	-1.0993	1.0993	6.44448	9.63213e-15	1.66398e-13
ENSMUSG00000024644	5763	3270	3096	4040	4015	3623	3967.83	777	531	1278	580	904	265	722.5	Cndp2	processed_transcript,retained_intron,protein_coding	-2.30601	2.30601	7.30231	7.1293e-63	8.1827e-61
ENSMUSG00000024421	80	52	35	62	59	58	57.6667	11	11	8	8	27	4	11.5	Lama3	protein_coding	-2.14051	2.14051	1.33107	3.01793e-13	4.56062e-12
ENSMUSG00000024424	333	247	248	284	307	198	269.5	40	33	64	66	91	27	53.5	Ttc39c	nonsense_mediated_decay,retained_intron,protein_coding	-2.16968	2.16968	3.49392	3.93383e-30	1.72685e-28
ENSMUSG00000024423	410	314	275	392	428	536	392.5	72	54	142	73	141	37	86.5	Impact	nonsense_mediated_decay,processed_transcript,retained_intron,protein_coding	-2.03962	2.03962	4.02976	1.25418e-44	9.02434e-43
ENSMUSG00000025429	9	7	7	18	4	79	20.6667	4	0	5	1	4	1	2.5	Pstpip2	protein_coding	-2.88754	2.88754	-0.0939778	0.000219645	0.00102887
ENSMUSG00000073647	667	493	417	525	499	423	504	132	73	196	79	166	51	116.167	Gm10557	processed_pseudogene	-1.98063	1.98063	4.41625	4.24128e-36	2.34807e-34
ENSMUSG00000024235	56	30	37	118	141	101	80.5	1	3	2	11	9	5	5.16667	Map3k8	nonsense_mediated_decay,processed_transcript,retained_intron,protein_coding	-3.59468	3.59468	1.58631	8.68226e-13	1.26414e-11
ENSMUSG00000097641	17	8	9	7	14	6	10.1667	4	2	6	2	2	1	2.83333	Gm26865	lncRNA	-1.63757	1.63757	-0.759597	0.000446577	0.00195889
ENSMUSG00000024234	932	637	596	670	685	528	674.667	293	177	401	238	405	120	272.333	Mtpap	nonsense_mediated_decay,retained_intron,protein_coding	-1.15824	1.15824	5.04023	1.40478e-16	2.80111e-15
ENSMUSG00000097888	2	1	0	1	4	5	2.16667	1	0	0	0	0	0	0.166667	Gm26682	lncRNA	-2.81013	2.81013	-2.18626	0.0139054	0.0426739
ENSMUSG00000117508	29	30	29	22	17	13	23.3333	3	1	6	7	5	3	4.16667	Gm34804	lncRNA	-2.33573	2.33573	0.156763	1.53413e-07	1.21989e-06
ENSMUSG00000036103	26	8	17	22	2	272	57.8333	7	4	22	8	10	10	10.1667	Colec12	nonsense_mediated_decay,retained_intron,protein_coding	-2.20645	2.20645	1.30727	0.0103083	0.0328517
ENSMUSG00000042942	56	43	38	100	88	103	71.3333	19	17	49	24	41	10	26.6667	Greb1l	nonsense_mediated_decay,processed_transcript,retained_intron,protein_coding	-1.26158	1.26158	1.78981	7.78178e-07	5.55683e-06
ENSMUSG00000002475	10	6	3	4	3	2	4.66667	1	0	2	1	5	0	1.5	Abhd3	processed_transcript,protein_coding	-1.48057	1.48057	-1.50809	0.00797789	0.0261545
ENSMUSG00000024897	2	1	2	8	6	15	5.66667	0	0	0	0	1	0	0.166667	Apba1	protein_coding	-4.17908	4.17908	-1.55594	5.65493e-05	0.000298196
ENSMUSG00000024901	7	4	3	15	20	10	9.83333	0	0	1	1	0	0	0.333333	Peli3	processed_transcript,retained_intron,protein_coding	-4.25365	4.25365	-1.0387	1.49818e-08	1.36578e-07
ENSMUSG00000024867	7	5	6	12	5	108	23.8333	1	2	5	6	3	6	3.83333	Pip5k1b	processed_transcript,retained_intron,protein_coding	-2.1502	2.1502	0.143905	0.0153346	0.0463881
ENSMUSG00000117845	4	4	2	2	3	2	2.83333	1	2	0	0	0	0	0.5	Gm31070	processed_pseudogene	-2.09715	2.09715	-1.96406	0.0130445	0.0403552
ENSMUSG00000024912	6055	3198	3354	3254	3897	2420	3696.33	1846	1269	2440	897	1224	388	1344	Fosl1	retained_intron,protein_coding	-1.29394	1.29394	7.4391	3.42919e-07	2.58773e-06
ENSMUSG00000109695	26	13	19	30	28	36	25.3333	1	7	21	8	19	4	10	Gm31166	transcribed_processed_pseudogene,processed_transcript	-1.21993	1.21993	0.429047	0.000597104	0.00254761
ENSMUSG00000117692	2	3	1	2	7	7	3.66667	0	0	0	0	0	0	0	Gm50114	lncRNA	-4.83222	4.83222	-1.91054	2.01892e-05	0.000114576
ENSMUSG00000052942	122	113	93	244	276	191	173.167	1	3	4	1	4	0	2.16667	Glis3	nonsense_mediated_decay,processed_transcript,retained_intron,protein_coding	-6.06338	6.06338	2.57042	4.02581e-57	4.13639e-55
ENSMUSG00000024789	2008	1317	1246	2167	2294	1917	1824.83	794	575	1202	589	837	281	713	Jak2	protein_coding	-1.15704	1.15704	6.43424	6.03948e-21	1.60206e-19
ENSMUSG00000050957	14	3	4	3	1	27	8.66667	0	1	2	0	1	0	0.666667	Insl6	protein_coding	-3.36089	3.36089	-1.11446	0.000445192	0.00195318
ENSMUSG00000041362	10	10	7	22	6	89	24	2	0	7	5	2	2	3	Shtn1	retained_intron,protein_coding	-2.77668	2.77668	0.0984053	0.00034114	0.00153386
ENSMUSG00000016496	1085	737	732	1160	1008	1416	1023	7	7	20	11	12	6	10.5	Cd274	protein_coding	-6.42379	6.42379	5.10463	2.6296e-206	2.13351e-203
ENSMUSG00000117964	54	22	41	33	38	15	33.8333	1	0	0	0	0	0	0.166667	Gm36043	lncRNA	-6.75216	6.75216	0.402131	1.57634e-21	4.32785e-20
ENSMUSG00000053117	7	3	2	6	5	11	5.66667	0	0	1	0	0	0	0.166667	E330013P04Rik	lncRNA	-4.1813	4.1813	-1.55491	4.81033e-07	3.53584e-06
ENSMUSG00000043623	30	10	19	15	18	11	17.1667	8	7	16	4	7	1	7.16667	4933412A08Rik	pseudogene	-1.11577	1.11577	-0.0260882	0.0041689	0.0146469
ENSMUSG00000118106	57	46	50	58	55	48	52.3333	12	16	26	15	27	3	16.5		TEC	-1.53261	1.53261	1.33669	1.90498e-10	2.17584e-09
ENSMUSG00000024778	384	237	270	379	408	457	355.833	18	13	26	12	21	8	16.3333	Fas	nonsense_mediated_decay,processed_transcript,protein_coding	-4.25812	4.25812	3.65615	3.49288e-109	9.44643e-107
ENSMUSG00000050370	2449	2220	1966	9463	8087	9327	5585.33	1966	1188	2729	2808	3746	1141	2263	Ch25h	protein_coding	-1.04635	1.04635	8.02696	0.00156418	0.00609331
ENSMUSG00000045932	11174	6909	7348	20948	19578	22107	14677.3	72	53	112	195	154	186	128.667	Ifit2	protein_coding	-6.29557	6.29557	8.88973	1.05234e-34	5.56414e-33
ENSMUSG00000074896	17646	9803	10191	21636	18987	21472	16622.5	125	76	154	247	141	234	162.833	Ifit3	protein_coding	-6.13335	6.13335	9.0912	3.33347e-41	2.1607e-39
ENSMUSG00000079339	2248	1096	1439	2321	1839	2727	1945	0	3	3	1	2	6	2.5	Ifit1bl1	protein_coding	-9.32112	9.32112	6.0018	1.74343e-203	1.36737e-200
ENSMUSG00000062488	5858	3592	3475	9619	7854	9919	6719.5	62	53	87	135	105	150	98.6667	Ifit3b	protein_coding	-5.52831	5.52831	7.78494	4.388e-32	2.10275e-30
ENSMUSG00000024786	4	3	8	4	6	8	5.5	0	0	0	0	0	0	0	Majin	protein_coding	-5.4374	5.4374	-1.59204	2.1693e-08	1.93632e-07
ENSMUSG00000067297	22	20	38	106	78	97	60.1667	1	2	3	5	3	1	2.5	Ifit1bl2	protein_coding	-4.29734	4.29734	1.17679	4.62324e-15	8.18512e-14
ENSMUSG00000034459	4199	2858	2846	7788	6984	7393	5344.67	133	65	169	174	187	159	147.833	Ifit1	protein_coding	-4.76762	4.76762	7.47552	1.41582e-43	9.82679e-42
ENSMUSG00000024803	2184	1421	1204	401	432	278	986.667	160	95	212	42	40	30	96.5	Ankrd1	nonsense_mediated_decay,retained_intron,protein_coding	-3.24288	3.24288	5.26833	1.63881e-08	1.48993e-07
ENSMUSG00000114859	4	2	2	7	4	3	3.66667	1	0	0	0	0	1	0.333333	Gm47735	lncRNA	-2.90338	2.90338	-1.84501	0.000624845	0.00265092
ENSMUSG00000036278	56	42	42	95	94	51	63.3333	18	13	35	11	35	2	19	Macrod1	protein_coding	-1.63053	1.63053	1.53936	5.23532e-09	5.04844e-08
ENSMUSG00000060675	191	112	103	201	188	177	162	26	18	44	24	35	9	26	Plaat3	protein_coding	-2.46137	2.46137	2.69278	2.45504e-42	1.6226e-40
ENSMUSG00000061132	30	7	10	14	9	151	36.8333	0	0	5	2	1	0	1.33333	Blnk	retained_intron,protein_coding	-4.62965	4.62965	0.524124	6.81807e-07	4.90589e-06
ENSMUSG00000118220	26	11	36	15	25	11	20.6667	9	8	15	9	8	1	8.33333	Gm6192	processed_pseudogene	-1.19973	1.19973	0.215106	0.00589416	0.0199631
ENSMUSG00000025017	135	58	80	99	25	850	207.833	8	3	26	15	10	12	12.3333	Pik3ap1	retained_intron,protein_coding	-3.78301	3.78301	2.91516	5.2305e-07	3.82438e-06
ENSMUSG00000025019	1288	880	748	702	827	521	827.667	309	168	390	301	378	125	278.5	Lcor	retained_intron,protein_coding	-1.41303	1.41303	5.26855	3.56455e-13	5.3557e-12
ENSMUSG00000010095	16840	11505	9787	12350	13299	10006	12297.8	3026	1934	3897	1999	3054	857	2461.17	Slc3a2	retained_intron,protein_coding	-2.16032	2.16032	8.96697	1.37695e-43	9.58527e-42
ENSMUSG00000024661	161568	98383	101328	96793	123588	113144	115801	9860	7112	15813	5850	10042	2271	8491.33	Fth1	retained_intron,protein_coding	-3.65521	3.65521	12.025	1.62657e-66	1.99331e-64
ENSMUSG00000024663	36	17	17	19	13	63	27.5	1	5	13	9	21	4	8.83333	Rab3il1	nonsense_mediated_decay,retained_intron,protein_coding	-1.52745	1.52745	0.473297	0.00167336	0.0064736
ENSMUSG00000035735	427	374	328	524	631	441	454.167	225	174	409	112	219	58	199.5	Dagla	nonsense_mediated_decay,processed_transcript,protein_coding	-1.04613	1.04613	4.48273	2.1938e-07	1.70525e-06
ENSMUSG00000024737	426	204	293	464	193	2553	688.833	21	5	60	27	21	12	24.3333	Slc15a3	processed_transcript,retained_intron,protein_coding	-4.69167	4.69167	4.5602	5.69512e-13	8.40128e-12
ENSMUSG00000101264	3	2	2	4	6	5	3.66667	0	0	0	0	0	0	0	Gm28347	lncRNA	-4.84686	4.84686	-1.9107	1.9103e-06	1.28055e-05
ENSMUSG00000075010	755	574	634	657	830	676	687.667	17	18	45	18	39	9	24.3333	AW112010	lncRNA	-4.69193	4.69193	4.59474	9.61742e-166	5.14291e-163
ENSMUSG00000024675	256	150	161	313	280	400	260	1	0	1	0	0	0	0.333333	Ms4a4c	protein_coding	-8.9916	8.9916	3.13189	1.07887e-92	2.20736e-90
ENSMUSG00000056290	12	7	14	5	8	8	9	2	0	1	0	0	0	0.5	Ms4a4b	nonsense_mediated_decay,retained_intron,protein_coding	-3.77009	3.77009	-1.07944	2.76065e-08	2.43187e-07
ENSMUSG00000079419	25	9	14	19	4	127	33	0	1	4	2	0	2	1.5	Ms4a6c	retained_intron,protein_coding	-4.06728	4.06728	0.412067	1.00402e-05	6.02183e-05
ENSMUSG00000024677	35	10	20	45	40	97	41.1667	0	0	0	1	2	0	0.5	Ms4a6b	nonsense_mediated_decay,retained_intron,protein_coding	-5.88405	5.88405	0.633019	1.85836e-16	3.68058e-15
ENSMUSG00000024678	1846	1393	1155	2652	2369	2487	1983.67	1	1	0	0	0	0	0.333333	Ms4a4d	protein_coding	-11.9141	11.9141	6.01683	9.72552e-286	1.90693e-282
ENSMUSG00000024679	4280	2677	2443	3721	3647	4151	3486.5	694	511	1201	803	1358	347	819	Ms4a6d	processed_transcript,retained_intron,protein_coding	-1.93508	1.93508	7.17719	3.91764e-82	6.77781e-80
ENSMUSG00000046805	2232	1419	1461	2008	1643	4190	2158.83	26	13	155	63	73	46	62.6667	Mpeg1	protein_coding	-4.96584	4.96584	6.20526	2.24265e-34	1.17522e-32
ENSMUSG00000039982	266	192	158	219	259	430	254	13	11	28	8	8	10	13	Dtx4	protein_coding	-4.05275	4.05275	3.19356	1.22507e-39	7.6256e-38
ENSMUSG00000111118	7	6	7	15	13	15	10.5	0	0	0	0	1	0	0.166667	Gm6545	processed_pseudogene	-5.06064	5.06064	-0.977624	7.26843e-13	1.06355e-11
ENSMUSG00000024696	67	23	26	45	9	409	96.5	6	4	9	11	5	4	6.5	Lpxn	protein_coding	-3.56828	3.56828	1.85941	4.80136e-06	3.02305e-05
ENSMUSG00000118087	310	198	207	342	431	276	294	144	80	223	106	206	34	132.167	4833438C02Rik	lncRNA	-1.02887	1.02887	3.84941	3.06785e-11	3.79713e-10
ENSMUSG00000025225	9694	5414	5182	5708	6813	4223	6172.33	1437	1029	2198	847	1490	397	1233	Nfkb2	nonsense_mediated_decay,processed_transcript,retained_intron,protein_coding	-2.17858	2.17858	7.96661	1.58331e-27	6.01838e-26
ENSMUSG00000118273	18	9	3	12	16	12	11.6667	2	3	11	4	8	2	5	Gm41819	lncRNA	-1.0463	1.0463	-0.497165	0.00840867	0.0274331
ENSMUSG00000118210	61	29	25	15	53	14	32.8333	15	3	15	5	8	3	8.16667	Gm50394	lncRNA	-1.83085	1.83085	0.632258	4.34007e-05	0.00023272
ENSMUSG00000001750	4325	2770	2584	4678	4537	4785	3946.5	554	461	1007	787	1279	376	744	Tcirg1	nonsense_mediated_decay,retained_intron,protein_coding	-2.21504	2.21504	7.29207	1.70799e-67	2.12631e-65
ENSMUSG00000036908	903	653	629	835	760	1092	812	307	253	529	343	592	151	362.5	Unc93b1	retained_intron,protein_coding	-1.01501	1.01501	5.33986	2.12151e-16	4.18766e-15
ENSMUSG00000024851	28	20	19	22	7	150	41	3	3	10	4	4	4	4.66667	Pitpnm1	nonsense_mediated_decay,retained_intron,protein_coding	-2.87624	2.87624	0.784889	2.71593e-05	0.00015036
ENSMUSG00000040663	476	368	290	310	336	195	329.167	168	106	226	126	140	43	134.833	Clcf1	nonsense_mediated_decay,processed_transcript,retained_intron,protein_coding	-1.1419	1.1419	4.02717	3.95731e-07	2.94844e-06
ENSMUSG00000034616	17	5	10	5	2	69	18	3	3	7	4	2	3	3.66667	Ssh3	nonsense_mediated_decay,processed_transcript,retained_intron,protein_coding	-1.98313	1.98313	-0.158049	0.010545	0.0334928
ENSMUSG00000092274	11164	8660	7002	11718	12995	10468	10334.5	2095	948	3392	2062	3140	995	2105.33	Neat1	lncRNA	-2.14244	2.14244	8.7011	1.37145e-70	1.8761e-68
[truncated: 6 more rows]

## Sheet: DEG_down
Title: Downregulated genes lists filtered with logFC>1, PBS mean count >2, Q Value (FDR) <0.05)
Geneid	LPS-1	LPS-2	LPS-3	LPS-4	LPS-5	LPS-6	mean.LPS	PBS-1	PBS-2	PBS-3	PBS-4	PBS-5	PBS-6	mean.PBS	gene	Transcript type	PBS/LPS : logFC	logFC	PBS/LPS : logCPM	PBS/LPS : PValue	PBS/LPS : QValue
ENSMUSG00000100480	0	0	0	0	0	0	0	4	2	2	3	3	3	2.83333	Gm29156	lncRNA	4.68039	-4.68039	-2.05928	1.46103e-05	8.50272e-05
ENSMUSG00000039748	17	3	9	7	9	16	10.1667	21	19	64	33	70	14	36.8333	Exo1	processed_transcript,retained_intron,protein_coding	1.94174	-1.94174	0.798721	7.62059e-09	7.19811e-08
ENSMUSG00000026235	23	8	14	31	39	30	24.1667	68	33	111	32	59	11	52.3333	Epha4	nonsense_mediated_decay,retained_intron,protein_coding	1.24096	-1.24096	1.45339	0.000145415	0.000706039
ENSMUSG00000086350	4	0	0	3	2	2	1.83333	4	4	9	3	3	3	4.33333	B230369F24Rik	lncRNA	1.38293	-1.38293	-1.4982	0.00948153	0.0305061
ENSMUSG00000056870	54	58	41	78	86	77	65.6667	92	62	195	121	204	57	121.833	Gulp1	nonsense_mediated_decay,processed_transcript,protein_coding	1.03087	-1.03087	2.73536	8.64478e-09	8.1134e-08
ENSMUSG00000026494	1	1	0	0	1	1	0.666667	1	4	3	2	6	2	3	Kif26b	retained_intron,protein_coding	2.13998	-2.13998	-1.9027	0.00139487	0.00549931
ENSMUSG00000050711	10	4	2	5	8	8	6.16667	19	17	33	6	27	1	17.1667	Scg2	protein_coding	1.5688	-1.5688	-0.0970151	0.000442496	0.00194317
ENSMUSG00000026492	73	54	55	143	153	140	103	231	123	367	216	430	113	246.667	Tfb2m	processed_transcript,protein_coding	1.43097	-1.43097	3.62039	1.20658e-11	1.55305e-10
ENSMUSG00000026042	156	88	89	106	138	89	111	276	197	492	236	472	131	300.667	Col5a2	retained_intron,protein_coding	1.58666	-1.58666	3.87586	1.46966e-29	6.24179e-28
ENSMUSG00000042699	610	483	406	1021	923	1090	755.5	1246	923	2527	2010	3066	860	1772	Dhx9	nonsense_mediated_decay,retained_intron,protein_coding	1.41193	-1.41193	6.48214	5.42922e-14	8.7978e-13
ENSMUSG00000045954	669	458	349	418	396	406	449.333	2626	2681	5963	2120	5134	887	3235.17	Cavin2	protein_coding	2.92307	-2.92307	7.00943	4.90355e-47	3.79525e-45
ENSMUSG00000048960	593	530	363	943	901	855	697.5	2303	1633	4226	2428	4512	1088	2698.33	Prex2	nonsense_mediated_decay,retained_intron,protein_coding	2.10583	-2.10583	6.90519	4.93539e-49	4.1179e-47
ENSMUSG00000037035	188	120	131	397	356	361	258.833	362	254	693	694	1291	300	599	Inhbb	protein_coding	1.39107	-1.39107	4.90451	2.99758e-07	2.28076e-06
ENSMUSG00000073633	18	4	16	22	3	9	12	22	19	38	26	46	14	27.5	Fbxo36	processed_transcript,protein_coding	1.3486	-1.3486	0.612655	0.000612079	0.00260238
ENSMUSG00000038776	2002	1581	1074	1457	1489	1162	1460.83	3450	2314	5260	2514	5083	1188	3301.5	Ephx1	protein_coding	1.2963	-1.2963	7.39593	3.64891e-19	8.8877e-18
ENSMUSG00000050777	33	27	24	35	16	33	28	67	72	148	42	92	19	73.3333	Tmem37	protein_coding	1.49045	-1.49045	1.87965	5.14951e-07	3.77455e-06
ENSMUSG00000054135	0	0	0	1	2	1	0.666667	2	0	3	3	3	4	2.5	A430110L20Rik	lncRNA	1.94284	-1.94284	-1.99746	0.00977835	0.0313496
ENSMUSG00000026227	0	0	0	1	1	0	0.333333	3	3	3	13	21	2	7.5	2810459M11Rik	protein_coding	4.15701	-4.15701	-1.28957	1.21473e-06	8.39391e-06
ENSMUSG00000026228	0	0	0	1	0	1	0.333333	4	3	4	5	16	1	5.5	Htr2b	protein_coding	3.69633	-3.69633	-1.56058	2.01317e-06	1.34377e-05
ENSMUSG00000073678	72	65	44	123	126	201	105.167	233	126	434	139	237	60	204.833	Pgap1	retained_intron,protein_coding	1.08755	-1.08755	3.42135	0.000119908	0.00059234
ENSMUSG00000062590	82	60	53	129	149	78	91.8333	215	186	367	305	562	118	292.167	Armc9	nonsense_mediated_decay,processed_transcript,retained_intron,protein_coding	1.84032	-1.84032	3.76675	2.18451e-21	5.94213e-20
ENSMUSG00000073627	3	0	1	6	9	2	3.5	14	6	14	3	10	2	8.16667	C130036L24Rik	retained_intron,lncRNA	1.39616	-1.39616	-0.885361	0.0101108	0.0322702
ENSMUSG00000025931	108	92	90	186	164	163	133.833	286	175	544	352	541	158	342.667	Paqr8	protein_coding	1.51033	-1.51033	4.07868	6.70215e-22	1.88856e-20
ENSMUSG00000026241	4	0	0	1	3	0	1.33333	9	6	13	2	12	0	7	Nppc	protein_coding	2.40158	-2.40158	-1.24015	0.000516523	0.0022357
ENSMUSG00000097649	4	1	1	2	4	0	2	7	2	14	6	5	0	5.66667	Gm10561	lncRNA	1.5497	-1.5497	-1.31814	0.0113977	0.0358392
ENSMUSG00000086825	13	10	10	30	28	24	19.1667	63	22	95	46	69	20	52.5	Gm15675	lncRNA	1.59749	-1.59749	1.38255	1.67187e-08	1.51765e-07
ENSMUSG00000097970	2	1	0	1	2	4	1.66667	6	2	9	9	11	3	6.66667	Gm27028	lncRNA	2.07722	-2.07722	-1.22541	2.29981e-05	0.000128931
ENSMUSG00000039349	349	239	209	380	409	286	312	613	343	917	769	1098	308	674.667	C130074G19Rik	protein_coding	1.28549	-1.28549	5.13206	1.08112e-24	3.56271e-23
ENSMUSG00000063558	184	119	93	254	248	229	187.833	341	293	620	526	994	226	500	Aox1	retained_intron,protein_coding	1.59186	-1.59186	4.6016	4.73346e-18	1.05368e-16
ENSMUSG00000067736	0	5	1	3	2	2	2.16667	6	3	22	7	20	1	9.83333	Gm10222	unprocessed_pseudogene	2.07933	-2.07933	-0.879752	0.00050771	0.00220079
ENSMUSG00000101939	18	15	10	22	21	24	18.3333	30	28	96	48	106	19	54.5	Gm28438	unprocessed_pseudogene	1.65091	-1.65091	1.38081	6.76548e-10	7.24556e-09
ENSMUSG00000039239	219	177	130	117	133	104	146.667	283	149	332	402	454	149	294.833	Tgfb2	processed_transcript,retained_intron,protein_coding	1.17115	-1.17115	4.01844	4.20764e-07	3.11843e-06
ENSMUSG00000037624	27	25	13	58	73	56	42	89	72	147	107	183	51	108.167	Kcnk2	nonsense_mediated_decay,processed_transcript,protein_coding	1.58433	-1.58433	2.43687	2.26813e-09	2.2811e-08
ENSMUSG00000103746	0	0	1	0	0	1	0.333333	4	2	4	0	1	2	2.16667	1700001G17Rik	TEC	2.51186	-2.51186	-2.13672	0.0130499	0.0403643
ENSMUSG00000042215	38	16	18	52	39	62	37.5	110	82	152	101	150	36	105.167	Bag2	retained_intron,protein_coding	1.68479	-1.68479	2.36948	2.061e-12	2.86095e-11
ENSMUSG00000042182	74	41	53	78	101	67	69	142	102	204	114	183	38	130.5	Bend6	processed_transcript,retained_intron,protein_coding	1.08196	-1.08196	2.82853	1.3423e-09	1.38887e-08
ENSMUSG00000118219	0	0	0	0	1	1	0.333333	7	2	2	7	6	0	4	Gm29695	protein_coding	3.33155	-3.33155	-1.78293	0.000112364	0.00055824
ENSMUSG00000037474	89	80	58	111	123	140	100.167	124	145	365	205	491	104	239	Dtl	nonsense_mediated_decay,processed_transcript,retained_intron,protein_coding	1.37185	-1.37185	3.56447	4.2089e-11	5.13913e-10
ENSMUSG00000040170	1	2	1	1	3	0	1.33333	12	22	45	20	65	9	28.8333	Fmo2	processed_transcript,retained_intron,protein_coding	4.38311	-4.38311	0.219321	2.5524e-17	5.3824e-16
ENSMUSG00000058248	5	3	6	21	10	8	8.83333	58	42	99	34	176	12	70.1667	Kcnh1	protein_coding	2.99707	-2.99707	1.45911	2.26834e-12	3.13214e-11
ENSMUSG00000042111	136	83	56	109	118	165	111.167	201	136	364	166	310	77	209	Ccdc115	retained_intron,protein_coding	1.05793	-1.05793	3.48826	4.82873e-10	5.24297e-09
ENSMUSG00000016262	109	57	64	101	114	77	87	225	177	354	256	505	125	273.667	Sertad4	processed_transcript,protein_coding	1.82402	-1.82402	3.69436	3.20516e-34	1.66845e-32
ENSMUSG00000089812	5	2	3	1	4	4	3.16667	18	9	24	9	20	3	13.8333	Gm15867	lncRNA	2.21431	-2.21431	-0.462091	3.86984e-08	3.34301e-07
ENSMUSG00000026447	39	25	19	95	99	86	60.5	136	88	222	171	308	61	164.333	Pik3c2b	retained_intron,protein_coding	1.62233	-1.62233	2.97418	4.13501e-08	3.55083e-07
ENSMUSG00000102425	6	4	5	3	14	9	6.83333	13	9	26	15	22	4	14.8333	Gm26616	TEC	1.24226	-1.24226	-0.176159	0.000526448	0.00227406
ENSMUSG00000048126	13	8	9	9	9	7	9.16667	49	33	70	68	200	29	74.8333	Col6a3	retained_intron,protein_coding	3.07897	-3.07897	1.58694	2.6397e-18	6.04766e-17
ENSMUSG00000041757	8	2	0	5	7	5	4.5	17	4	14	10	5	4	9	Plekha6	processed_transcript,retained_intron,protein_coding	1.24458	-1.24458	-0.709544	0.0109328	0.0345655
ENSMUSG00000070645	0	0	0	0	0	0	0	3	4	14	0	10	1	5.33333	Ren1	protein_coding	5.38562	-5.38562	-1.64574	8.79334e-06	5.30781e-05
ENSMUSG00000070643	630	445	317	837	835	674	623	1133	924	2289	1187	2531	515	1429.83	Sox13	retained_intron,protein_coding	1.33978	-1.33978	6.14732	2.11906e-21	5.77744e-20
ENSMUSG00000026463	39	29	22	44	45	58	39.5	107	72	203	233	413	75	183.833	Atp2b4	processed_transcript,retained_intron,protein_coding	2.32876	-2.32876	2.97162	1.79483e-17	3.8287e-16
ENSMUSG00000041577	2	2	0	3	2	1	1.66667	6	4	2	3	30	1	7.66667	Prelp	processed_transcript,protein_coding	2.13972	-2.13972	-1.13551	0.00333561	0.0120595
ENSMUSG00000020423	1185	938	767	1864	1854	1626	1372.33	3028	1300	4455	4304	6118	1818	3503.83	Btg2	protein_coding	1.54243	-1.54243	7.43839	1.0608e-14	1.8272e-13
ENSMUSG00000055866	17	21	9	12	11	19	14.8333	22	22	72	19	51	6	32	Per2	processed_transcript,protein_coding	1.12173	-1.12173	0.787954	0.00146192	0.0057396
ENSMUSG00000001138	107	97	66	266	291	239	177.667	389	261	702	547	1032	232	527.167	Cnnm3	retained_intron,protein_coding	1.75065	-1.75065	4.6208	4.18893e-11	5.11741e-10
ENSMUSG00000026121	2205	1612	1460	4765	4904	3541	3081.17	8761	5864	12726	8975	11904	3833	8677.17	Sema4c	retained_intron,protein_coding	1.73678	-1.73678	8.72613	1.25954e-16	2.52434e-15
ENSMUSG00000046337	3	4	1	1	3	0	2	9	7	14	7	22	2	10.1667	Fam178b	nonsense_mediated_decay,processed_transcript,protein_coding	2.38033	-2.38033	-0.844347	7.07504e-07	5.08146e-06
ENSMUSG00000042793	4	0	2	1	3	1	1.83333	27	35	79	34	92	15	47	Lgr6	processed_transcript,protein_coding	4.6866	-4.6866	0.852364	5.5631e-29	2.28039e-27
ENSMUSG00000097993	6	3	2	2	4	7	4	18	7	41	15	35	9	20.8333	Ptprv	polymorphic_pseudogene,processed_transcript,retained_intron,protein_coding	2.44503	-2.44503	-0.0215057	1.321e-10	1.53415e-09
ENSMUSG00000025950	189	144	122	230	260	390	222.5	336	288	604	403	524	203	393	Idh1	protein_coding	1.05001	-1.05001	4.47671	5.05165e-08	4.2848e-07
ENSMUSG00000026563	139	92	92	165	200	222	151.667	195	182	396	310	443	144	278.333	Tada1	nonsense_mediated_decay,retained_intron,protein_coding	1.08408	-1.08408	3.94761	1.13347e-09	1.18215e-08
ENSMUSG00000047793	80	84	53	87	96	93	82.1667	567	475	1105	320	897	155	586.5	Sned1	processed_transcript,retained_intron,protein_coding	2.92015	-2.92015	4.54646	1.02237e-42	6.87295e-41
ENSMUSG00000097823	2	3	5	6	20	13	8.16667	15	9	24	16	34	8	17.6667	Gm16701	lncRNA	1.26445	-1.26445	0.0414707	0.00285986	0.0104747
ENSMUSG00000060568	133	105	78	284	333	216	191.5	274	191	417	639	909	218	441.333	Fam78b	nonsense_mediated_decay,protein_coding	1.42632	-1.42632	4.48374	2.04092e-06	1.36075e-05
ENSMUSG00000026688	152	83	83	85	106	58	94.5	357	261	491	280	368	130	314.5	Mgst3	protein_coding	1.92865	-1.92865	3.91583	3.63864e-22	1.04534e-20
ENSMUSG00000026675	40	29	25	68	71	83	52.6667	111	102	267	139	226	59	150.667	Hsd17b7	processed_transcript,protein_coding	1.67738	-1.67738	2.84848	5.97431e-14	9.66779e-13
ENSMUSG00000026278	35	27	16	42	63	44	37.8333	55	42	64	63	151	40	69.1667	Bok	processed_transcript,protein_coding	1.08909	-1.08909	1.96116	5.06687e-05	0.000268691
ENSMUSG00000026281	120	52	72	93	97	93	87.8333	114	97	205	173	314	60	160.5	Dtymk	processed_transcript,protein_coding	1.00417	-1.00417	3.12807	3.96246e-08	3.41386e-07
ENSMUSG00000093805	0	1	0	1	3	3	1.33333	4	3	5	3	11	2	4.66667	Gal3st2b	protein_coding	1.86243	-1.86243	-1.52998	0.00226839	0.00851651
ENSMUSG00000099624	0	0	0	0	0	2	0.333333	3	0	7	3	4	2	3.16667	Gm7889	unprocessed_pseudogene	2.96866	-2.96866	-1.9446	0.000701541	0.00294246
ENSMUSG00000025997	22	26	15	55	61	63	40.3333	138	73	204	100	108	35	109.667	Ikzf2	retained_intron,protein_coding	1.62852	-1.62852	2.43067	4.24355e-08	3.63739e-07
ENSMUSG00000026335	1558	1161	1068	1721	1791	1530	1471.5	2485	1740	4067	2701	4366	1234	2765.5	Pam	processed_transcript,retained_intron,protein_coding	1.07745	-1.07745	7.23397	2.192e-37	1.26721e-35
ENSMUSG00000041498	9	3	3	3	9	15	7	16	17	29	18	28	14	20.3333	Kif14	nonsense_mediated_decay,processed_transcript,retained_intron,protein_coding	1.76935	-1.76935	0.148258	1.54219e-06	1.04571e-05
ENSMUSG00000098206	0	0	0	0	0	1	0.166667	0	2	4	1	8	1	2.66667	Mir181a-1hg	lncRNA	3.30517	-3.30517	-2.08388	0.00300779	0.0109705
ENSMUSG00000025900	0	0	0	0	0	2	0.333333	3	1	3	10	8	1	4.33333	Rp1	retained_intron,protein_coding	3.40897	-3.40897	-1.73009	0.000429119	0.00188795
ENSMUSG00000025902	314	209	148	689	853	616	471.5	736	614	1149	1112	2179	491	1046.83	Sox17	retained_intron,protein_coding	1.3846	-1.3846	5.73222	3.10702e-06	2.01281e-05
ENSMUSG00000057329	549	498	370	766	774	578	589.167	713	474	1321	1326	2055	577	1077.67	Bcl2	protein_coding	1.04467	-1.04467	5.88433	1.90436e-08	1.71611e-07
ENSMUSG00000009905	203	170	136	341	362	324	256	562	355	1054	488	743	228	571.667	Kdsr	retained_intron,protein_coding	1.32751	-1.32751	4.86069	1.38368e-15	2.55747e-14
ENSMUSG00000026187	67	43	48	69	72	77	62.6667	116	76	194	94	161	46	114.5	Xrcc5	protein_coding	1.02303	-1.02303	2.66435	1.42199e-10	1.64332e-09
ENSMUSG00000026185	0	0	4	0	1	0	0.833333	7	7	15	2	16	4	8.5	Igfbp5	processed_transcript,protein_coding	3.24031	-3.24031	-1.11197	4.56633e-06	2.88665e-05
ENSMUSG00000026556	76	52	29	124	122	158	93.5	101	93	268	171	334	74	173.5	Vangl2	processed_transcript,protein_coding	1.05136	-1.05136	3.20686	0.000143399	0.000697403
ENSMUSG00000007122	4	1	3	4	1	3	2.66667	8	10	23	27	39	8	19.1667	Casq1	retained_intron,protein_coding	2.9178	-2.9178	-0.15932	2.7793e-10	3.11252e-09
ENSMUSG00000066842	13	8	4	13	16	14	11.3333	97	82	224	167	256	64	148.333	Hmcn1	processed_transcript,retained_intron,protein_coding	3.84668	-3.84668	2.52378	3.50727e-56	3.5116e-54
ENSMUSG00000026388	4	4	3	3	10	8	5.33333	12	7	19	13	14	2	11.1667	3110009E18Rik	processed_transcript,protein_coding	1.19774	-1.19774	-0.494646	0.00205513	0.00779846
ENSMUSG00000103983	1	0	2	2	7	4	2.66667	3	4	8	6	17	4	7	Gm20045	lncRNA	1.50824	-1.50824	-1.08251	0.00409186	0.0144258
ENSMUSG00000038576	34	21	19	36	48	21	29.8333	215	185	390	110	172	40	185.333	Susd4	protein_coding	2.79126	-2.79126	2.95166	4.08163e-19	9.91092e-18
ENSMUSG00000079164	3	0	1	1	3	1	1.5	18	12	16	3	12	2	10.5	Tlr5	processed_transcript,protein_coding	2.91222	-2.91222	-0.838391	1.2782e-06	8.7912e-06
ENSMUSG00000027463	19	23	14	16	17	11	16.6667	61	58	129	45	98	16	67.8333	Slc52a3	protein_coding	2.09731	-2.09731	1.61705	7.09496e-13	1.04076e-11
ENSMUSG00000095199	0	0	0	2	0	0	0.333333	0	2	3	2	4	2	2.16667	Zfp967	protein_coding	2.46874	-2.46874	-2.14423	0.0100111	0.0319995
ENSMUSG00000078866	20	21	15	53	50	45	34	68	29	110	56	129	26	69.6667	Zfp970	protein_coding	1.15632	-1.15632	1.87125	3.35917e-05	0.000183425
ENSMUSG00000009614	111	67	69	98	104	91	90	347	382	708	352	857	145	465.167	Sardh	processed_transcript,retained_intron,protein_coding	2.48801	-2.48801	4.2919	3.84467e-50	3.27758e-48
ENSMUSG00000042745	187	95	95	221	327	265	198.333	325	315	582	334	615	154	387.5	Id1	protein_coding	1.18284	-1.18284	4.37021	3.04e-09	3.01807e-08
ENSMUSG00000049999	17	22	12	54	70	54	38.1667	55	49	122	64	154	31	79.1667	Ppp1r3d	protein_coding	1.21023	-1.21023	2.04784	0.000193055	0.000914698
ENSMUSG00000070476	182	163	109	275	282	255	211	484	372	876	495	1029	215	578.5	Fam217b	processed_transcript,protein_coding	1.59772	-1.59772	4.78658	5.07745e-27	1.89631e-25
ENSMUSG00000039155	69	54	26	46	53	47	49.1667	137	108	311	103	224	40	153.833	Cdh26	retained_intron,protein_coding	1.727	-1.727	2.82138	1.14814e-14	1.97475e-13
ENSMUSG00000085704	17	3	5	5	11	17	9.66667	11	10	33	30	40	6	21.6667	4921531C22Rik	lncRNA	1.27552	-1.27552	0.271797	0.00184543	0.00706952
ENSMUSG00000015647	6006	4439	3446	6765	7801	5053	5585	10350	7774	16141	11988	19643	5182	11846.3	Lama5	processed_transcript,protein_coding	1.27208	-1.27208	9.27613	5.74508e-30	2.49863e-28
ENSMUSG00000073236	17	17	7	36	23	20	20	27	33	83	41	94	34	52	2500004C02Rik	lncRNA	1.57402	-1.57402	1.4107	2.49588e-07	1.92669e-06
ENSMUSG00000026676	17	11	8	29	16	10	15.1667	200	166	387	335	856	123	344.5	Ccdc3	protein_coding	4.58077	-4.58077	3.63465	1.7412e-49	1.46841e-47
ENSMUSG00000045319	96	66	62	86	109	60	79.8333	282	194	306	136	186	65	194.833	Proser2	processed_transcript,protein_coding	1.50606	-1.50606	3.34195	3.53167e-10	3.90675e-09
ENSMUSG00000062646	85	80	63	141	104	115	98	119	103	274	183	398	65	190.333	Ganc	processed_transcript,retained_intron,protein_coding	1.0442	-1.0442	3.31545	1.80361e-07	1.41835e-06
ENSMUSG00000027030	56	45	36	50	46	48	46.8333	74	71	126	105	128	33	89.5	Stk39	processed_transcript,retained_intron,protein_coding	1.10085	-1.10085	2.317	2.29022e-09	2.30087e-08
ENSMUSG00000070461	37	28	27	67	88	55	50.3333	110	54	176	124	166	49	113.167	9230112E08Rik	lncRNA	1.34921	-1.34921	2.54263	2.40902e-09	2.41405e-08
ENSMUSG00000027478	7	1	2	9	10	6	5.83333	5	5	16	14	26	8	12.3333	Dnmt3b	retained_intron,protein_coding	1.25491	-1.25491	-0.388396	0.00287708	0.0105312
ENSMUSG00000025780	7	2	1	1	0	3	2.33333	18	22	55	4	26	2	21.1667	Itih5	protein_coding	3.15917	-3.15917	-0.0968087	3.38569e-06	2.17715e-05
ENSMUSG00000059316	323	282	198	591	530	497	403.5	1037	581	1350	917	1382	379	941	Slc27a4	processed_transcript,protein_coding	1.41695	-1.41695	5.57812	5.27862e-18	1.1673e-16
ENSMUSG00000000876	80	68	66	101	114	120	91.5	181	165	330	202	405	82	227.5	Pxmp4	protein_coding	1.45079	-1.45079	3.49822	2.72506e-20	7.05369e-19
ENSMUSG00000033705	452	326	239	716	694	612	506.5	714	560	1378	1371	2308	603	1155.67	Stard9	nonsense_mediated_decay,processed_transcript,retained_intron,protein_coding	1.38947	-1.38947	5.87636	1.74331e-10	1.99992e-09
ENSMUSG00000016344	297	191	202	283	346	252	261.833	478	403	699	444	906	194	520.667	Ppdpf	retained_intron,protein_coding	1.15314	-1.15314	4.79519	7.4364e-22	2.08547e-20
ENSMUSG00000047841	1	2	0	2	0	0	0.833333	4	1	5	3	16	3	5.33333	Fndc11	protein_coding	2.58561	-2.58561	-1.51205	0.00039326	0.00174453
ENSMUSG00000104459	14	13	13	25	36	24	20.8333	21	30	52	45	56	24	38	Gm37824	TEC	1.10646	-1.10646	1.15688	0.000124388	0.000611772
ENSMUSG00000026726	26	26	24	98	79	64	52.8333	93	74	190	136	225	55	128.833	Cubn	retained_intron,protein_coding	1.46651	-1.46651	2.68505	3.55222e-07	2.66859e-06
ENSMUSG00000027010	400	334	278	560	561	657	465	691	561	1204	782	1435	352	837.5	Slc25a12	nonsense_mediated_decay,processed_transcript,retained_intron,protein_coding	1.01494	-1.01494	5.51937	5.27975e-13	7.80812e-12
ENSMUSG00000026728	69845	39279	36924	48096	52074	38337	47425.8	101744	71543	121825	96333	145671	39786	96150.3	Vim	retained_intron,protein_coding	1.21178	-1.21178	12.3403	3.67972e-20	9.48305e-19
ENSMUSG00000027111	5815	4736	3582	9868	10255	8206	7077	12318	7245	18098	15601	21889	7349	13750	Itga6	processed_transcript,protein_coding	1.18991	-1.18991	9.54188	2.1828e-11	2.73769e-10
ENSMUSG00000006494	790	639	508	1368	1343	1124	962	1643	1158	2633	1815	2636	869	1792.33	Pdk1	processed_transcript,protein_coding	1.11916	-1.11916	6.61878	1.72913e-13	2.6696e-12
ENSMUSG00000067847	329	216	239	240	359	315	283	600	293	819	578	874	236	566.667	Romo1	protein_coding	1.14547	-1.14547	4.91374	2.08863e-19	5.1567e-18
ENSMUSG00000049044	290	263	186	665	700	578	447	784	449	1039	1032	1227	453	830.667	Rapgef4	processed_transcript,protein_coding	1.15992	-1.15992	5.5235	9.82599e-07	6.89519e-06
ENSMUSG00000085001	0	1	1	1	4	2	1.5	5	3	6	13	4	2	5.5	Rapgef4os2	lncRNA	2.01702	-2.01702	-1.37324	0.00252578	0.00938699
ENSMUSG00000085028	9	15	4	26	24	25	17.1667	38	19	52	38	73	21	40.1667	Slc2a4rg-ps	processed_transcript,transcribed_unitary_pseudogene	1.40553	-1.40553	1.0934	8.69846e-06	5.25458e-05
ENSMUSG00000027242	33	20	12	37	41	84	37.8333	39	34	126	72	161	35	77.8333	Wdr76	retained_intron,protein_coding	1.16216	-1.16216	2.01848	0.000826104	0.00341907
ENSMUSG00000054057	17	17	18	67	65	74	43	139	94	206	147	200	70	142.667	A930004D18Rik	processed_transcript,protein_coding	1.97322	-1.97322	2.76259	6.15207e-10	6.61874e-09
ENSMUSG00000054074	4	0	0	5	11	14	5.66667	11	11	51	14	53	8	24.6667	Skida1	processed_transcript,protein_coding	2.17942	-2.17942	0.19598	9.54597e-05	0.000482404
ENSMUSG00000023094	19	6	9	24	25	25	18	28	28	42	28	67	12	34.1667	Msrb2	processed_transcript,protein_coding	1.10291	-1.10291	0.956233	0.000121854	0.000600694
ENSMUSG00000000823	52	61	34	113	111	118	81.5	133	107	312	165	338	73	188	Zfp512b	nonsense_mediated_decay,processed_transcript,retained_intron,protein_coding	1.33549	-1.33549	3.22762	7.63438e-09	7.20824e-08
ENSMUSG00000026785	2159	1642	1340	1854	2063	1530	1764.67	3837	2430	6639	3799	6058	1676	4073.17	Pkn3	retained_intron,protein_coding	1.34171	-1.34171	7.69148	5.76206e-42	3.78703e-40
ENSMUSG00000041762	2	1	2	10	6	14	5.83333	8	6	22	9	18	8	11.8333	Gpr155	processed_transcript,retained_intron,protein_coding	1.19747	-1.19747	-0.415259	0.0117512	0.0368511
ENSMUSG00000046470	248	184	183	934	866	813	538	1485	1466	2935	2689	4919	1130	2437.33	Sox18	protein_coding	2.4079	-2.4079	6.7269	1.71784e-11	2.17775e-10
ENSMUSG00000027107	10	9	7	19	17	14	12.6667	52	30	84	65	129	33	65.5	Chrna1	protein_coding	2.51324	-2.51324	1.51823	1.69704e-20	4.41701e-19
ENSMUSG00000068452	3	1	1	9	7	3	4	19	12	35	48	97	19	38.3333	Duox2	retained_intron,protein_coding	3.37578	-3.37578	0.66887	5.01593e-12	6.72094e-11
ENSMUSG00000087179	1	1	5	3	4	3	2.83333	8	2	10	6	15	7	8	5730471H19Rik	lncRNA	1.61669	-1.61669	-0.94751	0.000630476	0.00267
ENSMUSG00000026787	63	63	50	202	142	140	110	920	816	1768	618	1693	234	1008.17	Gad2	processed_transcript,protein_coding	3.31584	-3.31584	5.27278	6.95515e-29	2.82639e-27
ENSMUSG00000079277	1	2	0	3	4	5	2.5	3	2	5	10	14	5	6.5	Hoxd3	retained_intron,protein_coding	1.54055	-1.54055	-1.14312	0.00721681	0.0239397
ENSMUSG00000101174	10	2	3	21	34	18	14.6667	28	21	39	42	106	22	43	Hoxd4	processed_transcript,protein_coding	1.77586	-1.77586	1.08086	9.82771e-05	0.000494763
ENSMUSG00000100642	1	2	4	19	16	15	9.5	13	14	36	32	64	4	27.1667	Gm28230	nonsense_mediated_decay	1.57364	-1.57364	0.453327	0.00347979	0.0125193
ENSMUSG00000027200	1591	1280	943	2160	2246	1516	1622.67	3171	1934	4850	3759	5425	1571	3451.67	Sema6d	processed_transcript,retained_intron,protein_coding	1.27777	-1.27777	7.49425	4.35011e-24	1.38879e-22
ENSMUSG00000027649	761	370	405	590	583	515	537.333	1187	1126	2112	1330	2691	600	1507.67	Ctnnbl1	processed_transcript,protein_coding	1.64762	-1.64762	6.18428	4.08127e-40	2.57448e-38
ENSMUSG00000044320	4	3	0	3	4	1	2.5	7	6	12	4	13	4	7.66667	1700001O22Rik	processed_transcript,protein_coding	1.73075	-1.73075	-1.02448	3.74022e-05	0.000202867
ENSMUSG00000075273	26	15	19	59	68	62	41.5	63	43	126	71	124	40	77.8333	Ttc30b	protein_coding	1.11217	-1.11217	2.09464	0.000108645	0.00054102
ENSMUSG00000002732	75	49	42	70	75	62	62.1667	133	108	256	158	317	68	173.333	Fkbp7	nonsense_mediated_decay,processed_transcript,retained_intron,protein_coding	1.61342	-1.61342	3.05848	1.4617e-25	5.05768e-24
ENSMUSG00000027203	64	46	27	42	66	47	48.6667	98	63	202	110	215	51	123.167	Dut	processed_transcript,protein_coding	1.46297	-1.46297	2.59978	4.93492e-15	8.71724e-14
ENSMUSG00000085976	4	6	4	14	7	5	6.66667	15	13	34	16	20	2	16.6667	Gm13816	lncRNA	1.4194	-1.4194	-0.087063	0.000260525	0.00120194
ENSMUSG00000027220	6	5	10	22	34	18	15.8333	96	78	174	542	1000	259	358.167	Syt13	protein_coding	4.72155	-4.72155	3.78514	5.35481e-15	9.41654e-14
ENSMUSG00000068735	1784	1512	1210	2864	2919	2098	2064.5	2701	2037	5104	6895	12466	2891	5349	Trp53i11	processed_transcript,protein_coding	1.54333	-1.54333	8.03146	7.53903e-09	7.12965e-08
ENSMUSG00000016921	516	432	345	733	756	843	604.167	832	729	1923	1293	2249	610	1272.67	Srsf6	nonsense_mediated_decay,retained_intron,protein_coding	1.23994	-1.23994	6.046	5.25807e-14	8.5457e-13
ENSMUSG00000027217	273	208	167	532	487	422	348.167	422	325	785	1979	3579	854	1324	Tspan18	processed_transcript,protein_coding	2.13283	-2.13283	5.90374	5.67914e-07	4.13058e-06
ENSMUSG00000017868	6	2	0	10	4	10	5.33333	8	7	39	22	27	12	19.1667	Sgk2	retained_intron,protein_coding	2.0055	-2.0055	-0.0268575	1.24459e-05	7.31878e-05
ENSMUSG00000044033	3	0	1	2	1	1	1.33333	4	2	8	8	8	0	5	Ccdc141	nonsense_mediated_decay,processed_transcript,retained_intron,protein_coding	1.94852	-1.94852	-1.48797	0.000497417	0.00215976
ENSMUSG00000054582	5	2	2	5	2	5	3.5	9	7	12	10	13	5	9.33333	Pabpc1l	processed_transcript,protein_coding	1.56036	-1.56036	-0.762186	4.07814e-05	0.000219777
ENSMUSG00000027004	7	10	6	11	5	7	7.66667	31	30	68	19	85	8	40.1667	Frzb	processed_transcript,protein_coding	2.39865	-2.39865	0.812813	2.14204e-10	2.43361e-09
ENSMUSG00000027375	29	25	16	53	43	47	35.5	117	95	235	134	359	41	163.5	Mal	protein_coding	2.27374	-2.27374	2.76994	5.28019e-19	1.26902e-17
ENSMUSG00000027377	3	1	1	1	1	1	1.33333	6	5	12	3	19	0	7.5	Mall	protein_coding	2.42418	-2.42418	-1.19042	0.000162118	0.000781172
ENSMUSG00000074807	12	9	2	10	8	20	10.1667	19	16	40	23	44	8	25	Gm10762	lncRNA	1.41956	-1.41956	0.429551	2.13275e-05	0.000120658
ENSMUSG00000103532	1	0	0	1	4	1	1.16667	6	3	10	2	9	2	5.33333	Gm4430	TEC	2.22206	-2.22206	-1.46569	5.42143e-05	0.000286396
ENSMUSG00000103009	23	12	15	31	20	16	19.5	35	31	71	50	82	21	48.3333	Gm4430	TEC	1.46288	-1.46288	1.32389	6.91727e-10	7.40139e-09
ENSMUSG00000118521	8	13	5	23	34	26	18.1667	49	25	83	72	103	21	58.8333	Gm52948	processed_pseudogene	1.8381	-1.8381	1.47716	3.87027e-08	3.34301e-07
ENSMUSG00000087028	23	16	10	27	27	32	22.5	100	84	246	97	157	36	120	Gm13387	lncRNA	2.53174	-2.53174	2.33521	1.68659e-27	6.40061e-26
ENSMUSG00000078202	237	195	143	573	690	600	406.333	3153	2530	6268	3584	6005	1557	3849.5	Nrarp	protein_coding	3.45023	-3.45023	7.25323	3.94534e-34	2.04022e-32
ENSMUSG00000103217	21	6	3	18	35	17	16.6667	178	114	367	146	193	69	177.833	Gm38287	lncRNA	3.60624	-3.60624	2.80372	6.78024e-34	3.44562e-32
ENSMUSG00000059555	412	308	277	751	775	640	527.167	769	635	1227	1012	1561	408	935.333	Tor4a	protein_coding	1.04027	-1.04027	5.69223	4.24578e-09	4.13831e-08
ENSMUSG00000026969	1	3	1	6	4	3	3	7	5	18	9	2	2	7.16667	Fam166a	processed_transcript,protein_coding	1.38724	-1.38724	-1.0216	0.0161965	0.0486037
ENSMUSG00000026811	38	24	17	63	55	101	49.6667	92	89	207	127	285	67	144.5	St6galnac6	nonsense_mediated_decay,retained_intron,protein_coding	1.71492	-1.71492	2.78096	1.22031e-08	1.1229e-07
ENSMUSG00000085830	1	0	0	0	0	0	0.166667	7	7	29	2	27	0	12	Grin1os	lncRNA	5.2542	-5.2542	-0.885192	4.03789e-07	3.00182e-06
ENSMUSG00000017929	1427	1218	984	3115	3245	2895	2147.33	4133	2575	6835	3926	5612	1765	4141	B4galt5	processed_transcript,protein_coding	1.15664	-1.15664	7.78804	2.645e-08	2.337e-07
ENSMUSG00000074793	1225	821	723	1222	1464	1092	1091.17	4799	3576	8263	4047	6740	1790	4869.17	Hspa12b	nonsense_mediated_decay,protein_coding	2.3212	-2.3212	7.73694	2.97778e-99	6.54805e-97
ENSMUSG00000087405	0	0	0	1	0	0	0.166667	1	1	4	3	4	0	2.16667	Gm14232	lncRNA	3.09711	-3.09711	-2.19086	0.00341952	0.012331
ENSMUSG00000027329	24	11	24	34	39	30	27	54	40	139	53	114	24	70.6667	Spef1	protein_coding	1.48264	-1.48264	1.7904	2.07328e-09	2.09726e-08
ENSMUSG00000084797	3	0	0	1	2	1	1.16667	13	6	13	13	17	3	10.8333	Gm14321	lncRNA	3.24722	-3.24722	-0.846887	1.45694e-11	1.86003e-10
ENSMUSG00000087624	0	0	1	0	0	1	0.333333	4	8	8	7	5	0	5.33333	9230111E07Rik	lncRNA	3.73279	-3.73279	-1.56358	7.51677e-06	4.58074e-05
ENSMUSG00000038740	575	462	371	1062	1018	939	737.833	941	793	1888	1297	2684	547	1358.33	Mvb12b	processed_transcript,retained_intron,protein_coding	1.03337	-1.03337	6.17454	5.31359e-08	4.48917e-07
ENSMUSG00000037482	1	0	0	0	0	0	0.166667	2	0	1	5	4	3	2.5	Erv3	protein_coding	3.40578	-3.40578	-2.10026	0.00260675	0.00965587
ENSMUSG00000027546	32	21	16	34	63	30	32.6667	41	43	109	75	147	29	74	Atp9a	processed_transcript,retained_intron,protein_coding	1.32273	-1.32273	1.91871	5.60456e-07	4.08519e-06
ENSMUSG00000074570	4	4	4	7	11	19	8.16667	39	20	42	17	38	10	27.6667	Cass4	protein_coding	1.92434	-1.92434	0.478242	5.27142e-07	3.8519e-06
ENSMUSG00000043110	0	0	0	0	1	0	0.166667	2	1	4	5	8	0	3.33333	Lrrn4	protein_coding	3.64919	-3.64919	-1.95037	0.000254038	0.00117547
ENSMUSG00000039263	450	373	259	505	557	486	438.333	642	600	1303	713	1335	244	806.167	Npepl1	nonsense_mediated_decay,retained_intron,protein_coding	1.00462	-1.00462	5.42968	1.19345e-14	2.05118e-13
ENSMUSG00000062098	1008	796	738	921	954	744	860.167	2809	2116	5090	1587	2880	723	2534.17	Btbd3	processed_transcript,protein_coding	1.66593	-1.66593	6.90631	1.31637e-18	3.09418e-17
ENSMUSG00000068205	39	15	15	36	37	38	30	72	46	166	177	295	59	135.833	Macrod2	processed_transcript,retained_intron,protein_coding	2.30881	-2.30881	2.54211	2.08685e-14	3.51227e-13
ENSMUSG00000051379	67	61	42	103	107	107	81.1667	270	211	532	145	292	79	254.833	Flrt3	processed_transcript,protein_coding	1.7975	-1.7975	3.56862	1.77333e-14	3.00178e-13
ENSMUSG00000086714	12	2	8	24	12	6	10.6667	24	11	61	30	24	7	26.1667	0610009E02Rik	lncRNA	1.40647	-1.40647	0.479876	0.000800467	0.00331997
ENSMUSG00000027210	312	263	220	466	390	463	352.333	1405	1094	2746	1185	2749	486	1610.83	Meis2	processed_transcript,retained_intron,protein_coding	2.2925	-2.2925	6.08743	1.18357e-47	9.34506e-46
ENSMUSG00000047250	42	40	30	64	62	57	49.1667	166	175	417	171	625	63	269.5	Ptgs1	processed_transcript,retained_intron,protein_coding	2.48447	-2.48447	3.42391	1.41721e-22	4.16299e-21
ENSMUSG00000106933	1	0	1	0	0	0	0.333333	4	1	10	1	4	0	3.33333	Gm43621	TEC	2.92154	-2.92154	-1.92257	0.00422998	0.0148305
ENSMUSG00000074918	356	362	259	693	747	633	508.333	1203	665	1989	899	1539	377	1112	Inafm2	protein_coding	1.27502	-1.27502	5.81104	4.63053e-12	6.23294e-11
ENSMUSG00000074743	6705	5145	4035	4411	4833	3910	4839.83	14540	8354	20880	10853	15307	4814	12458	Thbd	protein_coding	1.50033	-1.50033	9.28171	1.40911e-21	3.87778e-20
ENSMUSG00000074912	35	17	10	28	47	26	27.1667	42	18	67	64	103	22	52.6667	Gm14207	lncRNA	1.11358	-1.11358	1.5182	0.000122801	0.0006046
ENSMUSG00000027314	775	498	381	1836	1812	1346	1108	2503	1648	3422	4206	5133	1831	3123.83	Dll4	processed_transcript,protein_coding	1.79639	-1.79639	7.27575	1.08975e-09	1.13959e-08
ENSMUSG00000046618	13	10	7	24	35	14	17.1667	10	16	46	33	75	19	33.1667	Olfml2a	protein_coding	1.11898	-1.11898	0.893224	0.00373962	0.0133499
ENSMUSG00000048647	15	14	9	37	38	25	23	39	33	64	46	79	23	47.3333	Exd1	protein_coding	1.24914	-1.24914	1.37697	3.85565e-06	2.46253e-05
ENSMUSG00000085438	860	764	553	1674	1826	1592	1211.5	2063	1271	3826	3020	5041	1298	2753.17	Oip5os1	lncRNA	1.36485	-1.36485	7.11382	2.62742e-10	2.95228e-09
ENSMUSG00000017144	616	551	392	1553	1431	1224	961.167	1395	819	1993	2225	3006	943	1730.17	Rnd3	retained_intron,protein_coding	1.09528	-1.09528	6.58061	2.17754e-05	0.000122867
ENSMUSG00000085315	0	1	2	3	0	0	1	4	0	8	6	12	2	5.33333	A430018G15Rik	lncRNA	2.3229	-2.3229	-1.48853	0.00228533	0.00857532
ENSMUSG00000026826	46	30	23	46	66	31	40.3333	144	73	184	171	226	77	145.833	Nr4a2	nonsense_mediated_decay,processed_transcript,protein_coding	2.06432	-2.06432	2.77087	1.58426e-23	4.93069e-22
ENSMUSG00000026832	1	0	0	4	0	5	1.66667	5	8	11	5	5	1	5.83333	Cytip	processed_transcript,protein_coding	1.94202	-1.94202	-1.31914	0.00338836	0.0122334
ENSMUSG00000005864	0	0	0	0	0	1	0.166667	0	2	2	4	3	5	2.66667	Cnga2	processed_transcript,protein_coding	3.64831	-3.64831	-2.05488	0.00215932	0.00814732
ENSMUSG00000031232	264	281	193	570	542	805	442.5	926	547	1715	970	1463	493	1019	Magt1	protein_coding	1.39394	-1.39394	5.69352	6.31989e-09	6.03493e-08
ENSMUSG00000093916	1	0	3	1	3	4	2	25	21	36	22	25	5	22.3333	Gm379	transcribed_processed_pseudogene,processed_transcript	3.56577	-3.56577	-0.00640106	4.72748e-16	9.08023e-15
ENSMUSG00000063663	197	170	120	312	325	291	235.833	422	236	656	437	628	211	431.667	Brwd3	nonsense_mediated_decay,retained_intron,protein_coding	1.07209	-1.07209	4.56819	7.82593e-12	1.02469e-10
ENSMUSG00000031391	4	6	1	1	3	9	4	15	12	24	17	13	5	14.3333	L1cam	processed_transcript,retained_intron,protein_coding	1.99044	-1.99044	-0.347671	6.23972e-06	3.85685e-05
ENSMUSG00000025597	102	65	63	146	141	149	111	315	257	615	337	690	164	396.333	Klhl4	protein_coding	1.99344	-1.99344	4.16468	4.93141e-35	2.66127e-33
ENSMUSG00000051323	7	6	7	30	27	32	18.1667	221	110	325	184	353	72	210.833	Pcdh19	nonsense_mediated_decay,processed_transcript,protein_coding	3.67344	-3.67344	3.01754	9.94135e-32	4.65956e-30
ENSMUSG00000037010	14426	15517	9721	18926	17536	16115	15373.5	54605	28114	93940	35587	48908	14021	45862.5	Apln	protein_coding	1.68125	-1.68125	11.0629	4.26566e-21	1.14183e-19
ENSMUSG00000037005	12	16	8	10	9	7	10.3333	39	22	49	22	33	6	28.5	Xpnpep2	processed_transcript,protein_coding	1.56836	-1.56836	0.584879	6.33899e-06	3.90957e-05
ENSMUSG00000041633	122	120	78	510	426	459	285.833	809	603	1572	1825	3078	814	1450.17	Kctd12b	protein_coding	2.57973	-2.57973	5.96223	1.29269e-10	1.50275e-09
ENSMUSG00000023279	0	0	0	0	0	0	0	1	2	5	2	6	1	2.83333	Bmp15	protein_coding	4.64449	-4.64449	-2.08044	3.05474e-05	0.000167815
ENSMUSG00000061082	2	1	0	1	0	1	0.833333	2	9	14	2	8	3	6.33333	Plac1	protein_coding	2.92647	-2.92647	-1.36449	3.39376e-05	0.000185142
ENSMUSG00000036022	53	51	48	81	95	86	69	131	77	221	142	336	44	158.5	Fam122b	processed_transcript,protein_coding	1.26825	-1.26825	2.96737	2.56227e-09	2.56216e-08
ENSMUSG00000031196	588	344	351	723	616	645	544.5	1080	863	1996	1565	2518	777	1466.5	F8	protein_coding	1.63161	-1.63161	6.18019	7.00119e-30	3.02259e-28
ENSMUSG00000040855	0	2	2	5	2	18	4.83333	7	8	26	28	67	9	24.1667	Reps2	processed_transcript,retained_intron,protein_coding	2.33083	-2.33083	0.163027	0.000657906	0.00277517
ENSMUSG00000031274	78	48	45	68	54	185	79.6667	163	138	238	136	332	76	180.5	Col4a5	processed_transcript,protein_coding	1.34727	-1.34727	3.22115	3.78404e-06	2.41942e-05
ENSMUSG00000062949	109	122	89	210	199	245	162.333	261	186	499	320	430	126	303.667	Atp11c	processed_transcript,protein_coding	1.06926	-1.06926	4.04288	9.99405e-09	9.28712e-08
ENSMUSG00000047996	69	72	43	164	141	171	110	197	132	343	184	322	80	209.667	Prrg1	processed_transcript,retained_intron,protein_coding	1.10047	-1.10047	3.48532	2.6069e-06	1.71191e-05
ENSMUSG00000071748	0	1	0	3	1	0	0.833333	0	3	5	4	5	1	3	Gm14698	protein_coding	1.8517	-1.8517	-1.87922	0.0103548	0.0329685
ENSMUSG00000031189	28	39	27	46	51	44	39.1667	99	83	176	97	149	42	107.667	Aff2	processed_transcript,retained_intron,protein_coding	1.61503	-1.61503	2.41794	1.60524e-17	3.43674e-16
ENSMUSG00000035246	25	13	14	10	11	24	16.1667	55	46	91	36	42	20	48.3333	Pcyt1b	processed_transcript,protein_coding	1.76557	-1.76557	1.29294	5.27636e-08	4.45932e-07
ENSMUSG00000049176	0	1	0	0	1	1	0.5	1	4	7	3	14	1	5	Frmpd4	nonsense_mediated_decay,protein_coding	3.09035	-3.09035	-1.61371	4.89631e-05	0.00026041
ENSMUSG00000025656	42	31	31	33	24	36	32.8333	61	42	105	45	97	21	61.8333	Arhgef9	protein_coding	1.01811	-1.01811	1.78006	5.6125e-06	3.49726e-05
ENSMUSG00000082838	0	0	2	2	4	4	2	6	4	6	2	10	4	5.33333	Gm14519	processed_pseudogene	1.54614	-1.54614	-1.33841	0.00345463	0.012444
ENSMUSG00000037358	183	159	99	386	346	334	251.167	484	345	817	1085	1568	481	796.667	Dipk2b	processed_transcript,protein_coding	1.90883	-1.90883	5.24996	3.46394e-11	4.27165e-10
ENSMUSG00000096056	1	1	2	4	1	1	1.66667	3	6	5	8	8	1	5.16667	Gm21986	lncRNA	1.73632	-1.73632	-1.40048	0.00306578	0.0111681
ENSMUSG00000031079	0	0	1	0	1	0	0.333333	1	2	2	3	4	2	2.33333	Zfp300	processed_transcript,retained_intron,protein_coding	2.56012	-2.56012	-2.1023	0.00241233	0.00900663
ENSMUSG00000051537	0	1	1	1	1	0	0.666667	4	0	5	1	9	1	3.33333	Gm5124	transcribed_processed_pseudogene,processed_transcript	2.1794	-2.1794	-1.85871	0.0132681	0.0409639
ENSMUSG00000079481	783	734	516	1761	1654	1410	1143	1574	978	3152	2578	4112	1167	2260.17	Nhsl2	processed_transcript,protein_coding	1.17561	-1.17561	6.89611	3.8655e-07	2.88734e-06
ENSMUSG00000031327	48	36	39	110	95	105	72.1667	195	172	364	209	442	81	243.833	Chic1	protein_coding	1.90267	-1.90267	3.47059	1.29714e-16	2.59528e-15
ENSMUSG00000067925	555	366	334	793	814	634	582.667	751	581	1176	1249	1960	487	1034	Rtl8a	protein_coding	1.02724	-1.02724	5.83424	5.27623e-09	5.08479e-08
ENSMUSG00000067924	370	258	235	490	565	420	389.667	570	369	862	792	1223	335	691.833	Rtl8b	protein_coding	1.02336	-1.02336	5.25839	2.85496e-11	3.53922e-10
ENSMUSG00000055555	0	0	1	0	1	0	0.333333	2	2	3	2	13	1	3.83333	Ct55	protein_coding	3.14954	-3.14954	-1.82863	0.00102125	0.0041508
ENSMUSG00000039167	310	253	211	688	598	596	442.667	1526	1066	2570	2899	4591	1199	2308.5	Adgrl4	nonsense_mediated_decay,processed_transcript,retained_intron,protein_coding	2.58943	-2.58943	6.63419	3.26174e-23	9.95401e-22
ENSMUSG00000028036	18	16	16	47	46	40	30.5	108	80	194	77	125	27	101.833	Ptgfr	processed_transcript,protein_coding	1.88998	-1.88998	2.24026	1.31852e-11	1.68881e-10
ENSMUSG00000033502	65	77	49	204	170	174	123.167	243	158	349	293	425	112	263.333	Cdc14a	nonsense_mediated_decay,processed_transcript,retained_intron,protein_coding	1.30323	-1.30323	3.77969	3.22457e-07	2.44508e-06
ENSMUSG00000102525	2	2	0	2	0	2	1.33333	9	4	4	4	7	2	5	Gm37784	processed_pseudogene	2.00355	-2.00355	-1.46574	0.000683179	0.00287045
ENSMUSG00000105135	0	0	0	1	1	1	0.5	2	1	9	3	12	5	5.33333	Gm43667	TEC	3.25524	-3.25524	-1.55738	1.05354e-05	6.29313e-05
ENSMUSG00000027811	12	13	15	29	29	43	23.5	32	32	53	40	84	25	44.3333	4930579G24Rik	protein_coding	1.11445	-1.11445	1.33844	0.00026585	0.00122411
ENSMUSG00000102191	7	4	3	1	4	2	3.5	19	10	32	22	25	11	19.8333	Gm36569	lncRNA	2.6324	-2.6324	-0.0594546	9.04651e-13	1.31311e-11
ENSMUSG00000027955	525	483	339	740	676	721	580.667	3537	2572	6907	3815	7763	1675	4378.17	Gask1b	retained_intron,protein_coding	3.03474	-3.03474	7.44827	2.15307e-109	5.89065e-107
ENSMUSG00000039887	79	70	57	146	133	176	110.167	169	115	306	240	361	105	216	Alg14	nonsense_mediated_decay,protein_coding	1.15505	-1.15505	3.53507	6.94415e-08	5.76938e-07
ENSMUSG00000085956	10	13	10	47	26	37	23.8333	68	36	76	49	72	25	54.3333	4930481B07Rik	lncRNA	1.41328	-1.41328	1.53809	1.89358e-05	0.000108062
ENSMUSG00000028019	4	3	4	15	13	7	7.66667	29	28	77	9	46	8	32.8333	Pdgfc	nonsense_mediated_decay,protein_coding	2.18674	-2.18674	0.594997	1.22736e-06	8.4713e-06
ENSMUSG00000052544	0	0	0	0	0	1	0.166667	1	2	4	1	16	3	4.5	St6galnac3	retained_intron,protein_coding	4.03285	-4.03285	-1.74441	0.000258885	0.00119578
ENSMUSG00000005493	0	0	1	0	1	0	0.333333	9	4	6	6	26	3	9	Msh4	processed_transcript,retained_intron,protein_coding	4.38479	-4.38479	-1.12165	2.98372e-08	2.61474e-07
ENSMUSG00000062908	158	99	111	180	253	242	173.833	324	232	523	351	489	148	344.5	Acadm	nonsense_mediated_decay,retained_intron,protein_coding	1.18255	-1.18255	4.20897	3.42267e-14	5.6474e-13
ENSMUSG00000047583	12	10	6	32	24	33	19.5	35	26	57	34	54	13	36.5	Tyw3	processed_transcript,protein_coding	1.08817	-1.08817	1.05439	0.000450806	0.00197523
ENSMUSG00000027993	129	95	64	276	261	245	178.333	359	255	639	351	653	148	400.833	Trim2	processed_transcript,retained_intron,protein_coding	1.35006	-1.35006	4.33055	6.4866e-09	6.1891e-08
ENSMUSG00000028086	133	108	89	328	325	309	215.333	735	461	1213	609	976	292	714.333	Fbxw7	processed_transcript,retained_intron,protein_coding	1.93569	-1.93569	5.04503	1.22116e-15	2.26778e-14
ENSMUSG00000028182	4	3	3	10	8	7	5.83333	5	6	10	11	22	8	10.3333	Lrriq3	retained_intron,protein_coding	1.01687	-1.01687	-0.507843	0.0111758	0.0352394
ENSMUSG00000040037	26	29	15	18	14	19	20.1667	165	139	248	42	97	20	118.5	Negr1	retained_intron,protein_coding	2.65803	-2.65803	2.34893	8.36877e-10	8.86976e-09
ENSMUSG00000086181	3	2	1	3	0	0	1.5	5	2	5	2	14	3	5.16667	C230034O21Rik	lncRNA	1.81874	-1.81874	-1.43749	0.00531818	0.0182248
ENSMUSG00000046743	131	95	66	319	340	288	206.5	662	550	1270	1373	1992	608	1075.83	Fat4	retained_intron,protein_coding	2.64165	-2.64165	5.54953	1.19719e-16	2.40758e-15
ENSMUSG00000105910	0	0	2	1	1	1	0.833333	9	2	13	16	9	4	8.83333	Gm43539	lncRNA	3.37912	-3.37912	-1.06475	5.01429e-08	4.25464e-07
ENSMUSG00000015850	39	23	24	29	23	22	26.6667	77	60	133	39	84	12	67.5	Adamtsl4	processed_transcript,protein_coding	1.43005	-1.43005	1.7644	1.74457e-06	1.17549e-05
ENSMUSG00000105201	2	0	0	1	1	1	0.833333	5	1	3	4	4	2	3.16667	Gm43362	TEC	1.94033	-1.94033	-1.84181	0.00199585	0.00759877
ENSMUSG00000037818	88	83	42	56	86	60	69.1667	153	72	185	137	177	65	131.5	Abhd18	nonsense_mediated_decay,processed_transcript,retained_intron,protein_coding	1.10924	-1.10924	2.87242	1.80082e-08	1.62779e-07
ENSMUSG00000038543	46	20	31	69	52	111	54.8333	63	52	124	160	266	54	119.833	BC028528	processed_transcript,retained_intron,protein_coding	1.28305	-1.28305	2.62581	0.000201074	0.000948302
ENSMUSG00000041750	2	2	0	0	2	3	1.5	2	1	6	9	14	2	5.66667	Cd1d2	polymorphic_pseudogene,protein_coding	1.92844	-1.92844	-1.37639	0.00436556	0.0152422
ENSMUSG00000025766	5	4	4	4	5	8	5	17	9	18	20	30	8	17	D3Ertd751e	nonsense_mediated_decay,retained_intron,protein_coding	1.90796	-1.90796	-0.134541	4.57842e-08	3.90593e-07
ENSMUSG00000041220	22	36	19	50	40	71	39.6667	222	155	443	204	327	95	241	Elovl6	protein_coding	2.73685	-2.73685	3.32964	2.8182e-30	1.24175e-28
ENSMUSG00000023084	7	5	5	9	7	10	7.16667	15	9	36	17	25	10	18.6667	Lrrc71	processed_transcript,retained_intron,protein_coding	1.51502	-1.51502	0.0497427	1.17345e-06	8.1302e-06
ENSMUSG00000090210	2	2	1	1	4	7	2.83333	4	4	9	7	9	3	6	Itga10	retained_intron,protein_coding	1.21351	-1.21351	-1.16336	0.0105552	0.0335206
ENSMUSG00000037161	57	25	32	18	30	17	29.8333	82	50	94	36	56	12	55	Mgarp	processed_transcript,retained_intron,protein_coding	1.01947	-1.01947	1.64897	0.00469571	0.0162886
ENSMUSG00000061143	20	6	2	33	24	32	19.5	68	58	116	126	187	46	100.167	Maml3	retained_intron,protein_coding	2.5915	-2.5915	2.12175	1.48044e-12	2.09209e-11
ENSMUSG00000057123	4	2	7	27	12	20	12	132	239	468	362	2246	158	600.833	Gja5	protein_coding	5.59717	-5.59717	4.27464	1.93581e-18	4.50075e-17
ENSMUSG00000027742	135	108	84	198	200	282	167.833	357	233	588	287	461	146	345.333	Cog6	retained_intron,protein_coding	1.2277	-1.2277	4.18785	2.82223e-10	3.1561e-09
ENSMUSG00000027984	247	172	156	212	236	225	208	324	262	662	429	856	186	453.167	Hadh	retained_intron,protein_coding	1.24233	-1.24233	4.5332	1.01352e-21	2.81215e-20
ENSMUSG00000105331	4	1	0	6	5	3	3.16667	20	5	19	19	50	8	20.1667	Gm29865	lncRNA	2.75515	-2.75515	-0.0976117	5.54763e-09	5.33429e-08
ENSMUSG00000028031	43	34	20	44	51	39	38.5	462	479	878	753	2096	336	834	Dkk2	protein_coding	4.5429	-4.5429	4.93527	2.2282e-69	2.94536e-67
ENSMUSG00000106230	0	0	0	0	0	1	0.166667	0	4	3	3	4	1	2.5	Gm29811	lncRNA	3.32052	-3.32052	-2.10469	0.00127779	0.00508114
ENSMUSG00000010538	5	1	1	4	5	8	4	6	4	10	8	22	2	8.66667	Tsacc	retained_intron,protein_coding	1.20805	-1.20805	-0.809525	0.0106938	0.0338875
ENSMUSG00000040998	347	292	214	1136	1123	819	655.167	2237	1616	3618	5186	9476	2196	4054.83	Npnt	retained_intron,protein_coding	2.85892	-2.85892	7.39993	9.78411e-14	1.54711e-12
ENSMUSG00000105957	2	6	2	20	30	19	13.1667	16	23	44	35	44	12	29	Gm43254	lncRNA	1.37521	-1.37521	0.678897	0.00385123	0.0136819
ENSMUSG00000027500	73	44	39	42	44	32	45.6667	140	115	258	142	264	54	162.167	Stmn2	processed_transcript,retained_intron,protein_coding	1.94316	-1.94316	2.89058	2.52394e-23	7.7934e-22
ENSMUSG00000040289	4	1	0	14	22	18	9.83333	16	10	23	65	91	32	39.5	Hey1	retained_intron,protein_coding	2.34834	-2.34834	0.913597	0.000619007	0.00262899
ENSMUSG00000033147	43	24	28	56	43	65	43.1667	99	75	159	84	138	31	97.6667	Slc22a15	nonsense_mediated_decay,processed_transcript,retained_intron,protein_coding	1.33611	-1.33611	2.33815	1.34127e-10	1.55539e-09
ENSMUSG00000040209	56	42	31	117	124	115	80.8333	202	129	270	409	514	178	283.667	Zfp704	retained_intron,protein_coding	2.08861	-2.08861	3.75039	1.66033e-11	2.10598e-10
ENSMUSG00000049230	26	23	28	41	39	49	34.3333	55	44	69	57	109	39	62.1667	Gm9833	protein_coding	1.06951	-1.06951	1.84908	6.3788e-06	3.93103e-05
ENSMUSG00000027858	27	23	16	67	57	43	38.8333	423	277	889	383	730	182	480.667	Tspan2	protein_coding	3.76593	-3.76593	4.1927	1.57041e-67	1.96543e-65
ENSMUSG00000027797	1	2	2	2	5	8	3.33333	13	14	20	28	58	12	24.1667	Dclk1	processed_transcript,retained_intron,protein_coding	2.96712	-2.96712	0.133242	4.10826e-10	4.50854e-09
ENSMUSG00000039795	76	82	65	91	91	92	82.8333	155	79	213	158	228	68	150.167	Zfand1	nonsense_mediated_decay,processed_transcript,retained_intron,protein_coding	1.00771	-1.00771	3.06996	9.84242e-11	1.15387e-09
ENSMUSG00000104965	0	1	1	2	1	1	1	5	1	12	6	15	1	6.66667	Gm43437	TEC	2.64684	-2.64684	-1.3255	2.20064e-05	0.000124047
ENSMUSG00000028152	255	238	193	349	367	328	288.333	858	546	1301	682	1146	281	802.333	Tspan5	nonsense_mediated_decay,protein_coding	1.62262	-1.62262	5.27265	1.82787e-40	1.16553e-38
ENSMUSG00000104724	1	1	1	2	2	1	1.33333	3	2	6	5	15	2	5.5	Gm43162	TEC	2.05594	-2.05594	-1.42173	0.000752513	0.00313767
ENSMUSG00000027763	2033	1795	1261	2340	2449	2520	2066.33	3994	2778	7698	3451	6211	1600	4288.67	Mbnl1	processed_transcript,retained_intron,protein_coding	1.18374	-1.18374	7.79324	1.94472e-24	6.32882e-23
ENSMUSG00000103473	1	2	1	0	0	1	0.833333	4	3	6	4	13	2	5.33333	Gm37696	lncRNA	2.62752	-2.62752	-1.50502	6.7124e-05	0.000349726
ENSMUSG00000059743	44	15	14	22	21	32	24.6667	72	45	84	63	60	23	57.8333	Fdps	retained_intron,protein_coding	1.45608	-1.45608	1.62616	6.76993e-08	5.63259e-07
ENSMUSG00000055865	13	5	15	35	36	21	20.8333	24	12	29	64	78	23	38.3333	Tafa3	processed_transcript,protein_coding	1.11378	-1.11378	1.1448	0.00984723	0.0315361
ENSMUSG00000027822	216	235	157	449	457	567	346.833	587	399	1112	622	922	290	655.333	Slc33a1	protein_coding	1.10356	-1.10356	5.14098	2.35243e-07	1.82193e-06
ENSMUSG00000106317	2	3	0	2	4	10	3.5	5	4	11	16	17	2	9.16667	Gm43848	lncRNA	1.48465	-1.48465	-0.795744	0.00877186	0.0284877
ENSMUSG00000028039	5	2	1	4	13	4	4.83333	64	29	98	53	97	20	60.1667	Efna3	processed_transcript,protein_coding	3.73993	-3.73993	1.2463	1.49136e-29	6.32255e-28
ENSMUSG00000028040	0	1	0	2	2	0	0.833333	3	0	6	7	5	0	3.5	Efna4	protein_coding	2.01087	-2.01087	-1.79692	0.0125801	0.0391219
ENSMUSG00000097004	114	35	54	72	93	29	66.1667	114	70	232	130	151	39	122.667	4731419I09Rik	lncRNA	1.03155	-1.03155	2.72924	9.15272e-05	0.000463926
ENSMUSG00000036960	62	50	51	110	116	80	78.1667	87	56	116	280	287	132	159.667	Clca2	processed_transcript,protein_coding	1.34292	-1.34292	3.15955	0.000155429	0.00075094
ENSMUSG00000000561	215	125	127	199	188	219	178.833	234	208	542	294	577	131	331	Wdr77	nonsense_mediated_decay,retained_intron,protein_coding	1.01481	-1.01481	4.15184	7.2973e-14	1.16961e-12
ENSMUSG00000074340	0	0	1	0	1	3	0.833333	17	15	31	10	23	5	16.8333	Ovgp1	nonsense_mediated_decay,processed_transcript,retained_intron,protein_coding	4.27958	-4.27958	-0.410468	2.70952e-16	5.31269e-15
ENSMUSG00000106093	22	16	13	11	15	6	13.8333	74	45	189	70	64	21	77.1667	Gm42722	lncRNA	2.53713	-2.53713	1.70991	1.85448e-13	2.8575e-12
ENSMUSG00000043873	5014	3660	3169	2737	2359	2770	3284.83	16455	12913	29068	14450	22591	5909	16897.7	Chil5	nonsense_mediated_decay,protein_coding	2.46202	-2.46202	9.50953	3.3188e-32	1.59689e-30
ENSMUSG00000063779	12	5	4	1	0	4	4.33333	45	39	96	19	47	8	42.3333	Chil4	retained_intron,protein_coding	3.31513	-3.31513	0.804355	2.05689e-09	2.08158e-08
ENSMUSG00000028041	6466	4528	3546	6506	6498	4969	5418.83	9932	6664	16462	11271	18925	4938	11365.3	Adam15	nonsense_mediated_decay,processed_transcript,retained_intron,protein_coding	1.2285	-1.2285	9.2113	5.41354e-35	2.91476e-33
ENSMUSG00000042672	3	5	0	3	4	1	2.66667	13	3	22	24	36	8	17.6667	Dcst1	processed_transcript,retained_intron,protein_coding	2.78117	-2.78117	-0.254311	3.94241e-08	3.39909e-07
ENSMUSG00000074467	1	3	2	7	10	5	4.66667	12	12	29	27	35	6	20.1667	Gm10702	pseudogene	2.22491	-2.22491	-0.00707203	3.00577e-08	2.63203e-07
ENSMUSG00000109293	0	0	0	2	1	1	0.666667	2	2	7	2	7	0	3.33333	Dcst2	protein_coding	2.24295	-2.24295	-1.86189	0.00237927	0.00889165
ENSMUSG00000103703	1	0	0	0	0	1	0.333333	3	1	3	1	6	2	2.66667	Gm42568	TEC	2.74248	-2.74248	-2.04065	0.000341232	0.00153398
ENSMUSG00000102780	2	1	1	8	4	8	4	12	5	19	6	12	4	9.66667	Gm38253	TEC	1.40748	-1.40748	-0.712316	0.001464	0.00574684
ENSMUSG00000042626	3188	2905	2144	3358	3465	2740	2966.67	6075	3678	9367	5323	8419	2149	5835.17	Shc1	processed_transcript,retained_intron,protein_coding	1.10626	-1.10626	8.27775	1.12683e-26	4.1427e-25
ENSMUSG00000000794	5	14	4	20	16	21	13.3333	81	34	68	15	16	5	36.5	Kcnn3	retained_intron,protein_coding	1.63644	-1.63644	0.931513	0.00313503	0.0113957
ENSMUSG00000046280	2948	2328	1901	4026	4191	3304	3116.33	5177	3714	10087	6144	11463	2678	6543.83	She	retained_intron,protein_coding	1.21248	-1.21248	8.39186	5.63004e-23	1.70488e-21
ENSMUSG00000027947	32	20	20	67	72	91	50.3333	105	61	202	125	166	59	119.667	Il6ra	protein_coding	1.45715	-1.45715	2.60349	5.99305e-07	4.34547e-06
ENSMUSG00000060671	1316	1011	776	1976	1958	1817	1475.67	3192	2002	4717	3916	5250	1738	3469.17	Atp8b2	nonsense_mediated_decay,retained_intron,protein_coding	1.45647	-1.45647	7.47719	1.22394e-21	3.37611e-20
ENSMUSG00000027692	51	30	22	81	95	86	60.8333	106	51	171	166	266	85	140.833	Tnik	nonsense_mediated_decay,processed_transcript,retained_intron,protein_coding	1.44005	-1.44005	2.85079	9.58732e-07	6.74581e-06
ENSMUSG00000027690	0	0	0	0	0	0	0	0	1	4	0	6	2	2.16667	Slc2a2	nonsense_mediated_decay,retained_intron,protein_coding	4.22186	-4.22186	-2.2287	0.00320523	0.0116293
ENSMUSG00000027883	28	14	23	25	26	50	27.6667	76	61	129	55	91	23	72.5	Gpsm2	processed_transcript,retained_intron,protein_coding	1.53799	-1.53799	1.87055	9.32792e-09	8.71285e-08
ENSMUSG00000040339	101	106	71	464	437	402	263.5	1670	1180	2932	2188	3269	832	2011.83	Fam102b	protein_coding	3.15797	-3.15797	6.34951	1.44144e-17	3.10298e-16
ENSMUSG00000027932	2	3	5	6	11	6	5.5	12	21	19	16	24	6	16.3333	Slc27a3	processed_transcript,retained_intron,protein_coding	1.77321	-1.77321	-0.130241	1.01039e-05	6.05537e-05
ENSMUSG00000040322	776	763	553	918	1042	1081	855.5	1869	1245	3506	1774	2763	842	1999.83	Slc25a24	nonsense_mediated_decay,protein_coding	1.37149	-1.37149	6.66088	1.02954e-32	5.03617e-31
ENSMUSG00000027931	1598	1067	941	1526	1597	1220	1324.83	2336	1957	4074	2089	4499	914	2644.83	Npr1	nonsense_mediated_decay,processed_transcript,retained_intron,protein_coding	1.13115	-1.13115	7.11556	2.82794e-25	9.68538e-24
ENSMUSG00000027669	127	105	85	214	297	200	171.333	396	316	600	735	1068	330	574.167	Gnb4	nonsense_mediated_decay,retained_intron,protein_coding	1.99457	-1.99457	4.77081	3.03988e-16	5.93078e-15
ENSMUSG00000001021	2	0	3	3	0	0	1.33333	4	4	12	3	3	1	4.5	S100a3	retained_intron,protein_coding	1.77007	-1.77007	-1.55102	0.0114823	0.0360944
ENSMUSG00000001020	83	71	66	44	35	49	58	309	199	588	280	347	103	304.333	S100a4	protein_coding	2.45851	-2.45851	3.70397	6.88744e-22	1.93614e-20
ENSMUSG00000001025	8622	4064	4167	3064	4074	2928	4486.5	9402	6585	16857	5521	9138	2523	8337.67	S100a6	nonsense_mediated_decay,retained_intron,protein_coding	1.00209	-1.00209	8.81565	0.000107422	0.000535947
ENSMUSG00000027966	1	3	1	0	0	0	0.833333	6	7	5	3	5	6	5.33333	Col11a1	nonsense_mediated_decay,retained_intron,protein_coding	2.81357	-2.81357	-1.46596	0.000195302	0.000923486
ENSMUSG00000041959	3950	2293	2042	1861	2024	1823	2332.17	4999	3352	7672	3302	5831	1480	4439.33	S100a10	retained_intron,protein_coding	1.04703	-1.04703	7.90591	1.2794e-07	1.02987e-06
ENSMUSG00000050931	429	366	279	530	532	409	424.167	1056	503	1446	922	1041	365	888.833	Sgms2	processed_transcript,protein_coding	1.24325	-1.24325	5.55206	1.20315e-21	3.32265e-20
ENSMUSG00000034926	159	125	78	158	166	164	141.667	1002	610	1687	777	1073	289	906.333	Dhcr24	protein_coding	2.81799	-2.81799	5.2215	2.55994e-73	3.67274e-71
ENSMUSG00000085023	1	0	1	0	1	0	0.5	6	1	7	5	5	0	4	Gm12744	lncRNA	2.85138	-2.85138	-1.76519	7.27038e-05	0.000376546
ENSMUSG00000028621	9	17	5	31	23	29	19	26	23	48	36	83	16	38.6667	Cyb5rl	nonsense_mediated_decay,retained_intron,protein_coding	1.16657	-1.16657	1.08552	0.000633213	0.0026811
ENSMUSG00000028776	2079	1571	1190	931	1050	666	1247.83	3930	2394	5660	1674	2740	783	2863.5	Tinagl1	nonsense_mediated_decay,processed_transcript,retained_intron,protein_coding	1.29007	-1.29007	7.19895	2.73318e-05	0.00015128
ENSMUSG00000028996	2	1	1	1	5	0	1.66667	9	4	9	12	42	9	14.1667	Rbp7	nonsense_mediated_decay,processed_transcript,protein_coding	3.14149	-3.14149	-0.54934	4.2934e-07	3.17871e-06
ENSMUSG00000028988	173	155	103	261	275	246	202.167	444	272	778	810	1302	429	672.5	Ctnnbip1	protein_coding	1.95192	-1.95192	4.99298	1.03494e-16	2.08843e-15
ENSMUSG00000091985	3	2	0	9	2	5	3.5	14	4	19	11	19	4	11.8333	Gm17354	lncRNA	1.86254	-1.86254	-0.587057	1.73655e-05	9.98539e-05
ENSMUSG00000028364	74151	53592	40743	46519	53596	28934	49589.2	98105	60597	127247	91938	112967	42975	88971.5	Tnc	protein_coding	1.03516	-1.03516	12.3052	2.01421e-08	1.81163e-07
ENSMUSG00000039270	15	11	12	29	44	63	29	30	26	83	61	96	25	53.5	Megf9	nonsense_mediated_decay,protein_coding	1.0506	-1.0506	1.57002	0.00468463	0.0162549
ENSMUSG00000008305	97	64	58	74	98	111	83.6667	154	110	224	152	266	63	161.5	Tle1	processed_transcript,retained_intron,protein_coding	1.10796	-1.10796	3.1308	1.89363e-13	2.9121e-12
ENSMUSG00000085241	29	19	17	22	35	23	24.1667	55	21	100	63	114	14	61.1667	Snhg3	lncRNA	1.3965	-1.3965	1.58861	1.62882e-07	1.29039e-06
ENSMUSG00000066043	1398	1336	906	1450	1479	1070	1273.17	2920	1494	3556	3243	3674	1278	2694.17	Phactr4	processed_transcript,protein_coding	1.26792	-1.26792	7.17298	5.48797e-20	1.40355e-18
ENSMUSG00000024793	0	3	1	16	8	9	6.16667	22	12	47	40	58	9	31.3333	Tnfrsf25	processed_transcript,protein_coding	2.43623	-2.43623	0.500662	1.24434e-06	8.57586e-06
ENSMUSG00000085873	1	3	1	11	3	10	4.83333	11	8	18	13	34	7	15.1667	Ttc39aos1	lncRNA	1.76792	-1.76792	-0.272272	0.000203585	0.000959565
ENSMUSG00000028555	0	0	0	1	0	2	0.5	2	3	1	6	6	2	3.33333	Ttc39a	processed_transcript,protein_coding	2.69208	-2.69208	-1.86626	0.000764766	0.00318368
ENSMUSG00000059027	2	3	2	1	4	1	2.16667	6	2	15	8	15	1	7.83333	9630013D21Rik	lncRNA	1.87406	-1.87406	-1.06041	0.000379419	0.00168951
ENSMUSG00000028884	29	39	26	61	55	44	42.3333	50	66	124	97	189	31	92.8333	Rpa2	processed_transcript,retained_intron,protein_coding	1.24912	-1.24912	2.26444	6.66313e-07	4.80468e-06
ENSMUSG00000028545	1	2	0	2	5	0	1.66667	5	8	11	4	6	2	6	Bend5	processed_transcript,protein_coding	1.97309	-1.97309	-1.29745	0.000363602	0.00162615
ENSMUSG00000028862	26	17	25	37	36	29	28.3333	57	49	124	61	121	24	72.6667	Map3k6	processed_transcript,protein_coding	1.47551	-1.47551	1.85598	2.59245e-12	3.55051e-11
ENSMUSG00000047281	5	2	1	5	0	2	2.5	2	7	11	4	12	4	6.66667	Sfn	protein_coding	1.54544	-1.54544	-1.12772	0.00439504	0.0153383
ENSMUSG00000057751	21	7	10	7	9	6	10	648	591	1222	357	1178	135	688.5	Megf6	processed_transcript,retained_intron,protein_coding	6.15229	-6.15229	4.59527	9.41575e-66	1.14198e-63
ENSMUSG00000050105	2	0	0	6	2	3	2.16667	3	7	11	6	35	5	11.1667	Grrp1	processed_transcript,protein_coding	2.42049	-2.42049	-0.757368	9.08492e-05	0.000460909
ENSMUSG00000028698	135	129	75	386	374	309	234.667	1818	1219	3595	2918	6201	1187	2823	Pik3r3	protein_coding	3.7452	-3.7452	6.73564	1.30805e-30	5.80702e-29
ENSMUSG00000028826	186	140	109	233	264	288	203.333	385	223	569	339	462	158	356	Maco1	nonsense_mediated_decay,processed_transcript,retained_intron,protein_coding	1.00653	-1.00653	4.31554	6.37691e-11	7.62798e-10
ENSMUSG00000066113	19	15	10	20	28	25	19.5	228	139	312	224	412	89	234	Adamtsl1	processed_transcript,retained_intron,protein_coding	3.72616	-3.72616	3.19034	6.16477e-88	1.19877e-85
ENSMUSG00000028690	65	45	39	109	93	87	73	120	115	254	142	266	61	159.667	Mmachc	processed_transcript,protein_coding	1.29129	-1.29129	3.03827	2.66495e-12	3.64343e-11
ENSMUSG00000038007	462	467	334	807	896	643	601.5	2286	1690	4628	2359	5907	945	2969.17	Acer2	processed_transcript,protein_coding	2.3946	-2.3946	6.93091	7.66279e-40	4.78243e-38
ENSMUSG00000028496	527	361	324	432	464	459	427.833	700	487	1098	779	1278	310	775.333	Mllt3	nonsense_mediated_decay,processed_transcript,retained_intron,protein_coding	1.00357	-1.00357	5.41096	7.55806e-25	2.51533e-23
ENSMUSG00000028671	277	171	146	152	170	158	179	418	259	563	319	400	121	346.667	Gale	retained_intron,protein_coding	1.11206	-1.11206	4.24201	4.49247e-10	4.90502e-09
ENSMUSG00000018983	1	4	2	3	2	20	5.33333	16	11	45	28	74	13	31.1667	E2f2	processed_transcript,protein_coding	2.56024	-2.56024	0.45974	1.33366e-05	7.81562e-05
ENSMUSG00000028497	61	50	59	98	92	119	79.8333	260	256	633	263	757	98	377.833	Hacd4	protein_coding	2.29757	-2.29757	3.96367	5.6463e-24	1.79046e-22
ENSMUSG00000074738	3	0	0	3	4	8	3	3	3	16	11	14	3	8.33333	Fndc10	protein_coding	1.56694	-1.56694	-0.927331	0.00472598	0.0163815
ENSMUSG00000084845	6	1	1	6	3	3	3.33333	12	4	10	3	9	3	6.83333	Tmem240	retained_intron,protein_coding	1.19852	-1.19852	-1.02296	0.0119005	0.0372348
ENSMUSG00000042116	32	22	18	83	91	38	47.3333	485	264	560	749	933	320	551.833	Vwa1	protein_coding	3.82683	-3.82683	4.49629	9.09604e-32	4.28042e-30
ENSMUSG00000073680	4	2	0	5	3	1	2.5	3	2	5	6	12	3	5.16667	Tmem88b	protein_coding	1.17609	-1.17609	-1.30843	0.0164735	0.0493514
ENSMUSG00000028763	6453	5035	3669	7210	7817	5322	5917.67	14319	10504	22153	17822	27175	7979	16658.7	Hspg2	processed_transcript,protein_coding	1.69049	-1.69049	9.6731	3.48641e-47	2.71628e-45
ENSMUSG00000029033	55	43	33	67	67	72	56.1667	93	105	185	160	306	66	152.5	Acap3	processed_transcript,retained_intron,protein_coding	1.60104	-1.60104	2.90148	6.292e-15	1.09988e-13
ENSMUSG00000028572	2	0	1	2	1	2	1.33333	3	4	3	5	4	3	3.66667	Hook1	processed_transcript,protein_coding	1.56552	-1.56552	-1.66114	0.00522507	0.0179502
ENSMUSG00000028766	37	24	17	53	47	30	34.6667	98	78	171	163	289	65	144	Alpl	processed_transcript,protein_coding	2.2212	-2.2212	2.67844	1.17226e-21	3.24114e-20
ENSMUSG00000033295	0	0	0	1	3	0	0.666667	3	3	6	6	9	2	4.83333	Ptprf	processed_transcript,protein_coding	2.79624	-2.79624	-1.60181	5.27943e-06	3.31076e-05
ENSMUSG00000028565	46	57	23	119	127	129	83.5	162	121	339	215	478	85	233.333	Nfia	processed_transcript,protein_coding	1.61485	-1.61485	3.44621	5.23921e-08	4.4327e-07
ENSMUSG00000033191	8126	5581	4859	9004	9649	6623	7307	14085	10533	22447	15287	29444	6775	16428.5	Tie1	processed_transcript,protein_coding	1.32979	-1.32979	9.70845	7.43424e-34	3.74562e-32
ENSMUSG00000078584	255	166	141	377	312	325	262.667	474	211	644	471	698	240	456.333	AU022252	processed_transcript,protein_coding	1.00527	-1.00527	4.67543	2.49486e-09	2.49687e-08
ENSMUSG00000028755	222	109	120	186	218	169	170.667	309	268	532	304	593	134	356.667	Cda	retained_intron,protein_coding	1.22752	-1.22752	4.21915	4.54748e-22	1.29851e-20
ENSMUSG00000060288	55	28	22	36	41	47	38.1667	54	45	102	71	106	31	68.1667	Ppih	protein_coding	1.01131	-1.01131	1.94898	2.04002e-07	1.59415e-06
ENSMUSG00000028527	340	295	239	681	625	657	472.833	1594	749	2376	1586	1753	709	1461.17	Ak4	processed_transcript,protein_coding	1.84544	-1.84544	6.12718	6.32492e-20	1.61059e-18
ENSMUSG00000057722	1	1	1	7	5	0	2.5	6	3	4	12	19	5	8.16667	Lepr	processed_transcript,protein_coding	1.88603	-1.88603	-0.969523	0.00224721	0.00844237
ENSMUSG00000028524	6	2	3	14	5	7	6.16667	11	3	25	20	54	6	19.8333	Sgip1	nonsense_mediated_decay,processed_transcript,retained_intron,protein_coding	1.70511	-1.70511	0.0128437	0.000427223	0.00188066
ENSMUSG00000040860	34	18	14	29	36	37	28	61	35	63	43	86	13	50.1667	Crocc	retained_intron,protein_coding	1.00189	-1.00189	1.50648	3.7162e-05	0.000201797
ENSMUSG00000085395	26	13	12	13	20	14	16.3333	32	18	75	22	48	12	34.5	Gm13056	lncRNA	1.17466	-1.17466	0.904738	3.41491e-05	0.000186166
ENSMUSG00000028649	9778	6931	5594	9929	10234	8279	8457.5	17827	13268	28945	17099	24427	7911	18246.2	Macf1	processed_transcript,retained_intron,protein_coding	1.30174	-1.30174	9.90582	2.11687e-43	1.45637e-41
ENSMUSG00000042489	41	29	26	27	28	37	31.3333	60	46	107	76	193	47	88.1667	Clspn	processed_transcript,protein_coding	1.61596	-1.61596	2.11238	5.52e-11	6.6333e-10
ENSMUSG00000041000	22	20	14	71	59	71	42.8333	95	49	156	83	185	37	100.833	Trim62	nonsense_mediated_decay,protein_coding	1.38057	-1.38057	2.32889	1.37582e-05	8.04864e-05
ENSMUSG00000040616	54	44	54	147	122	105	87.6667	248	196	359	156	323	78	226.667	Tmem51	protein_coding	1.56374	-1.56374	3.49136	1.45255e-10	1.67781e-09
ENSMUSG00000038816	8	5	3	12	12	14	9	270	232	482	191	381	67	270.5	Ctnnal1	processed_transcript,protein_coding	5.0265	-5.0265	3.31855	2.0587e-71	2.84937e-69
ENSMUSG00000045751	58	46	34	54	50	63	50.8333	51	58	157	101	221	46	105.667	Mms22l	nonsense_mediated_decay,processed_transcript,retained_intron,protein_coding	1.15546	-1.15546	2.46467	5.17407e-07	3.7888e-06
ENSMUSG00000038764	4	2	2	15	13	11	7.83333	17	25	71	18	23	9	27.1667	Ptpn3	processed_transcript,protein_coding	1.95658	-1.95658	0.421506	1.80966e-05	0.000103701
ENSMUSG00000040270	11	8	5	20	33	19	16	27	19	57	45	71	13	38.6667	Bach2	processed_transcript,protein_coding	1.41974	-1.41974	1.001	1.38732e-05	8.10987e-05
ENSMUSG00000041261	19	17	12	25	25	26	20.6667	42	29	90	18	75	12	44.3333	Car8	protein_coding	1.17493	-1.17493	1.22564	6.60813e-05	0.000344598
ENSMUSG00000028207	400	238	228	463	364	980	445.5	1137	823	1769	960	1744	412	1140.83	Asph	processed_transcript,protein_coding	1.5249	-1.5249	5.80913	1.86251e-09	1.89218e-08
ENSMUSG00000028212	10	20	10	23	29	27	19.8333	51	52	152	77	171	34	89.5	Ccne2	processed_transcript,protein_coding	2.26021	-2.26021	1.95492	6.34495e-16	1.20202e-14
ENSMUSG00000061322	8	4	3	5	13	13	7.66667	26	35	95	37	106	26	54.1667	Dnai1	retained_intron,protein_coding	2.93606	-2.93606	1.17475	8.72293e-17	1.77074e-15
ENSMUSG00000028445	60	55	60	65	105	56	66.8333	110	131	312	163	467	63	207.667	Enho	protein_coding	1.68187	-1.68187	3.23674	2.05491e-12	2.85419e-11
ENSMUSG00000036078	336	329	190	638	515	539	424.5	1356	972	2664	1250	2106	583	1488.5	Sigmar1	processed_transcript,retained_intron,protein_coding	1.97302	-1.97302	6.07779	2.57142e-29	1.07085e-27
ENSMUSG00000085112	4	4	1	3	3	4	3.16667	8	2	8	9	15	4	7.66667	A530072M11Rik	lncRNA	1.39779	-1.39779	-0.955957	0.00127086	0.00505616
ENSMUSG00000028456	6	6	1	4	5	3	4.16667	10	6	14	6	13	5	9	Unc13b	processed_transcript,retained_intron,protein_coding	1.25469	-1.25469	-0.740561	0.00121496	0.00485097
ENSMUSG00000071001	34	20	22	36	32	25	28.1667	137	106	201	82	246	28	133.333	Hrct1	protein_coding	2.33466	-2.33466	2.5079	4.96777e-21	1.32374e-19
ENSMUSG00000028475	8	6	6	25	26	24	15.8333	30	34	87	42	86	13	48.6667	Spaar	processed_transcript,protein_coding	1.73737	-1.73737	1.21654	5.67593e-07	4.12958e-06
ENSMUSG00000087326	0	0	0	1	2	1	0.666667	4	1	8	8	11	3	5.83333	Gm12503	lncRNA	3.05115	-3.05115	-1.46102	1.02979e-06	7.20272e-06
ENSMUSG00000015243	4065	3459	2727	9652	9581	7542	6171	7109	4862	11739	13994	19741	6175	10603.3	Abca1	processed_transcript,protein_coding	1.03042	-1.03042	9.21938	0.000129108	0.000632869
ENSMUSG00000089889	5	3	4	8	6	9	5.83333	7	12	21	7	18	5	11.6667	0610040B10Rik	lncRNA	1.14641	-1.14641	-0.421137	0.00218183	0.00822037
ENSMUSG00000104950	6	3	1	9	18	7	7.33333	29	22	39	33	64	17	34	4833413G10Rik	lncRNA	2.41584	-2.41584	0.663166	7.80447e-12	1.02245e-10
ENSMUSG00000105895	9	3	13	28	21	12	14.3333	49	29	77	45	101	23	54	Gm42829	lncRNA	2.05247	-2.05247	1.32279	1.00537e-10	1.17805e-09
ENSMUSG00000037685	553	407	358	493	491	500	467	1300	938	2200	707	1311	316	1128.67	Atp8a1	nonsense_mediated_decay,processed_transcript,retained_intron,protein_coding	1.393	-1.393	5.81283	1.89041e-14	3.19307e-13
ENSMUSG00000001467	310	290	189	220	242	292	257.167	976	606	1440	607	673	251	758.833	Cyp51	processed_transcript,retained_intron,protein_coding	1.70606	-1.70606	5.20344	8.50923e-16	1.59533e-14
ENSMUSG00000079109	99	57	53	88	95	111	83.8333	123	74	238	183	275	105	166.333	Pms2	processed_transcript,retained_intron,protein_coding	1.18829	-1.18829	3.17574	1.65483e-09	1.69215e-08
ENSMUSG00000046808	152	111	98	300	270	296	204.5	393	238	614	345	592	198	396.667	Atp10d	polymorphic_pseudogene,processed_transcript,retained_intron,protein_coding	1.17195	-1.17195	4.41747	7.31936e-09	6.93027e-08
ENSMUSG00000029309	7	4	5	22	22	11	11.8333	83	87	178	346	974	125	298.833	Sparcl1	protein_coding	4.74345	-4.74345	3.3994	4.41661e-18	9.85942e-17
ENSMUSG00000097877	0	0	0	0	0	0	0	1	2	3	2	6	0	2.33333	Gm26703	lncRNA	4.35919	-4.35919	-2.19043	0.00034853	0.0015641
ENSMUSG00000034462	354	264	174	814	746	668	503.333	761	562	1243	1069	1436	413	914	Pkd2	processed_transcript,retained_intron,protein_coding	1.10015	-1.10015	5.64213	6.98519e-06	4.27673e-05
ENSMUSG00000107171	0	0	0	1	1	0	0.333333	2	1	4	7	3	0	2.83333	Gm42572	TEC	2.82713	-2.82713	-2.00674	0.00120189	0.00480434
ENSMUSG00000029153	224	147	130	192	211	170	179	382	279	677	327	524	160	391.5	Ociad2	protein_coding	1.29075	-1.29075	4.34707	2.55753e-29	1.06695e-27
ENSMUSG00000051674	78	84	58	383	305	317	204.167	306	230	575	461	693	163	404.667	Dcun1d4	nonsense_mediated_decay,processed_transcript,protein_coding	1.19696	-1.19696	4.40148	0.000701569	0.00294246
ENSMUSG00000104682	3	15	9	31	43	36	22.8333	46	19	75	48	85	17	48.3333	Gm42636	TEC	1.20441	-1.20441	1.35865	0.00365733	0.01309
ENSMUSG00000054814	265	279	209	466	509	470	366.333	543	361	961	731	1139	334	678.167	Usp46	processed_transcript,retained_intron,protein_coding	1.0688	-1.0688	5.20897	2.6955e-10	3.02443e-09
ENSMUSG00000087250	0	0	1	1	0	1	0.5	3	2	1	2	4	1	2.16667	Usp46os1	lncRNA	2.02031	-2.02031	-2.103	0.0140064	0.0429391
ENSMUSG00000105107	0	1	0	2	6	11	3.33333	14	6	21	9	22	6	13	Gm43412	TEC	2.08687	-2.08687	-0.510968	0.000234171	0.00109213
ENSMUSG00000062110	16	12	16	31	35	30	23.3333	61	53	107	46	115	21	67.1667	Scfd2	nonsense_mediated_decay,processed_transcript,retained_intron,protein_coding	1.66257	-1.66257	1.70768	6.93465e-11	8.23236e-10
ENSMUSG00000054434	297	208	178	292	323	211	251.5	426	328	757	436	767	178	482	Tmem120b	nonsense_mediated_decay,processed_transcript,retained_intron,protein_coding	1.08357	-1.08357	4.68795	2.55242e-23	7.86072e-22
ENSMUSG00000090086	11	19	8	34	23	41	22.6667	52	38	116	53	115	24	66.3333	AI480526	lncRNA	1.65535	-1.65535	1.67061	7.19596e-08	5.97016e-07
ENSMUSG00000037235	141	127	85	220	251	197	170.167	1570	1086	2734	2421	4366	881	2176.33	Mxd4	processed_transcript,retained_intron,protein_coding	3.82087	-3.82087	6.37849	1.20958e-79	1.99023e-77
ENSMUSG00000106702	1	0	1	0	1	0	0.5	7	6	12	7	8	2	7	Gm42846	lncRNA	3.65738	-3.65738	-1.31974	3.60243e-10	3.98128e-09
ENSMUSG00000106678	0	0	1	2	0	1	0.666667	3	3	7	9	5	2	4.83333	Gm43457	TEC	2.81114	-2.81114	-1.59152	1.89521e-05	0.000108129
ENSMUSG00000029270	352	246	237	440	484	416	362.5	745	528	1161	896	1666	398	899	Dipk1a	protein_coding	1.47746	-1.47746	5.48188	1.17008e-29	4.99652e-28
ENSMUSG00000042817	3	0	6	8	7	7	5.16667	12	5	14	55	65	16	27.8333	Flt3	processed_transcript,protein_coding	2.58191	-2.58191	0.374984	2.43362e-05	0.000135753
ENSMUSG00000106820	51	42	47	40	38	44	43.6667	146	97	352	143	386	53	196.167	D5Ertd605e	lncRNA	2.16102	-2.16102	3.03305	2.10953e-20	5.47848e-19
ENSMUSG00000005672	9	2	2	54	55	36	26.3333	89	76	165	247	340	112	171.5	Kit	retained_intron,protein_coding	3.04084	-3.04084	2.86952	6.16799e-07	4.46406e-06
ENSMUSG00000107061	9	9	3	22	19	24	14.3333	33	26	80	58	81	22	50	Gm19590	lncRNA	1.96307	-1.96307	1.24085	6.10096e-10	6.56977e-09
ENSMUSG00000062960	4992	3931	3264	11837	11772	10456	7708.67	10087	7660	18585	13919	24204	6592	13507.8	Kdr	retained_intron,protein_coding	1.02596	-1.02596	9.53361	2.05028e-05	0.000116271
ENSMUSG00000029648	5327	3812	3186	7224	6800	4796	5190.83	15867	8580	20733	13634	18507	5865	13864.3	Flt1	processed_transcript,retained_intron,protein_coding	1.61749	-1.61749	9.41935	1.73213e-37	1.00879e-35
ENSMUSG00000097140	6	5	0	14	10	11	7.66667	11	5	26	20	45	5	18.6667	Gm26779	lncRNA	1.35137	-1.35137	0.0335943	0.00276471	0.0101801
ENSMUSG00000059325	8	1	2	2	2	5	3.33333	55	32	85	39	95	5	51.8333	Hopx	protein_coding	3.95655	-3.95655	0.996192	5.03301e-18	1.11719e-16
ENSMUSG00000087541	0	0	0	0	0	0	0	1	0	6	2	4	0	2.16667	Hopxos	lncRNA	4.18433	-4.18433	-2.2358	0.00204921	0.00777899
ENSMUSG00000053030	25	11	11	18	28	23	19.3333	35	15	55	42	53	16	36	Spink2	protein_coding	1.06278	-1.06278	1.03937	1.89073e-05	0.000107925
ENSMUSG00000007080	104	73	57	62	49	78	70.5	90	113	207	140	265	46	143.5	Pole	retained_intron,protein_coding	1.12516	-1.12516	2.92847	7.27113e-07	5.21116e-06
ENSMUSG00000051950	39	38	26	94	99	77	62.1667	260	211	479	302	488	124	310.667	B3glct	processed_transcript,retained_intron,protein_coding	2.50694	-2.50694	3.73919	1.06423e-30	4.76958e-29
ENSMUSG00000041147	26	24	10	31	23	32	24.3333	33	35	96	57	121	23	60.8333	Brca2	processed_transcript,retained_intron,protein_coding	1.42457	-1.42457	1.60817	6.8654e-08	5.70798e-07
ENSMUSG00000039563	0	0	0	3	1	0	0.666667	2	1	4	3	4	1	2.5	2210406O10Rik	lncRNA	1.87456	-1.87456	-2.00936	0.00756016	0.024945
ENSMUSG00000038023	1334	1118	924	2237	2229	1964	1634.33	2828	2268	5011	3217	5716	1439	3413.17	Atp6v0a2	nonsense_mediated_decay,processed_transcript,retained_intron,protein_coding	1.24145	-1.24145	7.47409	9.68186e-18	2.10346e-16
ENSMUSG00000106082	9	1	4	9	11	6	6.66667	13	8	46	7	15	4	15.5	4930404A12Rik	lncRNA	1.28669	-1.28669	-0.175826	0.00498644	0.0172259
ENSMUSG00000038011	49	35	23	24	13	27	28.5	363	310	655	207	298	75	318	Dnah10	processed_transcript,retained_intron,protein_coding	3.58251	-3.58251	3.65065	4.85642e-25	1.63706e-23
ENSMUSG00000037979	43	23	21	45	47	39	36.3333	73	52	119	65	114	28	75.1667	Ccdc92	nonsense_mediated_decay,protein_coding	1.21326	-1.21326	2.00533	2.90818e-11	3.6033e-10
ENSMUSG00000029521	113	62	64	134	108	129	101.667	156	117	239	191	352	75	188.333	Chek2	nonsense_mediated_decay,processed_transcript,retained_intron,protein_coding	1.04997	-1.04997	3.35565	2.79742e-10	3.12984e-09
ENSMUSG00000033209	607	476	330	920	865	741	656.5	1197	1012	2120	1351	2641	555	1479.33	Ttc28	processed_transcript,retained_intron,protein_coding	1.33597	-1.33597	6.22172	8.62763e-20	2.18045e-18
ENSMUSG00000105112	11	23	14	44	31	36	26.5	67	33	111	68	117	32	71.3333	Gm42778	TEC	1.56482	-1.56482	1.8236	2.02079e-08	1.81686e-07
ENSMUSG00000070576	146	98	96	368	363	278	224.833	706	554	1350	830	1737	368	924.167	Mn1	processed_transcript,protein_coding	2.21909	-2.21909	5.32753	3.83616e-18	8.62091e-17
ENSMUSG00000029121	631	519	389	824	959	583	650.833	1224	755	1907	1826	2197	770	1446.5	Crmp1	retained_intron,protein_coding	1.37143	-1.37143	6.24491	2.27462e-18	5.22651e-17
ENSMUSG00000062329	0	0	0	0	0	0	0	4	12	10	4	14	1	7.5	Cytl1	retained_intron,protein_coding	6.02078	-6.02078	-1.32059	5.59412e-09	5.37241e-08
ENSMUSG00000105039	3	1	2	3	0	1	1.66667	5	5	12	5	7	0	5.66667	Gm32585	lncRNA	1.81963	-1.81963	-1.35137	0.00139807	0.00550917
ENSMUSG00000037605	4	1	0	6	1	3	2.5	23	15	23	18	51	15	24.1667	Adgrl3	nonsense_mediated_decay,processed_transcript,retained_intron,protein_coding	3.41999	-3.41999	0.106099	9.7157e-15	1.67719e-13
ENSMUSG00000101013	81	101	63	196	224	165	138.333	255	153	404	291	554	133	298.333	A630072M18Rik	lncRNA	1.27881	-1.27881	3.93725	1.39439e-08	1.27511e-07
ENSMUSG00000029352	3	0	0	0	1	0	0.666667	2	2	4	3	6	4	3.5	Crybb3	processed_transcript,retained_intron,protein_coding	2.37801	-2.37801	-1.81104	0.000426533	0.00187797
ENSMUSG00000051339	2771	2180	1613	3362	3558	2502	2664.33	4292	2853	6666	5593	8394	2419	5036.17	2900026A02Rik	protein_coding	1.10961	-1.10961	8.09781	3.85433e-19	9.37835e-18
ENSMUSG00000042216	56	30	22	45	49	143	57.5	90	81	134	111	211	38	110.833	Sgsm1	processed_transcript,retained_intron,protein_coding	1.11628	-1.11628	2.58128	0.000771773	0.00321001
ENSMUSG00000042190	11	11	3	14	11	21	11.8333	54	100	231	190	514	99	198	Cmklr1	processed_transcript,protein_coding	4.16479	-4.16479	2.88373	1.14844e-23	3.59808e-22
ENSMUSG00000054675	2	0	0	0	2	0	0.666667	9	3	8	6	20	0	7.66667	Tmem119	protein_coding	3.35153	-3.35153	-1.24488	5.74987e-06	3.57907e-05
ENSMUSG00000048764	13	4	5	8	3	6	6.5	23	9	33	22	35	18	23.3333	Tmprss11f	processed_transcript,retained_intron,protein_coding	2.03297	-2.03297	0.255283	2.10481e-08	1.88376e-07
ENSMUSG00000035861	3	5	1	12	5	4	5	122	57	176	102	124	44	104.167	Tmprss11b	protein_coding	4.51853	-4.51853	2.01186	3.58219e-50	3.06492e-48
ENSMUSG00000054537	8	4	5	30	28	26	16.8333	97	63	123	86	141	41	91.8333	Tmprss11e	protein_coding	2.68142	-2.68142	2.00236	2.11553e-15	3.86162e-14
ENSMUSG00000104937	2	2	0	7	6	9	4.33333	31	17	87	36	73	29	45.5	Gm43057	lncRNA	3.52283	-3.52283	0.896385	6.56943e-18	1.4446e-16
ENSMUSG00000107134	1	0	0	2	0	0	0.5	1	0	6	1	27	0	5.83333	Gm42528	TEC	3.01283	-3.01283	-1.52526	0.0148644	0.0451633
ENSMUSG00000051022	63	28	23	15	17	19	27.5	61	51	124	78	279	34	104.5	Hs3st1	protein_coding	1.94031	-1.94031	2.1934	2.3986e-07	1.85647e-06
ENSMUSG00000029591	17	22	14	28	34	29	24	37	35	104	59	129	16	63.3333	Ung	nonsense_mediated_decay,retained_intron,protein_coding	1.45739	-1.45739	1.62376	1.05044e-07	8.55807e-07
ENSMUSG00000001622	1	1	2	3	5	4	2.66667	3	3	11	7	9	3	6	Csn3	retained_intron,protein_coding	1.28501	-1.28501	-1.18864	0.00715012	0.0237453
ENSMUSG00000034118	104	65	60	106	122	132	98.1667	153	142	330	238	404	98	227.5	Tpst1	retained_intron,protein_coding	1.3706	-1.3706	3.52709	9.95909e-17	2.01485e-15
ENSMUSG00000029086	13	6	7	11	6	13	9.33333	33	26	50	22	40	13	30.6667	Prom1	nonsense_mediated_decay,processed_transcript,retained_intron,protein_coding	1.88217	-1.88217	0.631512	1.40671e-10	1.62726e-09
ENSMUSG00000039706	146	132	96	193	202	128	149.5	1332	1071	2394	2163	3671	917	1924.67	Ldb2	processed_transcript,retained_intron,protein_coding	3.84934	-3.84934	6.23847	1.53067e-106	3.79106e-104
ENSMUSG00000107288	2	0	0	0	0	0	0.333333	1	3	1	2	6	2	2.5	Gm42903	lncRNA	2.72381	-2.72381	-2.06869	0.00150838	0.00590037
ENSMUSG00000104342	2	0	0	0	0	0	0.333333	1	1	2	5	4	1	2.33333	Gm36401	TEC	2.57944	-2.57944	-2.1085	0.00239252	0.00893692
ENSMUSG00000028944	20	15	22	49	44	61	35.1667	93	97	207	137	313	59	151	Prkag2	processed_transcript,retained_intron,protein_coding	2.23341	-2.23341	2.71825	5.84152e-15	1.02342e-13
ENSMUSG00000054945	7	9	0	10	13	12	8.5	20	6	30	20	37	6	19.8333	Gm9958	lncRNA	1.3265	-1.3265	0.142565	0.000444633	0.00195146
ENSMUSG00000038072	255	237	161	422	453	362	315	522	376	855	729	1095	311	648	Galnt11	processed_transcript,protein_coding	1.24034	-1.24034	5.09957	7.92458e-14	1.26412e-12
ENSMUSG00000107350	9	12	6	15	11	19	12	30	14	40	19	26	8	22.8333	Gm19610	lncRNA	1.0764	-1.0764	0.438006	0.00058934	0.00251845
ENSMUSG00000096035	6	7	3	9	9	11	7.5	21	10	38	7	8	5	14.8333	Odaph	retained_intron,protein_coding	1.12032	-1.12032	-0.132173	0.0111209	0.035085
ENSMUSG00000045294	957	888	609	749	1004	671	813	1941	1184	2869	1474	2056	609	1688.83	Insig1	retained_intron,protein_coding	1.19481	-1.19481	6.48054	2.30818e-16	4.54851e-15
ENSMUSG00000107182	0	1	0	5	4	5	2.5	7	11	19	17	41	6	16.8333	Gm43268	TEC	2.82156	-2.82156	-0.319982	4.47001e-08	3.8176e-07
ENSMUSG00000029361	0	1	4	3	2	7	2.83333	8	5	15	6	29	2	10.8333	Nos1	nonsense_mediated_decay,processed_transcript,protein_coding	1.88461	-1.88461	-0.729681	0.0013806	0.00544762
ENSMUSG00000029381	11	4	5	20	22	14	12.6667	30	30	67	24	86	10	41.1667	Shroom3	processed_transcript,retained_intron,protein_coding	1.80594	-1.80594	0.964567	2.17595e-07	1.6925e-06
ENSMUSG00000107374	3	1	1	2	0	2	1.5	8	3	3	5	5	1	4.16667	Gm43172	TEC	1.59256	-1.59256	-1.56334	0.00943981	0.0303965
ENSMUSG00000107019	8	13	12	11	14	14	12	23	20	67	41	47	18	36	Gm43682	TEC	1.70739	-1.70739	0.866423	5.64718e-09	5.42115e-08
ENSMUSG00000106870	11	9	7	13	9	10	9.83333	10	13	38	24	33	9	21.1667	Gm43681	TEC	1.23059	-1.23059	0.276912	6.22892e-05	0.000325979
ENSMUSG00000029385	1121	1029	838	1597	1926	1310	1303.5	4028	1810	4592	3028	3180	1419	3009.5	Ccng2	processed_transcript,retained_intron,protein_coding	1.43471	-1.43471	7.29859	2.03859e-18	4.71642e-17
ENSMUSG00000018604	1	0	3	4	5	2	2.5	5	4	6	2	9	5	5.16667	Tbx3	processed_transcript,retained_intron,protein_coding	1.21415	-1.21415	-1.29303	0.0157336	0.0474306
ENSMUSG00000086165	1	1	0	1	1	1	0.833333	2	1	6	1	9	3	3.66667	Gm15690	lncRNA	2.10837	-2.10837	-1.76721	0.00244723	0.00912389
ENSMUSG00000032741	225	185	150	371	328	341	266.667	472	298	742	585	1002	217	552.667	Tpcn1	retained_intron,protein_coding	1.20244	-1.20244	4.83906	7.73244e-14	1.23598e-12
ENSMUSG00000035456	27	23	19	63	57	30	36.5	84	59	125	125	180	57	105	Prdm8	protein_coding	1.74672	-1.74672	2.37217	7.71351e-12	1.01109e-10
ENSMUSG00000037822	1618	1708	1226	2275	2531	1697	1842.5	3258	2229	5017	3851	6043	1435	3638.83	Smim14	nonsense_mediated_decay,retained_intron,protein_coding	1.13138	-1.13138	7.59621	4.63102e-20	1.18696e-18
ENSMUSG00000006642	1	0	0	4	1	3	1.5	2	1	12	5	8	1	4.83333	Tcf23	protein_coding	1.68318	-1.68318	-1.49874	0.0089238	0.0289412
ENSMUSG00000013622	238	169	148	295	282	291	237.167	485	285	769	511	908	236	532.333	Atraid	nonsense_mediated_decay,processed_transcript,retained_intron,protein_coding	1.32411	-1.32411	4.76306	1.27046e-26	4.65616e-25
ENSMUSG00000105340	0	0	0	1	1	0	0.333333	2	0	1	7	4	0	2.33333	Gm42878	nonsense_mediated_decay	2.56092	-2.56092	-2.10999	0.015106	0.0457732
ENSMUSG00000107283	142	86	76	221	235	222	163.667	272	185	529	280	456	110	305.333	Mpv17	retained_intron,protein_coding	1.06405	-1.06405	4.02114	3.14547e-08	2.7513e-07
ENSMUSG00000037736	0	0	0	0	0	0	0	4	3	12	3	10	0	5.33333	Limch1	nonsense_mediated_decay,processed_transcript,retained_intron,protein_coding	5.45007	-5.45007	-1.64478	1.2975e-07	1.04265e-06
ENSMUSG00000072573	1	2	5	9	9	8	5.66667	11	3	19	15	22	6	12.6667	Gm10369	lncRNA	1.27637	-1.27637	-0.374136	0.00323472	0.0117254
ENSMUSG00000029675	31	54	30	36	24	28	33.8333	625	358	1269	442	1384	219	716.167	Eln	nonsense_mediated_decay,retained_intron,protein_coding	4.3816	-4.3816	4.67124	1.81907e-57	1.89385e-55
ENSMUSG00000014932	968	651	528	977	1075	879	846.333	1404	1018	2408	1685	2606	738	1643.17	Yes1	retained_intron,protein_coding	1.13655	-1.13655	6.4636	2.23225e-33	1.11513e-31
ENSMUSG00000049551	213	158	124	250	275	206	204.333	634	475	1033	458	922	215	622.833	Fzd9	protein_coding	1.76492	-1.76492	4.87243	1.26629e-39	7.86136e-38
ENSMUSG00000039959	1338	1110	846	2089	2110	1751	1540.67	2801	1985	4688	3458	6019	1558	3418.17	Hip1	nonsense_mediated_decay,processed_transcript,retained_intron,protein_coding	1.33138	-1.33138	7.45242	4.87779e-20	1.24885e-18
ENSMUSG00000029718	0	0	0	0	0	0	0	2	1	4	4	3	1	2.5	Pcolce	processed_transcript,retained_intron,protein_coding	4.47162	-4.47162	-2.14568	6.10873e-05	0.000320117
ENSMUSG00000029722	185	142	126	193	213	243	183.667	337	277	638	320	580	121	378.833	Agfg2	retained_intron,protein_coding	1.17287	-1.17287	4.30026	3.70549e-18	8.35119e-17
ENSMUSG00000045348	11	7	4	5	5	2	5.66667	24	13	33	12	24	10	19.3333	Nyap1	protein_coding	1.92211	-1.92211	0.0247767	1.41908e-07	1.13339e-06
ENSMUSG00000029730	228	149	117	220	230	220	194	251	292	656	387	800	167	425.5	Mcm7	retained_intron,protein_coding	1.26747	-1.26747	4.43347	1.32513e-16	2.64903e-15
ENSMUSG00000036817	892	710	527	1005	1052	873	843.167	1763	1039	2506	1567	2065	737	1612.83	Sun1	nonsense_mediated_decay,processed_transcript,retained_intron,protein_coding	1.13401	-1.13401	6.46291	3.53083e-28	1.39391e-26
ENSMUSG00000044197	937	830	624	1701	1821	1336	1208.17	2220	1604	3880	1775	3258	790	2254.5	Gpr146	processed_transcript,protein_coding	1.0677	-1.0677	6.9104	2.55323e-10	2.87302e-09
ENSMUSG00000087606	5	3	8	12	14	7	8.16667	20	4	38	17	19	3	16.8333	Gm16121	lncRNA	1.10095	-1.10095	-0.0158306	0.0105851	0.0335972
ENSMUSG00000036599	24	20	13	60	62	92	45.1667	52	42	124	94	162	48	87	Chst12	protein_coding	1.15384	-1.15384	2.23627	0.0013841	0.00545961
ENSMUSG00000105699	0	1	0	1	2	0	0.666667	5	4	16	9	17	5	9.33333	Gm43703	lncRNA	3.7073	-3.7073	-1.04889	5.37844e-11	6.47643e-10
ENSMUSG00000029570	22	9	18	39	66	38	32	71	55	139	88	245	40	106.333	Lfng	processed_transcript,retained_intron,protein_coding	1.86278	-1.86278	2.26866	8.19508e-09	7.70671e-08
ENSMUSG00000105366	15	14	9	67	66	87	43	115	79	182	74	163	31	107.333	Gm43719	TEC	1.5057	-1.5057	2.40279	0.000358573	0.00160702
ENSMUSG00000106662	7	5	7	27	25	15	14.3333	23	13	33	34	52	5	26.6667	Gm43034	TEC	1.02135	-1.02135	0.616999	0.00915545	0.0295986
ENSMUSG00000025534	533	364	320	802	783	1559	726.833	1103	818	1998	1957	2944	902	1620.33	Gusb	nonsense_mediated_decay,retained_intron,protein_coding	1.37886	-1.37886	6.39277	1.96102e-06	1.31268e-05
ENSMUSG00000029126	71	55	62	66	101	67	70.3333	115	72	176	146	249	50	134.667	Nsg1	retained_intron,protein_coding	1.06023	-1.06023	2.86151	3.40145e-09	3.35848e-08
ENSMUSG00000001739	2	0	3	3	5	2	2.5	14	16	24	11	52	4	20.1667	Cldn15	processed_transcript,protein_coding	3.02634	-3.02634	-0.137656	1.30864e-09	1.35703e-08
ENSMUSG00000029710	1370	1072	892	3006	3185	2431	1992.67	5412	4424	8732	4936	9310	2207	5836.83	Ephb4	nonsense_mediated_decay,protein_coding	1.75931	-1.75931	8.11442	7.67627e-16	1.44608e-14
ENSMUSG00000105851	7	6	6	12	6	3	6.66667	24	16	23	18	27	6	19	9130604C24Rik	lncRNA	1.67306	-1.67306	0.0627015	8.7285e-07	6.17477e-06
ENSMUSG00000029864	21	17	10	7	11	8	12.3333	38	33	69	15	73	13	40.1667	Gstk1	nonsense_mediated_decay,processed_transcript,retained_intron,protein_coding	1.77482	-1.77482	0.965366	1.68188e-06	1.13455e-05
ENSMUSG00000030243	59	36	44	49	65	79	55.3333	88	102	168	120	214	50	123.667	Recql	processed_transcript,retained_intron,protein_coding	1.32636	-1.32636	2.69453	1.16237e-11	1.49942e-10
ENSMUSG00000029861	9	23	15	3	12	8	11.6667	24	20	47	27	107	7	38.6667	Fam131b	protein_coding	1.60166	-1.60166	0.878906	0.00116339	0.00467043
[truncated: 1,014 more rows]
