# Supplementary material for: A novel co-culture model for investigation of the effects of LPS-induced macrophage-derived cytokines on brain endothelial cells
Source: PLoS One. 2023 Jul 13;18(7):e0288497. doi: 10.1371/journal.pone.0288497 (PMC10343049; doi:10.1371/journal.pone.0288497)
Supplement: S3 Table — (XLSX) [file pone.0288497.s010.xlsx]

## Sheet: KEGG
Title: Enrichment analysis of KEGG
Term	Overlap	P-value	Adjusted P-value	Old P-value	Old Adjusted P-value	Odds Ratio	Combined Score	Genes
TNF signaling pathway	44/112	2.02972e-16	5.98767e-14	0	0	5.9354	214.467	CEBPB;CSF2;CSF1;PIK3CD;TNFAIP3;CXCL1;CXCL3;PTGS2;TNF;CXCL2;CX3CL1;CXCL5;ICAM1;SOCS3;CCL5;CCL2;MAP3K8;JUNB;EDN1;JAG1;VCAM1;MLKL;IL15;CCL20;IFNB1;MMP3;LIF;TRAF2;FOS;TRAF1;TNFRSF1B;SELE;MMP9;NFKB1;NFKBIA;CXCL10;IL6;IL1B;IRF1;BCL3;FAS;BIRC2;ATF4;BIRC3
Cytokine-cytokine receptor interaction	77/295	1.49398e-15	2.20363e-13	0	0	3.26803	111.562	IL1RN;CD40;CSF3;CXCL9;IL20;CSF2;CSF3R;TNFRSF13B;CSF1;IL24;IL27;CXCL1;CXCL3;TNF;CXCL2;CX3CL1;CXCL5;CXCL16;TNFSF10;IL12B;IL13RA1;IFNAR2;IL15RA;IFNGR1;IL15;IL18;IL19;LIFR;OSMR;TNFRSF1B;IL17RA;IL1A;IL23A;IL1B;TNFRSF21;CCL11;EBI3;CSF2RB;TNFRSF11A;ACVR1B;IL2RG;CCL8;CCL7;CCL5;CCL4;CCL3;IL21R;CCL2;TNFRSF14;IL12RB1;CCL17;RELT;CCR1;CCL22;TSLP;TNFSF15;CCL20;GDF15;IFNB1;IL10RA;IL34;TNFRSF9;LIF;OSM;PPBP;INHBA…
NOD-like receptor signaling pathway	51/181	4.09247e-12	4.02426e-10	0	0	3.59904	94.3736	TNFAIP3;CXCL1;CXCL3;ANTXR1;TNF;CXCL2;PSTPIP1;CASP12;NAMPT;CASP4;CASP1;IKBKE;IFNAR2;GBP5;GBP7;RIPK2;IL18;CYBB;TRAF2;PLCB4;OAS2;IL1B;OAS3;VDAC3;IRF7;PLCB2;BIRC2;IRF9;BIRC3;RNF31;NLRX1;NLRC4;TANK;CCL5;NLRP3;CCL2;GBP2;GBP4;GBP3;GSDMD;IFNB1;STAT1;STAT2;CARD9;TRPV2;NFKB1;NFKBIA;IL6;MYD88;BCL2L1;NFKBIB
IL-17 signaling pathway	34/94	8.19535e-12	6.04407e-10	0	0	5.17383	132.075	CSF3;CEBPB;CSF2;CCL11;TRAF3IP2;TNFAIP3;CXCL1;CXCL3;PTGS2;CXCL2;TNF;CXCL5;CCL7;CCL2;MAPK6;IKBKE;CCL17;MAPK4;CCL20;MMP3;TRAF2;FOS;MMP9;NFKB1;IL17RA;FOSL1;NFKBIA;CXCL10;IL6;MMP13;TRAF4;IL1B;LCN2;S100A8
Lipid and atherosclerosis	55/215	3.87038e-11	2.28352e-09	0	0	3.15476	75.6355	CD40;NCF1;NCF2;NCF4;PIK3CD;CXCL1;CXCL3;TNF;CXCL2;ICAM1;TNFSF10;CASP1;IL12B;CD36;LBP;JAK2;IKBKE;TICAM2;MMP3;IL18;CYBB;TRAF2;FOS;MMP9;VAV1;PLCB4;DDIT3;IL1B;IRF7;PLCB2;ATF4;TLR2;TANK;RAP1B;CCL5;CCL3;NLRP3;CCL2;CD14;BID;VCAM1;IFNB1;MIB2;POU2F2;SOD2;SELE;NFKB1;NFKBIA;SELP;IL6;FAS;HSPA1B;MYD88;HSPA1A;BCL2L1
Viral protein interaction with cytokine and cytokine receptor	34/100	5.89698e-11	2.89935e-09	0	0	4.7019	110.749	CXCL9;IL20;CCL11;CSF1;IL24;CXCL1;CXCL3;IL2RG;TNF;CXCL2;CX3CL1;CXCL5;CCL8;CCL7;CCL5;CCL4;TNFSF10;CCL3;CCL2;TNFRSF14;CCL17;CCR1;CCL22;CCL20;IL10RA;IL34;IL18;IL19;PPBP;TNFRSF1B;CXCL10;CXCL11;IL6;PF4
NF-kappa B signaling pathway	34/104	1.98176e-10	8.35171e-09	0	0	4.43224	99.0244	CD40;TNFAIP3;CXCL1;TNFRSF11A;CXCL3;PTGS2;TNF;CXCL2;MALT1;ICAM1;RELB;CCL4;BLNK;TRIM25;CD14;LBP;TICAM2;VCAM1;GADD45B;SYK;GADD45A;DDX58;TRAF2;TRAF1;NFKB1;NFKB2;NFKBIA;LCK;IL1B;BTK;MYD88;BIRC2;BCL2L1;BIRC3
JAK-STAT signaling pathway	43/162	1.50451e-09	5.54789e-08	0	0	3.30346	67.1091	CSF3;CSF2;CSF3R;IL20;IL24;PDGFA;PIK3CD;CSF2RB;IL2RG;EGFR;SOCS3;SOCS1;PIM1;IL21R;STAT4;IL12B;JAK2;IL12RB1;JAK3;IL13RA1;IFNAR2;IL15RA;TSLP;IFNGR1;IL15;IFNB1;STAT1;IL10RA;STAT2;LIF;OSM;IL19;LIFR;STAM;OSMR;IL6;IL23A;IL7;PTPN6;IL7R;IRF9;PTPN2;BCL2L1
Toll-like receptor signaling pathway	32/104	3.70906e-09	1.21575e-07	0	0	4.05106	78.6412	CD40;CXCL9;CD80;PIK3CD;TNF;CCL5;CCL4;CCL3;SPP1;IL12B;MAP3K8;CD14;LBP;IKBKE;IFNAR2;TICAM2;IFNB1;STAT1;FOS;NFKB1;NFKBIA;TLR1;CXCL10;CXCL11;IL6;IL1B;IRF7;TLR9;IRF5;TLR7;MYD88;TLR2
Chemokine signaling pathway	47/192	4.69611e-09	1.28231e-07	0	0	2.96507	56.8597	CXCL9;CCL11;NCF1;WAS;PIK3CD;CXCL1;ADCY2;ARRB2;CXCL3;CXCL2;ADCY7;CX3CL1;CXCL5;CXCL16;PIK3R5;RAP1B;CCL8;CCL7;CCL5;CCL4;RAC2;CCL3;RAC3;CCL2;PTK2B;JAK2;JAK3;CCL17;CCR1;CCL22;CCL20;STAT1;STAT2;PPBP;NFKB1;VAV1;NFKBIA;FGR;CXCL10;HCK;CXCL11;PLCB4;PARD3;DOCK2;PLCB2;NFKBIB;PF4
Osteoclast differentiation	36/127	4.78148e-09	1.28231e-07	0	0	3.60941	69.151	SPI1;CSF1;NCF1;NCF2;NCF4;PIK3CD;TNFRSF11A;TNF;RELB;SOCS3;SOCS1;BLNK;ACP5;JUNB;IFNAR2;SYK;IFNGR1;IFNB1;STAT1;STAT2;TRAF2;FOS;GAB2;NFKB1;NFKB2;FOSL1;NFKBIA;IL1A;TYROBP;LCK;IL1B;BTK;LCP2;FCGR2B;SQSTM1;IRF9
C-type lectin receptor signaling pathway	31/104	1.50224e-08	3.69301e-07	0	0	3.86853	69.6866	PIK3CD;PTGS2;TNF;MALT1;RELB;CLEC7A;CASP1;IL12B;NLRP3;CLEC1B;IKBKE;CCL17;PLK3;EGR2;FCER1G;CCL22;SYK;STAT1;STAT2;CARD9;NFKB1;NFKB2;NFKBIA;IL6;CLEC4D;IL23A;IL1B;IRF1;BCL3;CLEC4E;IRF9
Measles	36/139	6.27624e-08	1.42422e-06	0	0	3.18676	52.849	PIK3CD;TNFAIP3;IL2RG;BBC3;IFIH1;IL12B;BID;IKBKE;JAK3;IFNAR2;DDX58;IFNB1;STAT1;MX2;STAT2;MX1;FOS;NFKB1;NFKBIA;IL1A;IL6;OAS2;IL1B;OAS3;IRF7;TLR9;FAS;TLR7;FCGR2B;MYD88;IRF9;HSPA1B;BCL2L1;NFKBIB;TLR2;HSPA1A
Influenza A	41/172	9.77278e-08	2.05926e-06	0	0	2.85644	46.106	NLRX1;PIK3CD;TNF;ICAM1;IFIH1;SOCS3;CCL5;TNFSF10;CASP1;IL12B;TRIM25;NLRP3;CCL2;JAK2;BID;IKBKE;IFNAR2;RSAD2;DDX58;IFNGR1;IFNB1;STAT1;MX2;STAT2;MX1;IL18;NFKB1;PML;NFKBIA;CXCL10;IL1A;IL6;OAS2;IL1B;OAS3;IRF7;FAS;TLR7;MYD88;IRF9;NFKBIB
Rheumatoid arthritis	27/93	2.283e-07	4.48991e-06	0	0	3.72061	56.8978	CSF2;CSF1;CD80;CXCL1;TCIRG1;TNFRSF11A;CXCL3;ITGAL;CXCL2;TNF;CXCL5;ICAM1;CCL5;CCL3;ACP5;CCL2;ATP6V0E2;IL15;CCL20;MMP3;IL18;FOS;IL1A;IL6;IL23A;IL1B;TLR2
Legionellosis	20/57	2.85469e-07	5.26334e-06	0	0	4.90666	73.939	ITGAM;IL18;CXCL1;NLRC4;CXCL3;CXCL2;TNF;NFKB1;NFKB2;C3;NFKBIA;IL6;IL1B;CASP1;IL12B;CD14;HSPA1B;MYD88;TLR2;HSPA1A
Tuberculosis	41/180	3.63805e-07	6.31309e-06	0	0	2.69083	39.896	CEBPB;ITGAM;TCIRG1;TNF;CORO1A;CTSS;MALT1;C3;CYP27B1;CLEC7A;IRAK2;MRC1;IL12B;CD14;LBP;JAK2;BID;HSPA9;PLK3;CD74;FCER1G;SYK;NOS2;IFNGR1;RIPK2;IFNB1;STAT1;IL10RA;CARD9;IL18;NFKB1;TLR1;IL1A;IL6;IL23A;IL1B;TLR9;CLEC4E;FCGR2B;MYD88;TLR2
Epstein-Barr virus infection	44/202	5.23639e-07	8.58186e-06	0	0	2.54166	36.7586	CD40;PSMD11;PIK3CD;TNFAIP3;ITGAL;TNF;ICAM1;RELB;PSMD8;BLNK;BID;B2M;IKBKE;JAK3;IFNAR2;GADD45B;SYK;GADD45A;IFNB1;STAT1;DDX58;STAT2;TAP2;TAP1;ISG15;TRAF2;NFKB1;DDB2;NFKB2;TAPBP;NFKBIA;CXCL10;IL6;OAS2;OAS3;BTK;IRF7;FAS;CD247;NFKBIE;MYD88;IRF9;TLR2;NFKBIB
Malaria	18/50	7.21019e-07	1.11948e-05	0	0	5.10225	72.1591	CD40;CSF3;VCAM1;GYPC;IL18;ITGAL;TNF;THBS1;SELE;ICAM1;SELP;IL6;IL1B;TLR9;CCL2;CD36;MYD88;TLR2
Leishmaniasis	22/77	3.93035e-06	5.79726e-05	0	0	3.63096	45.1937	ITGAM;NCF1;NOS2;NCF2;IFNGR1;STAT1;NCF4;CYBB;FOS;PTGS2;TNF;NFKB1;C3;NFKBIA;IL1A;IL1B;IL12B;PTPN6;JAK2;MYD88;TLR2;NFKBIB
Pertussis	21/76	1.1488e-05	0.000161379	0	0	3.46416	39.4021	ITGAM;TICAM2;NOS2;FOS;TNF;CXCL5;NFKB1;C4B;C3;IL1A;IL6;IL23A;IL1B;IRF1;CASP1;IL12B;IRF8;SERPING1;NLRP3;CD14;MYD88
African trypanosomiasis	13/37	3.39619e-05	0.000455399	0	0	4.90309	50.4541	VCAM1;IL18;TNF;SELE;ICAM1;IL6;PLCB4;IL1B;TLR9;IL12B;FAS;PLCB2;MYD88
Necroptosis	33/159	3.75165e-05	0.000481189	0	0	2.38126	24.2667	RNF31;TNFAIP3;TNF;FTH1;TNFSF10;CASP1;STAT4;NLRP3;JAK2;BID;JAK3;IFNAR2;ZBP1;TICAM2;H2AC6;MLKL;IFNGR1;PLA2G4E;IFNB1;STAT1;STAT2;PLA2G4C;CYBB;PLA2G4A;TRAF2;IL1A;IL1B;VDAC3;FAS;SQSTM1;BIRC2;IRF9;BIRC3
Coronavirus disease	42/232	0.000106378	0.00130756	0	0	2.01184	18.4053	CSF3;CSF2;C5AR1;PIK3CD;TNF;EGFR;C4B;C3;IFIH1;C3AR1;CASP1;IL12B;NLRP3;CCL2;IKBKE;IFNAR2;SYK;IFNB1;STAT1;DDX58;STAT2;MX2;MMP3;MX1;CYBB;ISG15;FOS;NFKB1;NFKBIA;SELP;CXCL10;IL6;OAS2;IL1B;OAS3;TLR7;CFB;MYD88;IRF9;HBEGF;TLR2;NFKBIB
Ferroptosis	13/41	0.000114712	0.0013536	0	0	4.20172	38.1225	GSS;SLC11A2;SLC40A1;CYBB;SLC3A2;SLC7A11;CP;SLC39A14;FTH1;VDAC3;HMOX1;SLC39A8;GCLM
RIG-I-like receptor signaling pathway	18/70	0.000132333	0.00150147	0	0	3.13635	28.0082	NLRX1;DDX58;IFNB1;TRAF2;ISG15;TNF;TANK;NFKB1;IFIH1;NFKBIA;CXCL10;RNF125;DHX58;IRF7;IL12B;TRIM25;IKBKE;NFKBIB
Chagas disease	23/102	0.000148766	0.00162541	0	0	2.64059	23.2718	NOS2;IFNGR1;IFNB1;SERPINE1;PIK3CD;FOS;TNF;NFKB1;C3;NFKBIA;IL6;PLCB4;IL1B;CCL5;TLR9;CCL3;IL12B;CCL2;FAS;CD247;PLCB2;MYD88;TLR2
Transcriptional misregulation in cancer	36/192	0.000156513	0.00164897	0	0	2.09785	18.3821	CD40;CEBPB;CSF2;SPI1;ITGAM;CEBPE;DOT1L;PDGFA;AFF1;NFKBIZ;ITGB7;CD14;ZBTB17;ARNT2;GADD45B;GADD45A;MMP3;TFE3;ETV1;PAX5;TRAF1;MMP9;NFKB1;PML;RUNX1;DDB2;IL6;NR4A3;BCL6;DDIT3;REL;BMP2K;NUPR1;BIRC2;BCL2L1;BIRC3
AGE-RAGE signaling pathway in diabetic complications	22/100	0.000297887	0.00303023	0	0	2.55701	20.7598	EGR1;EDN1;VCAM1;STAT1;MMP2;SERPINE1;CYBB;PIK3CD;TNF;SELE;F3;NFKB1;ICAM1;IL1A;IL6;PLCB4;IL1B;PIM1;NOX4;CCL2;JAK2;PLCB2
Kaposi sarcoma-associated herpesvirus infection	35/193	0.000370844	0.00364664	0	0	2.01251	15.8983	CSF2;PIK3CD;CXCL1;PTGS2;CXCL3;HIF1A;CXCL2;ICAM1;PIK3R5;C3;ZFP36;UBB;UBC;JAK2;BID;IKBKE;CCR1;IFNAR2;ANGPT2;SYK;IFNGR1;IFNB1;STAT1;STAT2;TRAF2;FOS;NFKB1;NFKBIA;HCK;RCAN1;CD200R1;IL6;IRF7;FAS;IRF9
PD-L1 expression and PD-1 checkpoint pathway in cancer	20/89	0.000410802	0.00390924	0	0	2.62642	20.4792	BATF2;CD274;TICAM2;IFNGR1;STAT1;PIK3CD;FOS;HIF1A;EGFR;NFKB1;NFKBIA;LCK;TLR9;PTPN6;CD247;JAK2;NFKBIE;MYD88;TLR2;NFKBIB
Inflammatory bowel disease	16/65	0.000522472	0.00481654	0	0	2.95607	22.3388	IFNGR1;STAT1;IL18;GATA3;IL2RG;TNF;NFKB1;IL1A;IL6;IL23A;IL1B;IL21R;STAT4;IL12B;IL12RB1;TLR2
Fluid shear stress and atherosclerosis	27/139	0.000558235	0.00499029	0	0	2.18688	16.3813	NCF1;NCF2;MGST1;MGST2;PDGFA;PIK3CD;GSTT1;TNF;ICAM1;RAC2;HMOX1;RAC3;CCL2;EDN1;VCAM1;MMP2;FOS;SELE;MMP9;NFKB1;ASS1;IL1A;GSTA4;GSTA3;IL1B;SQSTM1;BMPR1A
Apoptosis	27/142	0.000787012	0.00670751	0	0	2.12947	15.2199	HTRA2;PIK3CD;CSF2RB;TNF;CTSS;BBC3;SPTA1;CASP12;TNFSF10;PMAIP1;BID;CTSC;DAXX;GADD45B;GADD45A;TRAF2;FOS;TRAF1;TUBA4A;NFKB1;NFKBIA;DDIT3;FAS;BIRC2;ATF4;BCL2L1;BIRC3
Th17 cell differentiation	22/107	0.000795806	0.00670751	0	0	2.34551	16.738	IFNGR1;STAT1;AHR;GATA3;FOS;IL2RG;HIF1A;NFKB1;RUNX1;NFKBIA;IL6;IL23A;IRF4;LCK;IL1B;IL21R;CD247;NFKBIE;JAK2;IL12RB1;JAK3;NFKBIB
Pathways in cancer	76/531	0.00085753	0.00702698	0	0	1.52406	10.7621	SPI1;CSF3R;PIK3CD;LAMC2;BBC3;RASSF5;PIM1;RAC2;IL12B;RAC3;BDKRB1;JAK2;JAK3;IL13RA1;IFNAR2;IL15RA;EDN1;IFNGR1;IL15;ITGA2;MMP2;DAPK3;TRAF2;FOS;TRAF1;MMP9;DDB2;RUNX1;PLCB4;TRAF4;MSH3;IL23A;PLCB2;BIRC2;BIRC3;NOTCH2;LAMA3;LPAR1;MGST1;PDGFA;MGST2;ADCY2;GSTT1;CSF2RB;PTGS2;IL2RG;HIF1A;ADCY7;EGFR;GNA13;STAT4;HMOX1;PMAIP1;BID;IL12RB1;ZBTB17;ARNT2;JAG1;GADD45B;NOS2;STAT1;GADD45A;STAT2;TXNRD1;NFKB1;PML;NFKB2;…
B cell receptor signaling pathway	18/81	0.00090011	0.00704094	0	0	2.58715	18.1437	CD72;SYK;PIK3CD;DAPP1;FOS;VAV1;MALT1;NFKB1;NFKBIA;BLNK;RAC2;BTK;RAC3;PTPN6;FCGR2B;NFKBIE;PIK3AP1;NFKBIB
Primary immunodeficiency	11/38	0.000906968	0.00704094	0	0	3.68347	25.8042	CD40;PTPRC;TNFRSF13B;LCK;BLNK;TAP2;BTK;TAP1;IL2RG;IL7R;JAK3
Amoebiasis	21/102	0.00101667	0.00769017	0	0	2.3488	16.1861	ARG2;CSF2;ITGAM;NOS2;LAMA3;HSPB1;PIK3CD;CXCL1;LAMC2;CXCL3;TNF;CXCL2;NFKB1;IL6;PLCB4;PRDX1;IL1B;IL12B;CD14;PLCB2;TLR2
Cytosolic DNA-sensing pathway	15/63	0.00111774	0.00824332	0	0	2.82778	19.2189	ZBP1;DDX58;IFNB1;IL18;NFKB1;NFKBIA;CXCL10;IL6;IL1B;CCL5;CCL4;CASP1;IRF7;IKBKE;NFKBIB
Toxoplasmosis	22/112	0.00149435	0.0107521	0	0	2.21459	14.4083	CD40;NOS2;IFNGR1;STAT1;IL10RA;LAMA3;LAMC2;TNF;NFKB1;PIK3R5;NFKBIA;SOCS1;IL12B;JAK2;MYD88;BIRC2;HSPA1B;BCL2L1;NFKBIB;BIRC3;TLR2;HSPA1A
Phagosome	27/152	0.00223537	0.0157008	0	0	1.95802	11.9505	COLEC12;ITGAM;NCF1;ITGB5;NCF2;NCF4;TCIRG1;CORO1A;THBS1;CTSS;C3;TUBB3;CLEC7A;MRC1;CD14;CD36;ATP6V0E2;MSR1;ITGA2;TAP2;CYBB;TAP1;TUBA4A;TUBB2B;TUBB2A;FCGR2B;TLR2
Fc epsilon RI signaling pathway	15/68	0.00252279	0.0173075	0	0	2.56029	15.3167	CSF2;FCER1G;SYK;PLA2G4E;PLA2G4C;PIK3CD;PLA2G4A;GAB2;TNF;VAV1;ALOX5AP;RAC2;BTK;RAC3;LCP2
Hepatitis B	28/162	0.00282825	0.0189621	0	0	1.89417	11.1152	PIK3CD;TNF;IFIH1;CASP12;STAT4;PTK2B;JAK2;BID;IKBKE;JAK3;EGR2;TICAM2;DDX58;IFNB1;STAT1;STAT2;FOS;MMP9;NFKB1;DDB2;NFKBIA;IL6;VDAC3;IRF7;FAS;MYD88;ATF4;TLR2
Small cell lung cancer	18/92	0.00402396	0.0258058	0	0	2.20122	12.1408	ZBTB17;GADD45B;NOS2;GADD45A;ITGA2;LAMA3;PIK3CD;LAMC2;TRAF2;TRAF1;PTGS2;NFKB1;DDB2;NFKBIA;TRAF4;BIRC2;BIRC3;BCL2L1
Th1 and Th2 cell differentiation	18/92	0.00402396	0.0258058	0	0	2.20122	12.1408	NOTCH2;JAG1;IFNGR1;STAT1;FOS;GATA3;IL2RG;NFKB1;NFKBIA;LCK;STAT4;IL12B;CD247;JAK2;IL12RB1;NFKBIE;JAK3;NFKBIB
Yersinia infection	23/137	0.00908332	0.0570123	0	0	1.82631	8.58604	IFNB1;IL18;WAS;PIK3CD;TRAF2;FOS;NLRC4;TNF;NFKB1;VAV1;NFKBIA;IL6;LCK;IL1B;CASP1;RAC2;NLRP3;RAC3;CCL2;PTK2B;PIP5K1B;LCP2;MYD88
Glutathione metabolism	12/57	0.00960816	0.0590502	0	0	2.4098	11.1938	GGCT;GSTA4;GSTA3;ANPEP;GSS;ODC1;MGST1;MGST2;GSTT1;CHAC1;LAP3;GCLM
Natural killer cell mediated cytotoxicity	22/131	0.0105178	0.0633217	0	0	1.82662	8.31968	IFNAR2;CSF2;FCER1G;SYK;IFNGR1;IFNB1;PIK3CD;ITGAL;TNF;VAV1;ICAM1;TYROBP;LCK;TNFSF10;RAC2;RAC3;PTK2B;FAS;LCP2;PTPN6;CD247;BID
Neutrophil extracellular trap formation	29/189	0.0130005	0.0767032	0	0	1.64146	7.12848	ITGAM;SELPLG;NCF1;NCF2;AQP9;NCF4;C5AR1;PIK3CD;FPR2;ITGAL;C3;CLEC7A;CASP4;CASP1;RAC2;H4C4;GSDMD;H4C9;H2AC6;SYK;H2BC4;CYBB;NFKB1;SELP;PLCB4;VDAC3;TLR7;PLCB2;TLR2
Leukocyte transendothelial migration	19/114	0.0178908	0.102067	0	0	1.80869	7.27719	VCAM1;ITGAM;NCF1;NCF2;TXK;MMP2;NCF4;CYBB;PIK3CD;ITGAL;MMP9;VAV1;ICAM1;RAP1B;MYLPF;RASSF5;RAC2;PTK2B;EZR
MAPK signaling pathway	41/294	0.0179914	0.102067	0	0	1.46893	5.90194	CSF1;SRF;PDGFA;HSPB1;CACNA1D;ARRB2;TNF;EGFR;RELB;RAP1B;DUSP10;ERBB3;RAC2;RAC3;MAP3K8;CD14;DUSP4;DAXX;DUSP2;ANGPT2;GADD45B;GADD45A;PLA2G4E;PLA2G4C;PLA2G4A;TRAF2;FOS;DUSP9;NFKB1;DUSP7;NFKB2;CACNB1;IL1A;CACNB3;DDIT3;IL1B;FAS;HSPA1B;MYD88;ATF4;HSPA1A
Hepatitis C	24/157	0.0232217	0.129253	0	0	1.63256	6.14277	IFNAR2;RSAD2;DDX58;IFNB1;STAT1;MX2;STAT2;MX1;PIK3CD;TRAF2;IFIT1;TNF;NFKB1;EGFR;NFKBIA;SOCS3;CXCL10;OAS2;OAS3;IRF7;FAS;BID;IKBKE;IRF9
Human cytomegalovirus infection	32/225	0.0261851	0.143048	0	0	1.50108	5.46778	PIK3CD;ADCY2;PTGS2;ADCY7;TNF;CX3CL1;EGFR;GNA13;CCL5;CCL4;RAC2;CCL3;RAC3;CCL2;PTK2B;BID;B2M;CCR1;IFNB1;IL10RA;TAP2;TAP1;TRAF2;NFKB1;TAPBP;NFKBIA;IL6;PLCB4;IL1B;FAS;PLCB2;ATF4
Human T-cell leukemia virus 1 infection	31/219	0.0299434	0.160605	0	0	1.49251	5.23638	CD40;CRTC2;SPI1;CSF2;SRF;PIK3CD;ADCY2;ITGAL;IL2RG;ADCY7;TNF;ICAM1;RELB;ZFP36;PTTG1;B2M;JAK3;IL15RA;EGR1;EGR2;IL15;FOS;NFKB1;NFKB2;FOSL1;NFKBIA;IL6;LCK;VDAC3;ATF4;BCL2L1
Fc gamma R-mediated phagocytosis	16/97	0.0306944	0.161694	0	0	1.78505	6.21853	NCF1;SYK;MYO10;PLA2G4E;PLA2G4C;ASAP3;WAS;PIK3CD;PLA2G4A;GAB2;VAV1;HCK;PTPRC;RAC2;PIP5K1B;FCGR2B
Shigellosis	34/246	0.0325548	0.168485	0	0	1.45188	4.97246	RNF31;CSF2;PIK3CD;NLRC4;TNF;EGFR;MALT1;C3;HK3;UBB;CCL5;UBC;CASP4;TIFA;CASP1;NLRP3;CD14;RIPK2;IFNB1;IL18;TRAF2;NFKB1;SEPTIN8;MYLPF;NFKBIA;PLCB4;TNIP1;IL1B;RRAGD;PLCB2;SQSTM1;MYD88;BCL2L1;NFKBIB
Choline metabolism in cancer	16/98	0.0334046	0.169903	0	0	1.76318	5.99317	SLC22A4;SLC44A3;DGKD;PLA2G4E;PLA2G4C;WAS;PDGFA;PIK3CD;PLA2G4A;FOS;GPCPD1;HIF1A;EGFR;RAC2;RAC3;PIP5K1B
Pathogenic Escherichia coli infection	28/197	0.0359036	0.178405	0	0	1.49894	4.98685	CYFIP2;LPAR1;TNF;GNA13;TUBB3;CASP4;TNFSF10;CASP1;NLRP3;NCKAP1L;MYO10;IL18;TRAF2;FOS;TUBA4A;NFKB1;NFKBIA;TUBB2B;IL6;TUBB2A;IL1B;FAS;PTPN6;EZR;MYD88;MYO1F;NFKBIB;MYO1G
Hematopoietic cell lineage	16/99	0.0362857	0.178405	0	0	1.74184	5.77652	CSF3;CSF2;CSF3R;ITGAM;CSF1;ITGA2;TNF;IL1A;IL6;IL7;ANPEP;IL1B;CD37;CD14;CD36;IL7R
Ether lipid metabolism	9/49	0.0515124	0.249117	0	0	2.03077	6.02312	PLA2G4E;PLA2G4C;LPCAT2;GDPD1;PLA2G4A;PLD4;PLAAT3;GDPD3;PLA2G5
T cell receptor signaling pathway	16/104	0.053429	0.254219	0	0	1.64242	4.81129	CSF2;PIK3CD;FOS;TNF;NFKB1;VAV1;MALT1;NFKBIA;PTPRC;LCK;MAP3K8;LCP2;PTPN6;CD247;NFKBIE;NFKBIB
Salmonella infection	33/249	0.0569977	0.264376	0	0	1.38207	3.95928	CYFIP2;PIK3CD;NLRC4;TNF;TUBB3;KIF5A;CASP4;TNFSF10;CASP1;NLRP3;NCKAP1L;CD14;GSDMD;MLKL;RIPK2;IL18;TRAF2;FOS;TUBA4A;NFKB1;MYLPF;NFKBIA;TUBB2B;SNX18;IL6;TUBB2A;PTPRC;IL1B;TLR9;MYD88;BIRC2;TLR2;BIRC3
p53 signaling pathway	12/73	0.0573562	0.264376	0	0	1.77614	5.07704	CD82;GADD45B;GADD45A;GORAB;SERPINE1;PMAIP1;FAS;BID;THBS1;BBC3;DDB2;BCL2L1
Parathyroid hormone synthesis, secretion and action	16/106	0.0616456	0.279776	0	0	1.60574	4.47415	EGR1;ADCY2;GATA3;ARRB2;FOS;ADCY7;EGFR;GNA13;CYP27B1;MMP25;MMP24;MMP13;PLCB4;PLCB2;ATF4;HBEGF
Ovarian steroidogenesis	9/51	0.0638849	0.285546	0	0	1.93385	5.31938	PLA2G4E;PLA2G4C;ACOT2;CYP1B1;PLA2G4A;ACOT1;ADCY2;PTGS2;ADCY7
Platelet activation	18/124	0.0679803	0.299316	0	0	1.53396	4.12411	PTGIR;FCER1G;SYK;PLA2G4E;ITGA2;PLA2G4C;PIK3CD;PLA2G4A;ADCY2;ADCY7;PIK3R5;RAP1B;GNA13;PLCB4;BTK;LCP2;PLCB2;FERMT3
Mineral absorption	10/60	0.0725696	0.314824	0	0	1.80503	4.73497	SLC6A19;FTH1;SLC11A2;SLC40A1;ATP1A3;HMOX1;SLC26A9;STEAP1;STEAP2;SLC39A4
HIF-1 signaling pathway	16/109	0.0755148	0.322853	0	0	1.55368	4.01382	EDN1;ANGPT2;NOS2;IFNGR1;SERPINE1;CYBB;PIK3CD;ENO2;HIF1A;NFKB1;EGFR;HK3;IL6;HMOX1;TIMP1;ALDOA
GnRH signaling pathway	14/93	0.0781511	0.32737	0	0	1.60003	4.07864	EGR1;PLA2G4E;MMP2;PLA2G4C;PLA2G4A;ADCY2;CACNA1D;ADCY7;EGFR;PLCB4;PTK2B;PLCB2;ATF4;HBEGF
Complement and coagulation cascades	13/85	0.0791234	0.32737	0	0	1.63	4.1349	ITGAM;SERPINB2;F10;SERPINE1;C5AR1;CLU;F3;C4B;C3;C3AR1;BDKRB1;SERPING1;CFB
Adipocytokine signaling pathway	11/69	0.0799004	0.32737	0	0	1.71176	4.32558	NFKBIA;SOCS3;TRAF2;SLC2A4;CD36;JAK2;TNFRSF1B;NFKBIE;TNF;NFKB1;NFKBIB
Proteasome	8/46	0.0835504	0.337635	0	0	1.89939	4.71486	PSMD8;PSMA6;PSMD11;PSME1;PSME2;PSMB10;PSMB8;PSMB9
Staphylococcus aureus infection	14/95	0.0896875	0.357538	0	0	1.56034	3.76265	ITGAM;SELPLG;C5AR1;PTAFR;FPR2;ITGAL;ICAM1;C4B;C3;SELP;KRT16;C3AR1;FCGR2B;CFB
alpha-Linolenic acid metabolism	5/25	0.0977024	0.384296	0	0	2.25439	5.24332	PLA2G4E;PLA2G4C;PLA2G4A;PLAAT3;PLA2G5
Phospholipase D signaling pathway	20/148	0.101044	0.39221	0	0	1.41115	3.23463	DGKD;FCER1G;SYK;PLA2G4E;PLA2G4C;LPAR1;PDGFA;PIK3CD;PLA2G4A;ADCY2;GAB2;ADCY7;AGPAT2;EGFR;PIK3R5;GNA13;PLCB4;PTK2B;PIP5K1B;PLCB2
Arginine and proline metabolism	8/50	0.121617	0.465935	0	0	1.71811	3.61985	ARG2;ALDH1B1;NOS2;SMOX;ODC1;AZIN2;LAP3;CNDP2
Acute myeloid leukemia	10/67	0.128374	0.485517	0	0	1.58274	3.24906	CSF2;ITGAM;SPI1;CEBPE;PIM1;PIK3CD;CD14;NFKB1;PML;RUNX1
VEGF signaling pathway	9/59	0.130737	0.488195	0	0	1.62371	3.30355	PLA2G4E;SH2D2A;PLA2G4C;RAC2;HSPB1;PIK3CD;RAC3;PLA2G4A;PTGS2
Mitophagy	10/68	0.137839	0.50828	0	0	1.55536	3.08222	UBB;CITED2;TFE3;UBC;SQSTM1;HIF1A;OPTN;TBC1D15;ATF4;BCL2L1
TGF-beta signaling pathway	13/94	0.142875	0.520345	0	0	1.44816	2.81782	TGIF1;NOG;INHBA;ACVR1B;TNF;THBS1;DCN;RGMA;BMP2;ID3;E2F5;NBL1;BMPR1A
Arachidonic acid metabolism	9/61	0.151664	0.543184	0	0	1.56108	2.94434	PTGIS;PLA2G4E;PTGES2;PLA2G4C;PLA2G4A;PLAAT3;PLA2G5;PTGS2;PTGES
Antigen processing and presentation	11/78	0.152828	0.543184	0	0	1.48108	2.78212	CD74;TAP2;PSME1;TAP1;PSME2;TNF;B2M;CTSS;HSPA1B;TAPBP;HSPA1A
Epithelial cell signaling in Helicobacter pylori infection	10/70	0.157825	0.548576	0	0	1.50335	2.77559	NFKBIA;CCL5;CXCL1;TCIRG1;CXCL3;ATP6V0E2;CXCL2;EGFR;NFKB1;HBEGF
Linoleic acid metabolism	5/29	0.158064	0.548576	0	0	1.87824	3.46489	PLA2G4E;PLA2G4C;PLA2G4A;PLAAT3;PLA2G5
Type II diabetes mellitus	7/46	0.171345	0.581892	0	0	1.61845	2.85507	HK3;SOCS3;SOCS1;PIK3CD;CACNA1D;SLC2A4;TNF
Histidine metabolism	4/22	0.171609	0.581892	0	0	2.00312	3.53057	ALDH3A1;ALDH1B1;HDC;CNDP2
Riboflavin metabolism	2/8	0.186724	0.625948	0	0	3.00367	5.04054	FLAD1;ACP5
Cortisol synthesis and secretion	9/65	0.198012	0.65374	0	0	1.44926	2.34697	PLCB4;NCEH1;KCNA4;ADCY2;CACNA1D;PDE8B;PLCB2;ADCY7;ATF4
Intestinal immune network for IgA production	7/48	0.199446	0.65374	0	0	1.53933	2.48172	IL15RA;CD40;IL6;TNFRSF13B;IL15;CD80;ITGB7
Sphingolipid signaling pathway	15/119	0.207749	0.673471	0	0	1.30106	2.04452	CERS6;FCER1G;PIK3CD;TRAF2;GAB2;TNF;NFKB1;GNA13;SGPL1;PLCB4;PPP2R3C;RAC2;RAC3;BID;PLCB2
Relaxin signaling pathway	16/129	0.216493	0.694191	0	0	1.27726	1.95446	EDN1;NOS2;MMP2;PIK3CD;ADCY2;ARRB2;FOS;MMP9;ADCY7;NFKB1;EGFR;NFKBIA;MMP13;PLCB4;PLCB2;ATF4
Bladder cancer	6/41	0.222236	0.704942	0	0	1.54535	2.32423	MMP2;DAPK3;THBS1;MMP9;EGFR;HBEGF
Pancreatic cancer	10/76	0.225434	0.707479	0	0	1.36623	2.03531	GADD45B;GADD45A;STAT1;RAC2;PIK3CD;RAC3;EGFR;NFKB1;DDB2;BCL2L1
Cholesterol metabolism	7/50	0.229188	0.711688	0	0	1.46757	2.16204	NCEH1;NPC2;SOAT2;LIPG;VDAC3;LPL;CD36
Colorectal cancer	11/86	0.238315	0.727193	0	0	1.32251	1.89669	GADD45B;MSH3;GADD45A;RAC2;PIK3CD;RAC3;PMAIP1;FOS;EGFR;BBC3;DDB2
Graft-versus-host disease	6/42	0.239111	0.727193	0	0	1.50234	2.14959	IL1A;IL6;CD80;IL1B;FAS;TNF
Type I diabetes mellitus	6/43	0.256354	0.760862	0	0	1.46166	1.9896	IL1A;CD80;IL1B;IL12B;FAS;TNF
Gap junction	11/88	0.262097	0.760862	0	0	1.28801	1.72471	TUBB2B;PLCB4;TUBB2A;TUBB3;LPAR1;PDGFA;ADCY2;PLCB2;ADCY7;TUBA4A;EGFR
Glycerolipid metabolism	8/61	0.262291	0.760862	0	0	1.36069	1.82101	DGKD;DGAT2;ALDH1B1;GK;LIPG;LPL;AGPAT2;GLA
Prolactin signaling pathway	9/70	0.263001	0.760862	0	0	1.33009	1.77647	SOCS3;SOCS1;STAT1;IRF1;PIK3CD;FOS;TNFRSF11A;JAK2;NFKB1
Regulation of actin cytoskeleton	25/218	0.263078	0.760862	0	0	1.16856	1.56038	CYFIP2;ITGAM;ITGB5;LPAR1;PDGFA;PIK3CD;IQGAP2;ITGAL;EGFR;GNA13;RAC2;RAC3;BDKRB1;NCKAP1L;PIP5K1B;ITGB7;ITGA2;INSRR;SSH3;VAV1;MYLPF;ENAH;ARHGEF4;ITGA7;EZR
Glycerophospholipid metabolism	12/98	0.272467	0.780366	0	0	1.25806	1.63578	DGKD;PNPLA7;PLA2G4E;PLA2G4C;LPCAT2;PLD4;PLA2G4A;PLAAT3;PLA2G5;GPCPD1;AGPAT2;PLA1A
Insulin resistance	13/108	0.281579	0.798709	0	0	1.23378	1.56363	MLXIP;CRTC2;GFPT2;PIK3CD;SLC2A4;TNF;NFKB1;NFKBIA;SOCS3;IL6;TRIB3;CD36;PPARGC1B
Hypertrophic cardiomyopathy	11/90	0.286624	0.805277	0	0	1.25527	1.56856	CACNB1;EDN1;CACNB3;IL6;ITGB5;ITGA2;ITGA7;ITGB7;CACNA1D;TNF;EMD
Glycosphingolipid biosynthesis	6/45	0.291752	0.811951	0	0	1.38655	1.70802	B3GALNT1;B3GALT4;B4GALNT1;A4GALT;ST3GAL1;GLA
Cell adhesion molecules	17/148	0.309369	0.852934	0	0	1.17003	1.37271	CD274;NTNG2;CD40;VCAM1;ITGAM;SELPLG;CD80;ITGAL;SELE;ICAM1;SELP;VCAN;PTPRC;SELL;ITGB7;SIGLEC1;NECTIN1
PPAR signaling pathway	9/74	0.319075	0.871549	0	0	1.24796	1.42558	FABP3;FABP4;ACADL;GK;UBC;LPL;ME3;PLIN2;CD36
Carbohydrate digestion and absorption	6/47	0.328053	0.883434	0	0	1.31876	1.46987	HK3;PLCB4;ATP1A3;PIK3CD;CACNA1D;PLCB2
Allograft rejection	5/38	0.329416	0.883434	0	0	1.36531	1.51608	CD40;CD80;IL12B;FAS;TNF
Chronic myeloid leukemia	9/76	0.347993	0.906977	0	0	1.21058	1.27785	NFKBIA;GADD45B;GADD45A;PIK3CD;GAB2;NFKB1;DDB2;RUNX1;BCL2L1
Vascular smooth muscle contraction	15/133	0.35075	0.906977	0	0	1.1458	1.20043	PPP1R14A;EDN1;PTGIR;PLA2G4E;PLA2G4C;PLA2G4A;CACNA1D;ADCY2;PLA2G5;ADRA1A;ADCY7;GNA13;PLCB4;ADORA2B;PLCB2
Pentose phosphate pathway	4/30	0.352188	0.906977	0	0	1.38616	1.44658	TALDO1;IDNK;ALDOA;RBKS
beta-Alanine metabolism	4/30	0.352188	0.906977	0	0	1.38616	1.44658	ALDH3A1;ALDH1B1;SMOX;CNDP2
Rap1 signaling pathway	23/210	0.353567	0.906977	0	0	1.10882	1.15282	ITGAM;ANGPT2;CSF1;LPAR1;PDGFA;PIK3CD;ADCY2;ITGAL;ADCY7;THBS1;VAV1;EGFR;ENAH;RAP1B;PLCB4;ADORA2B;RASSF5;PARD3;RAC2;RAC3;PRKD2;LCP2;PLCB2
Dilated cardiomyopathy	11/96	0.363462	0.924321	0	0	1.16627	1.18036	CACNB1;CACNB3;ITGB5;ITGA2;ITGA7;ITGB7;ADCY2;CACNA1D;TNF;EMD;ADCY7
Human immunodeficiency virus 1 infection	23/212	0.371123	0.933335	0	0	1.09696	1.08733	IFNB1;TAP2;TAP1;PIK3CD;TRAF2;FOS;TNFRSF1B;SAMHD1;TNF;NFKB1;TAPBP;BST2;NFKBIA;RAC2;RAC3;FAS;PTK2B;CD247;BID;B2M;MYD88;TLR2;BCL2L1
Asthma	4/31	0.375802	0.933335	0	0	1.33474	1.3063	CD40;CCL11;FCER1G;TNF
Viral carcinogenesis	22/203	0.377241	0.933335	0	0	1.09558	1.06805	EGR2;SP100;H4C9;SYK;SRF;H2BC4;MRPS18B;PIK3CD;TRAF2;TRAF1;NFKB1;NFKB2;C3;NFKBIA;VDAC3;REL;IRF7;PMAIP1;H4C4;JAK3;IRF9;ATF4
Arginine biosynthesis	3/22	0.379662	0.933335	0	0	1.42248	1.37763	ARG2;NOS2;ASS1
Inflammatory mediator regulation of TRP channels	11/98	0.389742	0.950198	0	0	1.13933	1.07356	PLCB4;PLA2G4E;IL1B;PLA2G4C;TRPV2;PIK3CD;BDKRB1;PLA2G4A;ADCY2;PLCB2;ADCY7
Viral myocarditis	7/60	0.393013	0.950319	0	0	1.19001	1.11136	CD40;CD80;RAC2;RAC3;ITGAL;BID;ICAM1
Neomycin, kanamycin and gentamicin biosynthesis	1/5	0.409378	0.972818	0	0	2.25188	2.01119	HK3
Growth hormone synthesis, secretion and action	13/119	0.411082	0.972818	0	0	1.10507	0.982367	STAT1;PIK3CD;CACNA1D;ADCY2;FOS;ADCY7;SOCS3;SOCS1;PLCB4;JAK2;JUNB;PLCB2;ATF4
PI3K-Akt signaling pathway	37/354	0.412211	0.972818	0	0	1.05202	0.932321	CRTC2;CSF3;CSF3R;CSF1;ITGB5;LAMA3;LPAR1;PDGFA;PIK3CD;LAMC2;IL2RG;THBS1;EGFR;PIK3R5;ERBB3;PPP2R3C;SPP1;ITGB7;JAK2;JAK3;IFNAR2;ANGPT2;SYK;IFNB1;ITGA2;OSM;OSMR;NFKB1;IL6;IL7;ITGA7;SGK3;IL7R;PIK3AP1;ATF4;TLR2;BCL2L1
Non-small cell lung cancer	8/72	0.431993	0.999996	0	0	1.12613	0.945212	GADD45B;GADD45A;RASSF5;KIF5A;PIK3CD;JAK3;EGFR;DDB2
Herpes simplex virus 1 infection	51/498	0.448832	0.999996	0	0	1.02813	0.823646	PIK3CD;TNF;IFIH1;IL12B;JAK2;IKBKE;ZFP37;B2M;IFNAR2;DAXX;SYK;IFNGR1;DDX58;TAP2;TAP1;TRAF2;ZFP90;TAPBP;OAS2;IL1B;OAS3;TLR9;IRF7;BIRC2;IRF9;BIRC3;TLR2;SP100;CFP;C3;SOCS3;CCL5;CCL2;TNFRSF14;BID;CD74;STAT1;IFNB1;STAT2;CARD9;PILRA;POU2F2;NFKB1;PML;BST2;NFKBIA;IL6;FAS;MYD88;BCL2L1;NECTIN1
Axon guidance	19/182	0.456535	0.999996	0	0	1.05014	0.823404	SEMA5A;NTNG2;SEMA4A;SEMA7A;SEMA4D;SEMA4B;PIK3CD;SSH3;RND1;RGMA;ENAH;ABLIM2;ABLIM3;PARD3;RAC2;RAC3;PLXNC1;SLIT2;NGEF
GnRH secretion	7/64	0.460503	0.999996	0	0	1.10625	0.857825	PLCB4;SPP1;PIK3CD;CACNA1D;ARRB2;KCNN4;PLCB2
Caffeine metabolism	1/6	0.468426	0.999996	0	0	1.8014	1.36614	XDH
Phenylalanine, tyrosine and tryptophan biosynthesis	1/6	0.468426	0.999996	0	0	1.8014	1.36614	IL4I1
Prion disease	28/273	0.472177	0.999996	0	0	1.02956	0.772582	PSMD11;NCF1;NCF2;NCF4;PIK3CD;CACNA1D;TNF;PSMD8;STIP1;CASP12;TUBB3;CCL5;KIF5A;RAC2;EGR1;CYBB;TUBA4A;IL1A;PSMA6;TUBB2B;IL6;TUBB2A;DDIT3;IL1B;VDAC3;HSPA1B;ATF4;HSPA1A
ABC transporters	5/45	0.472499	0.999996	0	0	1.12594	0.844139	ABCC4;ABCB4;TAP2;TAP1;ABCA13
Oxytocin signaling pathway	16/154	0.474217	0.999996	0	0	1.04441	0.779228	PLA2G4E;PLA2G4C;PLA2G4A;CACNA1D;ADCY2;FOS;PTGS2;ADCY7;EGFR;PIK3R5;CACNB1;RCAN1;RGS2;CACNB3;PLCB4;PLCB2
Regulation of lipolysis in adipocytes	6/55	0.475164	0.999996	0	0	1.10296	0.82071	FABP4;PIK3CD;PLAAT3;ADCY2;PTGS2;ADCY7
Metabolism of xenobiotics by cytochrome P450	8/76	0.494105	0.999996	0	0	1.05965	0.747061	ALDH3A1;GSTA4;GSTA3;MGST1;CYP1B1;MGST2;GSTT1;ADH7
Cellular senescence	16/156	0.495695	0.999996	0	0	1.02938	0.722411	TRAF3IP2;GADD45B;LIN37;GADD45A;SERPINE1;PIK3CD;CACNA1D;GATA4;NFKB1;HIPK2;IL1A;IL6;RASSF5;VDAC3;E2F5;SQSTM1
Estrogen signaling pathway	14/137	0.506883	0.999996	0	0	1.02514	0.696555	MMP2;PIK3CD;ADCY2;FOS;MMP9;ADCY7;EGFR;PLCB4;KRT16;PLCB2;HSPA1B;ATF4;HBEGF;HSPA1A
Arrhythmogenic right ventricular cardiomyopathy	8/77	0.509353	0.999996	0	0	1.04424	0.704456	CACNB1;CACNB3;ITGB5;ITGA2;ITGA7;ITGB7;CACNA1D;EMD
Alanine, aspartate and glutamate metabolism	4/37	0.513266	0.999996	0	0	1.0917	0.72812	IL4I1;GFPT2;ASNS;ASS1
Biosynthesis of unsaturated fatty acids	3/27	0.515173	0.999996	0	0	1.12581	0.7467	ACOT2;ACOT1;HACD2
Fatty acid elongation	3/27	0.515173	0.999996	0	0	1.12581	0.7467	ACOT2;ACOT1;HACD2
Phenylalanine metabolism	2/17	0.518018	0.999996	0	0	1.20087	0.789866	ALDH3A1;IL4I1
Selenocompound metabolism	2/17	0.518018	0.999996	0	0	1.20087	0.789866	TXNRD1;CTH
Lysosome	13/128	0.518974	0.999996	0	0	1.01807	0.667756	NAPSA;SLC11A1;SLC11A2;LAPTM5;TCIRG1;CTSS;CLN3;NPC2;NEU1;ACP5;CD68;GLA;CTSC
ECM-receptor interaction	9/88	0.523	0.999996	0	0	1.026	0.665028	ITGB5;ITGA2;LAMA3;SPP1;ITGA7;LAMC2;ITGB7;CD36;THBS1
Other glycan degradation	2/18	0.549531	0.999996	0	0	1.12575	0.673977	NEU2;NEU1
Cocaine addiction	5/49	0.55003	0.999996	0	0	1.02335	0.611743	GPSM1;RGS9;NFKB1;ATF4;CDK5R1
Sphingolipid metabolism	5/49	0.55003	0.999996	0	0	1.02335	0.611743	NEU2;SGPL1;CERS6;NEU1;GLA
Thyroid hormone signaling pathway	12/121	0.556054	0.999996	0	0	0.991324	0.581799	NOTCH2;RCAN1;PLCB4;STAT1;DIO2;PIK3CD;ATP1A3;GATA4;SLC16A10;HIF1A;PLCB2;MED13L
Long-term depression	6/60	0.562553	0.999996	0	0	1.00056	0.575591	GNA13;PLCB4;PLA2G4E;PLA2G4C;PLA2G4A;PLCB2
Cysteine and methionine metabolism	5/50	0.568546	0.999996	0	0	1.00056	0.564988	IL4I1;GSS;CTH;BCAT1;GCLM
Sulfur relay system	1/8	0.569408	0.999996	0	0	1.28657	0.724544	MOCS2
Adherens junction	7/71	0.573373	0.999996	0	0	0.984869	0.547803	PARD3;RAC2;WAS;RAC3;PTPN6;EGFR;NECTIN1
Proteoglycans in cancer	20/205	0.580133	0.999996	0	0	0.973246	0.52993	ITGB5;LUM;ITGA2;MMP2;PIK3CD;HIF1A;TNF;MMP9;THBS1;VAV1;EGFR;DCN;ERBB3;IL12B;FAS;PTPN6;HPSE;EZR;HBEGF;TLR2
Peroxisome	8/82	0.582983	0.999996	0	0	0.973407	0.525248	PHYH;PRDX5;NOS2;PEX11A;PRDX1;HAO1;SOD2;XDH
Inositol phosphate metabolism	7/73	0.603547	0.999996	0	0	0.954918	0.482168	ITPKC;PLCB4;IPMK;PIK3CD;PIP5K1B;PLCB2;MTMR7
Steroid biosynthesis	2/20	0.608095	0.999996	0	0	1.00056	0.497701	CYP27B1;SOAT2
Chemical carcinogenesis	23/239	0.608346	0.999996	0	0	0.958387	0.476329	NOTCH2;JAG1;MGST1;MGST2;PIK3CD;ADCY2;CACNA1D;GSTT1;FOS;AHR;ARRB2;PTGS2;ADCY7;EGFR;NFKB1;KLF5;GSTA4;BCL6;GSTA3;CYP1B1;JAK2;IKBKE;ATF4
Fat digestion and absorption	4/43	0.635044	0.999996	0	0	0.923437	0.419296	DGAT2;PLA2G5;CD36;AGPAT2
Pantothenate and CoA biosynthesis	2/21	0.635127	0.999996	0	0	0.947843	0.430254	ALDH1B1;BCAT1
Focal adhesion	19/201	0.636329	0.999996	0	0	0.939508	0.424695	ITGB5;ITGA2;LAMA3;PDGFA;PIK3CD;LAMC2;THBS1;VAV1;EGFR;MYLPF;RAP1B;RAC2;SPP1;RAC3;ITGA7;PIP5K1B;ITGB7;BIRC2;BIRC3
Insulin secretion	8/86	0.637882	0.999996	0	0	0.923283	0.415109	PLCB4;ATP1A3;ADCY2;CACNA1D;KCNN4;PLCB2;ADCY7;ATF4
Prostate cancer	9/97	0.643046	0.999996	0	0	0.920609	0.406485	NFKBIA;INSRR;MMP3;PDGFA;PIK3CD;MMP9;NFKB1;EGFR;ATF4
Gastric acid secretion	7/76	0.646612	0.999996	0	0	0.913247	0.398183	SLC9A4;PLCB4;ATP1A3;ADCY2;EZR;PLCB2;ADCY7
Sulfur metabolism	1/10	0.651214	0.999996	0	0	1.00056	0.429155	SQOR
Synthesis and degradation of ketone bodies	1/10	0.651214	0.999996	0	0	1.00056	0.429155	BDH1
Aldosterone synthesis and secretion	9/98	0.655309	0.999996	0	0	0.910214	0.3847	DAGLA;PLCB4;ATP1A3;PRKD2;CACNA1D;ADCY2;PLCB2;ADCY7;ATF4
FoxO signaling pathway	12/131	0.668055	0.999996	0	0	0.907512	0.366077	PLK3;IL6;GADD45B;BCL6;GADD45A;TNFSF10;PIK3CD;SGK3;SLC2A4;IL7R;SOD2;EGFR
Glycolysis / Gluconeogenesis	6/67	0.671716	0.999996	0	0	0.885394	0.352315	HK3;ALDH3A1;ALDH1B1;ENO2;ALDOA;ADH7
Human papillomavirus infection	31/331	0.676765	0.999996	0	0	0.929422	0.362876	NOTCH2;ITGB5;LAMA3;PIK3CD;LAMC2;TCIRG1;PTGS2;TNF;THBS1;EGFR;PPP2R3C;SPP1;ITGB7;ATP6V0E2;IKBKE;HES7;IFNAR2;JAG1;IFNB1;STAT1;STAT2;ITGA2;MX2;MX1;ISG15;NFKB1;PARD3;IRF1;FAS;ITGA7;IRF9
Nicotinate and nicotinamide metabolism	3/35	0.693647	0.999996	0	0	0.843985	0.308723	NT5E;PNP;NAMPT
Non-alcoholic fatty liver disease	14/155	0.694855	0.999996	0	0	0.893367	0.325232	MLXIP;PIK3CD;TRAF2;FOS;TNF;NFKB1;SOCS3;IL1A;IL6;DDIT3;IL1B;FAS;BID;ATF4
Endometrial cancer	5/58	0.700779	0.999996	0	0	0.849151	0.301927	GADD45B;GADD45A;PIK3CD;EGFR;DDB2
Longevity regulating pathway	9/102	0.701859	0.999996	0	0	0.87087	0.308308	PIK3CD;ADCY2;SOD2;CRYAB;ADCY7;NFKB1;HSPA1B;ATF4;HSPA1A
Cholinergic synapse	10/113	0.703684	0.999996	0	0	0.87364	0.30702	PLCB4;PIK3CD;CACNA1D;ADCY2;FOS;JAK2;PLCB2;ADCY7;ATF4;PIK3R5
cGMP-PKG signaling pathway	15/167	0.706828	0.999996	0	0	0.88781	0.308041	MEF2B;SRF;ATP1A3;CACNA1D;GATA4;ADCY2;ADRA1A;ADCY7;PIK3R5;GNA13;RGS2;PLCB4;VDAC3;PLCB2;ATF4
Tyrosine metabolism	3/36	0.712053	0.999996	0	0	0.818364	0.277919	IL4I1;ALDH3A1;ADH7
Protein digestion and absorption	9/103	0.712847	0.999996	0	0	0.861558	0.291628	SLC6A19;CPB1;COL13A1;SLC7A8;COL23A1;ATP1A3;SLC16A10;SLC3A2;KCNN4
Glutamatergic synapse	10/114	0.714117	0.999996	0	0	0.865191	0.291317	SLC38A1;PLCB4;PLA2G4E;PLA2G4C;PLA2G4A;CACNA1D;DLGAP1;ADCY2;PLCB2;ADCY7
Ras signaling pathway	21/232	0.716636	0.999996	0	0	0.895131	0.298246	ANGPT2;CSF1;PLA2G4E;PLA2G4C;PDGFA;PIK3CD;PLA2G4A;PLAAT3;PLA2G5;GAB2;RASAL3;EGFR;NFKB1;RAP1B;RASSF5;REL;RAC2;RAC3;RGL1;PLA1A;BCL2L1
Amino sugar and nucleotide sugar metabolism	4/48	0.72008	0.999996	0	0	0.818273	0.268715	CYB5R1;HK3;GFPT2;RENBP
Apelin signaling pathway	12/137	0.726862	0.999996	0	0	0.863662	0.275524	GNA13;EGR1;MEF2B;JAG1;PLCB4;NOS2;SERPINE1;SPP1;ADCY2;PLCB2;ADCY7;PIK3R5
Thyroid cancer	3/37	0.729593	0.999996	0	0	0.79425	0.250402	GADD45B;GADD45A;DDB2
Melanoma	6/72	0.738076	0.999996	0	0	0.818091	0.248461	GADD45B;GADD45A;PIK3CD;PDGFA;EGFR;DDB2
Folate biosynthesis	2/26	0.74867	0.999996	0	0	0.750167	0.217141	MOCS2;MOCS1
Ubiquitin mediated proteolysis	12/140	0.753599	0.999996	0	0	0.843278	0.238559	SOCS3;SOCS1;UBA7;UBB;UBC;UBE2E1;UBE2L6;MID1;BIRC2;PML;DDB2;BIRC3
Neurotrophin signaling pathway	10/119	0.762668	0.999996	0	0	0.825273	0.223593	RAP1B;NFKBIA;IRAK2;RIPK2;PIK3CD;IRAK3;NFKBIE;NFKB1;ATF4;NFKBIB
Circadian entrainment	8/97	0.765638	0.999996	0	0	0.808673	0.215953	PER1;PLCB4;RASD1;CACNA1D;ADCY2;FOS;PLCB2;ADCY7
Phosphatidylinositol signaling system	8/97	0.765638	0.999996	0	0	0.808673	0.215953	ITPKC;DGKD;PLCB4;IPMK;PIK3CD;PIP5K1B;PLCB2;MTMR7
Collecting duct acid secretion	2/27	0.767349	0.999996	0	0	0.72012	0.190697	TCIRG1;ATP6V0E2
Glioma	6/75	0.772998	0.999996	0	0	0.782391	0.201449	GADD45B;GADD45A;PIK3CD;PDGFA;EGFR;DDB2
Thyroid hormone synthesis	6/75	0.772998	0.999996	0	0	0.782391	0.201449	PLCB4;ATP1A3;ADCY2;PLCB2;ADCY7;ATF4
Cushing syndrome	13/155	0.785865	0.999996	0	0	0.823252	0.198379	KCNA4;CACNA1D;ADCY2;AHR;ADCY7;EGFR;RAP1B;NCEH1;PLCB4;RASD1;PDE8B;PLCB2;ATF4
GABAergic synapse	7/89	0.798422	0.999996	0	0	0.767907	0.172869	SLC38A1;SLC6A13;SLC6A12;ADCY2;CACNA1D;HAP1;ADCY7
Synaptic vesicle cycle	6/78	0.804311	0.999996	0	0	0.749665	0.163254	SLC6A9;SLC6A13;SLC6A12;TCIRG1;ATP6V0E2;SLC6A4
Tryptophan metabolism	3/42	0.804905	0.999996	0	0	0.692231	0.150236	IL4I1;ALDH1B1;CYP1B1
Bile secretion	7/90	0.807694	0.999996	0	0	0.758613	0.162018	ABCC4;NCEH1;ABCB4;AQP9;ATP1A3;ADCY2;ADCY7
Pancreatic secretion	8/102	0.811675	0.999996	0	0	0.765445	0.159714	RAP1B;CPB1;PLCB4;ATP1A3;ADCY2;PLA2G5;PLCB2;ADCY7
Fatty acid degradation	3/43	0.817644	0.999996	0	0	0.674887	0.135873	ACADL;ALDH1B1;ADH7
Pathways of neurodegeneration	42/475	0.821944	0.999996	0	0	0.870749	0.170739	PSMD11;CSF1;UBA7;HTRA2;UBE2L6;CACNA1D;PTGS2;TANK;TNF;PSMD8;CASP12;UBB;TUBB3;KIF5A;UBC;BID;DAXX;DNAH17;NOS2;CYBB;TRAF2;TNFRSF1B;TUBA4A;NFKB1;PSMA6;IL1A;TUBB2B;IL6;PLCB4;TUBB2A;DDIT3;IL1B;VDAC3;NOX4;FAS;HAP1;PLCB2;SQSTM1;OPTN;ATF4;BCL2L1;CDK5R1
Adrenergic signaling in cardiomyocytes	12/150	0.82958	0.999996	0	0	0.781733	0.146055	CACNB1;CACNB3;PLCB4;PPP2R3C;ATP1A3;CACNA1D;ADCY2;ADRA1A;PLCB2;ADCY7;ATF4;PIK3R5
Circadian rhythm	2/31	0.830434	0.999996	0	0	0.620655	0.115322	PER1;NR1D1
Galactose metabolism	2/31	0.830434	0.999996	0	0	0.620655	0.115322	HK3;GLA
Renal cell carcinoma	5/69	0.832163	0.999996	0	0	0.702772	0.129118	RAP1B;ARNT2;TFE3;PIK3CD;HIF1A
Primary bile acid biosynthesis	1/17	0.833196	0.999996	0	0	0.562594	0.102666	CH25H
Salivary secretion	7/93	0.833541	0.999996	0	0	0.732027	0.133282	PLCB4;ATP1A3;ADCY2;KCNN4;ADRA1A;PLCB2;ADCY7
Notch signaling pathway	4/59	0.853807	0.999996	0	0	0.654217	0.103399	NOTCH2;JAG1;DTX3L;DTX4
Fructose and mannose metabolism	2/33	0.855804	0.999996	0	0	0.580548	0.0903995	HK3;ALDOA
Drug metabolism	8/108	0.857402	0.999996	0	0	0.719277	0.11066	ALDH3A1;GSTA4;GSTA3;MGST1;MGST2;GSTT1;ADH7;XDH
Pyruvate metabolism	3/47	0.861731	0.999996	0	0	0.613397	0.091281	ALDH1B1;ME3;ADH7
ErbB signaling pathway	6/85	0.864234	0.999996	0	0	0.682973	0.099654	ERBB3;NRG4;PIK3CD;NRG1;EGFR;HBEGF
Glycosaminoglycan degradation	1/19	0.864899	0.999996	0	0	0.500028	0.0725751	HPSE
Pentose and glucuronate interconversions	2/34	0.867144	0.999996	0	0	0.562375	0.0801668	DCXR;XYLB
Hepatocellular carcinoma	13/168	0.868487	0.999996	0	0	0.753656	0.106267	GADD45B;GADD45A;TXNRD1;MGST1;MGST2;PIK3CD;GSTT1;EGFR;DDB2;GSTA4;GSTA3;HMOX1;BCL2L1
Alzheimer disease	31/369	0.869686	0.999996	0	0	0.82316	0.114932	PSMD11;CSF1;LPL;PIK3CD;CACNA1D;PTGS2;TNF;PSMD8;CASP12;TUBB3;KIF5A;BID;NOS2;CYBB;TRAF2;TUBA4A;NFKB1;IL1A;PSMA6;TUBB2B;IL6;PLCB4;TUBB2A;DDIT3;IL1B;VDAC3;NOX4;FAS;PLCB2;ATF4;CDK5R1
Valine, leucine and isoleucine degradation	3/48	0.871174	0.999996	0	0	0.599733	0.0827111	IL4I1;ALDH1B1;BCAT1
Systemic lupus erythematosus	10/135	0.878265	0.999996	0	0	0.718994	0.0933308	C4B;C3;CD40;H4C9;H2AC6;CD80;H2BC4;H4C4;TNF;TRIM21
One carbon pool by folate	1/20	0.878415	0.999996	0	0	0.473684	0.0614064	MTHFD2
Basal cell carcinoma	4/63	0.886714	0.999996	0	0	0.609728	0.0733095	BMP2;GADD45B;GADD45A;DDB2
Lysine degradation	4/63	0.886714	0.999996	0	0	0.609728	0.0733095	ALDH1B1;DOT1L;SETDB2;SMYD3
Mucin type O-glycan biosynthesis	2/36	0.8874	0.999996	0	0	0.529235	0.063222	GALNT6;ST3GAL1
Serotonergic synapse	8/113	0.888276	0.999996	0	0	0.684834	0.0811343	PLCB4;PLA2G4E;PLA2G4C;PLA2G4A;CACNA1D;PTGS2;PLCB2;SLC6A4
Aldosterone-regulated sodium reabsorption	2/37	0.896418	0.999996	0	0	0.514085	0.0562146	ATP1A3;PIK3CD
Hippo signaling pathway	12/163	0.900045	0.999996	0	0	0.713912	0.0751828	BMP2;RASSF2;RASSF4;PARD3;SERPINE1;RASSF6;AFP;BIRC2;BMPR1A;BBC3;BIRC3;NKD2
Autoimmune thyroid disease	3/53	0.910307	0.999996	0	0	0.539609	0.0507086	CD40;CD80;FAS
Endocrine and other factor-regulated calcium reabsorption	3/53	0.910307	0.999996	0	0	0.539609	0.0507086	PLCB4;ATP1A3;PLCB2
Glycosaminoglycan biosynthesis	3/53	0.910307	0.999996	0	0	0.539609	0.0507086	EXT1;DSE;ST3GAL1
Mismatch repair	1/23	0.911381	0.999996	0	0	0.409023	0.0379551	MSH3
Proximal tubule bicarbonate reclamation	1/23	0.911381	0.999996	0	0	0.409023	0.0379551	ATP1A3
Renin-angiotensin system	1/23	0.911381	0.999996	0	0	0.409023	0.0379551	ANPEP
Long-term potentiation	4/67	0.912959	0.999996	0	0	0.570888	0.0519878	RAP1B;PLCB4;PLCB2;ATF4
Signaling pathways regulating pluripotency of stem cells	10/143	0.916007	0.999996	0	0	0.675444	0.0592576	LIF;ID3;PIK3CD;LIFR;INHBA;JAK2;ACVR1B;JAK3;DUSP9;BMPR1A
Diabetic cardiomyopathy	15/203	0.918341	0.999996	0	0	0.716356	0.0610239	NCF1;NCF2;GFPT2;MMP2;NCF4;CYBB;PIK3CD;SLC2A4;MMP9;NFKB1;PLCB4;VDAC3;RAC2;CD36;PLCB2
Renin secretion	4/69	0.923929	0.999996	0	0	0.55326	0.043774	EDN1;PLCB4;CACNA1D;PLCB2
Calcium signaling pathway	18/240	0.924753	0.999996	0	0	0.727683	0.0569253	NOS2;PTAFR;PDGFA;ADCY2;CACNA1D;ADCY7;ADRA1A;MCOLN2;EGFR;ITPKC;P2RX5;PLCB4;ERBB3;ADORA2B;VDAC3;BDKRB1;PTK2B;PLCB2
Pyrimidine metabolism	3/56	0.928261	0.999996	0	0	0.50898	0.0378899	NT5E;PNP;CMPK2
Central carbon metabolism in cancer	4/70	0.928934	0.999996	0	0	0.544847	0.0401649	HK3;PIK3CD;HIF1A;EGFR
Porphyrin and chlorophyll metabolism	2/43	0.937813	0.999996	0	0	0.438707	0.028167	HMOX1;CP
Amyotrophic lateral sclerosis	28/364	0.945724	0.999996	0	0	0.746871	0.0416788	PSMD11;TANK;TNF;PSMD8;CASP12;TUBB3;KIF5A;NUP62;CASP1;BID;DAXX;DNAH17;NOS2;CHCHD10;NRG1;TRAF2;TNFRSF1B;TUBA4A;PSMA6;TUBB2B;TUBB2A;NRG4;DDIT3;HAP1;SQSTM1;OPTN;ATF4;BCL2L1
Parkinson disease	18/249	0.947337	0.999996	0	0	0.698978	0.0378152	DAXX;PSMD11;UBA7;HTRA2;UBE2L6;TUBA4A;PSMD8;PSMA6;TUBB2B;TUBB2A;UBB;TUBB3;DDIT3;KIF5A;UBC;VDAC3;ATF4;BCL2L1
Butanoate metabolism	1/28	0.947692	0.999996	0	0	0.333185	0.0179006	BDH1
Phototransduction	1/28	0.947692	0.999996	0	0	0.333185	0.0179006	RGS9
Purine metabolism	8/129	0.952123	0.999996	0	0	0.593746	0.02913	NT5E;PNP;ENPP4;ADCY2;AMPD3;PDE8B;ADCY7;XDH
cAMP signaling pathway	15/216	0.95312	0.999996	0	0	0.669535	0.0321472	ABCC4;EDN1;PIK3CD;ATP1A3;ADCY2;CACNA1D;FOS;ADCY7;VAV1;NFKB1;HCAR2;RAP1B;NFKBIA;RAC2;RAC3
Other types of O-glycan biosynthesis	2/47	0.956085	0.999996	0	0	0.399622	0.0179466	GALNT6;POGLUT1
Ascorbate and aldarate metabolism	1/30	0.957639	0.999996	0	0	0.310172	0.0134256	ALDH1B1
Glyoxylate and dicarboxylate metabolism	1/30	0.957639	0.999996	0	0	0.310172	0.0134256	HAO1
Dopaminergic synapse	8/132	0.959571	0.999996	0	0	0.579284	0.0239062	PLCB4;PPP2R3C;KIF5A;CACNA1D;ARRB2;FOS;PLCB2;ATF4
RNA degradation	4/79	0.962214	0.999996	0	0	0.479225	0.0184591	HSPA9;PNPT1;ENO2;DCP2
Breast cancer	9/147	0.964054	0.999996	0	0	0.585416	0.021431	NOTCH2;JAG1;GADD45B;GADD45A;PIK3CD;FOS;EGFR;NFKB2;DDB2
Vibrio cholerae infection	2/50	0.966286	0.999996	0	0	0.374583	0.0128464	TCIRG1;ATP6V0E2
SNARE interactions in vesicular transport	1/33	0.969129	0.999996	0	0	0.281047	0.00881292	STX11
Autophagy	8/137	0.969698	0.999996	0	0	0.556676	0.017129	ATG16L2;DAPK3;RRAGD;PIK3CD;SQSTM1;HIF1A;TANK;BCL2L1
Cell cycle	7/124	0.970205	0.999996	0	0	0.53714	0.0162472	ORC5;CDKN1C;ZBTB17;PTTG1;GADD45B;GADD45A;E2F5
Endocytosis	17/252	0.972313	0.999996	0	0	0.648436	0.0182065	SH3KBP1;ASAP3;STAM;ARRB2;ARAP1;VPS37B;IL2RG;EGFR;PML;EHD3;RAB11FIP1;PARD3;KIF5A;PIP5K1B;HSPA1B;SPG21;HSPA1A
Amphetamine addiction	3/69	0.973905	0.999996	0	0	0.40843	0.0107996	CACNA1D;FOS;ATF4
Starch and sucrose metabolism	1/36	0.977503	0.999996	0	0	0.256914	0.00584567	HK3
Melanogenesis	5/101	0.978034	0.999996	0	0	0.467679	0.0103876	EDN1;PLCB4;ADCY2;PLCB2;ADCY7
Spinocerebellar ataxia	8/143	0.978778	0.999996	0	0	0.531756	0.0114066	PSMD8;PSMA6;PSMD11;PLCB4;VDAC3;PIK3CD;TRAF2;PLCB2
Cardiac muscle contraction	4/87	0.978991	0.999996	0	0	0.432841	0.0091906	CACNB1;CACNB3;ATP1A3;CACNA1D
Hedgehog signaling pathway	2/56	0.980282	0.999996	0	0	0.332851	0.00662886	ARRB2;CDON
Protein processing in endoplasmic reticulum	10/171	0.98056	0.999996	0	0	0.557101	0.0109368	PPP1R15A;DNAJB2;CASP12;DDIT3;HSPA4L;TRAF2;CRYAB;HSPA1B;ATF4;HSPA1A
AMPK signaling pathway	6/120	0.98412	0.999996	0	0	0.472364	0.00756156	CRTC2;PPP2R3C;PIK3CD;SLC2A4;CD36;ADRA1A
Morphine addiction	4/91	0.984456	0.999996	0	0	0.412848	0.00646781	ADCY2;ARRB2;PDE8B;ADCY7
Glycine, serine and threonine metabolism	1/40	0.985248	0.999996	0	0	0.230513	0.00342579	CTH
Glucagon signaling pathway	5/107	0.985624	0.999996	0	0	0.440021	0.00637185	CRTC2;PLCB4;ADCY2;PLCB2;ATF4
Homologous recombination	1/41	0.986725	0.999996	0	0	0.224737	0.00300327	RAD54B
Tight junction	9/169	0.990039	0.999996	0	0	0.5043	0.00504869	PARD3;WAS;MICALL2;CACNA1D;GATA4;WHAMM;EZR;TUBA4A;RUNX1
Vasopressin-regulated water reabsorption	1/44	0.990327	0.999996	0	0	0.209023	0.00203165	AQP3
Progesterone-mediated oocyte maturation	4/100	0.992238	0.999996	0	0	0.373956	0.00291393	PIK3CD;ADCY2;ADCY7;CPEB4
Nucleotide excision repair	1/47	0.992952	0.999996	0	0	0.195358	0.00138175	DDB2
Retinol metabolism	2/68	0.993419	0.999996	0	0	0.272151	0.00179684	DHRS9;ADH7
Retrograde endocannabinoid signaling	7/148	0.993693	0.999996	0	0	0.445114	0.00281606	DAGLA;PLCB4;CACNA1D;ADCY2;PTGS2;PLCB2;ADCY7
Bacterial invasion of epithelial cells	2/77	0.997158	0.999996	0	0	0.239372	0.000681196	PIK3CD;SEPTIN8
Huntington disease	17/306	0.998179	0.999996	0	0	0.525672	0.00095798	PSMD11;DNAH17;TRAF2;SOD2;TUBA4A;BBC3;PSMD8;PSMA6;TUBB2B;PLCB4;TUBB2A;TUBB3;KIF5A;VDAC3;HAP1;PLCB2;TGM2
Wnt signaling pathway	7/166	0.998204	0.999996	0	0	0.394326	0.000708729	FOSL1;PLCB4;RAC2;RAC3;CACYBP;PLCB2;NKD2
Steroid hormone biosynthesis	1/61	0.998391	0.999996	0	0	0.149658	0.000240991	CYP1B1
Insulin signaling pathway	5/137	0.998495	0.999996	0	0	0.339446	0.000511089	SOCS3;HK3;SOCS1;PIK3CD;SLC2A4
Taste transduction	2/86	0.998786	0.999996	0	0	0.213618	0.000259537	PLCB4;PLCB2
Ribosome biogenesis in eukaryotes	3/108	0.999048	0.999996	0	0	0.256169	0.000243869	EIF6;SPATA5;REXO5
Aminoacyl-tRNA biosynthesis	1/66	0.99905	0.999996	0	0	0.138107	0.000131245	QRSL1
Oocyte meiosis	4/129	0.999266	0.999996	0	0	0.286733	0.000210468	PTTG1;ADCY2;ADCY7;CPEB4
MicroRNAs in cancer	16/310	0.999328	0.999996	0	0	0.485954	0.000326847	NOTCH2;PDGFA;PIK3CD;PTGS2;MMP9;THBS1;EGFR;NFKB1;ZEB2;SOCS1;ERBB3;PIM1;CYP1B1;HMOX1;EZR;ZFPM2
Gastric cancer	5/149	0.999419	0.999996	0	0	0.31095	0.000180683	GADD45B;GADD45A;PIK3CD;EGFR;DDB2
mTOR signaling pathway	5/154	0.999611	0.999996	0	0	0.300431	0.000116772	RRAGD;PIK3CD;SLC3A2;TNF;FNIP2
Alcoholism	6/186	0.999882	0.999996	0	0	0.29806	3.53071e-05	H4C9;H2AC6;ADORA2B;H2BC4;H4C4;ATF4
Ribosome	4/158	0.999936	0.999996	0	0	0.23236	1.47989e-05	MRPL1;MRPL27;MRPS18A;MRPL32
mRNA surveillance pathway	1/98	0.999965	0.999996	0	0	0.092381	3.26262e-06	PPP2R3C
Spliceosome	3/150	0.999976	0.999996	0	0	0.182549	4.4198e-06	USP39;HSPA1B;HSPA1A
Neuroactive ligand-receptor interaction	14/341	0.999981	0.999996	0	0	0.381202	7.29339e-06	EDN1;PTGIR;PTAFR;C5AR1;LPAR1;FPR2;ADRA1A;C3;P2RY6;P2RX5;ADORA2B;PARD3;C3AR1;BDKRB1
Oxidative phosphorylation	2/133	0.999984	0.999996	0	0	0.136617	2.19818e-06	TCIRG1;ATP6V0E2
Olfactory transduction	2/440	0.999995	0.999996	0	0	0.0401584	2.11272e-07	RGS2;ARRB2
Thermogenesis	4/232	0.999996	0.999996	0	0	0.156294	6.87497e-07	NDUFAF6;COX18;ADCY2;ADCY7
RNA transport	2/186	0.999996	0.999996	0	0	0.096977	3.96515e-07	CYFIP2;NUP62

## Sheet: GO_BP
Title: Enrichment analysis of Gene ontology_biological process (GO_BP)
Term	Overlap	P-value	Adjusted P-value	Old P-value	Old Adjusted P-value	Odds Ratio	Combined Score	Genes
cytokine-mediated signaling pathway (GO:0019221)	176/621	2.76808e-39	1.20273e-35	0	0	3.80883	338.158	IFITM3;CSF3;IL1RN;SPI1;CSF2;CSF3R;IFITM2;CSF1;TRAF3IP2;CD80;SLA;IFI35;IFIT1;TNF;IFIT3;ICAM1;IFIT2;PSMD8;PIM1;IL12B;TRIM25;MAP3K8;TRIM26;JUNB;B2M;TRIM21;IL13RA1;IFNAR2;IL15RA;RSAD2;TALDO1;LIFR;MID1;IL23A;PSME1;PSME2;SQSTM1;PSMD10;PSMD11;EBI3;CSF2RB;GATA3;TNFRSF11A;HIF1A;RAP1B;SOCS3;SOCS1;UBB;IRAK2;UBC;HMOX1;TNFRSF14;CD300LF;CCR1;HSPA9;EGR1;VCAM1;TSLP;TNFSF15;TNFRSF9;LIF;ISG15;PPBP;ST18;NFKB1;BST2;…
cellular response to cytokine stimulus (GO:0071345)	130/482	6.87852e-27	1.49436e-23	0	0	3.48748	210.091	CSF3;IL1RN;PID1;CSF2;CSF3R;IFITM2;CSF1;CD80;SLA;IFIT1;TNF;ICAM1;ZFP36;ZC3H12A;PIM1;IL12B;JUNB;IL13RA1;GBP6;IFNAR2;GBP5;GBP7;DAPK3;ACOD1;LIFR;RUFY4;IL23A;EBI3;HTRA2;CSF2RB;GATA3;HIF1A;SOCS3;SBNO2;SOCS1;UBB;IRAK2;UBC;HMOX1;CCR1;EGR1;PNPT1;VCAM1;LIF;NR1D1;NFKB1;CXCL10;IL6;BCL6;IL7;LCN2;BCL2L1;CD40;ITGAM;IL20;IL24;PIK3CD;CXCL1;PTPN23;CXCL2;CX3CL1;IL18BP;ANKRD1;CASP1;TIMP1;LBP;CD36;JAK2;JAK3;PTGIS;SYK…
regulation of inflammatory response (GO:0050727)	67/206	4.80243e-19	6.95552e-16	0	0	4.45639	187.97	IL20;DAGLA;SERPINE1;TNFAIP3;IFI35;TNF;CX3CL1;CASP12;CASP4;NFKBIZ;CASP1;IL12B;TNFAIP8L2;JAK2;ZBP1;AREL1;PTGIS;IL15;MMP3;IL18;ACOD1;TNFRSF1B;MMP9;IL17RA;HCK;PSMA6;CD200R1;IL23A;IL1B;NINJ1;TYRO3;TLR9;TLR7;DNASE1L3;S100A8;BIRC2;PTGES;TLR2;BIRC3;GRN;SEMA7A;AKNA;MGST2;LPL;FPR2;GATA3;AOAH;PTGS2;USP18;SBNO2;CCL5;CCL3;NLRP3;TSLP;OSM;NR1D2;GPR4;NMI;NR1D1;SELE;NFKBIA;IL6;BCL6;TNIP1;PIK3AP1;MYD88;PTPN2
response to interferon-gamma (GO:0034341)	38/80	1.01703e-17	1.10475e-14	0	0	8.28588	324.202	IFITM3;CD40;SP100;IFITM2;CCL11;AIF1;CX3CL1;CXCL16;CYP27B1;NUB1;CCL8;CCL7;CCL5;UBD;CCL4;CASP1;CCL3;CCL2;GBP2;IL12RB1;TRIM21;CCL17;GBP4;GBP3;GBP6;GBP5;CD74;GBP7;CCL22;CCL20;STAT1;SLC11A1;DAPK3;ACOD1;BST2;IRF8;SHFL;TLR2
inflammatory response (GO:0006954)	68/230	7.343e-17	6.38107e-14	0	0	3.87777	144.06	IL1RN;CD40;ORM1;CXCL9;TRAF3IP2;GPR68;HP;LOXL3;LY75;PIK3CD;CXCL1;CXCL3;ITGAL;TNF;CXCL2;CX3CL1;CXCL5;MMP25;CCRL2;C3AR1;BLNK;PTGIR;RIPK2;SLC11A1;PLA2G4C;IL18;CYBB;FOS;TLR1;IL1A;IL1B;S100A8;TLR2;CEBPB;CCL11;C5AR1;FPR2;NLRC4;AIF1;THBS1;RELB;PRDX5;CCL8;CCL7;CCL5;CCL4;CCL3;NLRP3;CCL2;CD14;CCL17;CCR1;CCL22;NOS2;CCL20;PPBP;SELE;NFKB1;CXCL10;BMP2;CXCL11;IL6;KRT16;REL;NOX4;SIGLEC1;FCGR2B;PF4
positive regulation of cytokine production (GO:0001819)	86/335	9.70547e-17	7.02838e-14	0	0	3.20503	118.173	CD40;ORM1;CSF2;CD80;SERPINE1;PIK3CD;IL27;PTPN22;TNF;IFIH1;PNP;DHX58;CYP1B1;IL12B;LBP;ZBP1;CCBE1;GBP5;FCER1G;SYK;IL15;RIPK2;DDX58;SLC11A1;IL18;TRAF2;F3;RUNX1;IL17RA;TLR1;FGR;IL1A;TYROBP;IL23A;IRF4;DDIT3;IL1B;IRF1;TLR9;IRF7;PRKD2;TLR7;IRF5;TMEM106A;ATF4;TLR2;CD274;CEBPB;TXK;EBI3;LPL;GATA4;GATA3;PTGS2;HIF1A;LY9;AIF1;AGPAT2;MALT1;C3;CLEC7A;HMOX1;NLRP3;TNFRSF14;CD14;IL12RB1;EGR1;CD74;TSLP;NOS2;CARD9;L…
cellular response to interferon-gamma (GO:0071346)	45/121	1.06443e-15	6.6071e-13	0	0	5.43167	187.264	SP100;CCL11;PTAFR;AIF1;CX3CL1;ICAM1;CCL8;CCL7;CCL5;CCL4;CASP1;CCL3;TRIM25;CCL2;TRIM26;JAK2;GBP2;IL12RB1;B2M;TRIM21;CCL17;GBP4;GBP3;GBP6;GBP5;GBP7;VCAM1;CCL22;IFNGR1;CCL20;STAT1;DAPK3;ACOD1;MID1;PML;HCK;IRF4;OAS2;IRF1;OAS3;IRF7;IRF8;IRF5;IRF9;TLR2
cellular response to type I interferon (GO:0071357)	31/65	8.96767e-15	4.32939e-12	0	0	8.32402	269.242	IFITM3;SP100;IFITM2;IFI35;IFIT1;SAMHD1;IFIT3;IFIT2;GBP2;IFNAR2;EGR1;RSAD2;IFNB1;STAT1;MX2;STAT2;MX1;ISG15;PSMB8;BST2;ISG20;IRF4;OAS2;IRF1;OAS3;IRF7;IRF8;IRF5;XAF1;IRF9;MYD88
type I interferon signaling pathway (GO:0060337)	31/65	8.96767e-15	4.32939e-12	0	0	8.32402	269.242	IFITM3;SP100;IFITM2;IFI35;IFIT1;SAMHD1;IFIT3;IFIT2;GBP2;IFNAR2;EGR1;RSAD2;IFNB1;STAT1;MX2;STAT2;MX1;ISG15;PSMB8;BST2;ISG20;IRF4;OAS2;IRF1;OAS3;IRF7;IRF8;IRF5;XAF1;IRF9;MYD88
cellular response to lipopolysaccharide (GO:0071222)	43/120	2.1359e-14	9.28047e-12	0	0	5.11733	161.08	CD274;CXCL9;CD80;SERPINE1;TNFAIP3;CXCL1;PTPN22;CXCL3;TNF;CXCL2;CXCL5;ZFP36;SBNO2;CCL5;ZC3H12A;ANKRD1;CASP1;CCL3;NLRP3;STAP1;CCL2;CD14;LBP;TICAM2;CD180;IL18;ACOD1;NR1D1;PPBP;TNFRSF1B;NFKB1;CXCL10;HCK;IL1A;CXCL11;IL6;AXL;IL1B;TNIP3;CD68;MYD88;NFKBIB;PF4
response to lipopolysaccharide (GO:0032496)	49/159	2.70166e-13	1.06715e-10	0	0	4.08699	118.276	CXCL9;CD80;SERPINE1;TNFAIP3;CXCL1;PTPN22;CXCL3;CXCL2;CXCL5;ZFP36;ZC3H12A;ANKRD1;CASP1;LBP;JAK2;TICAM2;SLC11A1;CD180;ACOD1;IRAK3;TNFRSF1B;IL1A;SLPI;IL1B;S100A8;CD274;TNFRSF11A;CYP27B1;SBNO2;NOCT;NLRP3;STAP1;CCL2;CD14;NOS2;NR1D1;PPBP;SELE;NFKB1;SELP;CXCL10;CXCL11;IL6;AXL;TNIP3;CD68;MYD88;NFKBIB;PF4
response to cytokine (GO:0034097)	46/150	1.74999e-12	6.33642e-10	0	0	4.05324	109.727	IFITM3;CD274;CSF3;CD40;SP100;IFITM2;PID1;SRF;TNFRSF11A;PTPN23;CXCL16;IL18BP;RELB;CYP27B1;NUB1;IRAK2;UBD;CASP1;TIMP1;JAK2;TRIM21;IKBKE;JAK3;IFNAR2;CD74;STAT1;SLC11A1;MX2;MX1;LIFR;ISG15;IRAK3;OSMR;SELE;PML;BST2;SELP;HAX1;IL1B;REL;PTPN6;XAF1;SHFL;MYD88;PTPN2;BCL2L1
regulation of innate immune response (GO:0045088)	28/64	2.54193e-12	7.95065e-10	0	0	7.08918	189.268	TNFAIP3;PTPN22;IFI35;FPR2;SAMHD1;USP18;RNF135;CCL5;DHX58;TRIM21;LYAR;IFNAR2;GBP5;TASL;IFNB1;ERAP1;ACOD1;TRAFD1;IRAK3;NMI;PARP9;FGR;IRF1;TYRO3;PTPN6;FCGR2B;BIRC2;BIRC3
cellular response to molecule of bacterial origin (GO:0071219)	39/115	2.56178e-12	7.95065e-10	0	0	4.69304	125.259	CD274;CXCL9;CD80;SERPINE1;TNFAIP3;CXCL1;CXCL3;CXCL2;CXCL5;ZFP36;SBNO2;ZC3H12A;ANKRD1;CASP1;NLRP3;STAP1;CCL2;CD14;LBP;TICAM2;CD180;ACOD1;NR1D1;PPBP;TNFRSF1B;NFKB1;CXCL10;IL1A;CXCL11;IL6;AXL;IL1B;TNIP3;CD68;FCGR2B;MYD88;NFKBIB;TLR2;PF4
regulation of cytokine-mediated signaling pathway (GO:0001959)	30/74	4.63409e-12	1.26114e-09	0	0	6.21808	162.277	RNF31;TNFAIP3;TNF;AGPAT2;USP18;SOCS3;SOCS1;IRAK2;JAK2;IFNAR2;ZBP1;CD74;SYK;TSLP;IFNGR1;STAT1;IRAK3;LIFR;TRAF2;TRAF1;VRK2;RUNX1;ELF1;PTPRC;AXL;IL7;PTPN6;BIRC2;PTPN2;BIRC3
innate immune response (GO:0045087)	71/302	4.64402e-12	1.26114e-09	0	0	2.83287	73.925	IFITM3;CD40;IFITM2;PGLYRP2;NCF1;NCF2;SLA;PIK3CD;IFIT1;CXCL16;IFIH1;NUB1;DHX58;TRIM25;TRIM26;LBP;PGLYRP1;B2M;TRIM21;FCER1G;SYK;RIPK2;DDX58;SLC11A1;CYBB;FGR;HCK;CLEC4D;TYROBP;SLPI;LCK;BTK;TLR9;IRF7;TRIM14;CD300E;IRF5;ALPK1;CLEC4E;CFB;TLR2;LTF;COLEC12;SP100;NLRC5;CFP;CORO1A;MALT1;RELB;C3;RNF135;CYP27B1;CLEC7A;UBD;TIFA;CD300LB;PTK2B;CD74;NOS2;CARD9;MX1;ISG15;PML;BST2;CXCL10;BPIFB1;KRT16;REL;LCN2;SHFL…
cellular response to interleukin-1 (GO:0071347)	46/155	6.32919e-12	1.61767e-09	0	0	3.86623	99.6941	PSMD10;IL1RN;CD40;PSMD11;CCL11;PELI3;HIF1A;TANK;CX3CL1;PSMB10;PSMD8;CCL8;UBB;CCL7;IRAK2;CCL5;ZC3H12A;UBC;CCL4;ANKRD1;CCL3;CCL2;MAP3K8;GBP2;CCL17;GBP3;EGR1;PTGIS;CCL22;RIPK2;CCL20;ACOD1;IRAK3;NR1D1;NFKB1;ST18;PSMB8;PSMB9;NFKBIA;IL1A;PSMA6;IL1B;PSME1;PSME2;SQSTM1;MYD88
positive regulation of cytokine-mediated signaling pathway (GO:0001961)	20/36	1.36336e-11	3.291e-09	0	0	11.3599	284.208	ZBP1;CD74;EDN1;TICAM2;CSF1;TSLP;TXK;NLRC5;LAPTM5;PARP14;PARP9;AGPAT2;HIF1A;AXL;IL7;CASP4;CASP1;CD300LF;HSPA1B;HSPA1A
defense response to virus (GO:0051607)	41/133	2.31557e-11	5.29535e-09	0	0	4.07619	99.821	IFITM3;RTP4;CD40;IFITM2;NLRC5;IFIT1;SAMHD1;IFI44L;IFIT3;IFIT2;IFIH1;RNF135;PMAIP1;IFNAR2;ZBP1;RSAD2;MLKL;DDX58;IFNB1;STAT1;MX2;STAT2;MX1;ACOD1;ISG15;BST2;ISG20;CXCL10;MOV10;IL6;PTPRC;OAS2;IRF1;OAS3;IRF7;TLR9;TLR7;SHFL;MYD88;BCL2L1;TLR2
regulation of defense response (GO:0031347)	31/83	2.59485e-11	5.6373e-09	0	0	5.43718	132.531	GRN;SEMA7A;IL20;AKNA;PTPN22;PTGS2;SAMHD1;USP18;RNF135;SBNO2;CASP12;CASP4;DHX58;CASP1;JAK2;ZBP1;AREL1;ERAP1;NR1D2;SELE;FGR;HCK;PSMA6;BCL6;IRF1;FCGR2B;PIK3AP1;BIRC2;MYD88;BIRC3;PTGES
defense response to symbiont (GO:0140546)	39/124	3.57845e-11	7.40399e-09	0	0	4.19402	100.881	IFITM3;RTP4;CD40;IFITM2;NLRC5;IFIT1;SAMHD1;IFI44L;IFIT3;IFIT2;IFIH1;PMAIP1;IFNAR2;ZBP1;RSAD2;MLKL;DDX58;IFNB1;STAT1;MX2;STAT2;MX1;ACOD1;ISG15;BST2;ISG20;MOV10;IL6;PTPRC;OAS2;IRF1;OAS3;IRF7;TLR9;TLR7;SHFL;MYD88;BCL2L1;TLR2
positive regulation of response to external stimulus (GO:0032103)	41/139	1.08168e-10	2.13632e-08	0	0	3.82535	87.7815	GRN;SERPINE1;LPL;MGST2;IFI35;FPR2;DDX60;TNF;AIF1;THBS1;CX3CL1;CCL5;DHX58;NFKBIZ;CCL3;IL12B;ZBP1;GBP5;TASL;TSLP;IL15;IFNB1;CD180;LY86;IL18;OSM;ACOD1;GPR4;NMI;SCIMP;IL17RA;NFKBIA;TNIP1;IL23A;IL1B;NINJ1;TLR9;TLR7;OPTN;S100A8;TLR2
positive regulation of defense response (GO:0031349)	33/98	1.50673e-10	2.8464e-08	0	0	4.63172	104.751	GRN;SERPINE1;LPL;MGST2;IFI35;FPR2;TNF;CX3CL1;CCL5;NFKBIZ;CCL3;IL12B;ZBP1;GBP5;TASL;TSLP;IL15;IFNB1;IL18;OSM;GPR4;NMI;IL17RA;NFKBIA;TNIP1;IL23A;IL1B;NINJ1;TLR9;TLR7;OPTN;S100A8;TLR2
positive regulation of inflammatory response (GO:0050729)	31/89	2.04574e-10	3.64033e-08	0	0	4.87308	108.719	GRN;SERPINE1;LPL;MGST2;IFI35;TNF;CX3CL1;NFKBIZ;CCL3;IL12B;LBP;ZBP1;TSLP;IL15;IL18;OSM;GPR4;NMI;OSMR;IL17RA;NFKBIA;IL6;TNIP1;IL23A;IL1B;NINJ1;TLR9;TLR7;NUPR1;S100A8;TLR2
neutrophil chemotaxis (GO:0030593)	27/70	2.09455e-10	3.64033e-08	0	0	5.71803	127.435	CXCL9;CCL11;PIK3CD;CXCL1;CXCL3;CXCL2;CX3CL1;CXCL5;LGALS3;CCL8;CCL7;CCL5;CCL4;CCL3;CCL2;NCKAP1L;CCL17;EDN1;FCER1G;CCL22;SYK;CCL20;PPBP;CXCL10;CXCL11;S100A8;PF4
regulation of interleukin-6 production (GO:0032675)	35/110	2.50476e-10	4.18583e-08	0	0	4.2594	94.1654	ORM1;EOLA1;LPL;TNFAIP3;PTPN22;TNF;AIF1;CX3CL1;IFIH1;CLEC7A;ZC3H12A;NCKAP1L;LBP;CD74;TSLP;SYK;NOS2;DDX58;CARD9;IRAK3;POU2F2;SCIMP;IL17RA;TLR1;IL1A;IL6;CD200R1;TYROBP;IL1B;TLR9;TLR7;PTPN6;MYD88;TMEM106A;TLR2
negative regulation of innate immune response (GO:0045824)	19/38	4.97134e-10	8.00018e-08	0	0	9.08182	194.552	GRN;STAT2;METTL3;NLRC5;TNFAIP3;ACOD1;TRAFD1;IRAK3;ISG15;NMI;SAMHD1;USP18;OAS3;DHX58;TYRO3;SERPING1;LYAR;TRIM21;PTPN2
granulocyte chemotaxis (GO:0071621)	27/73	6.36647e-10	9.8794e-08	0	0	5.34422	113.163	CXCL9;CCL11;PIK3CD;CXCL1;CXCL3;CXCL2;CX3CL1;CXCL5;LGALS3;CCL8;CCL7;CCL5;CCL4;CCL3;CCL2;NCKAP1L;CCL17;EDN1;FCER1G;CCL22;SYK;CCL20;PPBP;CXCL10;CXCL11;S100A8;PF4
cellular response to tumor necrosis factor (GO:0071356)	49/194	7.11886e-10	1.0666e-07	0	0	3.09441	65.1778	CD40;PID1;TNFRSF13B;TNF;CX3CL1;PSMD8;ZFP36;ZC3H12A;ANKRD1;JAK2;ACOD1;TRAF2;TRAF1;TNFRSF1B;PSMA6;PSME1;PSME2;BIRC2;TNFRSF21;BIRC3;PSMD10;CCL11;PSMD11;GATA3;TNFRSF11A;TANK;PSMB10;CCL8;CCL7;CCL5;CCL4;CCL3;CCL2;PTK2B;TNFRSF14;GBP2;CCL17;GBP3;CCL22;TNFSF15;CCL20;STAT1;TNFRSF9;NR1D1;ST18;PSMB8;PSMB9;NFKBIA;TNFSF9
negative regulation of viral process (GO:0048525)	26/70	1.18429e-09	1.71525e-07	0	0	5.37808	110.542	IFITM3;IFITM2;ZC3HAV1;IFIT1;TNF;IFIH1;ZFP36;CCL5;TRIM26;TRIM21;RSAD2;IFNB1;STAT1;MX1;ISG15;PML;BST2;ISG20;PARP10;SLPI;TNIP1;OAS2;OAS3;TRIM14;SHFL;LTF
positive regulation of phagocytosis (GO:0050766)	22/53	1.90402e-09	2.66869e-07	0	0	6.45063	129.524	TUB;IL15RA;FCER1G;IL15;SLC11A1;FPR2;PLA2G5;IL2RG;MERTK;TNF;C4B;C3;PTPRC;CLEC7A;IL1B;CCL2;STAP1;NCKAP1L;DOCK2;CD300LF;FCGR2B;LYAR
negative regulation of cytokine production (GO:0001818)	46/182	2.28941e-09	3.09739e-07	0	0	3.094	61.555	CD274;ORM1;NLRX1;UBA7;NLRC5;TNFAIP3;UBE2L6;PTPN22;TNF;ADCY7;THBS1;CX3CL1;IFIH1;RNF135;ZFP36;GPNMB;DHX58;ZC3H12A;IL12B;TRIM25;APOD;NCKAP1L;IKBKE;JAK3;DDX58;SLC11A1;LAPTM5;ACOD1;ISG15;SSC5D;IRAK3;INHBA;IL6;CD200R1;RNF125;TYROBP;PTPRC;IL23A;AXL;DDIT3;BCL3;TLR9;PTPN6;EZR;FCGR2B;TNFRSF21
regulation of tumor necrosis factor production (GO:0032680)	36/124	2.35244e-09	3.09739e-07	0	0	3.73308	74.1682	ORM1;LPL;HSPB1;TNFAIP3;PTPN22;CLU;THBS1;CX3CL1;IFIH1;ZFP36;CLEC7A;ZC3H12A;CCL3;IL12B;CD14;LBP;JAK2;ARG2;SYK;DDX58;IFNGR1;IRAK3;TLR1;IL1A;IL6;TYROBP;PTPRC;IL23A;OAS2;OAS3;TLR9;PTPN6;TMEM106A;LTF;TLR2;PF4
neutrophil migration (GO:1990266)	27/77	2.51287e-09	3.11954e-07	0	0	4.91559	97.3377	CXCL9;CCL11;PIK3CD;CXCL1;CXCL3;CXCL2;CX3CL1;CXCL5;LGALS3;CCL8;CCL7;CCL5;CCL4;CCL3;CCL2;NCKAP1L;CCL17;EDN1;FCER1G;CCL22;SYK;CCL20;PPBP;CXCL10;CXCL11;S100A8;PF4
positive regulation of tumor necrosis factor production (GO:0032760)	27/77	2.51287e-09	3.11954e-07	0	0	4.91559	97.3377	ORM1;HSPB1;LPL;CLU;THBS1;IFIH1;CLEC7A;CCL3;IL12B;LBP;CD14;JAK2;SYK;DDX58;IFNGR1;TLR1;IL1A;IL6;TYROBP;PTPRC;IL23A;OAS2;OAS3;TLR9;TMEM106A;TLR2;PF4
defense response to protozoan (GO:0042832)	11/14	2.6509e-09	3.19949e-07	0	0	33.1955	655.557	GBP6;BATF2;CD40;GBP7;CLEC7A;IRF4;SLC11A1;GBP2;GBP4;MYD88;PF4
positive regulation of intracellular signal transduction (GO:1902533)	99/546	3.02076e-09	3.54736e-07	0	0	2.04621	40.142	SEMA5A;CSF3;NCF1;TRAF3IP2;CD80;IFI35;TNF;DHX58;TNFSF10;IL12B;TRIM25;TRIM21;TGM2;TICAM2;IL23A;DDIT3;RRAGD;TRIM14;PRKD2;TRIB3;NUPR1;ALPK1;S100A8;LPAR1;PDGFA;GATA3;DDX60;PIK3R5;CLEC7A;UBD;HMOX1;PMAIP1;CD14;LIF;NMI;BST2;SELP;BMP2;IL6;PTPRC;REL;HPSE;MYD88;BCL2L1;CD40;PIK3CD;ADRA1A;CX3CL1;BBC3;NUP62;RAC2;CASP1;JAK2;IKBKE;RIPK2;IL18;NRG1;TRAF2;GAB2;RHOC;F3;VAV1;DCN;FGR;HAX1;LCK;NRG4;IL1B;TLR9;TLR7;TMEM1…
cellular response to chemokine (GO:1990869)	23/60	5.23001e-09	5.98011e-07	0	0	5.65122	107.762	CCR1;CXCL9;CCL11;CCL22;CCL20;CXCL1;PPBP;CXCL3;CXCL2;CX3CL1;CXCL5;CXCL10;CXCL11;CCL8;CCL7;CCL5;ZC3H12A;CCL4;CCL3;CCL2;PTK2B;CCL17;PF4
chemokine-mediated signaling pathway (GO:0070098)	22/56	6.55693e-09	7.30509e-07	0	0	5.88048	110.804	CCR1;CXCL9;CCL11;CCL22;CCL20;CXCL1;PPBP;CXCL3;CXCL2;CX3CL1;CXCL5;CXCL10;CXCL11;CCL8;CCL7;CCL5;CCL4;CCL3;CCL2;PTK2B;CCL17;PF4
response to interleukin-1 (GO:0070555)	28/86	8.57885e-09	9.31878e-07	0	0	4.39479	81.6287	CD40;CCL11;TNFRSF11A;HIF1A;TANK;CX3CL1;CCL8;CCL7;IRAK2;CCL5;ZC3H12A;CCL4;ANKRD1;CCL3;CCL2;GBP2;CCL17;GBP3;PTGIS;CCL22;CCL20;ACOD1;IRAK3;NR1D1;SELE;NFKB1;IL1B;MYD88
positive regulation of tumor necrosis factor superfamily cytokine production (GO:1903557)	27/81	8.88189e-09	9.41263e-07	0	0	4.55046	84.3621	ORM1;HSPB1;LPL;CLU;THBS1;IFIH1;CLEC7A;CCL3;IL12B;LBP;CD14;JAK2;SYK;DDX58;IFNGR1;TLR1;IL1A;IL6;TYROBP;PTPRC;IL23A;OAS2;OAS3;TLR9;TMEM106A;TLR2;PF4
neutrophil activation involved in immune response (GO:0002283)	89/485	1.05621e-08	1.09268e-06	0	0	2.07156	38.0462	ARHGAP9;ORM1;ITGAM;HP;CXCL1;TCIRG1;ITGAL;ABCA13;CTSS;LGALS3;HK3;MMP25;GLIPR1;PNP;ANPEP;FTH1;C3AR1;COTL1;ENPP4;CD36;PGLYRP1;B2M;CTSC;CD53;TICAM2;FCER1G;SYK;SLC11A1;CYBB;KCNAB2;AMPD3;RHOF;TNFRSF1B;MMP9;UNC13D;FGR;CLEC4D;TYROBP;BIN2;SLPI;NPC2;CRISPLD2;PLEKHO2;ALDOA;DOCK2;DNASE1L3;S100A8;TLR2;LTF;CSTB;GRN;PSMD11;CLEC12A;HVCN1;MVP;PTAFR;FGL2;C5AR1;MGST1;FPR2;GPR84;CFP;IQGAP2;AGPAT2;C3;PLAC8;RAP1B;CREG…
macrophage activation (GO:0042116)	17/36	1.2433e-08	1.25631e-06	0	0	8.11764	147.765	ITGAM;SYK;IFNGR1;SLC11A1;C5AR1;FPR2;IFI35;NMI;AIF1;CLU;TNF;CX3CL1;TLR1;SBNO2;LBP;JAK2;TMEM106A
positive regulation of NF-kappaB transcription factor activity (GO:0051092)	40/155	1.32399e-08	1.30744e-06	0	0	3.17571	57.6075	RNF31;CD40;TNFRSF11A;NLRC4;CLU;TNF;CX3CL1;MALT1;UBB;CLEC7A;IRAK2;UBC;TRIM25;NLRP3;CD36;TRIM21;RIPK2;RNF25;CARD9;IL18;IRAK3;TRAF2;TRAF1;NFKB1;NFKB2;NFKBIA;PSMA6;IL6;IL1B;BTK;TLR9;TRIM14;PRKD2;S100A8;MYD88;HSPA1B;NFKBIB;LTF;TLR2;HSPA1A
neutrophil mediated immunity (GO:0002446)	89/488	1.43035e-08	1.38108e-06	0	0	2.05563	37.1304	ARHGAP9;ORM1;ITGAM;HP;CXCL1;TCIRG1;ITGAL;ABCA13;CTSS;LGALS3;HK3;MMP25;GLIPR1;PNP;ANPEP;FTH1;C3AR1;COTL1;ENPP4;CD36;PGLYRP1;B2M;CTSC;CD53;TICAM2;FCER1G;SLC11A1;CYBB;KCNAB2;AMPD3;RHOF;TNFRSF1B;MMP9;UNC13D;FGR;CLEC4D;TYROBP;BIN2;SLPI;NPC2;CRISPLD2;PLEKHO2;ALDOA;DOCK2;S100A8;TLR2;LTF;CSTB;GRN;PSMD11;CLEC12A;HVCN1;MVP;PTAFR;FGL2;C5AR1;MGST1;FPR2;GPR84;CFP;IQGAP2;AGPAT2;C3;PLAC8;RAP1B;CREG1;NEU1;NCKAP1…
negative regulation of viral genome replication (GO:0045071)	21/54	1.78741e-08	1.68833e-06	0	0	5.78068	103.127	IFITM3;IFITM2;RSAD2;IFNB1;MX1;ISG15;ZC3HAV1;IFIT1;TNF;RESF1;IFIH1;BST2;ISG20;PARP10;SLPI;TNIP1;OAS2;OAS3;CCL5;SHFL;LTF
cellular response to lipid (GO:0071396)	50/219	1.83324e-08	1.69477e-06	0	0	2.7069	48.2223	CXCL9;PID1;CD80;SERPINE1;TNFAIP3;CXCL1;AHR;CXCL3;CXCL2;CXCL5;ZFP36;ZC3H12A;ANKRD1;CASP1;LBP;TICAM2;CD180;ACOD1;TNFRSF1B;IL1A;IL1B;LCOR;ADTRP;CD274;ABCB4;MGST1;HTRA2;LPL;ATP1A3;ADCY2;EGFR;SBNO2;SPP1;NLRP3;STAP1;CCL2;PTK2B;CD14;NR1D1;PPBP;NFKB1;CXCL10;CXCL11;IL6;AXL;TNIP3;CD68;MYD88;PF4;NFKBIB
regulation of neuroinflammatory response (GO:0150077)	12/19	2.48108e-08	2.24589e-06	0	0	15.5243	271.862	CD200R1;IL6;DAGLA;IL1B;MMP3;IL18;NR1D1;NUPR1;PTGS2;TNFRSF1B;MMP9;TNF
neutrophil degranulation (GO:0043312)	87/481	3.0827e-08	2.73353e-06	0	0	2.03339	35.1672	ARHGAP9;ORM1;ITGAM;HP;CXCL1;TCIRG1;ITGAL;ABCA13;CTSS;LGALS3;HK3;MMP25;GLIPR1;PNP;ANPEP;FTH1;C3AR1;COTL1;ENPP4;CD36;PGLYRP1;B2M;CTSC;CD53;TICAM2;FCER1G;SLC11A1;CYBB;KCNAB2;AMPD3;RHOF;TNFRSF1B;MMP9;UNC13D;FGR;CLEC4D;TYROBP;BIN2;SLPI;NPC2;CRISPLD2;PLEKHO2;ALDOA;DOCK2;S100A8;TLR2;LTF;CSTB;GRN;PSMD11;CLEC12A;HVCN1;MVP;PTAFR;FGL2;C5AR1;MGST1;FPR2;GPR84;CFP;IQGAP2;AGPAT2;C3;PLAC8;RAP1B;CREG1;NEU1;NCKAP1…
regulation of I-kappaB kinase/NF-kappaB signaling (GO:0043122)	50/224	3.97421e-08	3.45359e-06	0	0	2.62837	44.7897	CD40;TRAF3IP2;HSPB1;TNFAIP3;TNF;CX3CL1;ZC3H12A;NUP62;TNFSF10;CASP1;TRIM25;TRIM21;IKBKE;TICAM2;RIPK2;TRAF2;TRAF1;RHOC;TRAF4;IL1B;TLR9;TRIM14;ALPK1;SQSTM1;OPTN;TMEM106A;BIRC2;BIRC3;LTF;RNF31;NLRX1;SLC20A1;LPAR1;TANK;MALT1;CLEC7A;UBD;TIFA;HMOX1;CD74;STAT1;CARD9;MIB2;NR1D1;BST2;PER1;TNIP1;TNIP3;REL;MYD88
positive regulation of interleukin-6 production (GO:0032755)	25/76	4.22411e-08	3.59878e-06	0	0	4.45746	75.687	LPL;TNF;AIF1;IFIH1;CLEC7A;LBP;CD74;SYK;NOS2;TSLP;DDX58;CARD9;POU2F2;SCIMP;IL17RA;TLR1;IL1A;IL6;TYROBP;IL1B;TLR9;TLR7;TMEM106A;MYD88;TLR2
regulation of phagocytosis (GO:0050764)	21/58	7.74205e-08	6.46908e-06	0	0	5.15459	84.4014	TUB;IL15RA;FCER1G;SYK;IL15;SLC11A1;FPR2;PLA2G5;IL2RG;MERTK;TNF;FGR;HCK;PTPRC;CLEC7A;IL1B;DOCK2;FCGR2B;LYAR;TGM2;TLR2
interferon-gamma-mediated signaling pathway (GO:0060333)	23/68	8.13172e-08	6.66648e-06	0	0	4.64449	75.8209	SP100;VCAM1;IFNGR1;STAT1;PTAFR;MID1;PML;ICAM1;HCK;IRF4;OAS2;IRF1;OAS3;IRF7;TRIM25;IRF8;TRIM26;IRF5;JAK2;GBP2;B2M;TRIM21;IRF9
regulation of immune response (GO:0050776)	42/179	1.10014e-07	8.85202e-06	0	0	2.79844	44.8385	COLEC12;CD40;ICAM4;PTPN22;AHR;ICAM5;ITGAL;SAMHD1;ADCY7;ICAM1;C3;RNF135;IL4I1;DHX58;CD300LB;SLAMF7;CD300LD;ITGB7;CD300LF;B2M;LAIR1;VCAM1;RSAD2;SYK;IL15;SPINK5;ERAP1;PILRA;FGR;CD200R1;TYROBP;BCL6;SELL;IRF4;IRF1;IRF7;CD300E;CD247;FCGR2B;CLEC2D;BIRC2;BIRC3
toll-like receptor signaling pathway (GO:0002224)	27/91	1.39594e-07	1.10279e-05	0	0	3.83731	60.5701	COLEC12;ITGAM;UNC93B1;CTSS;UBB;IRAK2;UBC;CD36;LBP;CD14;TICAM2;RIPK2;IRAK3;NMI;SCIMP;TLR1;TNIP1;TNIP3;BTK;TLR9;TLR7;PIK3AP1;BIRC2;S100A8;MYD88;BIRC3;TLR2
cellular response to oxygen-containing compound (GO:1901701)	63/323	1.5991e-07	1.24073e-05	0	0	2.22044	34.747	CXCL9;PID1;NCF1;CD80;AQP9;SERPINE1;TNFAIP3;CXCL1;AHR;CXCL3;CXCL2;CXCL5;ZFP36;ZC3H12A;ANKRD1;CASP1;LBP;TGM2;TICAM2;CD180;MMP3;ACOD1;FOS;TNFRSF1B;MMP9;IL1A;IMPACT;IL1B;RRAGD;LCOR;EZR;TLR2;CD274;ABCB4;HTRA2;LPL;EGFR;RAP1B;PRDX5;SBNO2;P2RY6;NLRP3;STAP1;CCL2;PTK2B;SH3BP4;CD14;SLIT2;EGR1;NR1D1;PPBP;NFKB1;CXCL10;CXCL11;IL6;NR4A3;AXL;TNIP3;CD68;MYD88;CPEB4;PF4;NFKBIB
regulation of interleukin-8 production (GO:0032677)	25/81	1.72676e-07	1.31628e-05	0	0	4.05834	63.1958	SERPINE1;PTPN22;TNF;CLEC7A;LBP;CD14;CD74;SYK;NOS2;DDX58;SSC5D;F3;TLR1;IL6;PTPRC;DDIT3;IL1B;BCL3;TLR9;PRKD2;TLR7;HSPA1B;MYD88;TLR2;HSPA1A
positive regulation of interleukin-1 beta production (GO:0032731)	20/56	2.04427e-07	1.53144e-05	0	0	5.04323	77.6812	GSDMD;GBP5;EGR1;ORM1;RIPK2;HSPB1;LPL;NLRC4;TNF;MALT1;IL6;TYROBP;CLEC7A;CASP1;CCL3;NLRP3;CD36;JAK2;TMEM106A;MYD88
positive regulation of interleukin-8 production (GO:0032757)	21/61	2.09904e-07	1.54582e-05	0	0	4.7672	73.3034	CD74;SYK;NOS2;DDX58;SERPINE1;TNF;F3;TLR1;IL6;CLEC7A;DDIT3;IL1B;TLR9;PRKD2;TLR7;LBP;CD14;HSPA1B;MYD88;TLR2;HSPA1A
I-kappaB kinase/NF-kappaB signaling (GO:0007249)	21/62	2.87672e-07	2.08323e-05	0	0	4.65067	70.0458	RNF31;TICAM2;RIPK2;TRAF2;TNF;TANK;RELB;NFKBIA;UBB;NKIRAS1;IRAK2;TIFA;UBC;BCL3;TLR9;REL;TLR7;CD14;BIRC2;BIRC3;TLR2
regulation of type I interferon production (GO:0032479)	26/89	3.32135e-07	2.36578e-05	0	0	3.75215	55.9735	NLRX1;UBA7;NLRC5;TNFAIP3;PTPN22;UBE2L6;DTX4;IFIH1;RNF135;DHX58;TRIM25;CD14;IKBKE;TRIM21;ZBP1;DDX58;ACOD1;ISG15;NFKB1;NFKB2;RNF125;IRF1;IRF7;IRF8;IRF5;MYD88
positive regulation of DNA-binding transcription factor activity (GO:0051091)	51/246	3.46083e-07	2.42537e-05	0	0	2.39063	35.5645	CD40;CRTC2;CSF3;CLU;TNF;CX3CL1;TRIM25;TRIM26;CD36;TRIM21;IKBKE;EDN1;RIPK2;DDX58;IL18;ARID5B;IRAK3;TRAF2;TRAF1;PSMA6;DDIT3;IL1B;BTK;TLR9;TRIM14;PRKD2;S100A8;TLR2;LTF;RNF31;SRF;TNFRSF11A;NLRC4;MALT1;UBB;CLEC7A;IRAK2;UBC;NLRP3;PPARGC1B;RNF25;CARD9;NFKB1;HIPK2;NFKB2;NFKBIA;IL6;HSPA1B;MYD88;HSPA1A;NFKBIB
response to molecule of bacterial origin (GO:0002237)	23/73	3.51874e-07	2.42681e-05	0	0	4.17888	62.0981	NOS2;SLC11A1;TNFAIP3;ACOD1;PTPN22;IRAK3;TNFRSF11A;CXCL2;SELE;C4B;SELP;CYP27B1;IL6;SLPI;IL1B;NOCT;TLR9;IRF5;LBP;CD14;JAK2;FCGR2B;S100A8
regulation of response to external stimulus (GO:0032101)	33/130	3.63105e-07	2.46514e-05	0	0	3.0982	45.9418	SEMA7A;GRN;AKNA;IL20;PTPN22;PTGS2;SAMHD1;USP18;CX3CL1;RNF135;SBNO2;CASP12;DHX58;CASP4;CASP1;CD36;JAK2;ZBP1;AREL1;ERAP1;NR1D2;SELE;FGR;HCK;PSMA6;BCL6;IRF1;FCGR2B;PIK3AP1;MYD88;BIRC2;PTGES;BIRC3
positive regulation of chemokine production (GO:0032722)	19/53	3.8382e-07	2.56569e-05	0	0	5.0709	74.9129	CD74;EGR1;SYK;TSLP;IL18;LPL;TNF;AIF1;HIF1A;IL17RA;IL6;CLEC7A;IL7;IL1B;OAS3;TLR9;HMOX1;TLR7;TLR2
response to tumor necrosis factor (GO:0034612)	29/110	7.82772e-07	5.09384e-05	0	0	3.25675	45.7913	CD40;PID1;CCL11;GATA3;TNFRSF11A;TANK;CX3CL1;CXCL16;NUB1;ZFP36;CCL8;CCL7;UBD;CCL5;ZC3H12A;CCL4;ANKRD1;CCL3;CCL2;JAK2;GBP2;CCL17;GBP3;CCL22;CCL20;ACOD1;NR1D1;SELE;TNFRSF21
regulation of T cell proliferation (GO:0042129)	23/76	7.85471e-07	5.09384e-05	0	0	3.94168	55.4081	CD274;CEBPB;VCAM1;IL15;CD80;IL27;TNFRSF1B;AIF1;CCDC88B;IL4I1;LGALS3;IL6;PNP;PTPRC;GPNMB;IL23A;IL1B;CCL5;IL12B;TNFSF9;NCKAP1L;JAK3;TNFRSF21
response to interferon-beta (GO:0035456)	13/28	8.45102e-07	5.39995e-05	0	0	7.84888	109.757	IFITM3;IFNAR2;IFITM2;PNPT1;IFNB1;STAT1;HTRA2;ACOD1;BST2;IRF1;XAF1;IKBKE;SHFL
regulation of viral genome replication (GO:0045069)	21/67	1.23976e-06	7.80686e-05	0	0	4.14401	56.361	IFITM3;IFITM2;RSAD2;IFNB1;MX1;ISG15;ZC3HAV1;IFIT1;TNF;IFIH1;BST2;ISG20;PARP10;SLPI;TNIP1;OAS2;OAS3;CCL5;TMEM39A;SHFL;LTF
positive regulation of interleukin-1 production (GO:0032732)	20/62	1.32954e-06	8.25263e-05	0	0	4.32133	58.4705	GSDMD;GBP5;EGR1;ORM1;RIPK2;HSPB1;LPL;NLRC4;TNF;MALT1;IL6;TYROBP;CLEC7A;CASP1;CCL3;NLRP3;CD36;JAK2;TMEM106A;MYD88
regulation of ERK1 and ERK2 cascade (GO:0070372)	48/238	1.73312e-06	0.000106062	0	0	2.30632	30.5946	NOTCH2;SEMA7A;CCL11;C5AR1;PDGFA;GATA4;PTPN22;FPR2;PLA2G5;ARRB2;TNF;ADRA1A;CX3CL1;EGFR;ICAM1;P2RY6;DUSP10;CCL8;GPNMB;CCL7;GLIPR2;CCL5;CCL4;CCL3;CCL2;PTK2B;CD36;CCN1;CCL17;CCR1;DUSP4;CD74;CCL22;SYK;CCL20;CARD9;DUSP9;SCIMP;BMP2;PTPRC;TNIP1;WNK2;IL1B;PRKD2;PTPN6;SPRY1;EZR;PTPN2
negative regulation of type I interferon production (GO:0032480)	16/43	1.78741e-06	0.000107865	0	0	5.37129	71.0876	NLRX1;UBA7;DDX58;NLRC5;TNFAIP3;ACOD1;UBE2L6;ISG15;RELB;IFIH1;RNF135;RNF125;DHX58;REL;TRIM25;IKBKE
microglial cell activation (GO:0001774)	11/22	2.40004e-06	0.000142852	0	0	9.0493	117.098	GRN;ITGAM;TYROBP;IFNGR1;C5AR1;FPR2;JAK2;AIF1;CLU;TNF;CX3CL1
lymphocyte chemotaxis (GO:0048247)	16/44	2.54907e-06	0.000149672	0	0	5.17917	66.7065	CCL11;CCL22;CCL20;PIK3CD;CX3CL1;CXCL16;CH25H;CXCL10;CXCL11;CCL8;CCL7;CCL5;CCL4;CCL3;CCL2;CCL17
positive regulation of T-helper 17 type immune response (GO:2000318)	8/12	3.36225e-06	0.000194787	0	0	18.0784	227.84	CLEC7A;IL23A;CARD9;NFKBIZ;IL12B;IL12RB1;NFKBID;MALT1
interleukin-1-mediated signaling pathway (GO:0070498)	25/94	3.72253e-06	0.000212821	0	0	3.29134	41.1454	PSMD10;IL1RN;PSMD11;PELI3;PSMB10;PSMD8;UBB;IRAK2;UBC;MAP3K8;EGR1;RIPK2;IRAK3;NFKB1;PSMB8;ST18;PSMB9;NFKBIA;IL1A;PSMA6;IL1B;PSME1;PSME2;SQSTM1;MYD88
positive regulation of T cell proliferation (GO:0042102)	20/66	3.968e-06	0.000221908	0	0	3.94468	49.061	CD274;VCAM1;SYK;IL15;CD80;EBI3;IL18;AIF1;CCDC88B;IL6;PNP;PTPRC;IL23A;IL1B;CCL5;IL12B;TNFSF9;NCKAP1L;IL12RB1;JAK3
positive regulation of toll-like receptor signaling pathway (GO:0034123)	12/27	3.98361e-06	0.000221908	0	0	7.24147	90.0355	TLR1;TASL;TICAM2;RSAD2;NINJ1;TLR9;WDFY1;PTPN22;IFI35;LBP;LTF;TLR2
regulation of toll-like receptor 4 signaling pathway (GO:0034143)	11/23	4.18398e-06	0.000230119	0	0	8.29473	102.724	TICAM2;BPIFB1;NINJ1;WDFY1;ACOD1;TNFAIP3;PTPN22;IFI35;NR1D1;LBP;LTF
regulation of interleukin-1 beta production (GO:0032651)	23/83	4.23712e-06	0.000230129	0	0	3.48046	43.0589	GSDMD;GBP5;EGR1;ORM1;RIPK2;HSPB1;TNFAIP3;LPL;NLRC4;TNF;CX3CL1;MALT1;IL6;TYROBP;CLEC7A;ZC3H12A;CASP1;CCL3;NLRP3;CD36;JAK2;TMEM106A;MYD88
positive regulation of interferon-beta production (GO:0032728)	14/36	4.30091e-06	0.000230709	0	0	5.76382	71.2217	DDX58;RIPK2;ISG15;IFIH1;RNF135;OAS2;IRF1;OAS3;DHX58;IRF7;TLR9;IRF5;TLR7;TLR2
positive regulation of smooth muscle cell proliferation (GO:0048661)	16/46	4.9959e-06	0.000264722	0	0	4.83335	59.0002	EDN1;STAT1;MMP2;IL18;AIF1;THBS1;TNF;MMP9;CX3CL1;P2RY6;IL6;NR4A3;CCL5;RBPMS2;HMOX1;BMPR1A
positive regulation of ERK1 and ERK2 cascade (GO:0070374)	37/172	5.54537e-06	0.000290297	0	0	2.49572	30.2046	NOTCH2;SEMA7A;CCL11;C5AR1;PDGFA;GATA4;PTPN22;FPR2;PLA2G5;TNFRSF11A;ARRB2;TNF;ADRA1A;CX3CL1;EGFR;ICAM1;P2RY6;CCL8;CCL7;GPNMB;GLIPR2;CCL5;CCL4;CCL3;CCL2;PTK2B;CD36;CCL17;CCR1;CD74;CCL22;CCL20;CARD9;SCIMP;BMP2;PTPRC;PRKD2
eosinophil chemotaxis (GO:0048245)	9/16	5.81997e-06	0.000297503	0	0	11.6257	140.139	LGALS3;CCL11;CCL8;CCL7;CCL5;CCL4;CCL3;CCL2;CX3CL1
eosinophil migration (GO:0072677)	9/16	5.81997e-06	0.000297503	0	0	11.6257	140.139	LGALS3;CCL11;CCL8;CCL7;CCL5;CCL4;CCL3;CCL2;CX3CL1
leukocyte cell-cell adhesion (GO:0007159)	12/28	6.33751e-06	0.0003166	0	0	6.7885	81.2517	SELP;NT5E;VCAM1;SEMA4D;SYK;TNIP1;CCL5;ITGAL;EZR;SELE;ICAM1;FERMT3
positive regulation of T-helper 17 cell differentiation (GO:2000321)	6/7	6.33929e-06	0.0003166	0	0	54.1897	648.582	IL23A;NFKBIZ;IL12B;IL12RB1;NFKBID;MALT1
regulation of tyrosine phosphorylation of STAT protein (GO:0042509)	20/68	6.58858e-06	0.000325311	0	0	3.7799	45.0948	CD40;CSF2;IL20;TSLP;IL15;IL18;LIF;OSM;PARP9;PARP14;TNF;SOCS3;IL6;SOCS1;IL23A;CCL5;CLCF1;IL12B;JAK2;PTPN2
regulation of T cell activation (GO:0050863)	16/47	6.87495e-06	0.000335637	0	0	4.67718	55.6005	METTL3;SPINK5;LAPTM5;IL27;PTPN22;TNFRSF1B;CCDC88B;IL4I1;LGALS3;GPNMB;LCK;CCL5;CCL2;TNFSF9;TNFAIP8L2;JAK3
lipopolysaccharide-mediated signaling pathway (GO:0031663)	10/20	7.00502e-06	0.000338187	0	0	9.04525	107.357	HCK;CCL5;IL1B;IL18;CCL3;CCL2;PTPN22;CD14;LBP;TNF
positive regulation of toll-like receptor 4 signaling pathway (GO:0034145)	7/10	9.0128e-06	0.000430336	0	0	21.082	244.907	TICAM2;NINJ1;WDFY1;PTPN22;IFI35;LBP;LTF
positive regulation of lymphocyte proliferation (GO:0050671)	21/75	9.16954e-06	0.000433062	0	0	3.52851	40.9294	CD274;CD74;CD40;VCAM1;IL15;CD80;IL18;AIF1;CCDC88B;IL6;PNP;PTPRC;IL23A;IL7;IL1B;CCL5;CLCF1;TLR9;IL12B;NCKAP1L;JAK3
defense response to bacterium (GO:0042742)	37/176	9.65598e-06	0.000451132	0	0	2.42336	27.9848	COLEC12;CEBPB;PGLYRP2;SERPINE1;FPR2;NLRC4;CFP;IL12B;TNFRSF14;LBP;PGLYRP1;GBP2;GBP4;GBP6;GSDMD;GBP7;GSDMA;FCER1G;SYK;NOS2;SLC11A1;ISG15;MPEG1;SELP;FGR;IL6;SLPI;IL23A;OAS2;OAS3;LCN2;TLR9;OPTN;S100A8;MYD88;LTF;TLR2
regulation of response to biotic stimulus (GO:0002831)	12/29	9.82883e-06	0.000454322	0	0	6.38882	73.6643	RNF135;FGR;IRF1;DHX58;ERAP1;PTPN22;CD36;SAMHD1;FCGR2B;CX3CL1;BIRC2;BIRC3
positive regulation of tyrosine phosphorylation of STAT protein (GO:0042531)	18/59	1.07516e-05	0.000491744	0	0	3.98025	45.5359	CD40;CSF2;IL20;TSLP;IL15;IL18;LIF;OSM;PARP9;PARP14;TNF;SOCS3;IL6;IL23A;CCL5;CLCF1;IL12B;JAK2
positive regulation of vascular endothelial growth factor production (GO:0010575)	11/25	1.14135e-05	0.000516579	0	0	7.10898	80.9052	C3;CCBE1;IL1A;IL6;IL1B;CYP1B1;GATA4;HPSE;PTGS2;HIF1A;ATF4
regulation of interferon-beta production (GO:0032648)	16/49	1.26166e-05	0.000559379	0	0	4.39322	49.5577	DDX58;RIPK2;ISG15;RELB;IFIH1;RNF135;OAS2;IRF1;OAS3;DHX58;IRF7;TLR9;REL;IRF5;TLR7;TLR2
regulation of smooth muscle cell proliferation (GO:0048660)	16/49	1.26166e-05	0.000559379	0	0	4.39322	49.5577	EDN1;PTGIR;STAT1;IL18;TNFAIP3;TNF;AIF1;THBS1;CX3CL1;IL6;NR4A3;CCL5;RBPMS2;IL12B;HMOX1;APOD
positive regulation of type I interferon production (GO:0032481)	21/77	1.43222e-05	0.000628584	0	0	3.40211	37.9461	ZBP1;DDX58;RIPK2;STAT1;PTPN22;ISG15;NFKB1;NFKB2;IFIH1;RNF135;OAS2;IRF1;OAS3;DHX58;IRF7;TLR9;IRF5;TLR7;CD14;MYD88;TLR2
negative regulation of cytokine-mediated signaling pathway (GO:0001960)	17/55	1.55047e-05	0.00067368	0	0	4.05453	44.9014	IL1RN;PELI3;STAT2;METTL3;NLRC5;IRAK3;ISG15;SAMHD1;PARP14;USP18;IL6;PTPRC;OAS3;STAP1;SLIT2;RFFL;PTPN2
positive regulation of granulocyte macrophage colony-stimulating factor production (GO:0032725)	8/14	1.69643e-05	0.000729799	0	0	12.0509	132.372	DDX58;IL23A;CD80;IL1B;CARD9;IL18;TLR9;IL12B
positive regulation of interleukin-2 production (GO:0032743)	11/26	1.7998e-05	0.000766681	0	0	6.63467	72.4855	IL1A;PNP;PTPRC;CLEC7A;IRF4;CD80;IL1B;TRAF2;PRKD2;MALT1;RUNX1
positive regulation of peptidyl-tyrosine phosphorylation (GO:0050731)	30/134	1.83748e-05	0.000775132	0	0	2.62194	28.591	CSF3;CD40;CSF2;IL20;CD80;TNF;SOCS3;ERBB3;CCL5;IL12B;PTK2B;TNFRSF14;JAK2;CD74;TSLP;SEMA4D;IL15;RIPK2;IL34;LIF;IL18;OSM;PARP14;PARP9;IL6;PTPRC;HAX1;IL23A;CLCF1;NOX4
negative regulation of lymphocyte activation (GO:0051250)	10/22	2.03186e-05	0.000848887	0	0	7.53687	81.4281	IL4I1;LGALS3;GPNMB;LST1;LAPTM5;TNFAIP3;PTPN22;TNFAIP8L2;FCGR2B;JAK3
positive regulation of macrophage derived foam cell differentiation (GO:0010744)	9/18	2.05319e-05	0.000849629	0	0	9.04121	97.5865	MSR1;CSF2;CSF1;IL18;LPL;PLA2G5;CD36;NFKB1;PF4
MyD88-independent toll-like receptor signaling pathway (GO:0002756)	12/31	2.20961e-05	0.000905733	0	0	5.71568	61.2727	CD40;TICAM2;UBB;TNIP3;UBC;IRF7;CD14;CD300LF;TANK;IKBKE;BIRC2;BIRC3
tumor necrosis factor-mediated signaling pathway (GO:0033209)	27/116	2.26711e-05	0.000920617	0	0	2.75557	29.4692	PSMD10;CD40;PSMD11;TNFRSF13B;TNFRSF11A;TNF;PSMB10;PSMD8;PTK2B;TNFRSF14;JAK2;TNFSF15;STAT1;TNFRSF9;TRAF2;TRAF1;TNFRSF1B;ST18;PSMB8;PSMB9;NFKBIA;PSMA6;PSME1;PSME2;TNFSF9;BIRC2;BIRC3
cortical cytoskeleton organization (GO:0030865)	14/41	2.4691e-05	0.000993355	0	0	4.69514	49.8111	FHOD3;PLEK;RHOF;RHOC;TNF;RND1;FMNL1;FMNL2;PPP2R3C;RAC2;RAC3;NCKAP1L;LCP1;EZR
regulation of cytokine production (GO:0001817)	32/150	2.76276e-05	0.0010915	0	0	2.46549	25.8795	EOLA1;TXK;PLD4;PIK3CD;GATA3;DTX4;TNF;AGPAT2;IFIH1;GPNMB;IL12B;IGF2BP2;TRIM21;ZBP1;NOS2;DDX58;IL15;SLC11A1;CARD9;ISG15;TNFRSF1B;CCDC88B;FGR;IL1A;PER1;IL6;PTPRC;BCL6;IRF7;IRF8;FCGR2B;LTF
regulation of vascular endothelial growth factor production (GO:0010574)	11/27	2.7633e-05	0.0010915	0	0	6.21966	65.2847	C3;CCBE1;IL1A;IL6;IL1B;CYP1B1;GATA4;HPSE;PTGS2;HIF1A;ATF4
positive regulation of I-kappaB kinase/NF-kappaB signaling (GO:0043123)	35/171	3.01675e-05	0.00118088	0	0	2.34094	24.3663	RNF31;CD40;TRAF3IP2;SLC20A1;LPAR1;TNF;CX3CL1;MALT1;CLEC7A;UBD;NUP62;TIFA;TNFSF10;CASP1;TRIM25;HMOX1;TRIM21;IKBKE;CD74;TICAM2;RIPK2;CARD9;MIB2;TRAF2;RHOC;BST2;REL;TLR9;TRIM14;ALPK1;MYD88;BIRC2;TMEM106A;BIRC3;LTF
regulation of interferon-gamma-mediated signaling pathway (GO:0060334)	10/23	3.27299e-05	0.00126975	0	0	6.95672	71.8436	SOCS3;SOCS1;IFNGR1;STAT1;TXK;NLRC5;PARP14;PARP9;JAK2;PTPN2
monocyte chemotaxis (GO:0002548)	14/42	3.36484e-05	0.00128248	0	0	4.5272	46.6281	CCL11;CCL22;CCL20;TNFRSF11A;CX3CL1;LGALS3;IL6;CCL8;CCL7;CCL5;CCL4;CCL3;CCL2;CCL17
regulation of chemokine production (GO:0032642)	14/42	3.36484e-05	0.00128248	0	0	4.5272	46.6281	CD74;EGR1;TSLP;IL18;LPL;AIF1;HIF1A;TNF;IL6;IL7;TLR9;HMOX1;TLR7;TLR2
regulation of p38MAPK cascade (GO:1900744)	13/37	3.39619e-05	0.00128317	0	0	4.90309	50.4541	SPI1;NCF1;GADD45B;GADD45A;PTPN22;PER1;BMP2;DUSP10;IL1B;ZC3H12A;RELL2;EZR;XDH
myeloid cell activation involved in immune response (GO:0002275)	9/19	3.55476e-05	0.0013315	0	0	8.13663	83.3569	SBNO2;FCER1G;TYROBP;SYK;IFI35;NMI;LBP;DOCK2;DNASE1L3
positive regulation of MAPK cascade (GO:0043410)	49/274	4.11594e-05	0.00151208	0	0	1.98524	20.0471	CD40;PTPN22;ARRB2;TNF;ADRA1A;CX3CL1;ICAM1;GLIPR2;CD36;EDN1;MID1;TLR9;PRKD2;TMEM106A;NOTCH2;SEMA7A;CCL11;C5AR1;LPAR1;PDGFA;GATA4;FPR2;PLA2G5;EGFR;PIK3R5;P2RY6;CCL8;GPNMB;CCL7;CCL5;CCL4;CCL3;CCL2;PTK2B;CCL17;CCR1;CD74;CCL22;CCL20;GDF15;IL34;CARD9;LIF;LAPTM5;OSM;SCIMP;BMP2;IL6;PTPRC
cellular response to interleukin-6 (GO:0071354)	11/28	4.14125e-05	0.00151208	0	0	5.85347	59.0728	SOCS3;SBNO2;IL6;PID1;SELPLG;SPI1;PTGIS;STAT1;JAK2;NFKB1;ST18
regulation of extrinsic apoptotic signaling pathway in absence of ligand (GO:2001239)	11/28	4.14125e-05	0.00151208	0	0	5.85347	59.0728	IL1A;CSF2;IL1B;EYA4;HTRA2;INHBA;TNF;HSPA1B;BCL2L1;HSPA1A;PF4
regulation of interleukin-2 production (GO:0032663)	15/48	4.21053e-05	0.00152456	0	0	4.11657	41.4758	CD80;LAPTM5;TNFAIP3;TRAF2;MALT1;RUNX1;IL1A;ZFP36;PNP;PTPRC;CLEC7A;IRF4;IL1B;PRKD2;EZR
regulation of cytokine production involved in inflammatory response (GO:1900015)	14/43	4.53309e-05	0.00162779	0	0	4.37085	43.7152	GBP5;NOS2;CARD9;PLD4;ADCY7;HIF1A;TNF;IL17RA;PER1;IL6;CLEC7A;ZC3H12A;APOD;MYD88
positive regulation of neuroinflammatory response (GO:0150078)	7/12	4.96155e-05	0.00175268	0	0	12.6478	125.355	IL6;IL1B;CCL3;IL18;STAP1;NUPR1;TNF
protein mono-ADP-ribosylation (GO:0140289)	7/12	4.96155e-05	0.00175268	0	0	12.6478	125.355	PARP10;PARP11;PARP6;PARP14;PARP9;PARP12;PARP8
antigen processing and presentation of exogenous peptide antigen via MHC class I (GO:0042590)	20/78	5.98212e-05	0.00207718	0	0	3.12645	30.4021	PSMD10;FCER1G;PSMD11;ITGB5;NCF1;NCF2;NCF4;TAP2;CYBB;TAP1;PSMB10;PSMB8;TAPBP;PSMB9;PSMD8;PSMA6;PSME1;PSME2;CD36;B2M
negative regulation of type I interferon-mediated signaling pathway (GO:0060339)	8/16	6.04956e-05	0.00207718	0	0	9.03717	87.7775	STAT2;OAS3;METTL3;NLRC5;ISG15;SAMHD1;USP18;PTPN2
regulation of granulocyte macrophage colony-stimulating factor production (GO:0032645)	8/16	6.04956e-05	0.00207718	0	0	9.03717	87.7775	DDX58;IL23A;CD80;IL1B;CARD9;IL18;TLR9;IL12B
MyD88-dependent toll-like receptor signaling pathway (GO:0002755)	11/29	6.07138e-05	0.00207718	0	0	5.52797	53.673	TLR1;UBB;TNIP1;IRAK2;UBC;BTK;IRAK3;CD14;CD36;MYD88;TLR2
pattern recognition receptor signaling pathway (GO:0002221)	17/61	6.81888e-05	0.00231469	0	0	3.50047	33.5808	UNC93B1;CTSS;TLR1;UBB;IRAK2;TIFA;UBC;TLR9;TLR7;CD36;LBP;CD14;ALPK1;CLEC4E;S100A8;MYD88;TLR2
antigen processing and presentation of exogenous peptide antigen via MHC class I, TAP-dependent (GO:0002479)	19/73	7.28484e-05	0.00245369	0	0	3.18923	30.3843	PSMD10;PSMD11;ITGB5;NCF1;NCF2;NCF4;TAP2;CYBB;TAP1;PSMB10;PSMB8;TAPBP;PSMB9;PSMD8;PSMA6;PSME1;PSME2;CD36;B2M
negative regulation of T cell activation (GO:0050868)	14/45	7.96847e-05	0.00264298	0	0	4.0884	38.584	CD274;CEBPB;IFNB1;CD80;LAPTM5;PTPN22;IL4I1;LGALS3;GPNMB;NCKAP1L;TNFAIP8L2;FCGR2B;JAK3;TNFRSF21
positive regulation of response to biotic stimulus (GO:0002833)	14/45	7.96847e-05	0.00264298	0	0	4.0884	38.584	GBP5;TASL;GRN;IFNB1;CD180;LY86;ACOD1;FPR2;IFI35;NMI;DDX60;SCIMP;CCL5;DHX58
regulation of interferon-gamma production (GO:0032649)	21/86	8.54531e-05	0.00276709	0	0	2.92958	27.443	CD274;SLC11A1;TXK;EBI3;IL18;LAPTM5;IL27;PTPN22;ISG15;INHBA;IL23A;CLEC7A;AXL;DDIT3;IL1B;ZC3H12A;TLR9;IL12B;TLR7;CD14;IL12RB1
lymphocyte migration (GO:0072676)	13/40	8.61687e-05	0.00276709	0	0	4.35758	40.7834	CCL11;CCL22;CCL20;GATA3;CX3CL1;CCL8;CCL7;CCL5;CCL4;CCL3;CCL2;CCL17;MYO1G
regulation of nitric oxide biosynthetic process (GO:0045428)	13/40	8.61687e-05	0.00276709	0	0	4.35758	40.7834	EDN1;PTGIS;PTGS2;CLU;TNF;ASS1;DDAH1;CLEC7A;IL1B;ZC3H12A;CD36;JAK2;GLA
regulation of type I interferon-mediated signaling pathway (GO:0060338)	11/30	8.72412e-05	0.00276709	0	0	5.23674	48.9469	IFNAR2;ZBP1;STAT2;OAS3;METTL3;NLRC5;ISG15;PTPN6;SAMHD1;USP18;PTPN2
TRIF-dependent toll-like receptor signaling pathway (GO:0035666)	11/30	8.72412e-05	0.00276709	0	0	5.23674	48.9469	CD40;TICAM2;UBB;UBC;IRF7;CD14;CD300LF;TANK;IKBKE;BIRC2;BIRC3
negative regulation of extrinsic apoptotic signaling pathway (GO:2001237)	20/80	8.78844e-05	0.00276709	0	0	3.0219	28.223	CSF2;PELI3;SERPINE1;EYA4;TNFAIP3;TRAF2;TNF;THBS1;ICAM1;LGALS3;IL1A;IL1B;TNFSF10;HMOX1;FAS;RFFL;HSPA1B;BCL2L1;HSPA1A;PF4
regulation of NIK/NF-kappaB signaling (GO:1901222)	20/80	8.78844e-05	0.00276709	0	0	3.0219	28.223	SPI1;LAPTM5;PTPN22;IFI35;NMI;TNF;EGFR;NFKBIA;RASSF2;IL23A;IL1B;ZC3H12A;BCL3;TLR9;IL12B;NLRP3;TLR7;CD14;EZR;TLR2
macrophage activation involved in immune response (GO:0002281)	7/13	9.82002e-05	0.0030261	0	0	10.5392	97.2614	GRN;SBNO2;TYROBP;SYK;IFI35;NMI;LBP
positive regulation of adaptive immune response based on somatic recombination of immune receptors built from immunoglobulin superfamily domains (GO:0002824)	7/13	9.82002e-05	0.0030261	0	0	10.5392	97.2614	CLEC7A;IL23A;SLC11A1;IL1B;CARD9;IL12B;IL12RB1
regulation of receptor signaling pathway via STAT (GO:1904892)	7/13	9.82002e-05	0.0030261	0	0	10.5392	97.2614	IL6;PTPRC;TSLP;DOT1L;IL7R;JAK2;JAK3
positive regulation of cytokine production involved in inflammatory response (GO:1900017)	8/17	0.000104255	0.00319004	0	0	8.03259	73.6482	GBP5;IL6;CLEC7A;CARD9;HIF1A;TNF;MYD88;IL17RA
positive regulation of T cell activation (GO:0050870)	19/75	0.000108076	0.00328384	0	0	3.07499	28.0829	CD274;VCAM1;IL15;CD80;GATA3;AIF1;CCDC88B;IL6;PNP;PTPRC;IL23A;LCK;IL7;IL1B;CCL5;IL12B;CCL2;NCKAP1L;JAK3
positive regulation of innate immune response (GO:0045089)	12/36	0.000121945	0.00367951	0	0	4.52365	40.7669	ZBP1;GBP5;TASL;SPI1;IFNB1;CCL5;NLRC5;FPR2;IFI35;PLA2G5;LBP;NMI
negative regulation of interleukin-6 production (GO:0032715)	11/31	0.000123071	0.00368789	0	0	4.97462	44.7853	ORM1;CD200R1;ZC3H12A;TLR9;TNFAIP3;PTPN22;NCKAP1L;IRAK3;PTPN6;TNF;CX3CL1
regulation of tumor necrosis factor-mediated signaling pathway (GO:0010803)	16/58	0.000126359	0.00376046	0	0	3.45009	30.9693	RNF31;SYK;PELI3;LAPTM5;TNFAIP3;TRAF2;TRAF1;TNF;CASP4;CASP1;RFFL;BIRC2;HSPA1B;PTPN2;BIRC3;HSPA1A
positive regulation of neuron death (GO:1901216)	14/47	0.000134732	0.00398239	0	0	3.8402	34.2247	EGR1;GRN;DAXX;ITGAM;FOS;CLU;TNF;TYROBP;DDIT3;CCL3;NUPR1;FCGR2B;ATF4;CDK5R1
regulation of lipid storage (GO:0010883)	9/22	0.00014492	0.00424702	0	0	6.2579	55.3157	C3;NFKBIA;IL6;ZC3H12A;LPL;TNF;IKBKE;NFKB1;PTPN2
cytoplasmic pattern recognition receptor signaling pathway in response to virus (GO:0039528)	6/10	0.00014564	0.00424702	0	0	13.5452	119.663	IFIH1;RNF135;DDX58;OAS3;IRF7;TRIM25
regulation of extrinsic apoptotic signaling pathway via death domain receptors (GO:1902041)	13/42	0.000151051	0.00437545	0	0	4.0566	35.6896	SP100;SERPINE1;TNFAIP3;TRAF2;THBS1;ICAM1;LGALS3;TNFSF10;HMOX1;PMAIP1;FAS;RFFL;BCL2L1
negative regulation of leukocyte cell-cell adhesion (GO:1903038)	8/18	0.000171233	0.0049154	0	0	7.22893	62.6928	IL4I1;GPNMB;LAPTM5;PTPN22;ADTRP;TNFAIP8L2;JAK3;ASS1
regulation of interleukin-10 production (GO:0032653)	14/48	0.000172873	0.0049154	0	0	3.72704	32.2872	CD274;SYK;TSLP;ISG15;IL6;TYROBP;CLEC7A;IL23A;IRF4;TLR9;IL12B;FCGR2B;JAK3;TNFRSF21
modulation by symbiont of host defense response (GO:0052031)	5/7	0.000175348	0.0049154	0	0	22.5664	195.171	UBB;MRC1;UBC;B2M;TLR2
regulation of natural killer cell chemotaxis (GO:2000501)	5/7	0.000175348	0.0049154	0	0	22.5664	195.171	CCL7;CCL5;CCL4;CCL3;CCL2
response to host defenses (GO:0052200)	5/7	0.000175348	0.0049154	0	0	22.5664	195.171	UBB;MRC1;UBC;B2M;TLR2
regulation of response to interferon-gamma (GO:0060330)	7/14	0.000179437	0.00499778	0	0	9.03313	77.917	SOCS3;SOCS1;IFNGR1;STAT1;PARP9;JAK2;PTPN2
negative regulation of extrinsic apoptotic signaling pathway in absence of ligand (GO:2001240)	9/23	0.000217042	0.00593111	0	0	5.81059	49.0148	IL1A;CSF2;IL1B;EYA4;TNF;HSPA1B;BCL2L1;HSPA1A;PF4
negative regulation of signal transduction in absence of ligand (GO:1901099)	9/23	0.000217042	0.00593111	0	0	5.81059	49.0148	IL1A;CSF2;IL1B;EYA4;TNF;HSPA1B;BCL2L1;HSPA1A;PF4
positive regulation of interleukin-17 production (GO:0032740)	9/23	0.000217042	0.00593111	0	0	5.81059	49.0148	IL6;IL15;IL23A;CARD9;IL18;OSM;IL12B;LY9;MYD88
negative regulation of NF-kappaB transcription factor activity (GO:0032088)	19/79	0.000225838	0.00613292	0	0	2.86935	24.0902	PSMD10;RWDD3;SPI1;PTGIS;NLRC5;TNFAIP3;ACOD1;IRAK3;ARRB2;NFKBIA;PARP10;IRAK2;DDIT3;ZC3H12A;TLR9;CYP1B1;NLRP3;TRIM21;NFKBIB
regulation of interleukin-17 production (GO:0032660)	11/33	0.000233076	0.0062702	0	0	4.52188	37.8217	IL6;IL15;IL23A;DDIT3;CARD9;IL18;OSM;IL12B;NCKAP1L;LY9;MYD88
positive regulation of defense response to virus by host (GO:0002230)	10/28	0.000235223	0.0062702	0	0	5.0229	41.9662	TRAF3IP2;DTX3L;DDX58;STAT1;IL23A;ZC3H12A;IL12B;PTPN22;IL12RB1;PARP9
positive regulation of nitric oxide metabolic process (GO:1904407)	10/28	0.000235223	0.0062702	0	0	5.0229	41.9662	EDN1;DDAH1;CLEC7A;IL1B;CD36;PTGS2;CLU;TNF;ASS1;TMEM106A
response to amyloid-beta (GO:1904645)	13/44	0.000254086	0.00673173	0	0	3.79446	31.41	VCAM1;MMP2;MMP3;ATP1A3;FPR2;MMP9;ICAM1;CACNB1;MMP12;MMP13;CASP4;CD36;FCGR2B
positive regulation of cysteine-type endopeptidase activity involved in apoptotic process (GO:0043280)	25/119	0.00025663	0.00675792	0	0	2.41261	19.9472	HTRA2;NLRC4;TNF;MALT1;BBC3;CASP12;CLEC7A;CASP4;TNFSF10;CASP1;NLRP3;PMAIP1;JAK2;BID;XDH;SYK;TNFSF15;CARD9;LAPTM5;TRAF2;F3;ST18;LCK;FAS;S100A8
leukocyte adhesion to vascular endothelial cell (GO:0061756)	8/19	0.000269914	0.00702262	0	0	6.57139	53.9998	SELP;SELPLG;VCAM1;SELL;ITGB7;SLC39A8;SELE;TNF
regulation of lymphocyte proliferation (GO:0050670)	8/19	0.000269914	0.00702262	0	0	6.57139	53.9998	LGALS3;LST1;IL12B;TNFSF9;IL27;PTPN22;AHR;TNFRSF1B
glutathione biosynthetic process (GO:0006750)	6/11	0.000293248	0.0075843	0	0	10.8355	88.1415	GGCT;GSS;MGST2;CHAC1;GCLM;CNDP2
positive regulation of response to cytokine stimulus (GO:0060760)	7/15	0.000307432	0.0078576	0	0	7.90355	63.9181	IFIH1;CD74;TSLP;DDX58;AXL;IL7;AGPAT2
regulation of microglial cell activation (GO:1903978)	7/15	0.000307432	0.0078576	0	0	7.90355	63.9181	GRN;IL6;PTPRC;CCL3;STAP1;NR1D1;CX3CL1
positive regulation of interleukin-12 production (GO:0032735)	11/34	0.000313664	0.00795194	0	0	4.32504	34.8909	CD40;SYK;CLEC7A;RIPK2;IL23A;LAPTM5;TLR9;IL12B;IRF5;SCIMP;TLR2
positive regulation of neuron apoptotic process (GO:0043525)	9/24	0.000316613	0.00795194	0	0	5.42291	43.6969	GRN;ITGAM;TYROBP;DDIT3;CCL3;NUPR1;TNF;ATF4;CDK5R1
positive regulation of p38MAPK cascade (GO:1900745)	9/24	0.000316613	0.00795194	0	0	5.42291	43.6969	BMP2;SPI1;GADD45B;NCF1;GADD45A;IL1B;ZC3H12A;RELL2;XDH
positive regulation of immune response (GO:0050778)	18/75	0.000336242	0.00839639	0	0	2.86044	22.8769	GBP5;TASL;CD74;GRN;ITGAM;RSAD2;IL15;IFNB1;IFI35;FPR2;NMI;PTPRC;IL23A;CCL5;IL12B;NLRP3;IL12RB1;FCGR2B
regulation of interleukin-12 production (GO:0032655)	14/51	0.000347966	0.00863951	0	0	3.42428	27.2689	CD40;SYK;RIPK2;LAPTM5;IRAK3;THBS1;SCIMP;IL23A;CLEC7A;TLR9;IL12B;IRF5;JAK3;TLR2
positive regulation of interferon-gamma production (GO:0032729)	15/57	0.000358107	0.00884078	0	0	3.23283	25.6514	SLC11A1;TXK;EBI3;IL18;IL27;PTPN22;ISG15;IL23A;CLEC7A;IL1B;TLR9;IL12B;TLR7;CD14;IL12RB1
positive regulation of interferon-alpha production (GO:0032727)	8/20	0.000410591	0.0100226	0	0	6.02344	46.9703	IFIH1;DDX58;RIPK2;STAT1;IRF7;TLR9;IRF5;TLR7
toll-like receptor 4 signaling pathway (GO:0034142)	8/20	0.000410591	0.0100226	0	0	6.02344	46.9703	ITGAM;TICAM2;TNIP3;NMI;CD14;LBP;PIK3AP1;SCIMP
positive regulation of lymphocyte activation (GO:0051251)	11/35	0.000416463	0.0101091	0	0	4.1446	32.2604	CCDC88B;IL6;TYROBP;SH3KBP1;CLEC7A;IL23A;LCK;TLR9;CCL2;IL12B;NCKAP1L
cellular response to interleukin-21 (GO:0098757)	5/8	0.000428938	0.0102403	0	0	15.0435	116.65	STAT1;IL21R;STAT4;IL2RG;JAK3
interleukin-21-mediated signaling pathway (GO:0038114)	5/8	0.000428938	0.0102403	0	0	15.0435	116.65	STAT1;IL21R;STAT4;IL2RG;JAK3
regulation of apoptotic cell clearance (GO:2000425)	5/8	0.000428938	0.0102403	0	0	15.0435	116.65	C3;C4B;CCL2;CD300LF;TGM2
cadmium ion transmembrane transport (GO:0070574)	4/5	0.00045792	0.0105833	0	0	36.0902	277.491	SLC11A1;SLC11A2;SLC39A8;SLC39A14
cadmium ion transport (GO:0015691)	4/5	0.00045792	0.0105833	0	0	36.0902	277.491	SLC11A1;SLC11A2;SLC39A8;SLC39A14
positive regulation of natural killer cell chemotaxis (GO:2000503)	4/5	0.00045792	0.0105833	0	0	36.0902	277.491	CCL7;CCL5;CCL4;CCL3
regulation of fever generation (GO:0031620)	4/5	0.00045792	0.0105833	0	0	36.0902	277.491	IL1B;PTGS2;TNF;PTGES
regulation of microglial cell mediated cytotoxicity (GO:1904149)	4/5	0.00045792	0.0105833	0	0	36.0902	277.491	ITGAM;SPI1;TYROBP;STAP1
regulation of NK T cell proliferation (GO:0051140)	4/5	0.00045792	0.0105833	0	0	36.0902	277.491	IL23A;IL18;IL12B;RASAL3
positive regulation of phosphatidylinositol 3-kinase signaling (GO:0014068)	18/77	0.00047399	0.0108967	0	0	2.76317	21.1502	CSF3;NCF1;SEMA4D;IL18;OSM;PIK3CD;PDGFA;TNF;DCN;PIK3R5;FGR;SELP;HAX1;ERBB3;CCL5;PTPN6;JAK2;PIK3AP1
positive regulation of alpha-beta T cell proliferation (GO:0046641)	7/16	0.000499495	0.0114009	0	0	7.02499	53.4034	SYK;IL23A;EBI3;IL18;IL12B;PTPN22;RASAL3
myeloid leukocyte differentiation (GO:0002573)	17/71	0.000501168	0.0114009	0	0	2.85065	21.6608	BATF2;CSF3;CSF2;SPI1;CSF1;IL15;CEBPE;PIK3CD;SNX10;GAB2;TNFRSF11A;MMP9;PML;RUNX1;SBNO2;TYROBP;UBD
nonribosomal peptide biosynthetic process (GO:0019184)	6/12	0.000536882	0.0120868	0	0	9.0291	67.9867	GGCT;GSS;MGST2;CHAC1;GCLM;CNDP2
positive regulation of T-helper 1 type immune response (GO:0002827)	6/12	0.000536882	0.0120868	0	0	9.0291	67.9867	IL23A;IL1B;SLC11A1;IL18;IL12B;IL12RB1
positive regulation of myeloid leukocyte differentiation (GO:0002763)	11/36	0.000546051	0.0121549	0	0	3.97859	29.8904	CCR1;CD74;HAX1;CSF1;IL23A;IL34;LIF;IL12B;TNF;RUNX1;PF4
regulation of defense response to virus by host (GO:0050691)	11/36	0.000546051	0.0121549	0	0	3.97859	29.8904	TRAF3IP2;DTX3L;DDX58;STAT1;IL23A;ZC3H12A;TNFAIP3;IL12B;PTPN22;IL12RB1;PARP9
regulation of cell migration (GO:0030334)	62/408	0.000548297	0.0121549	0	0	1.63325	12.2636	SEMA5A;CLIC4;MCTP1;CSF1;CITED2;SERPINE1;PIK3CD;LAMC2;CX3CL1;CXCL16;DOCK10;DACH1;DUSP10;CYP1B1;PHACTR1;PLXNC1;CCN1;EDN1;LMO4;DDX58;NOG;RHOC;F3;MMP9;PTP4A1;FGR;IL1B;SGK3;HBEGF;LRRC15;GRN;CEMIP;SEMA7A;CCL11;PDGFA;AIF1;THBS1;EGFR;CLN3;GPNMB;CCL7;CLEC7A;CCL5;PDPN;CCL3;PTK2B;SLIT2;RFFL;CCR1;SEMA4A;NTNG2;CD74;JAG1;F10;SEMA4D;SEMA4B;OSGIN1;SOD2;BST2;BMP2;KRT16;FERMT3
positive regulation of protein kinase B signaling (GO:0051897)	30/161	0.000591139	0.0130232	0	0	2.0784	15.4497	SEMA5A;CSF3;CD80;PDGFA;PIK3CD;GATA3;TNF;THBS1;CX3CL1;EGFR;PIK3R5;ERBB3;RAC2;CCL3;F10;GDF15;IL18;OSM;NRG1;GAB2;F3;VAV1;HAX1;LCK;NRG4;AXL;TRIB3;HPSE;PIK3AP1;HBEGF
negative regulation of response to biotic stimulus (GO:0002832)	10/31	0.00060123	0.0130232	0	0	4.30463	31.9254	DHX58;TYRO3;TNFAIP3;ACOD1;TRAFD1;IRAK3;NMI;LYAR;TRIM21;LTF
receptor signaling pathway via JAK-STAT (GO:0007259)	10/31	0.00060123	0.0130232	0	0	4.30463	31.9254	IFNAR2;IL15;STAT1;STAT2;CLCF1;STAT4;CCL2;NMI;JAK2;JAK3
regulation of macrophage derived foam cell differentiation (GO:0010743)	10/31	0.00060123	0.0130232	0	0	4.30463	31.9254	NFKBIA;MSR1;CSF2;CSF1;IL18;LPL;PLA2G5;CD36;NFKB1;PF4
positive regulation of T cell cytokine production (GO:0002726)	8/21	0.00060545	0.0130232	0	0	5.55979	41.1955	IL6;RSAD2;IL1B;IL18;NLRP3;TRAF2;B2M;MALT1
purinergic nucleotide receptor signaling pathway (GO:0035590)	8/21	0.00060545	0.0130232	0	0	5.55979	41.1955	C3;NT5E;PSTPIP1;IL1B;IL18;C3AR1;CASP1;NLRP3
positive regulation of cell motility (GO:2000147)	38/221	0.000630165	0.013488	0	0	1.88675	13.9044	SEMA5A;LRRC15;GRN;CEMIP;SEMA7A;CCL11;CSF1;PDGFA;PIK3CD;LAMC2;AIF1;THBS1;EGFR;CXCL16;GPNMB;CCL7;CLEC7A;CCL5;PDPN;CCL3;PTK2B;CCN1;CCR1;SEMA4A;EDN1;F10;SEMA4D;SEMA4B;RHOC;SOD2;F3;MMP9;FGR;PTP4A1;BMP2;IL1B;FERMT3;HBEGF
regulation of phosphatidylinositol 3-kinase signaling (GO:0014066)	22/106	0.00069678	0.0148407	0	0	2.37357	17.2536	CSF3;NCF1;SEMA4D;IL18;OSM;PDGFA;PIK3CD;TNF;DCN;EGFR;PIK3R5;SELP;FGR;HAX1;ERBB3;PIK3IP1;CCL5;PIP5K1B;PTPN6;JAK2;PIK3AP1;IER3
antigen receptor-mediated signaling pathway (GO:0050851)	33/185	0.000724479	0.0153554	0	0	1.97106	14.2509	PSMD10;RNF31;PSMD11;TXK;WAS;PIK3CD;PTPN22;GATA3;MALT1;PSMB10;PSMD8;ZC3H12A;NFKBIZ;BLNK;NCKAP1L;SYK;RIPK2;NFKB1;PSMB8;PSMB9;PSMA6;PTPRC;THEMIS2;LCK;BTK;PSME1;PSME2;PRKD2;LCP2;CD247;NFKBID;TNFRSF21;SPG21
positive regulation of cell migration (GO:0030335)	44/269	0.000739197	0.0155913	0	0	1.77811	12.82	SEMA5A;LRRC15;GRN;CEMIP;SEMA7A;CCL11;CSF1;PDGFA;PIK3CD;LAMC2;ACVR1B;HIF1A;AIF1;THBS1;EGFR;CXCL16;GPNMB;CCL7;GLIPR2;CLEC7A;CCL5;PDPN;CCL3;PTK2B;NCKAP1L;CCN1;CCR1;SEMA4A;EDN1;F10;SEMA4D;SEMA4B;RHOC;SOD2;F3;MMP9;FGR;PTP4A1;SHTN1;BMP2;PTPRC;IL1B;FERMT3;HBEGF
positive regulation of T cell differentiation (GO:0045582)	12/43	0.000771597	0.0161961	0	0	3.50082	25.0905	IL4I1;DUSP10;PNP;SOCS1;BCL6;IL23A;IL7;IL12B;TNFSF9;NCKAP1L;GATA3;IL12RB1
negative regulation of interleukin-10 production (GO:0032693)	7/17	0.000776164	0.0162136	0	0	6.32214	45.2738	CD274;TYROBP;IL23A;IL12B;FCGR2B;JAK3;TNFRSF21
negative regulation of chemotaxis (GO:0050922)	10/32	0.000796927	0.0164732	0	0	4.10873	29.3148	SEMA5A;SEMA4A;SEMA7A;ANGPT2;SEMA4D;SEMA4B;SLIT2;AIF1;THBS1;PTPN2
positive regulation of interleukin-10 production (GO:0032733)	10/32	0.000796927	0.0164732	0	0	4.10873	29.3148	CD274;IL6;SYK;TSLP;CLEC7A;IL23A;IRF4;TLR9;IL12B;ISG15
positive regulation of reactive oxygen species metabolic process (GO:2000379)	13/49	0.000799965	0.0164732	0	0	3.26655	23.2936	ITGAM;PID1;SYK;GADD45A;DCXR;ACOD1;FPR2;THBS1;TYROBP;CLEC7A;ZC3H12A;CD36;XDH
regulation of transcription from RNA polymerase II promoter in response to stress (GO:0043618)	19/87	0.000822842	0.0168644	0	0	2.53065	17.9746	PSMD10;PSMD11;HIF1A;PSMB10;PSMB8;PSMB9;PSMD8;PSMA6;IMPACT;MUC1;UBB;DDIT3;UBC;PSME1;PSME2;HMOX1;ATF3;ATF4;HSPA1A
NIK/NF-kappaB signaling (GO:0038061)	17/74	0.000832013	0.0169723	0	0	2.70016	19.1486	PSMD10;PSMD11;TNFSF15;TRAF2;MALT1;PSMB10;PSMB8;RELB;NFKB2;PSMB9;PSMD8;PSMA6;PSME1;REL;PSME2;BIRC2;BIRC3
cytoplasmic pattern recognition receptor signaling pathway (GO:0002753)	9/27	0.000860729	0.0173142	0	0	4.51834	31.8892	IFIH1;UBB;IRAK2;DDX58;RIPK2;TIFA;UBC;TNFAIP3;ALPK1
positive regulation of nitric oxide biosynthetic process (GO:0045429)	9/27	0.000860729	0.0173142	0	0	4.51834	31.8892	EDN1;DDAH1;CLEC7A;IL1B;CD36;PTGS2;CLU;TNF;ASS1
regulation of toll-like receptor signaling pathway (GO:0034121)	9/27	0.000860729	0.0173142	0	0	4.51834	31.8892	IRF1;IRF7;TLR9;TYRO3;IRAK3;CD36;BIRC2;BIRC3;TLR2
interleukin-23-mediated signaling pathway (GO:0038155)	5/9	0.000885534	0.0174893	0	0	11.282	79.3046	IL23A;STAT4;IL12B;IL12RB1;JAK2
positive regulation of tumor necrosis factor-mediated signaling pathway (GO:1903265)	5/9	0.000885534	0.0174893	0	0	11.282	79.3046	CASP4;CASP1;LAPTM5;HSPA1B;HSPA1A
regulation of T-helper 1 type immune response (GO:0002825)	5/9	0.000885534	0.0174893	0	0	11.282	79.3046	IL23A;SLC11A1;IL12B;IL27;IL12RB1
response to type I interferon (GO:0034340)	5/9	0.000885534	0.0174893	0	0	11.282	79.3046	SP100;MX1;ISG15;IFIT1;SHFL
toll-like receptor 9 signaling pathway (GO:0034162)	6/13	0.000912896	0.0179481	0	0	7.7388	54.163	UNC93B1;IRAK2;TLR9;TLR7;PIK3AP1;MYD88
regulation of B cell activation (GO:0050864)	9/28	0.00115702	0.0223233	0	0	4.2803	28.943	IL4I1;IL6;THEMIS2;SH3KBP1;LAPTM5;TLR9;TNFAIP3;AHR;FCGR2B
leukocyte tethering or rolling (GO:0050901)	7/18	0.00116112	0.0223233	0	0	5.74708	38.8409	SELP;SELPLG;VCAM1;SELL;ITGB7;SELE;TNF
regulation of B cell differentiation (GO:0045577)	7/18	0.00116112	0.0223233	0	0	5.74708	38.8409	IL4I1;SYK;PPP2R3C;BTK;TLR9;NCKAP1L;INHBA
response to interferon-alpha (GO:0035455)	7/18	0.00116112	0.0223233	0	0	5.74708	38.8409	IFITM3;IFNAR2;BST2;IFITM2;AXL;MX2;GATA3
T cell migration (GO:0072678)	7/18	0.00116112	0.0223233	0	0	5.74708	38.8409	CXCL10;CXCL11;CCL20;CCL3;PIK3CD;CXCL16;MYO1G
regulation of receptor signaling pathway via JAK-STAT (GO:0046425)	12/45	0.00119866	0.0229435	0	0	3.28828	22.1188	SOCS3;IL6;SOCS1;PTPRC;CCL5;IL10RA;DOT1L;BCL3;CYP1B1;JAK2;TNF;JAK3
regulation of mononuclear cell migration (GO:0071675)	8/23	0.00121612	0.0231755	0	0	4.81795	32.3385	LGALS3;CSF1;IL34;CCL5;SLIT2;AIF1;THBS1;TNF
cellular response to bacterial lipopeptide (GO:0071221)	4/6	0.00126451	0.02338	0	0	18.0441	120.41	TLR1;CD14;CD36;TLR2
ISG15-protein conjugation (GO:0032020)	4/6	0.00126451	0.02338	0	0	18.0441	120.41	UBA7;UBE2E1;ISG15;UBE2L6
positive regulation of fever generation (GO:0031622)	4/6	0.00126451	0.02338	0	0	18.0441	120.41	IL1B;TNFRSF11A;PTGS2;TNF
positive regulation of osteoblast proliferation (GO:0033690)	4/6	0.00126451	0.02338	0	0	18.0441	120.41	BMP2;HPSE;CCN1;LTF
regulation of interleukin-1-mediated signaling pathway (GO:2000659)	4/6	0.00126451	0.02338	0	0	18.0441	120.41	ZBP1;IL1RN;IL6;VRK2
regulation of nucleotide-binding oligomerization domain containing 2 signaling pathway (GO:0070432)	4/6	0.00126451	0.02338	0	0	18.0441	120.41	PTPN22;SLC15A3;HSPA1B;HSPA1A
regulation of T-helper 17 cell lineage commitment (GO:2000328)	4/6	0.00126451	0.02338	0	0	18.0441	120.41	IL23A;LOXL3;IL12B;IL12RB1
myeloid cell differentiation (GO:0030099)	13/52	0.00145686	0.0265971	0	0	3.01477	19.6909	HSPA9;DYRK3;CSF2;SPI1;CEBPE;IKZF1;INHBA;RUNX1;HIPK2;FLVCR1;JAK2;JAK3;PTPN2
negative regulation of neuroinflammatory response (GO:0150079)	6/14	0.00146299	0.0265971	0	0	6.77107	44.1966	GRN;CD200R1;PTPRC;NR1D1;TNFRSF1B;CX3CL1
positive regulation of T-helper cell differentiation (GO:0045624)	6/14	0.00146299	0.0265971	0	0	6.77107	44.1966	CD80;NFKBIZ;IL18;NLRP3;NFKBID;MALT1
regulation of nitric-oxide synthase biosynthetic process (GO:0051769)	6/14	0.00146299	0.0265971	0	0	6.77107	44.1966	EDN1;NAMPT;TLR9;CCL2;JAK2;TLR2
regulation of B cell proliferation (GO:0030888)	12/46	0.00147632	0.0267276	0	0	3.19139	20.8021	CD74;CD40;PTPRC;TYROBP;TNFRSF13B;IL7;CLCF1;TLR9;NCKAP1L;AHR;FCGR2B;TNFRSF21
intrinsic apoptotic signaling pathway in response to endoplasmic reticulum stress (GO:0070059)	9/29	0.0015305	0.0274795	0	0	4.06606	26.3568	PPP1R15A;CEBPB;DDIT3;CASP4;TRAF2;TRIB3;CHAC1;BBC3;ATF4
positive regulation of extrinsic apoptotic signaling pathway (GO:2001238)	9/29	0.0015305	0.0274795	0	0	4.06606	26.3568	TNFSF10;HTRA2;PMAIP1;TRAF2;INHBA;BID;THBS1;TNF;PML
B cell homeostasis (GO:0001782)	5/10	0.00162543	0.0287094	0	0	9.02508	57.9589	DOCK10;TNFRSF13B;PPP2R3C;TNFAIP3;NCKAP1L
iron ion transmembrane transport (GO:0034755)	5/10	0.00162543	0.0287094	0	0	9.02508	57.9589	SLC25A37;SLC11A2;SLC40A1;SLC39A8;SLC39A14
modulation by symbiont of host process (GO:0044003)	5/10	0.00162543	0.0287094	0	0	9.02508	57.9589	UBB;MRC1;UBC;B2M;TLR2
regulation of T-helper 17 type immune response (GO:2000316)	5/10	0.00162543	0.0287094	0	0	9.02508	57.9589	CLEC7A;IL23A;CARD9;IL12B;IL12RB1
regulation of peptidyl-tyrosine phosphorylation (GO:0050730)	19/92	0.00166276	0.0290691	0	0	2.35666	15.0809	CD74;CSF3;SEMA4D;IL15;RIPK2;CD80;LIF;OSM;PDGFA;EGFR;IL6;HAX1;PTPRC;IL23A;IL12B;PTK2B;TNFRSF14;PTPN6;JAK2
phospholipid catabolic process (GO:0009395)	8/24	0.00166587	0.0290691	0	0	4.51657	28.8944	PLA2G4E;PLA2G4C;LIPG;GDPD1;PLA2G4A;PLBD1;GDPD3;GPCPD1
protein kinase B signaling (GO:0043491)	8/24	0.00166587	0.0290691	0	0	4.51657	28.8944	PLK3;CCL5;IL1B;CCL3;TYRO3;CCL2;ADTRP;TNF
positive regulation of apoptotic signaling pathway (GO:2001235)	14/59	0.00167312	0.0290789	0	0	2.81426	17.9918	IFNB1;TRAF2;TNF;PML;BBC3;LCK;DDIT3;TNFSF10;PMAIP1;FAS;NUPR1;BID;S100A8;BCL2L1
prostaglandin biosynthetic process (GO:0001516)	7/19	0.00168099	0.0290811	0	0	5.26786	33.6531	CD74;EDN1;PTGIS;PTGES2;PLA2G4A;PTGS2;PTGES
positive regulation of stress-activated MAPK cascade (GO:0032874)	20/99	0.00168664	0.0290811	0	0	2.29268	14.6388	SPI1;NCF1;GADD45B;GADD45A;CARD9;TRAF2;TRAF1;MID1;SCIMP;HIPK2;BMP2;RASSF2;TRAF4;IL1B;ZC3H12A;TLR9;PTK2B;RELL2;FCGR2B;XDH
cellular response to virus (GO:0098586)	10/35	0.00171724	0.0294917	0	0	3.61508	23.0174	IFIH1;CXCL10;IL6;DDX58;IFNB1;CCL5;ZC3H12A;LGALS8;POU2F2;HIF1A
T cell receptor signaling pathway (GO:0050852)	28/158	0.00194272	0.0332327	0	0	1.95289	12.1932	PSMD10;RNF31;PSMD11;TXK;WAS;PIK3CD;PTPN22;GATA3;MALT1;PSMB10;PSMD8;ZC3H12A;NFKBIZ;RIPK2;NFKB1;PSMB8;PSMB9;PSMA6;PTPRC;THEMIS2;LCK;PSME1;PSME2;PRKD2;LCP2;CD247;NFKBID;TNFRSF21
cellular response to chemical stress (GO:0062197)	20/101	0.00216716	0.0367916	0	0	2.23582	13.7153	PNPT1;NCF1;SRXN1;NCF2;TXNRD1;NCF4;CYBB;HTRA2;VRK2;SOD2;AIF1;PRDX5;PRDX1;ZC3H12A;NOX4;LRRC8D;FAS;HSPA1B;ATF4;HSPA1A
negative regulation of toll-like receptor signaling pathway (GO:0034122)	10/36	0.0021677	0.0367916	0	0	3.47585	21.3212	TICAM2;BPIFB1;TLR9;TYRO3;TNFAIP3;ACOD1;IRAK3;CD14;NR1D1;CD300LF
interleukin-27-mediated signaling pathway (GO:0070106)	6/15	0.00223337	0.036966	0	0	6.0184	36.7378	STAT1;OAS2;EBI3;MX1;IL27;JAK2
positive regulation of acute inflammatory response (GO:0002675)	6/15	0.00223337	0.036966	0	0	6.0184	36.7378	IL6;IL1B;OSM;OSMR;PTGS2;TNF
positive regulation of osteoclast differentiation (GO:0045672)	6/15	0.00223337	0.036966	0	0	6.0184	36.7378	CCR1;TYROBP;CSF1;IL23A;IL12B;TNF
prostanoid biosynthetic process (GO:0046457)	6/15	0.00223337	0.036966	0	0	6.0184	36.7378	CD74;EDN1;PTGIS;PLA2G4A;PTGS2;PTGES
regulation of macrophage differentiation (GO:0045649)	6/15	0.00223337	0.036966	0	0	6.0184	36.7378	CSF1;IL34;LIF;INHBA;PTPN2;PF4
receptor signaling pathway via STAT (GO:0097696)	8/25	0.00223753	0.036966	0	0	4.25066	25.9391	IFNAR2;STAT1;STAT2;CLCF1;STAT4;CCL2;NMI;JAK2
regulation of interferon-alpha production (GO:0032647)	8/25	0.00223753	0.036966	0	0	4.25066	25.9391	IFIH1;DDX58;RIPK2;STAT1;IRF7;TLR9;IRF5;TLR7
cellular response to interferon-beta (GO:0035458)	7/20	0.00236506	0.038344	0	0	4.86237	29.4025	IFITM2;PNPT1;IFNB1;STAT1;IRF1;ACOD1;HTRA2
cortical actin cytoskeleton organization (GO:0030866)	7/20	0.00236506	0.038344	0	0	4.86237	29.4025	FHOD3;FMNL1;FMNL2;PLEK;NCKAP1L;LCP1;TNF
positive regulation of lymphocyte differentiation (GO:0045621)	7/20	0.00236506	0.038344	0	0	4.86237	29.4025	SYK;AXL;IL7;PPP2R3C;BTK;NCKAP1L;GATA3
regulation of protein modification by small protein conjugation or removal (GO:1903320)	7/20	0.00236506	0.038344	0	0	4.86237	29.4025	DNAJB2;EGR1;DAXX;DCUN1D5;HIF1A;HSPA1B;HSPA1A
regulation of T cell migration (GO:2000404)	7/20	0.00236506	0.038344	0	0	4.86237	29.4025	CXCL10;CD200R1;CCL20;CCL5;APOD;TNFRSF14;AIF1
activation of cysteine-type endopeptidase activity involved in apoptotic process (GO:0006919)	17/81	0.00237996	0.0384421	0	0	2.40389	14.5211	TNFSF15;LAPTM5;TRAF2;NLRC4;TNF;F3;BBC3;CASP12;LCK;CASP4;CASP1;TNFSF10;FAS;JAK2;BID;XDH;S100A8
positive regulation of vasculature development (GO:1904018)	20/102	0.00244777	0.0393909	0	0	2.20843	13.2784	SEMA5A;CD40;GRN;PTGIS;SERPINE1;HSPB1;PIK3CD;GATA4;HIF1A;F3;THBS1;RUNX1;HIPK2;IL1A;IL1B;ZC3H12A;NINJ1;CYP1B1;HMOX1;PRKD2
positive regulation of apoptotic process (GO:0043065)	47/310	0.00252014	0.0404059	0	0	1.62393	9.71668	GRN;TNFAIP8;USP27X;HTRA2;NLRC4;CLU;TNF;IFIT2;GNA13;RASSF2;UBB;UBD;ZC3H12A;UBC;TNFSF10;ANKRD1;CCL3;CYP1B1;PMAIP1;PLEKHN1;SLIT2;BID;PHLDA1;TGM2;ZBP1;PTGIS;GADD45B;GADD45A;IFNB1;ARHGEF17;DAPK3;DUSP9;VAV1;OLFM1;BMP2;IL6;BCL6;DDIT3;STK17B;ARHGEF4;FAS;IRF5;NUPR1;SQSTM1;NGEF;ATF4;CDK5R1
regulation of protein kinase B signaling (GO:0051896)	34/207	0.00259334	0.0414268	0	0	1.78309	10.6179	SEMA5A;CSF3;CD80;PDGFA;PIK3CD;GATA4;GATA3;ARRB2;TNF;THBS1;CX3CL1;EGFR;PIK3R5;ERBB3;RAC2;CCL3;XDH;F10;GDF15;IL18;OSM;NRG1;GAB2;F3;VAV1;HAX1;AXL;LCK;NRG4;DDIT3;TRIB3;HPSE;PIK3AP1;HBEGF
regulation of erythrocyte differentiation (GO:0045646)	10/37	0.00270847	0.0415599	0	0	3.34693	19.7849	HSPA9;ZFP36;SPI1;STAT1;NCKAP1L;INHBA;ACVR1B;HIF1A;HSPA1B;HSPA1A
iron coordination entity transport (GO:1901678)	4/7	0.00271674	0.0415599	0	0	12.0287	71.0697	SLC48A1;FLVCR1;LCN2;LTF
iron import into cell (GO:0033212)	4/7	0.00271674	0.0415599	0	0	12.0287	71.0697	SLC11A2;SLC39A8;SLC39A14;LTF
positive regulation of interleukin-23 production (GO:0032747)	4/7	0.00271674	0.0415599	0	0	12.0287	71.0697	CSF2;CLEC7A;MYD88;IL17RA
positive regulation of NK T cell activation (GO:0051135)	4/7	0.00271674	0.0415599	0	0	12.0287	71.0697	IL23A;IL18;IL12B;RASAL3
regulation of calcidiol 1-monooxygenase activity (GO:0060558)	4/7	0.00271674	0.0415599	0	0	12.0287	71.0697	CYP27B1;IL1B;TNF;NFKB1
regulation of natural killer cell proliferation (GO:0032817)	4/7	0.00271674	0.0415599	0	0	12.0287	71.0697	IL23A;IL18;IL12B;PTPN22
regulation of protein deubiquitination (GO:0090085)	4/7	0.00271674	0.0415599	0	0	12.0287	71.0697	TNIP1;ZC3H12A;TANK;TRIM21
RIG-I signaling pathway (GO:0039529)	4/7	0.00271674	0.0415599	0	0	12.0287	71.0697	RNF135;DDX58;OAS3;TRIM25
positive regulation of lipid localization (GO:1905954)	5/11	0.00273559	0.0415599	0	0	7.52048	44.3814	C3;ZC3H12A;LPL;IKBKE;NFKB1
positive regulation of nitric-oxide synthase biosynthetic process (GO:0051770)	5/11	0.00273559	0.0415599	0	0	7.52048	44.3814	NAMPT;TLR9;CCL2;JAK2;TLR2
regulation of monocyte chemotactic protein-1 production (GO:0071637)	5/11	0.00273559	0.0415599	0	0	7.52048	44.3814	SYK;CLEC7A;IL1B;OAS3;APOD
T cell chemotaxis (GO:0010818)	5/11	0.00273559	0.0415599	0	0	7.52048	44.3814	CXCL10;CXCL11;CCL3;PIK3CD;CXCL16
T cell homeostasis (GO:0043029)	5/11	0.00273559	0.0415599	0	0	7.52048	44.3814	PPP2R3C;FAS;PMAIP1;NCKAP1L;JAK3
cellular response to oxidative stress (GO:0034599)	23/125	0.00288152	0.0436244	0	0	2.04253	11.9477	PNPT1;NCF1;SRXN1;NCF2;TXNRD1;NCF4;CYBB;HTRA2;VRK2;FOS;SOD2;HIF1A;MMP9;AIF1;EGFR;PRDX5;PRDX1;ZC3H12A;HMOX1;NOX4;HSPA1B;ATF4;HSPA1A
regulation of monocyte chemotaxis (GO:0090025)	8/26	0.00295237	0.0445418	0	0	4.01429	23.3838	CCR1;CXCL10;CCL5;SERPINE1;FPR2;SLIT2;AIF1;NBL1
negative regulation of cell population proliferation (GO:0008285)	55/379	0.00308089	0.0463199	0	0	1.54358	8.92583	CDKN1C;TNFAIP3;CXCL1;IFI35;ADRA1A;IFIT3;RERG;DUSP10;FTH1;NUP62;CYP1B1;IL12B;JAK2;B2M;EMD;MORC3;PTGIR;H2AC6;NOG;IL1A;DDAH1;IL1B;IRF1;NUPR1;ATF5;GATA3;AIF1;DNAJB2;TBRG1;CYP27B1;GPNMB;PDPN;HMOX1;PTK2B;SH3BP4;APOD;ZBTB17;OSM;HMGA1;NMI;INHBA;MCC;SOD2;ST18;PML;PARP10;FABP3;BMP2;IL6;WNK2;NOX4;PTPN6;HSPA1B;PTPN2;HSPA1A
amino acid transport (GO:0006865)	12/50	0.00316629	0.0474397	0	0	2.85482	16.43	SLC38A1;SLC6A19;SLC7A8;SLC43A2;PDPN;SLC6A12;SH3BP4;SLC3A2;SLC16A10;SLC7A11;SLC7A2;SLC7A3
positive regulation of lipid storage (GO:0010884)	7/21	0.00324487	0.0482177	0	0	4.51481	25.8729	C3;MSR1;ZC3H12A;LPL;PLIN2;IKBKE;NFKB1
positive regulation of immune effector process (GO:0002699)	9/32	0.00325685	0.0482177	0	0	3.53511	20.2456	PTPRC;IL23A;IL1B;DHX58;IL12B;PLA2G5;LBP;DDX60;IL12RB1
superoxide metabolic process (GO:0006801)	9/32	0.00325685	0.0482177	0	0	3.53511	20.2456	NCF1;NOS2;NCF2;PRDX1;NCF4;NOXO1;CYBB;NOX4;SOD2
negative regulation of macrophage activation (GO:0043031)	6/16	0.0032737	0.0482177	0	0	5.41626	30.9909	GRN;PTPRC;ZC3H12A;NR1D1;FCGR2B;CX3CL1
neutrophil activation (GO:0042119)	6/16	0.0032737	0.0482177	0	0	5.41626	30.9909	FCER1G;TYROBP;SYK;IL15;CCL5;DNASE1L3
positive regulation of hydrolase activity (GO:0051345)	26/149	0.00342812	0.0503215	0	0	1.9154	10.8713	CD40;CCL11;RGS16;ASAP3;PRSS22;CX3CL1;DOCK10;CCL8;CCL7;RGS1;CCL5;CCL4;CCL3;CCL2;CCL17;TGM2;CCL22;SEMA4D;CCL20;ARAP1;RHOC;BMP2;TBC1D2;SNX18;RGS10;MAPRE2
regulation of reactive oxygen species metabolic process (GO:2000377)	13/57	0.00350718	0.0513087	0	0	2.67144	15.1015	PID1;GADD45A;DCXR;ACOD1;NOXO1;THBS1;EIF6;ZC3H12A;RAC2;CYP1B1;BCO2;XDH;SLC25A33
regulation of GTPase activity (GO:0043087)	31/189	0.00398139	0.0580508	0	0	1.77888	9.83033	ARHGAP9;GPSM1;CD40;CCL11;RGS16;ASAP3;CX3CL1;DOCK10;CCL8;CCL7;RGS1;CCL5;CCL4;CCL3;CCL2;SH3BP4;PLXNC1;CCL17;TBC1D15;TGM2;CCL22;SEMA4D;CCL20;ARAP1;ADAP1;VAV1;TBC1D2;SNX18;RGS10;MAPRE2;NGEF
negative regulation of defense response (GO:0031348)	17/85	0.00403724	0.0586683	0	0	2.26198	12.4685	PTGIS;TNFAIP3;ACOD1;TRAFD1;IRAK3;AOAH;FPR2;GATA3;NMI;NR1D1;DHX58;TYRO3;NLRP3;TNFAIP8L2;TRIM21;LYAR;PTPN2
negative regulation of lymphocyte proliferation (GO:0050672)	10/39	0.00411094	0.0595401	0	0	3.11576	17.1183	CD274;IL4I1;CEBPB;TYROBP;TNFRSF13B;GPNMB;CD80;LST1;FCGR2B;TNFRSF21
positive regulation of myeloid leukocyte mediated immunity (GO:0002888)	5/12	0.0043061	0.0616642	0	0	6.44577	35.1147	ITGAM;SPI1;TYROBP;DDX58;STAP1
protein auto-ADP-ribosylation (GO:0070213)	5/12	0.0043061	0.0616642	0	0	6.44577	35.1147	PARP10;PARP11;PARP6;PARP12;PARP8
regulation of natural killer cell activation (GO:0032814)	5/12	0.0043061	0.0616642	0	0	6.44577	35.1147	TYROBP;IL23A;IL12B;PTPN22;PRDM1
negative regulation of B cell activation (GO:0050869)	7/22	0.00435379	0.0616642	0	0	4.21359	22.908	TYROBP;TNFRSF13B;LAPTM5;TNFAIP3;INHBA;FCGR2B;TNFRSF21
regulation of platelet activation (GO:0010543)	7/22	0.00435379	0.0616642	0	0	4.21359	22.908	SELP;FCER1G;SYK;TXK;PLEK;PDGFA;PLA2G4A
regulation of response to cytokine stimulus (GO:0060759)	7/22	0.00435379	0.0616642	0	0	4.21359	22.908	IFIH1;ELF1;DDX58;IRAK2;LIFR;PARP9;RUNX1
positive regulation of programmed cell death (GO:0043068)	43/286	0.00435694	0.0616642	0	0	1.60652	8.73304	TNFAIP8;USP27X;HTRA2;NLRC4;CLU;TNF;IFIT2;GNA13;RASSF2;UBB;CLEC7A;UBD;UBC;TNFSF10;ANKRD1;CYP1B1;PMAIP1;PLEKHN1;SLIT2;BID;PHLDA1;TGM2;ZBP1;GADD45B;SYK;NOS2;GADD45A;ARHGEF17;DAPK3;LAPTM5;DUSP9;VAV1;OLFM1;BMP2;IL6;BCL6;STK17B;ARHGEF4;FAS;IRF5;SQSTM1;NGEF;ATF4
erythrocyte differentiation (GO:0030218)	11/46	0.00477451	0.0671367	0	0	2.84027	15.1797	HSPA9;DYRK3;FLVCR1;NCKAP1L;IKZF1;INHBA;JAK2;JAK3;LYAR;PTPN2;HIPK2
interleukin-12-mediated signaling pathway (GO:0035722)	11/46	0.00477451	0.0671367	0	0	2.84027	15.1797	RAP1B;HSPA9;SERPINB2;STAT4;IL12B;TALDO1;PSME2;LCP1;IL12RB1;JAK2;SOD2
antigen processing and presentation of endogenous peptide antigen via MHC class I (GO:0019885)	4/8	0.00500455	0.0681654	0	0	9.02105	47.7882	ERAP1;TAP2;TAP1;B2M
leukocyte aggregation (GO:0070486)	4/8	0.00500455	0.0681654	0	0	9.02105	47.7882	SEMA4D;IL1B;RAC2;S100A8
natural killer cell differentiation (GO:0001779)	4/8	0.00500455	0.0681654	0	0	9.02105	47.7882	PTPRC;NFIL3;AXL;PIK3CD
negative regulation of microglial cell activation (GO:1903979)	4/8	0.00500455	0.0681654	0	0	9.02105	47.7882	GRN;PTPRC;NR1D1;CX3CL1
positive regulation of apoptotic cell clearance (GO:2000427)	4/8	0.00500455	0.0681654	0	0	9.02105	47.7882	C3;C4B;CCL2;CD300LF
positive regulation of cysteine-type endopeptidase activity involved in apoptotic signaling pathway (GO:2001269)	4/8	0.00500455	0.0681654	0	0	9.02105	47.7882	FAS;HTRA2;JAK2;ST18
positive regulation of monocyte chemotactic protein-1 production (GO:0071639)	4/8	0.00500455	0.0681654	0	0	9.02105	47.7882	SYK;CLEC7A;IL1B;OAS3
purine ribonucleoside monophosphate catabolic process (GO:0009169)	4/8	0.00500455	0.0681654	0	0	9.02105	47.7882	NT5E;PNP;AMPD3;XDH
regulation of alpha-beta T cell proliferation (GO:0046640)	4/8	0.00500455	0.0681654	0	0	9.02105	47.7882	SYK;IRF1;EBI3;TNFRSF14
regulation of lymphocyte apoptotic process (GO:0070228)	4/8	0.00500455	0.0681654	0	0	9.02105	47.7882	CD274;LGALS3;BTK;JAK3
positive regulation of cell death (GO:0010942)	14/66	0.00502567	0.0682391	0	0	2.43447	12.8861	EGR1;DAXX;ITGAM;RIPK2;MMP3;HP;SLC6A13;FOS;CLU;TNF;TYROBP;ZC3H12A;CD36;FCGR2B
negative regulation of extrinsic apoptotic signaling pathway via death domain receptors (GO:1902042)	9/34	0.00507445	0.0684735	0	0	3.25194	17.1817	SERPINE1;TNFSF10;TNFAIP3;HMOX1;FAS;TRAF2;RFFL;ICAM1;BCL2L1
positive regulation of pri-miRNA transcription by RNA polymerase II (GO:1902895)	9/34	0.00507445	0.0684735	0	0	3.25194	17.1817	FOSL1;EGR1;SPI1;KLF5;SRF;GATA3;FOS;HIF1A;TNF
extracellular structure organization (GO:0043062)	34/216	0.00516363	0.0694613	0	0	1.69406	8.9211	ITGAM;COL13A1;ITGB5;SERPINE1;LAMA3;PDGFA;ICAM4;LAMC2;ICAM5;NID1;ITGAL;THBS1;ICAM1;ADAMTS4;MMP25;MMP24;SPP1;SLC39A8;ITGB7;VCAM1;LUM;ITGA2;MMP2;COL23A1;SPINK5;MMP3;MMP9;MMP10;DCN;MMP12;VCAN;MMP13;MMP19;ITGA7
positive regulation of B cell activation (GO:0050871)	12/53	0.00525809	0.0702966	0	0	2.64549	13.8835	CD74;CD40;IL6;PTPRC;SYK;SH3KBP1;PPP2R3C;IL7;CLCF1;BTK;TLR9;NCKAP1L
positive regulation of NIK/NF-kappaB signaling (GO:1901224)	12/53	0.00525809	0.0702966	0	0	2.64549	13.8835	IL23A;IL1B;TLR9;LAPTM5;IL12B;TLR7;IFI35;CD14;NMI;TNF;EGFR;TLR2
external encapsulating structure organization (GO:0045229)	34/217	0.00555043	0.0739773	0	0	1.68471	8.75016	ITGAM;COL13A1;ITGB5;SERPINE1;LAMA3;PDGFA;ICAM4;LAMC2;ICAM5;NID1;ITGAL;THBS1;ICAM1;ADAMTS4;MMP25;MMP24;SPP1;SLC39A8;ITGB7;VCAM1;LUM;ITGA2;MMP2;COL23A1;SPINK5;MMP3;MMP9;MMP10;DCN;MMP12;VCAN;MMP13;MMP19;ITGA7
regulation of B cell receptor signaling pathway (GO:0050855)	7/23	0.00572653	0.0758591	0	0	3.95002	20.3925	ELF1;LPXN;STAP1;PTPN22;PAX5;FCGR2B;RUNX1
regulation of interleukin-4 production (GO:0032673)	7/23	0.00572653	0.0758591	0	0	3.95002	20.3925	CEBPB;FCER1G;SYK;IRF4;DDIT3;NLRP3;GATA3
regulation of epidermal growth factor receptor signaling pathway (GO:0042058)	14/67	0.00578202	0.0763614	0	0	2.3884	12.3074	DGKD;SH3KBP1;MVP;RHBDF2;ARAP1;STAM;MMP9;EGFR;DOK1;NUP62;SPRY1;HAP1;PTPN2;HBEGF
platelet degranulation (GO:0002576)	22/125	0.00607469	0.0799834	0	0	1.93367	9.86875	LGALS3BP;ABCC4;ORM1;PCDH7;SERPINE1;PLEK;PDGFA;PPBP;LHFPL2;GTPBP2;CLU;THBS1;TUBA4A;SELP;CYB5R1;SERPING1;MAGED2;CD36;TIMP1;ALDOA;FERMT3;PF4
protein ADP-ribosylation (GO:0006471)	8/29	0.00618842	0.0812346	0	0	3.44024	17.4939	PARP10;PARP6;PARP11;ZC3HAV1;PARP14;PARP9;PARP12;PARP8
negative regulation of epithelial cell migration (GO:0010633)	9/35	0.00623656	0.0813749	0	0	3.12669	15.8752	SP100;DUSP10;DNAJA4;SVBP;PTPN23;SLIT2;MCC;THBS1;DCN
peptidyl-tyrosine dephosphorylation (GO:0035335)	9/35	0.00623656	0.0813749	0	0	3.12669	15.8752	DUSP4;DUSP2;DUSP10;UBASH3B;PTPN22;PTPN6;DUSP9;PTPN2;DUSP7
interleukin-6-mediated signaling pathway (GO:0070102)	6/18	0.00637344	0.0814132	0	0	4.51305	22.8162	SOCS3;IL6;SPI1;STAT1;JAK2;ST18
phosphatidylinositol acyl-chain remodeling (GO:0036149)	6/18	0.00637344	0.0814132	0	0	4.51305	22.8162	PLA2G4E;PLA2G4C;PLA2G4A;PLBD1;PLAAT3;PLA2G5
positive chemotaxis (GO:0050918)	6/18	0.00637344	0.0814132	0	0	4.51305	22.8162	SEMA5A;LGALS3;GPNMB;FPR2;CORO1A;CX3CL1
positive regulation of interleukin-4 production (GO:0032753)	6/18	0.00637344	0.0814132	0	0	4.51305	22.8162	CEBPB;FCER1G;SYK;IRF4;NLRP3;GATA3
regulation of adaptive immune response (GO:0002819)	6/18	0.00637344	0.0814132	0	0	4.51305	22.8162	IL4I1;IRF1;IRF7;AHR;FCGR2B;ADCY7
release of cytochrome c from mitochondria (GO:0001836)	6/18	0.00637344	0.0814132	0	0	4.51305	22.8162	GGCT;SOD2;BID;CLU;BBC3;BCL2L1
cardiac right ventricle morphogenesis (GO:0003215)	5/13	0.00642687	0.0814132	0	0	5.63973	28.4652	JAG1;GATA4;GATA3;ZFPM2;BMPR1A
mature B cell differentiation involved in immune response (GO:0002313)	5/13	0.00642687	0.0814132	0	0	5.63973	28.4652	NOTCH2;DOCK10;IL6;PTK2B;FCGR2B
regulation of antigen receptor-mediated signaling pathway (GO:0050854)	5/13	0.00642687	0.0814132	0	0	5.63973	28.4652	ELF1;PTPRC;PTPN22;PAX5;RUNX1
response to interleukin-6 (GO:0070741)	5/13	0.00642687	0.0814132	0	0	5.63973	28.4652	SBNO2;PID1;PTGIS;SELPLG;NFKB1
positive regulation of signal transduction (GO:0009967)	38/252	0.00670344	0.0843842	0	0	1.61063	8.0614	POGLUT1;CITED2;CD80;LOXL3;TNFAIP3;GATA3;SLC2A4;HIF1A;AGPAT2;C3;CYP27B1;P2RY6;PTK2B;JAK2;CCBE1;CD74;RWDD3;JAG1;PTGIS;TSLP;IFNB1;CD180;LY86;F3;SLC39A14;SCIMP;BMP2;IL6;PTPRC;AXL;IL7;IL1B;BMP2K;FAS;PRKD2;HAP1;IL7R;TLR2
cellular response to interleukin-12 (GO:0071349)	11/48	0.00671966	0.0843842	0	0	2.68644	13.4395	RAP1B;HSPA9;SERPINB2;STAT4;IL12B;TALDO1;PSME2;LCP1;IL12RB1;JAK2;SOD2
negative regulation of tumor necrosis factor superfamily cytokine production (GO:1903556)	11/48	0.00671966	0.0843842	0	0	2.68644	13.4395	CD274;ORM1;ARG2;ZC3H12A;TNFAIP3;PTPN22;IRAK3;PTPN6;LBP;CX3CL1;LTF
cellular response to organic cyclic compound (GO:0071407)	25/150	0.00739097	0.0923759	0	0	1.81114	8.88819	ABCB4;AQP9;ATP1A3;ADCY2;AHR;TNF;EGFR;RAP1B;P2RY6;CCL5;ZC3H12A;CCL3;SPP1;CYP1B1;CCL2;TGM2;EGR1;IL18;SPIDR;IMPACT;NR4A3;IL1B;LCOR;ADTRP;EZR
amino acid import across plasma membrane (GO:0089718)	7/24	0.00739857	0.0923759	0	0	3.71746	18.2396	SLC22A4;SLC6A9;SLC7A8;SLC6A13;SLC3A2;SLC7A2;SLC7A3
positive regulation of cysteine-type endopeptidase activity (GO:2001056)	13/62	0.00744717	0.0927162	0	0	2.39817	11.7509	CYFIP2;SYK;RIPK2;CARD9;HTRA2;NLRC4;TNF;MALT1;CLEC7A;CASP1;TNFSF10;NLRP3;PMAIP1
plasma membrane invagination (GO:0099024)	8/30	0.00771335	0.0957557	0	0	3.28369	15.9745	MSR1;SNX18;ITGAM;BIN2;SPIRE1;CD36;FCGR2B;AIF1
cellular defense response (GO:0006968)	11/49	0.00789992	0.0961212	0	0	2.6156	12.6619	LGALS3BP;FOSL1;CXCL9;TYROBP;NCF1;NCF2;ADORA2B;C5AR1;PTK2B;TCIRG1;LBP
response to unfolded protein (GO:0006986)	11/49	0.00789992	0.0961212	0	0	2.6156	12.6619	DNAJB2;HSPA9;DAXX;HSPB8;DDIT3;DNAJB4;HSPA4L;HSPB1;OPTN;HSPA1B;HSPA1A
positive regulation of transport (GO:0051050)	17/91	0.00820249	0.0961212	0	0	2.07788	9.98073	TUB;IL15RA;FCER1G;IL15;SLC11A1;CHCHD10;FPR2;PLA2G5;IL2RG;MERTK;TNF;CLEC7A;IL1B;DOCK2;BID;FCGR2B;LYAR
negative regulation of lipid localization (GO:1905953)	4/9	0.00829977	0.0961212	0	0	7.21644	34.5778	NFKBIA;IL6;TNF;PTPN2
positive regulation of B cell differentiation (GO:0045579)	4/9	0.00829977	0.0961212	0	0	7.21644	34.5778	SYK;PPP2R3C;BTK;NCKAP1L
regulation of dendritic cell antigen processing and presentation (GO:0002604)	4/9	0.00829977	0.0961212	0	0	7.21644	34.5778	SLC11A1;CD68;FCGR2B;THBS1
regulation of interleukin-23 production (GO:0032667)	4/9	0.00829977	0.0961212	0	0	7.21644	34.5778	CSF2;CLEC7A;MYD88;IL17RA
T-helper 1 type immune response (GO:0042088)	4/9	0.00829977	0.0961212	0	0	7.21644	34.5778	EBI3;IL18;IL12B;IL18BP
lymphocyte differentiation (GO:0030098)	16/84	0.00841291	0.0961212	0	0	2.12785	10.1668	VCAM1;IFNB1;CHD7;PIK3CD;PTPN22;IKZF1;GATA3;RELB;PTPRC;NFIL3;LCK;AXL;CLCF1;BLNK;JAK3;PTPN2
negative regulation of programmed cell death (GO:0043069)	53/381	0.00844228	0.0961212	0	0	1.46747	7.00644	TNFAIP8;CITED2;HSPB1;IFIT3;CX3CL1;RNF157;NUP62;PIM1;PIM3;AREL1;RIPK2;MMP9;HCK;HAX1;NUPR1;ATF5;CRYAB;SQSTM1;BIRC2;BIRC3;LTF;NOTCH2;PSMD10;THBS1;EGFR;MALT1;CLN3;PRDX5;NUAK2;UBB;PDPN;UBC;PTK2B;NCKAP1L;BID;HSPA9;PLK3;CD74;TSLP;SEMA4D;LAPTM5;ASNS;NFKB1;NFKBIA;IL6;AXL;IL7;BCL3;FAS;HSPA1B;MYD88;HSPA1A;BCL2L1
BMP signaling pathway involved in heart development (GO:0061312)	3/5	0.00853804	0.0961212	0	0	13.5263	64.4288	BMP2;NOG;BMPR1A
cellular response to nicotine (GO:0071316)	3/5	0.00853804	0.0961212	0	0	13.5263	64.4288	B2M;TNF;NFKB1
long-chain fatty acid catabolic process (GO:0042758)	3/5	0.00853804	0.0961212	0	0	13.5263	64.4288	ACADL;ADTRP;AIG1
negative regulation of dendritic cell differentiation (GO:2001199)	3/5	0.00853804	0.0961212	0	0	13.5263	64.4288	TMEM176B;TMEM176A;FCGR2B
negative regulation of leukocyte differentiation (GO:1902106)	3/5	0.00853804	0.0961212	0	0	13.5263	64.4288	TMEM176B;TMEM176A;FCGR2B
positive regulation of cell fate commitment (GO:0010455)	3/5	0.00853804	0.0961212	0	0	13.5263	64.4288	IL23A;IL12B;IL12RB1
positive regulation of glial cell proliferation (GO:0060252)	3/5	0.00853804	0.0961212	0	0	13.5263	64.4288	IL6;IL1B;TNF
positive regulation of heat generation (GO:0031652)	3/5	0.00853804	0.0961212	0	0	13.5263	64.4288	IL1B;PTGS2;TNF
positive regulation of interleukin-18 production (GO:0032741)	3/5	0.00853804	0.0961212	0	0	13.5263	64.4288	GBP5;TLR9;TLR2
positive regulation of leukocyte mediated immunity (GO:0002705)	3/5	0.00853804	0.0961212	0	0	13.5263	64.4288	NOS2;CLEC7A;SCIMP
positive regulation of mast cell activation involved in immune response (GO:0033008)	3/5	0.00853804	0.0961212	0	0	13.5263	64.4288	FGR;SYK;GAB2
positive regulation of natural killer cell proliferation (GO:0032819)	3/5	0.00853804	0.0961212	0	0	13.5263	64.4288	IL23A;IL18;IL12B
positive regulation of nucleotide-binding oligomerization domain containing signaling pathway (GO:0070426)	3/5	0.00853804	0.0961212	0	0	13.5263	64.4288	SLC15A3;HSPA1B;HSPA1A
positive regulation of prostaglandin biosynthetic process (GO:0031394)	3/5	0.00853804	0.0961212	0	0	13.5263	64.4288	CD74;IL1B;PTGS2
prostaglandin transport (GO:0015732)	3/5	0.00853804	0.0961212	0	0	13.5263	64.4288	ABCC4;NOS2;SLCO2A1
regulation of dendritic cell cytokine production (GO:0002730)	3/5	0.00853804	0.0961212	0	0	13.5263	64.4288	CLEC7A;JAK3;SCIMP
regulation of hippocampal neuron apoptotic process (GO:0110089)	3/5	0.00853804	0.0961212	0	0	13.5263	64.4288	ITGAM;TYROBP;CX3CL1
regulation of neutrophil activation (GO:1902563)	3/5	0.00853804	0.0961212	0	0	13.5263	64.4288	GRN;SYK;FCGR2B
regulation of neutrophil degranulation (GO:0043313)	3/5	0.00853804	0.0961212	0	0	13.5263	64.4288	ITGAM;SPI1;SYK
cellular response to interleukin-7 (GO:0098761)	6/19	0.00853919	0.0961212	0	0	4.16566	19.8414	SOCS1;TSLP;IL7;IL2RG;IL7R;JAK3
glycerolipid catabolic process (GO:0046503)	6/19	0.00853919	0.0961212	0	0	4.16566	19.8414	PLA2G4E;PLA2G4C;GDPD1;PLA2G4A;GDPD3;GPCPD1
interleukin-7-mediated signaling pathway (GO:0038111)	6/19	0.00853919	0.0961212	0	0	4.16566	19.8414	SOCS1;TSLP;IL7;IL2RG;IL7R;JAK3
negative regulation of nervous system development (GO:0051961)	6/19	0.00853919	0.0961212	0	0	4.16566	19.8414	IL6;CCL11;IL1B;TNF;B2M;TLR2
positive regulation of macrophage migration (GO:1905523)	6/19	0.00853919	0.0961212	0	0	4.16566	19.8414	CSF1;IL34;CCL5;CCL3;THBS1;CX3CL1
positive regulation of monocyte chemotaxis (GO:0090026)	6/19	0.00853919	0.0961212	0	0	4.16566	19.8414	CCR1;CXCL10;CCL5;SERPINE1;FPR2;AIF1
pyroptosis (GO:0070269)	6/19	0.00853919	0.0961212	0	0	4.16566	19.8414	GSDMD;ZBP1;GSDMA;CASP4;CASP1;NLRC4
glutathione metabolic process (GO:0006749)	10/43	0.00858662	0.0964054	0	0	2.73748	13.0237	GGCT;GSTA4;GSTA3;GSS;GSTT4;MGST2;GSTT1;CHAC1;GCLM;CNDP2
defense response to Gram-positive bacterium (GO:0050830)	14/70	0.00861129	0.0964332	0	0	2.26008	10.7459	GBP6;GSDMD;PGLYRP2;GBP7;MPEG1;FGR;IL6;TNFRSF14;LBP;PGLYRP1;GBP2;GBP4;MYD88;TLR2
negative regulation of apoptotic process (GO:0043066)	65/485	0.0088657	0.0990269	0	0	1.40686	6.64821	TNFAIP8;CITED2;HSPB1;TNF;IFIT3;CX3CL1;RNF157;ZC3H12A;NUP62;PIM1;PIM3;AREL1;RIPK2;MMP9;HCK;HAX1;TYRO3;NUPR1;ATF5;CRYAB;SQSTM1;BIRC2;BIRC3;LTF;NOTCH2;PSMD10;GRN;GATA4;THBS1;EGFR;MALT1;CLN3;PRDX5;RNF213;NUAK2;UBB;ERBB3;PDPN;UBC;CCL2;PTK2B;NCKAP1L;BID;HSPA9;PLK3;CD74;TSLP;SEMA4D;ASNS;MERTK;SOD2;NFKB1;NFKBIA;IL6;AXL;IL7;CLCF1;BCL3;FAS;RETREG1;HSPA1B;MYD88;CPEB4;HSPA1A;BCL2L1
antiviral innate immune response (GO:0140374)	5/14	0.00918458	0.10103	0	0	5.01282	23.5113	RNF135;CXCL10;DDX58;MX1;IFIT1
NAD biosynthesis via nicotinamide riboside salvage pathway (GO:0034356)	5/14	0.00918458	0.10103	0	0	5.01282	23.5113	PARP10;PTGIS;NAMPT;PARP9;PTGS2
positive regulation of lymphocyte migration (GO:2000403)	5/14	0.00918458	0.10103	0	0	5.01282	23.5113	CXCL10;CCL20;CCL5;TNFRSF14;AIF1
positive regulation of superoxide anion generation (GO:0032930)	5/14	0.00918458	0.10103	0	0	5.01282	23.5113	ITGAM;TYROBP;SYK;CLEC7A;FPR2
positive regulation of type 2 immune response (GO:0002830)	5/14	0.00918458	0.10103	0	0	5.01282	23.5113	CD74;IL6;RSAD2;IL18;NLRP3
response to UV-A (GO:0070141)	5/14	0.00918458	0.10103	0	0	5.01282	23.5113	MMP2;MMP3;TIMP1;MMP9;EGFR
negative regulation of antigen receptor-mediated signaling pathway (GO:0050858)	7/25	0.00940565	0.103201	0	0	3.51074	16.3827	LGALS3;LAPTM5;LPXN;PTPN22;EZR;FCGR2B;PTPN2
regulation of apoptotic process (GO:0042981)	94/742	0.00948949	0.103497	0	0	1.32139	6.15449	TNFAIP8;CITED2;HSPB1;CLU;TNF;IFIT3;CX3CL1;IFIT2;RNF157;RASSF2;NUP62;PIM1;TNFSF10;ANKRD1;CASP1;CYP1B1;PIM3;PLEKHN1;JAK2;JAK3;PHLDA1;TGM2;ZBP1;DAXX;AREL1;RIPK2;ARHGEF17;DAPK3;TRAF2;DUSP9;MMP9;VAV1;OLFM1;HCK;HAX1;ARHGEF4;IRF5;NUPR1;ATF5;CRYAB;SQSTM1;NGEF;BIRC2;ATF4;BIRC3;LTF;NOTCH2;PSMD10;USP27X;HTRA2;NLRC4;THBS1;EGFR;MALT1;GNA13;CLN3;PRDX5;NUAK2;UBB;UBD;PDPN;UBC;PMAIP1;PTK2B;NCKAP1L;SLIT2;BID;HSPA9…
negative regulation of peptidyl-tyrosine phosphorylation (GO:0050732)	8/31	0.00950408	0.103497	0	0	3.14074	14.6234	SOCS3;SOCS1;PTPRC;SEMA4D;MVP;PTPN6;PARP14;PTPN2
positive regulation of mononuclear cell migration (GO:0071677)	8/31	0.00950408	0.103497	0	0	3.14074	14.6234	CCR1;LGALS3;CXCL10;CCL5;SERPINE1;FPR2;AIF1;TNF
positive regulation of proteolysis (GO:0045862)	12/57	0.00960816	0.104369	0	0	2.4098	11.1938	CYFIP2;CCBE1;TNIP1;IL1B;ZC3H12A;NLRC4;PRSS22;TNFRSF1B;TNF;TANK;CTSC;NKD2
cellular response to lectin (GO:1990858)	20/115	0.00982128	0.106153	0	0	1.90484	8.80648	PSMD10;PSMD11;FCER1G;SYK;CARD9;NFKB1;MALT1;PSMB10;PSMB8;RELB;PSMB9;PSMD8;PSMA6;MUC1;CLEC4D;TYROBP;CLEC7A;PSME1;PSME2;CLEC4E
stimulatory C-type lectin receptor signaling pathway (GO:0002223)	20/115	0.00982128	0.106153	0	0	1.90484	8.80648	PSMD10;PSMD11;FCER1G;SYK;CARD9;NFKB1;MALT1;PSMB10;PSMB8;RELB;PSMB9;PSMD8;PSMA6;MUC1;CLEC4D;TYROBP;CLEC7A;PSME1;PSME2;CLEC4E
positive regulation of angiogenesis (GO:0045766)	20/116	0.0107838	0.116267	0	0	1.8849	8.53803	SEMA5A;CD40;GRN;PTGIS;SERPINE1;HSPB1;PIK3CD;GATA4;HIF1A;F3;THBS1;RUNX1;HIPK2;IL1A;IL1B;ZC3H12A;NINJ1;CYP1B1;HMOX1;PRKD2
positive regulation of transcription by RNA polymerase II (GO:0045944)	112/908	0.0109128	0.11736	0	0	1.28289	5.79585	CRTC2;CSF3;PID1;SPI1;SERPINE1;AHR;TNF;SPIB;IL4I1;ZC3H12A;NAMPT;CCN1;JUNB;MEF2B;SLC11A1;RUNX1;THAP3;DDIT3;PRKD2;ATF5;ZFPM2;SQSTM1;ATF3;ATF4;AKNA;TXK;GLIS3;GATA4;GATA3;HIF1A;PLAC8;HELZ2;SBNO2;UBB;UBC;NLRP3;PPARGC1B;ZBTB17;EGR1;EGR2;JAG1;HMGA1;LIF;NR1D2;INHBA;NR1D1;POU2F2;NFKB1;ST18;NFKB2;FOSL1;NFKBIA;CXCL10;BMP2;IL6;NR4A3;REL;BMPR1A;CSRNP1;CD40;CITED2;AKAP8L;CX3CL1;IRF2BPL;EDN1;ATMIN;RIPK2;DDX58;TF…
regulation of cell population proliferation (GO:0042127)	96/764	0.0109398	0.11736	0	0	1.30897	5.91045	CSF3;CXCL9;CSF2;CSF1;CXCL1;LAMC2;TCIRG1;IFI35;CLU;ADRA1A;IFIT3;CX3CL1;CXCL5;RERG;FTH1;NAMPT;NUP62;CYP1B1;TIMP1;JAK2;JUNB;IL13RA1;EDN1;H2AC6;IL15;NRG1;LIFR;GAB2;OSMR;RUNX1;HCK;IL1A;DDAH1;IL1B;IRF1;TIMELESS;SGK3;NUPR1;ATF5;BIRC2;HBEGF;DOT1L;NPR3;PDGFA;GATA3;TNFRSF11A;AIF1;THBS1;EGFR;DNAJB2;TBRG1;CYP27B1;GPNMB;ERBB3;CLEC7A;PDPN;STAT4;SH3BP4;PTK2B;ZBTB17;JAG1;TSLP;STAT1;STAT2;TNFRSF9;IL34;LIF;OSGIN1;…
negative regulation of endothelial cell migration (GO:0010596)	9/38	0.0109662	0.11736	0	0	2.80277	12.6487	SP100;ANGPT2;GADD45A;DNAJA4;SVBP;SLIT2;THBS1;TNF;DCN
adaptive immune response based on somatic recombination of immune receptors built from immunoglobulin superfamily domains (GO:0002460)	6/20	0.0111853	0.117961	0	0	3.86789	17.3791	JAG1;EBI3;IL18;IL12B;IL18BP;MYO1G
cellular modified amino acid biosynthetic process (GO:0042398)	6/20	0.0111853	0.117961	0	0	3.86789	17.3791	GGCT;GSS;MGST2;CHAC1;GCLM;CNDP2
maintenance of protein location in nucleus (GO:0051457)	6/20	0.0111853	0.117961	0	0	3.86789	17.3791	MORC3;SP100;BCL3;CHCHD10;PML;BBS4
regulation of acute inflammatory response (GO:0002673)	6/20	0.0111853	0.117961	0	0	3.86789	17.3791	IL6;OSM;NLRP3;OSMR;DNASE1L3;PTGES
regulation of lymphocyte differentiation (GO:0045619)	6/20	0.0111853	0.117961	0	0	3.86789	17.3791	IL4I1;METTL3;SPINK5;TLR9;NCKAP1L;PRDM1
regulation of tissue remodeling (GO:0034103)	6/20	0.0111853	0.117961	0	0	3.86789	17.3791	GPNMB;IL15;IL23A;IL18;IL12B;RUNX1
regulation of angiogenesis (GO:0045765)	31/203	0.0112209	0.118051	0	0	1.63281	7.33126	SEMA5A;CD40;GRN;SP100;SERPINE1;HSPB1;PIK3CD;TNFAIP3;GATA4;ISM1;HIF1A;THBS1;GPNMB;ZC3H12A;CYP1B1;HMOX1;PTGIS;STAT1;SPINK5;F3;DCN;PML;RUNX1;HIPK2;IL1A;CXCL10;IL6;IL1B;NINJ1;PRKD2;PF4
activation of phospholipase C activity (GO:0007202)	8/32	0.0115865	0.121602	0	0	3.00971	13.417	P2RY6;TXK;C5AR1;LPAR1;ADRA1A;SELE;PLCB2;EGFR
intrinsic apoptotic signaling pathway (GO:0097193)	18/102	0.0119535	0.125152	0	0	1.93809	8.5794	PPP1R15A;CEBPB;HTRA2;TRAF2;TNFRSF1B;PML;BBC3;HIPK2;DDIT3;CASP4;CYP1B1;PMAIP1;TRIB3;CHAC1;IKBKE;FNIP2;ATF4;BCL2L1
defense response to Gram-negative bacterium (GO:0050829)	14/73	0.0124348	0.126475	0	0	2.1448	9.40978	GSDMD;NOS2;SLC11A1;SERPINE1;MPEG1;SELP;IL6;IL23A;TLR9;IL12B;TNFRSF14;LBP;OPTN;LTF
cellular component disassembly (GO:0022411)	13/66	0.0126174	0.126475	0	0	2.21669	9.69285	DYRK3;MMP2;MMP3;NOXO1;MMP9;CTSS;MMP10;ADAMTS4;MMP12;MMP13;MMP19;TIMP1;LCP1
cellular response to exogenous dsRNA (GO:0071360)	5/15	0.0126602	0.126475	0	0	4.51128	19.7111	COLEC12;IFIH1;DDX58;IFNB1;IFIT1
negative regulation of leukocyte activation (GO:0002695)	5/15	0.0126602	0.126475	0	0	4.51128	19.7111	MILR1;GRN;ZC3H12A;CD300LF;FCGR2B
positive regulation of natural killer cell activation (GO:0032816)	5/15	0.0126602	0.126475	0	0	4.51128	19.7111	TYROBP;AXL;IL23A;IL18;IL12B
regulation of superoxide anion generation (GO:0032928)	5/15	0.0126602	0.126475	0	0	4.51128	19.7111	ITGAM;TYROBP;SYK;CLEC7A;FPR2
superoxide anion generation (GO:0042554)	5/15	0.0126602	0.126475	0	0	4.51128	19.7111	NCF1;NCF2;NCF4;CYBB;NOX4
arginine metabolic process (GO:0006525)	4/10	0.0127493	0.126475	0	0	6.01337	26.232	DDAH1;NOS2;SLC39A8;ASS1
cellular response to oxidised low-density lipoprotein particle stimulus (GO:0140052)	4/10	0.0127493	0.126475	0	0	6.01337	26.232	ADTRP;CD36;CD68;MYD88
immunoglobulin mediated immune response (GO:0016064)	4/10	0.0127493	0.126475	0	0	6.01337	26.232	CD74;FCER1G;CARD9;FCGR2B
ionotropic glutamate receptor signaling pathway (GO:0035235)	4/10	0.0127493	0.126475	0	0	6.01337	26.232	CLN3;PTK2B;CDK5R1;CPEB4
negative regulation of hormone secretion (GO:0046888)	4/10	0.0127493	0.126475	0	0	6.01337	26.232	RAB11FIP1;IL1B;LIF;OSM
negative regulation of inclusion body assembly (GO:0090084)	4/10	0.0127493	0.126475	0	0	6.01337	26.232	DNAJB2;DNAJA4;HSPA1B;HSPA1A
negative regulation of leukocyte migration (GO:0002686)	4/10	0.0127493	0.126475	0	0	6.01337	26.232	CD200R1;HMOX1;ADTRP;SLIT2
negative regulation of toll-like receptor 4 signaling pathway (GO:0034144)	4/10	0.0127493	0.126475	0	0	6.01337	26.232	BPIFB1;ACOD1;TNFAIP3;NR1D1
negative regulation of tyrosine phosphorylation of STAT protein (GO:0042532)	4/10	0.0127493	0.126475	0	0	6.01337	26.232	SOCS3;SOCS1;PARP14;PTPN2
positive regulation of coagulation (GO:0050820)	4/10	0.0127493	0.126475	0	0	6.01337	26.232	SERPINE1;ENPP4;HPSE;THBS1
positive regulation of hemostasis (GO:1900048)	4/10	0.0127493	0.126475	0	0	6.01337	26.232	SERPINE1;ENPP4;HPSE;THBS1
positive regulation of tissue remodeling (GO:0034105)	4/10	0.0127493	0.126475	0	0	6.01337	26.232	IL15;IL23A;IL18;IL12B
protein poly-ADP-ribosylation (GO:0070212)	4/10	0.0127493	0.126475	0	0	6.01337	26.232	PARP10;ZC3HAV1;PARP14;PARP9
regulation of cell activation (GO:0050865)	4/10	0.0127493	0.126475	0	0	6.01337	26.232	IL6;FCER1G;SYK;TXK
regulation of podosome assembly (GO:0071801)	4/10	0.0127493	0.126475	0	0	6.01337	26.232	HCK;CSF2;LCP1;TNF
regulation of T-helper 17 cell differentiation (GO:2000319)	4/10	0.0127493	0.126475	0	0	6.01337	26.232	NFKBIZ;ZC3H12A;NFKBID;MALT1
positive regulation of protein-containing complex assembly (GO:0031334)	20/118	0.0129346	0.12802	0	0	1.84622	8.02709	GBP5;CSF2;SYK;PLEK;MMP3;ISG15;NRG1;RHOC;CLU;TNF;SPIDR;DDB2;RAP1B;LGALS3;CLEC7A;CD36;LCP1;BID;FNIP2;MYD88
response to peptide (GO:1901652)	9/39	0.0130228	0.1286	0	0	2.7092	11.7608	MMP12;MMP13;STAT1;MMP2;STAT2;MMP3;STAT4;IRF5;MMP9
Fc-epsilon receptor signaling pathway (GO:0038095)	19/111	0.0137028	0.135008	0	0	1.86798	8.01392	PSMD10;PSMD11;FCER1G;SYK;FOS;GAB2;NFKB1;VAV1;MALT1;PSMB10;PSMB8;PSMB9;PSMD8;PSMA6;NR4A3;BTK;PSME1;PSME2;LCP2
positive regulation of response to stimulus (GO:0048584)	10/46	0.0138775	0.13642	0	0	2.50894	10.7319	IFIH1;ARG2;RSAD2;DDX58;IL15;CD80;HMGA1;GATA3;FCGR2B;B2M
apoptotic process (GO:0006915)	34/231	0.0140482	0.137787	0	0	1.56375	6.66981	CYFIP2;NOTCH2;PPP1R15A;CSRNP1;AHR;ADRA1A;IFIT2;BBC3;CASP12;ERBB3;CASP4;CASP1;NLRP3;PMAIP1;PTK2B;CD14;JAK2;BID;RELT;IER3;PLK3;GSDMA;GADD45A;DAPK3;MX1;NFKBIA;IL1A;IL1B;IRF1;FAS;MYD88;TNFRSF21;TLR2;BCL2L1
innate immune response activating cell surface receptor signaling pathway (GO:0002220)	20/119	0.0141306	0.138282	0	0	1.82747	7.78396	PSMD10;PSMD11;FCER1G;SYK;CARD9;NFKB1;MALT1;PSMB10;PSMB8;RELB;PSMB9;PSMD8;PSMA6;MUC1;CLEC4D;TYROBP;CLEC7A;PSME1;PSME2;CLEC4E
vascular endothelial growth factor receptor signaling pathway (GO:0048010)	13/67	0.014263	0.139264	0	0	2.17552	9.24613	CYFIP2;NRP2;NCF1;NCF2;SH2D2A;NCF4;HSPB1;CYBB;VAV1;AXL;PTK2B;PRKD2;NCKAP1L
positive regulation of immune system process (GO:0002684)	6/21	0.0143614	0.139598	0	0	3.60983	15.3173	HCAR2;RSAD2;IL15;PIK3CD;NCKAP1L;AQP3
regulation of lipopolysaccharide-mediated signaling pathway (GO:0031664)	6/21	0.0143614	0.139598	0	0	3.60983	15.3173	CD180;LY86;CD36;SCIMP;CX3CL1;LTF
response to organic cyclic compound (GO:0014070)	12/60	0.0143954	0.139616	0	0	2.25881	9.57926	CYP27B1;IL1B;ABCB4;CCL5;IL18;CCL3;SPP1;CYP1B1;CCL2;PMAIP1;AQP3;TNF
L-alpha-amino acid transmembrane transport (GO:1902475)	7/27	0.0145657	0.14064	0	0	3.15931	13.361	SLC38A1;SLC25A18;SLC6A9;SLC7A8;SLC3A2;SLC7A2;SLC7A3
positive regulation of erythrocyte differentiation (GO:0045648)	7/27	0.0145657	0.14064	0	0	3.15931	13.361	STAT1;NCKAP1L;INHBA;ACVR1B;HIF1A;HSPA1B;HSPA1A
negative regulation of DNA-binding transcription factor activity (GO:0043433)	23/143	0.0148999	0.14323	0	0	1.73441	7.29562	PSMD10;SP100;RWDD3;SPI1;PTGIS;NLRC5;ACOD1;TNFAIP3;IRAK3;ARRB2;NFKBIA;PARP10;IRAK2;DDIT3;ZC3H12A;PIM1;TLR9;CYP1B1;NLRP3;ID3;NUPR1;NFKBIE;TRIM21
nitrogen compound transport (GO:0071705)	23/143	0.0148999	0.14323	0	0	1.73441	7.29562	ARRDC4;SLC22A4;SLC48A1;SLC38A1;SLC6A19;EDN1;SLC43A2;ARRDC2;SLC11A1;AQP9;SLC6A13;SLC6A12;SLC16A10;SLC3A2;SLC7A11;SLC7A2;SLC6A4;SLC7A3;SLC7A8;PDPN;FLVCR1;LRRC8D;SLC15A3
negative regulation of I-kappaB kinase/NF-kappaB signaling (GO:0043124)	9/40	0.0153522	0.145863	0	0	2.62166	10.9493	PER1;NLRX1;TNIP1;STAT1;TNIP3;ZC3H12A;TNFAIP3;NR1D1;TANK
positive regulation of intrinsic apoptotic signaling pathway (GO:2001244)	9/40	0.0153522	0.145863	0	0	2.62166	10.9493	UBB;LCK;DDIT3;PMAIP1;NUPR1;BID;S100A8;BBC3;BCL2L1
regulation of hematopoietic progenitor cell differentiation (GO:1901532)	14/75	0.015638	0.145863	0	0	2.07425	8.62482	PSMD10;SPI1;PSMD11;METTL3;OSM;GATA3;PSMB10;PSMB8;RUNX1;PSMB9;PSMD8;PSMA6;PSME1;PSME2
aromatic amino acid transport (GO:0015801)	3/6	0.0158116	0.145863	0	0	9.01703	37.3937	SLC7A8;SLC16A10;SLC3A2
cellular response to lipoteichoic acid (GO:0071223)	3/6	0.0158116	0.145863	0	0	9.01703	37.3937	CD14;LBP;TLR2
positive regulation of extrinsic apoptotic signaling pathway via death domain receptors (GO:1902043)	3/6	0.0158116	0.145863	0	0	9.01703	37.3937	PMAIP1;THBS1;ATF3
positive regulation of killing of cells of other organism (GO:0051712)	3/6	0.0158116	0.145863	0	0	9.01703	37.3937	NOS2;SYK;CLEC7A
positive regulation of microglial cell migration (GO:1904141)	3/6	0.0158116	0.145863	0	0	9.01703	37.3937	CSF1;CCL3;CX3CL1
positive regulation of sterol transport (GO:0032373)	3/6	0.0158116	0.145863	0	0	9.01703	37.3937	ABCB4;LIPG;ABCA13
positive regulation of toll-like receptor 7 signaling pathway (GO:0034157)	3/6	0.0158116	0.145863	0	0	9.01703	37.3937	TASL;RSAD2;PTPN22
purine nucleobase transport (GO:0006863)	3/6	0.0158116	0.145863	0	0	9.01703	37.3937	AQP9;VDAC3;SLC28A2
purine ribonucleoside catabolic process (GO:0046130)	3/6	0.0158116	0.145863	0	0	9.01703	37.3937	PNP;ENPP4;XDH
regulation of adiponectin secretion (GO:0070163)	3/6	0.0158116	0.145863	0	0	9.01703	37.3937	HCAR2;RAB11FIP1;IL1B
regulation of hydrogen peroxide metabolic process (GO:0010310)	3/6	0.0158116	0.145863	0	0	9.01703	37.3937	MMP3;RAC2;NOXO1
regulation of type B pancreatic cell proliferation (GO:0061469)	3/6	0.0158116	0.145863	0	0	9.01703	37.3937	NR4A3;NR1D1;NUPR1
response to lipoteichoic acid (GO:0070391)	3/6	0.0158116	0.145863	0	0	9.01703	37.3937	CD14;LBP;TLR2
response to peptidoglycan (GO:0032494)	3/6	0.0158116	0.145863	0	0	9.01703	37.3937	IL6;IRAK3;IRF5
T-helper 17 cell lineage commitment (GO:0072540)	3/6	0.0158116	0.145863	0	0	9.01703	37.3937	IL6;IRF4;LY9
vesicle fusion with endoplasmic reticulum-Golgi intermediate compartment (ERGIC) membrane (GO:1990668)	3/6	0.0158116	0.145863	0	0	9.01703	37.3937	TAP2;TAP1;TAPBP
positive regulation of epidermal growth factor receptor signaling pathway (GO:0045742)	8/34	0.0167283	0.153667	0	0	2.77789	11.3634	DOK1;DGKD;NCF1;NUP62;ARAP1;HAP1;MMP9;HBEGF
regulation of cell adhesion mediated by integrin (GO:0033628)	8/34	0.0167283	0.153667	0	0	2.77789	11.3634	MUC1;SYK;SERPINE1;LIF;CYP1B1;RAC3;NCKAP1L;FERMT3
negative regulation of neuron death (GO:1901215)	17/98	0.0168048	0.154044	0	0	1.89757	7.75365	GRN;CSF1;HTRA2;TRAF2;TNFRSF1B;SOD2;CLN3;CD200R1;ERBB3;GPNMB;CLCF1;TYRO3;CCL2;PTK2B;RETREG1;ATF4;CPEB4
negative regulation of receptor signaling pathway via JAK-STAT (GO:0046426)	5/16	0.0169268	0.154186	0	0	4.10094	16.7271	SOCS3;SOCS1;BCL3;PARP14;PTPN2
positive regulation of myeloid leukocyte cytokine production involved in immune response (GO:0061081)	5/16	0.0169268	0.154186	0	0	4.10094	16.7271	CD74;SEMA7A;NR4A3;DDX58;LAPTM5
regulation of interleukin-13 production (GO:0032656)	5/16	0.0169268	0.154186	0	0	4.10094	16.7271	TSLP;IRF4;IL18;GATA3;TNFRSF21
positive regulation of cellular process (GO:0048522)	79/625	0.0171636	0.156017	0	0	1.31539	5.34699	CSF3;CSF2;CSF1;CITED2;HP;LAMC2;TCIRG1;TNF;CX3CL1;CXCL5;CXCL16;ZFP36;NAMPT;ZC3H12A;IL12B;TIMP1;LBP;CD36;TRIM21;IL13RA1;TGM2;IL15RA;EDN1;FCER1G;RIPK2;IL15;SLC11A1;TFE3;NRG1;LIFR;GAB2;TNFRSF1B;OSMR;HCK;PARD3;IL1B;PRKD2;NUPR1;DOCK2;S100A8;HBEGF;TLR2;PSMD10;COLEC12;GRN;SRF;DOT1L;PDGFA;NOXO1;FPR2;PLA2G5;TNFRSF11A;IL2RG;AIF1;THBS1;EGFR;ERBB3;CLEC7A;CCL5;PDPN;PTK2B;LYAR;TUB;EGR2;TSLP;IL34;LIF;OSM;MERTK;M…
glycerophospholipid catabolic process (GO:0046475)	7/28	0.0177865	0.160517	0	0	3.0087	12.123	PLA2G4E;PLA2G4C;GDPD1;PLA2G4A;GDPD3;PLA2G5;GPCPD1
T cell activation involved in immune response (GO:0002286)	7/28	0.0177865	0.160517	0	0	3.0087	12.123	CD74;FCER1G;IFNB1;SLC11A1;LCP1;ITGAL;ICAM1
regulation of release of cytochrome c from mitochondria (GO:0090199)	9/41	0.0179736	0.160517	0	0	2.53959	10.2062	PSMD10;TNFSF10;PMAIP1;GHITM;BID;CLU;MMP9;BBC3;BCL2L1
T cell differentiation (GO:0030217)	9/41	0.0179736	0.160517	0	0	2.53959	10.2062	SPI1;FCER1G;PTPRC;LCK;CHD7;PIK3CD;PTPN22;GATA3;PTPN2
glutathione derivative biosynthetic process (GO:1901687)	6/22	0.0181143	0.160517	0	0	3.38403	13.5735	GSTA4;GSTA3;ESD;MGST1;MGST2;GSTT1
glutathione derivative metabolic process (GO:1901685)	6/22	0.0181143	0.160517	0	0	3.38403	13.5735	GSTA4;GSTA3;ESD;MGST1;MGST2;GSTT1
osteoclast differentiation (GO:0030316)	6/22	0.0181143	0.160517	0	0	3.38403	13.5735	SBNO2;TYROBP;CSF1;SNX10;GAB2;TNFRSF11A
regulation of macrophage chemotaxis (GO:0010758)	6/22	0.0181143	0.160517	0	0	3.38403	13.5735	CSF1;IL34;CCL5;PTK2B;STAP1;THBS1
regulation of mRNA catabolic process (GO:0061013)	20/122	0.0182476	0.160517	0	0	1.77342	7.1003	PSMD10;PSMD11;PNPT1;HSPB1;ZC3HAV1;PSMB10;PSMB8;PSMB9;PSMD8;MOV10;PSMA6;ZFP36;UBB;ZC3H12A;UBC;PSME1;PSME2;IGF2BP2;DCP2;HSPA1A
B cell mediated immunity (GO:0019724)	4/11	0.0184715	0.160517	0	0	5.15403	20.5724	CD74;FCER1G;CARD9;FCGR2B
cellular response to interleukin-2 (GO:0071352)	4/11	0.0184715	0.160517	0	0	5.15403	20.5724	SYK;PTK2B;IL2RG;JAK3
cellular response to UV-A (GO:0071492)	4/11	0.0184715	0.160517	0	0	5.15403	20.5724	MMP2;MMP3;TIMP1;MMP9
cyclooxygenase pathway (GO:0019371)	4/11	0.0184715	0.160517	0	0	5.15403	20.5724	PTGIS;PTGES2;PTGS2;PTGES
interleukin-2-mediated signaling pathway (GO:0038110)	4/11	0.0184715	0.160517	0	0	5.15403	20.5724	SYK;PTK2B;IL2RG;JAK3
interleukin-35-mediated signaling pathway (GO:0070757)	4/11	0.0184715	0.160517	0	0	5.15403	20.5724	STAT1;EBI3;STAT4;JAK2
positive regulation of interleukin-13 production (GO:0032736)	4/11	0.0184715	0.160517	0	0	5.15403	20.5724	TSLP;IRF4;IL18;GATA3
positive regulation of macrophage differentiation (GO:0045651)	4/11	0.0184715	0.160517	0	0	5.15403	20.5724	CSF1;IL34;LIF;PF4
positive regulation of transcription from RNA polymerase II promoter in response to endoplasmic reticulum stress (GO:1990440)	4/11	0.0184715	0.160517	0	0	5.15403	20.5724	CEBPB;DDIT3;ATF3;ATF4
regulation of cysteine-type endopeptidase activity involved in apoptotic signaling pathway (GO:2001267)	4/11	0.0184715	0.160517	0	0	5.15403	20.5724	FAS;HTRA2;MMP9;ST18
regulation of inclusion body assembly (GO:0090083)	4/11	0.0184715	0.160517	0	0	5.15403	20.5724	DNAJB2;DNAJA4;HSPA1B;HSPA1A
regulation of T cell apoptotic process (GO:0070232)	4/11	0.0184715	0.160517	0	0	5.15403	20.5724	CD274;LGALS3;CCL5;JAK3
regulation of T-helper 2 cell cytokine production (GO:2000551)	4/11	0.0184715	0.160517	0	0	5.15403	20.5724	IL6;RSAD2;IFNB1;NLRP3
cellular response to organic substance (GO:0071310)	20/123	0.0198096	0.171355	0	0	1.75611	6.88674	CSF3;PID1;IL18;HTRA2;PTPN23;ACVR1B;TNF;IL18BP;HAX1;IL1B;CCL5;CASP1;CCL3;CYP1B1;CCL2;PTPN6;SLIT2;EMD;PTPN2;BMPR1A
cellular response to amyloid-beta (GO:1904646)	8/35	0.019837	0.171355	0	0	2.67485	10.486	CACNB1;VCAM1;CASP4;ATP1A3;FPR2;CD36;FCGR2B;ICAM1
regulation of T cell receptor signaling pathway (GO:0050856)	8/35	0.019837	0.171355	0	0	2.67485	10.486	LGALS3;LCK;LAPTM5;PTPN22;PRKD2;KCNN4;EZR;PTPN2
organic acid transport (GO:0015849)	17/100	0.0202351	0.174447	0	0	1.85164	7.22202	ABCC4;SLC38A1;SLC6A19;STARD5;SLC43A2;ATP8B1;SLC6A13;SLC6A12;SLC16A10;SLC3A2;SLC7A11;SLC7A2;SLC7A3;SLC7A8;PDPN;LRRC8D;SFXN5
positive regulation of cellular biosynthetic process (GO:0031328)	27/180	0.0211369	0.181861	0	0	1.59718	6.15992	PIWIL2;PTGS2;CLU;TNF;HIF1A;THBS1;EGFR;CLEC7A;CCL5;CD36;NIBAN1;EGR1;EDN1;METTL3;NR1D1;ASS1;SLC25A37;IL6;ZEB2;FABP3;EIF6;SLC6A9;DDAH1;IL1B;BCL3;PRKD2;PTPN2
regulation of protein-containing complex assembly (GO:0043254)	19/116	0.0211929	0.181982	0	0	1.7712	6.82635	NAPB;SYK;MMP3;NRG1;TRAF2;RHOC;CLU;TNF;SPIDR;SEPTIN8;SELP;LGALS3;HCK;IMPACT;CLEC7A;CD36;BID;CRYAB;FNIP2
cellular response to mechanical stimulus (GO:0071260)	10/49	0.0212922	0.182475	0	0	2.31556	8.91353	CD40;GADD45A;IL1B;IRF1;ANKRD1;CASP1;FAS;TLR7;NFKB1;MYD88
actin filament polymerization (GO:0030041)	7/29	0.0214768	0.183333	0	0	2.87178	11.0299	PSTPIP1;PSTPIP2;WAS;MICALL2;SPIRE1;JAK2;AIF1
positive regulation of leukocyte migration (GO:0002687)	7/29	0.0214768	0.183333	0	0	2.87178	11.0299	LGALS3;IL6;CSF1;NCKAP1L;AIF1;TNF;ICAM1
enzyme linked receptor protein signaling pathway (GO:0007167)	22/140	0.021724	0.18508	0	0	1.68645	6.458	CSF1;SYK;INSRR;LIF;SLA;LIFR;ACVR1B;MERTK;EGFR;FGR;HCK;ERBB3;LCK;AXL;TYRO3;BLNK;STAP1;PTK2B;LCP2;SH2D6;JAK2;JAK3
cell surface receptor signaling pathway involved in heart development (GO:0061311)	5/17	0.022048	0.186741	0	0	3.75899	14.3388	NOTCH2;BMP2;JAG1;NOG;BMPR1A
positive regulation of blood coagulation (GO:0030194)	5/17	0.022048	0.186741	0	0	3.75899	14.3388	SERPINE1;ENPP4;HPSE;F3;THBS1
regulation of osteoblast proliferation (GO:0033688)	5/17	0.022048	0.186741	0	0	3.75899	14.3388	BMP2;NPR3;HPSE;CCN1;LTF
negative regulation of multicellular organismal process (GO:0051241)	31/214	0.022503	0.190073	0	0	1.53371	5.81908	GRN;SPI1;SRF;NPR3;GATA3;PTPN23;TNF;EGFR;SLC6A4;RGS2;RAB11FIP1;DUSP10;GPNMB;TIMP1;SFMBT1;IFNGR1;IL15;GDF15;SLC11A1;TFE3;PLCL2;NR1D1;MCC;GRHL2;VASN;BMP2;DDIT3;IL1B;SPRY1;FCGR2B;ATF4
regulation of hematopoietic stem cell differentiation (GO:1902036)	13/71	0.0225287	0.190073	0	0	2.02503	7.68086	PSMD10;PSMD11;METTL3;OSM;GATA3;PSMB10;PSMB8;RUNX1;PSMB9;PSMD8;PSMA6;PSME1;PSME2
regulation of neuron death (GO:1901214)	15/86	0.0226817	0.190992	0	0	1.90929	7.22894	EGR1;DAXX;ITGAM;CSF1;HTRA2;TRAF2;FOS;TNFRSF1B;CLU;CD200R1;TYROBP;GPNMB;UBB;CCL5;FCGR2B
endoderm formation (GO:0001706)	8/36	0.0233353	0.195523	0	0	2.57918	9.69201	DUSP4;DUSP2;ITGB5;MMP2;LAMA3;ITGA7;INHBA;MMP9
regulation of osteoclast differentiation (GO:0045670)	8/36	0.0233353	0.195523	0	0	2.57918	9.69201	CCR1;CEBPB;CSF1;UBASH3B;IL23A;CCL3;IL12B;TNF
pre-replicative complex assembly (GO:0036388)	12/64	0.0233548	0.195523	0	0	2.08459	7.8317	PSMD8;PSMD10;ORC5;PSMA6;PSMD11;UBB;UBC;PSME1;PSME2;PSMB10;PSMB8;PSMB9
cellular response to peptide (GO:1901653)	11/57	0.0239835	0.199138	0	0	2.15975	8.05671	CACNB1;VCAM1;RIPK2;CASP4;TIMELESS;ATP1A3;PTPN22;CD36;FPR2;FCGR2B;ICAM1
negative regulation of cell cycle G2/M phase transition (GO:1902750)	11/57	0.0239835	0.199138	0	0	2.15975	8.05671	PSMD8;PSMD10;PSMA6;GPR132;PSMD11;PSME1;PSME2;ATF5;PSMB10;PSMB8;PSMB9
natural killer cell activation (GO:0030101)	9/43	0.0241668	0.199138	0	0	2.38993	8.89719	PTPRC;NFIL3;IFNB1;AXL;PRDX1;IL21R;PIK3CD;IL12B;SLAMF7
regulation of cellular component movement (GO:0051270)	10/50	0.0243065	0.199138	0	0	2.25754	8.39131	SP100;ERBB3;NRG4;DAPK3;PDPN;NRG1;ARAP1;ZSWIM4;EGFR;HBEGF
organonitrogen compound biosynthetic process (GO:1901566)	24/158	0.0248741	0.199138	0	0	1.62028	5.98521	MOCS2;SLC44A3;ARG2;CERS6;TYW5;PPM1L;ABHD3;PLA2G4C;MGST1;MGST2;PLA2G4A;GSTT1;INHBA;HACD2;ASS1;FA2H;SGPL1;GSTA4;TNIP1;GSTA3;ESD;LPCAT2;PRKD2;MOCS1
negative regulation of response to external stimulus (GO:0032102)	19/118	0.0249437	0.199138	0	0	1.73522	6.40493	PTGIS;SERPINE1;ACOD1;TRAFD1;TNFAIP3;IRAK3;FPR2;GATA3;NMI;NR1D1;AOAH;DHX58;TYRO3;NLRP3;TNFAIP8L2;TRIM21;LYAR;PTPN2;LTF
macrophage chemotaxis (GO:0048246)	4/12	0.0255542	0.199138	0	0	4.50952	16.5362	LGALS3;CCL5;CCL3;CCL2
negative regulation of B cell proliferation (GO:0030889)	4/12	0.0255542	0.199138	0	0	4.50952	16.5362	TYROBP;TNFRSF13B;FCGR2B;TNFRSF21
phagolysosome assembly (GO:0001845)	4/12	0.0255542	0.199138	0	0	4.50952	16.5362	CLN3;RAB20;PLA2G5;CORO1A
positive regulation of leukocyte proliferation (GO:0070665)	4/12	0.0255542	0.199138	0	0	4.50952	16.5362	BST2;CSF1;IL34;IL12B
regulation of astrocyte differentiation (GO:0048710)	4/12	0.0255542	0.199138	0	0	4.50952	16.5362	BMP2;IL6;CLCF1;NOG
regulation of CD4-positive, alpha-beta T cell differentiation (GO:0043370)	4/12	0.0255542	0.199138	0	0	4.50952	16.5362	SOCS1;IRF4;NCKAP1L;RUNX1
regulation of dendritic cell differentiation (GO:2001198)	4/12	0.0255542	0.199138	0	0	4.50952	16.5362	LGALS3;TMEM176B;TMEM176A;FCGR2B
arginine catabolic process (GO:0006527)	3/7	0.0256328	0.199138	0	0	6.7624	24.7766	ARG2;DDAH1;NOS2
Cdc42 protein signal transduction (GO:0032488)	3/7	0.0256328	0.199138	0	0	6.7624	24.7766	SHTN1;WAS;RHOV
complement activation, alternative pathway (GO:0006957)	3/7	0.0256328	0.199138	0	0	6.7624	24.7766	C3;CFP;CFB
delamination (GO:0060232)	3/7	0.0256328	0.199138	0	0	6.7624	24.7766	AKNA;SPI1;METTL3
detection of molecule of bacterial origin (GO:0032490)	3/7	0.0256328	0.199138	0	0	6.7624	24.7766	C4B;SSC5D;LBP
establishment of centrosome localization (GO:0051660)	3/7	0.0256328	0.199138	0	0	6.7624	24.7766	PARD3;EZR;MISP
marginal zone B cell differentiation (GO:0002315)	3/7	0.0256328	0.199138	0	0	6.7624	24.7766	DOCK10;NOTCH2;PTK2B
negative regulation of p38MAPK cascade (GO:1903753)	3/7	0.0256328	0.199138	0	0	6.7624	24.7766	DUSP10;PTPN22;EZR
positive regulation of activation of Janus kinase activity (GO:0010536)	3/7	0.0256328	0.199138	0	0	6.7624	24.7766	IL23A;CCL5;IL12B
positive regulation of chemokine (C-X-C motif) ligand 2 production (GO:2000343)	3/7	0.0256328	0.199138	0	0	6.7624	24.7766	CD74;LPL;TNF
positive regulation of gliogenesis (GO:0014015)	3/7	0.0256328	0.199138	0	0	6.7624	24.7766	IL6;IL1B;TNF
positive regulation of hormone metabolic process (GO:0032352)	3/7	0.0256328	0.199138	0	0	6.7624	24.7766	EGR1;GATA3;HIF1A
positive regulation of humoral immune response (GO:0002922)	3/7	0.0256328	0.199138	0	0	6.7624	24.7766	IL1B;ACOD1;FCGR2B
positive regulation of lipopolysaccharide-mediated signaling pathway (GO:0031666)	3/7	0.0256328	0.199138	0	0	6.7624	24.7766	CD180;LY86;SCIMP
positive regulation of miRNA metabolic process (GO:2000630)	3/7	0.0256328	0.199138	0	0	6.7624	24.7766	PNPT1;ZC3H12A;NFKB1
positive regulation of podosome assembly (GO:0071803)	3/7	0.0256328	0.199138	0	0	6.7624	24.7766	CSF2;LCP1;TNF
positive regulation of protein deubiquitination (GO:1903003)	3/7	0.0256328	0.199138	0	0	6.7624	24.7766	TNIP1;ZC3H12A;TANK
positive regulation of unsaturated fatty acid biosynthetic process (GO:2001280)	3/7	0.0256328	0.199138	0	0	6.7624	24.7766	CD74;IL1B;PTGS2
regulation of CD8-positive, alpha-beta T cell differentiation (GO:0043376)	3/7	0.0256328	0.199138	0	0	6.7624	24.7766	SOCS1;NCKAP1L;RUNX1
regulation of microglial cell migration (GO:1904139)	3/7	0.0256328	0.199138	0	0	6.7624	24.7766	CSF1;CCL3;CX3CL1
regulation of prostaglandin biosynthetic process (GO:0031392)	3/7	0.0256328	0.199138	0	0	6.7624	24.7766	CD74;IL1B;PTGS2
regulation of T-helper 1 cell differentiation (GO:0045625)	3/7	0.0256328	0.199138	0	0	6.7624	24.7766	CD80;IL27;JAK3
regulation of toll-like receptor 7 signaling pathway (GO:0034155)	3/7	0.0256328	0.199138	0	0	6.7624	24.7766	TASL;RSAD2;PTPN22
regulation of transforming growth factor beta1 production (GO:0032908)	3/7	0.0256328	0.199138	0	0	6.7624	24.7766	TYROBP;THBS1;TSKU
T-helper 17 cell differentiation (GO:0072539)	3/7	0.0256328	0.199138	0	0	6.7624	24.7766	IL6;IRF4;LY9
zinc ion import across plasma membrane (GO:0071578)	3/7	0.0256328	0.199138	0	0	6.7624	24.7766	SLC39A8;SLC39A14;SLC39A4
phosphatidylcholine acyl-chain remodeling (GO:0036151)	7/30	0.0256657	0.199138	0	0	2.74677	10.0603	PLA2G4E;PLA2G4C;LPCAT2;PLA2G4A;PLBD1;PLAAT3;PLA2G5
positive regulation of B cell proliferation (GO:0030890)	7/30	0.0256657	0.199138	0	0	2.74677	10.0603	CD74;CD40;PTPRC;IL7;CLCF1;TLR9;NCKAP1L
phagocytosis, engulfment (GO:0006911)	8/37	0.0272449	0.209892	0	0	2.4901	8.97156	MSR1;ITGAM;BIN2;RAC2;CD36;FCGR2B;AIF1;THBS1
positive regulation of calcium ion transport (GO:0051928)	8/37	0.0272449	0.209892	0	0	2.4901	8.97156	CCR1;LGALS3;P2RX5;CCL5;CCL4;CCL3;CCL2;CACNA1D
positive regulation of myeloid cell differentiation (GO:0045639)	8/37	0.0272449	0.209892	0	0	2.4901	8.97156	CSF3;STAT1;NCKAP1L;INHBA;ACVR1B;HIF1A;HSPA1B;HSPA1A
regulation of actin cytoskeleton reorganization (GO:2000249)	8/37	0.0272449	0.209892	0	0	2.4901	8.97156	NOTCH2;HCK;CSF3;HAX1;DAPK3;PTK2B;STAP1;IQGAP2
defense response to fungus (GO:0050832)	6/24	0.0275157	0.210857	0	0	3.00769	10.8066	CLEC4D;CLEC7A;CARD9;CLEC4E;S100A8;LTF
positive regulation of transcription from RNA polymerase II promoter in response to stress (GO:0036003)	6/24	0.0275157	0.210857	0	0	3.00769	10.8066	CEBPB;MUC1;DDIT3;HIF1A;ATF3;ATF4
regulation of cytokine production involved in immune response (GO:0002718)	6/24	0.0275157	0.210857	0	0	3.00769	10.8066	LAPTM5;BTK;TNFRSF14;TNFRSF1B;SCIMP;TNF
regulation of cellular amine metabolic process (GO:0033238)	10/51	0.027616	0.211252	0	0	2.20236	7.90505	PSMD8;PSMD10;PSMA6;PSMD11;ODC1;PSME1;PSME2;PSMB10;PSMB8;PSMB9
regulation of endothelial cell apoptotic process (GO:2000351)	9/44	0.0277737	0.211516	0	0	2.32152	8.31956	SEMA5A;CD40;SERPINE1;TNFAIP3;CCL2;GATA3;THBS1;TNF;ICAM1
negative regulation of cell adhesion (GO:0007162)	13/73	0.0277964	0.211516	0	0	1.95731	7.01274	SEMA5A;JAG1;SEMA4D;SERPINE1;SPINT2;CX3CL1;RND1;MUC1;PTPRC;ERBB3;CYP1B1;LPXN;PLXNC1
positive regulation of JNK cascade (GO:0046330)	13/73	0.0277964	0.211516	0	0	1.95731	7.01274	NCF1;GADD45B;GADD45A;CARD9;TRAF2;TRAF1;HIPK2;RASSF2;TRAF4;IL1B;TLR9;PTK2B;FCGR2B
cellular response to dsRNA (GO:0071359)	5/18	0.0280766	0.212162	0	0	3.46964	12.3964	COLEC12;IFIH1;DDX58;IFNB1;IFIT1
positive regulation of cell adhesion mediated by integrin (GO:0033630)	5/18	0.0280766	0.212162	0	0	3.46964	12.3964	SYK;CCL5;LIF;RAC3;NCKAP1L
positive regulation of glial cell differentiation (GO:0045687)	5/18	0.0280766	0.212162	0	0	3.46964	12.3964	EGR2;BMP2;IL34;CLCF1;TNFRSF1B
positive regulation of lymphocyte chemotaxis (GO:0140131)	5/18	0.0280766	0.212162	0	0	3.46964	12.3964	CCL7;CCL5;CCL4;CCL3;PTK2B
Fc receptor signaling pathway (GO:0038093)	18/112	0.0290032	0.218783	0	0	1.73094	6.12814	PSMD10;PSMD11;FCER1G;SYK;FOS;GAB2;NFKB1;VAV1;MALT1;PSMB10;PSMB8;PSMB9;PSMD8;PSMA6;BTK;PSME1;PSME2;LCP2
extracellular matrix disassembly (GO:0022617)	12/66	0.0291261	0.219329	0	0	2.00716	7.09755	ADAMTS4;MMP12;MMP13;MMP2;MMP3;MMP19;NOXO1;TIMP1;LCP1;MMP9;CTSS;MMP10
response to reactive oxygen species (GO:0000302)	11/59	0.0303078	0.227833	0	0	2.06953	7.23581	PLK3;PRDX5;NCF1;HP;HMOX1;APOD;FOS;SOD2;MMP9;HIF1A;EGFR
Fc receptor mediated stimulatory signaling pathway (GO:0002431)	13/74	0.0307439	0.230712	0	0	1.92512	6.70337	CYFIP2;FCER1G;SYK;MYO10;WAS;VAV1;FGR;HCK;NR4A3;NCKAP1L;CD247;FCGR2B;MYO1G
positive regulation of macromolecule biosynthetic process (GO:0010557)	20/129	0.0314494	0.235472	0	0	1.65889	5.73871	NIBAN1;PIWIL2;METTL3;NLRC5;THBS1;NFKB1;EGFR;SLC25A37;IL6;EIF6;SLC6A9;IL1B;NAMPT;BCL3;TLR9;CCL2;PRKD2;JAK2;TMEM106A;TLR2
protein homooligomerization (GO:0051260)	19/121	0.0314865	0.235472	0	0	1.6839	5.82327	GSDMD;GBP5;TRIM72;STEAP4;PNPT1;MLKL;CARD9;NLRC4;SAMHD1;SOD2;RNF135;EHD3;RNF213;CTH;NINJ1;TIFA;ALOX5AP;ALDOA;B2M
positive regulation of production of molecular mediator of immune response (GO:0002702)	8/38	0.0315859	0.235809	0	0	2.40696	8.31617	IL6;PTPRC;CLCF1;LAPTM5;TLR9;PTPN22;TNFRSF14;SCIMP
amino acid transmembrane transport (GO:0003333)	9/45	0.0317425	0.236166	0	0	2.25691	7.78656	SLC22A4;SLC38A1;SLC25A18;SLC7A8;SLC6A13;LRRC8D;SLC3A2;SLC7A11;MFSD12
regulation of pri-miRNA transcription by RNA polymerase II (GO:1902893)	9/45	0.0317425	0.236166	0	0	2.25691	7.78656	FOSL1;EGR1;SPI1;KLF5;SRF;GATA3;FOS;HIF1A;TNF
positive regulation of cytoskeleton organization (GO:0051495)	14/82	0.0319508	0.23731	0	0	1.85999	6.405	SEMA5A;CSF3;EDN1;CCL11;PLEK;CX3CL1;FCHSD1;HCK;HAX1;NUP62;CDC42EP3;PTK2B;STAP1;NCKAP1L
negative regulation of signaling (GO:0023057)	6/25	0.0332347	0.244871	0	0	2.84924	9.69926	ERBB3;UBASH3B;IL1B;LIF;OSM;OPTN
positive regulation of ERBB signaling pathway (GO:1901186)	6/25	0.0332347	0.244871	0	0	2.84924	9.69926	DOK1;DGKD;NUP62;ARAP1;HAP1;MMP9
regulation of protein processing (GO:0070613)	6/25	0.0332347	0.244871	0	0	2.84924	9.69926	CLN3;CCBE1;NLRC4;CHAC1;NKD2;RUNX1
regulation of proteolysis involved in cellular protein catabolic process (GO:1903050)	6/25	0.0332347	0.244871	0	0	2.84924	9.69926	NUB1;UBB;PSME1;PTK2B;PSME2;CTSC
positive regulation of cell population proliferation (GO:0008284)	60/474	0.0332506	0.244871	0	0	1.31451	4.47419	CSF3;PID1;CSF2;CSF1;LAMC2;TCIRG1;TNF;CX3CL1;CXCL5;NAMPT;RBPMS2;PIM1;TIMP1;CCN1;IL13RA1;EDN1;IL15;IL18;NRG1;LIFR;GAB2;OSMR;HCK;IL1B;ZFPM2;HBEGF;LTF;GRN;DOT1L;C5AR1;PDGFA;TNFRSF11A;AIF1;THBS1;EGFR;ERBB3;CLEC7A;CCL5;HMOX1;PTK2B;CD74;TSLP;STAT1;IL34;LIF;OSM;MEIS3;FOSL1;BST2;BMP2;IL6;PTPRC;NR4A3;IL7;CLCF1;PTPN6;HPSE;IL7R;SLC25A33;BMPR1A
regulation of neuron apoptotic process (GO:0043523)	16/98	0.0334046	0.245589	0	0	1.76318	5.99317	GRN;SOD2;TNF;CLN3;ERBB3;DDIT3;CLCF1;TYRO3;CCL3;CCL2;PTK2B;NUPR1;RETREG1;ATF4;CPEB4;CDK5R1
integrin-mediated signaling pathway (GO:0007229)	13/75	0.0339113	0.246206	0	0	1.89396	6.40917	SEMA7A;ITGB5;SYK;ITGA2;TXK;PLEK;LAMA3;ISG15;FGR;HCK;PTK2B;ITGB7;FERMT3
regulation of transcription from RNA polymerase II promoter in response to hypoxia (GO:0061418)	13/75	0.0339113	0.246206	0	0	1.89396	6.40917	PSMD10;PSMD11;CITED2;HIF1A;PSMB10;PSMB8;PSMB9;PSMD8;PSMA6;UBB;UBC;PSME1;PSME2
antifungal innate immune response (GO:0061760)	4/13	0.0340552	0.246206	0	0	4.00824	13.5469	CLEC4D;CLEC7A;CARD9;CLEC4E
cellular response to interleukin-15 (GO:0071350)	4/13	0.0340552	0.246206	0	0	4.00824	13.5469	IL15RA;IL15;IL2RG;JAK3
interleukin-15-mediated signaling pathway (GO:0035723)	4/13	0.0340552	0.246206	0	0	4.00824	13.5469	IL15RA;IL15;IL2RG;JAK3
negative regulation of alcohol biosynthetic process (GO:1902931)	4/13	0.0340552	0.246206	0	0	4.00824	13.5469	CYP27B1;BMP2;PLEK;NFKB1
negative regulation of locomotion (GO:0040013)	4/13	0.0340552	0.246206	0	0	4.00824	13.5469	WAS;GATA3;SPINT2;PTPN2
positive regulation of calcium-mediated signaling (GO:0050850)	4/13	0.0340552	0.246206	0	0	4.00824	13.5469	P2RX5;CLEC7A;CCL4;CCL3
positive regulation of mRNA metabolic process (GO:1903313)	4/13	0.0340552	0.246206	0	0	4.00824	13.5469	MOV10;PNPT1;ZC3H12A;ZC3HAV1
regulation of chemokine (C-X-C motif) ligand 2 production (GO:2000341)	4/13	0.0340552	0.246206	0	0	4.00824	13.5469	CD74;OAS3;LPL;TNF
maintenance of protein localization in organelle (GO:0072595)	5/19	0.0350543	0.251754	0	0	3.22163	10.7952	MORC3;BCL3;CHCHD10;PML;BBS4
negative regulation of T cell receptor signaling pathway (GO:0050860)	5/19	0.0350543	0.251754	0	0	3.22163	10.7952	LGALS3;LAPTM5;PTPN22;EZR;PTPN2
positive regulation of leukocyte activation (GO:0002696)	5/19	0.0350543	0.251754	0	0	3.22163	10.7952	CLEC4D;TSLP;CLEC7A;LBP;THBS1
regulation of RIG-I signaling pathway (GO:0039535)	5/19	0.0350543	0.251754	0	0	3.22163	10.7952	RNF125;DHX58;DDX60;BIRC2;BIRC3
regulation of immune effector process (GO:0002697)	10/53	0.0351729	0.252189	0	0	2.09969	7.02866	C4B;C3;IRF4;C5AR1;C3AR1;SERPING1;CFP;FCGR2B;CLU;CFB
positive regulation of receptor signaling pathway via STAT (GO:1904894)	7/32	0.0356415	0.255128	0	0	2.52675	8.42479	IL6;TSLP;CCL5;IL10RA;CYP1B1;IL7R;TNF
regulation of stem cell differentiation (GO:2000736)	15/91	0.0357995	0.255837	0	0	1.78318	5.93767	PSMD10;PSMD11;JAG1;METTL3;OSM;GATA3;PSMB10;PSMB8;RUNX1;PSMB9;PSMD8;PSMA6;PSME1;PSME2;BMPR1A
regulation of myeloid cell differentiation (GO:0045637)	12/68	0.035862	0.255863	0	0	1.93526	6.44069	HSPA9;LGALS3;MOV10;CSF3;CSF2;SPI1;NR4A3;EIF6;PTK2B;THBS1;RUNX1;PF4
negative regulation of tumor necrosis factor production (GO:0032720)	9/46	0.036088	0.257053	0	0	2.19579	7.29396	ORM1;ARG2;ZC3H12A;TNFAIP3;PTPN22;IRAK3;PTPN6;LBP;CX3CL1
negative regulation of secretion by cell (GO:1903531)	8/39	0.0363764	0.257246	0	0	2.32919	7.71856	RSAD2;RHBDF2;LIF;OSM;IL12B;STXBP6;ADTRP;TNFRSF1B
regulation of nitric-oxide synthase activity (GO:0050999)	8/39	0.0363764	0.257246	0	0	2.32919	7.71856	IL1A;DDAH1;IL1B;NPR3;HIF1A;TNF;GLA;EGFR
regulation of viral entry into host cell (GO:0046596)	8/39	0.0363764	0.257246	0	0	2.32919	7.71856	IFITM3;CD74;IFITM2;TRIM25;TRIM14;TRIM26;TRIM21;LY6E
extracellular matrix organization (GO:0030198)	40/300	0.0364295	0.257246	0	0	1.39325	4.61498	ITGAM;COL13A1;ITGB5;SERPINE1;LAMA3;LOXL3;PDGFA;NOXO1;ICAM4;LAMC2;ICAM5;NID1;ITGAL;THBS1;CTSS;ICAM1;ADAMTS4;MMP25;MMP24;SPP1;CYP1B1;SLC39A8;ITGB7;TIMP1;VCAM1;LUM;ITGA2;MMP2;COL23A1;SPINK5;MMP3;MMP9;MMP10;DCN;MMP12;VCAN;MMP13;MMP19;ITGA7;LCP1
negative regulation of intracellular signal transduction (GO:1902532)	28/198	0.0379764	0.257246	0	0	1.49004	4.87361	PSMD10;SPI1;NLRX1;DGKD;PLEK;TNFAIP3;IFI35;ARRB2;TANK;THBS1;RNF157;ZC3H12A;NLRP3;SH3BP4;SLIT2;RFFL;XDH;STAT1;NMI;NR1D1;MMP9;PER1;PIK3IP1;TNIP1;DDIT3;TNIP3;TRIB3;BCL2L1
cytoplasmic sequestering of NF-kappaB (GO:0007253)	3/8	0.0380097	0.257246	0	0	5.40962	17.689	NFKBIA;PSMD10;NFKBIB
mast cell activation involved in immune response (GO:0002279)	3/8	0.0380097	0.257246	0	0	5.40962	17.689	MILR1;NR4A3;PIK3CD
mast cell degranulation (GO:0043303)	3/8	0.0380097	0.257246	0	0	5.40962	17.689	MILR1;NR4A3;PIK3CD
negative regulation of amyloid-beta clearance (GO:1900222)	3/8	0.0380097	0.257246	0	0	5.40962	17.689	IFNGR1;SRF;TNF
negative regulation of monooxygenase activity (GO:0032769)	3/8	0.0380097	0.257246	0	0	5.40962	17.689	CYP27B1;GLA;NFKB1
negative regulation of T cell mediated cytotoxicity (GO:0001915)	3/8	0.0380097	0.257246	0	0	5.40962	17.689	PTPRC;NCKAP1L;FCGR2B
platelet activating factor metabolic process (GO:0046469)	3/8	0.0380097	0.257246	0	0	5.40962	17.689	LPCAT2;PLA2G4C;PLA2G4A
positive regulation of cell migration by vascular endothelial growth factor signaling pathway (GO:0038089)	3/8	0.0380097	0.257246	0	0	5.40962	17.689	HSPB1;PIK3CD;PRKD2
positive regulation of dendritic cell cytokine production (GO:0002732)	3/8	0.0380097	0.257246	0	0	5.40962	17.689	CLEC7A;DDX58;SCIMP
positive regulation of glial cell migration (GO:1903977)	3/8	0.0380097	0.257246	0	0	5.40962	17.689	CSF1;CCL3;CX3CL1
positive regulation of membrane invagination (GO:1905155)	3/8	0.0380097	0.257246	0	0	5.40962	17.689	C3;STAP1;NCKAP1L
positive regulation of T-helper 2 cell cytokine production (GO:2000553)	3/8	0.0380097	0.257246	0	0	5.40962	17.689	IL6;RSAD2;NLRP3
regulation of activation of Janus kinase activity (GO:0010533)	3/8	0.0380097	0.257246	0	0	5.40962	17.689	IL23A;CCL5;IL12B
regulation of chemokine-mediated signaling pathway (GO:0070099)	3/8	0.0380097	0.257246	0	0	5.40962	17.689	EDN1;SLIT2;HIF1A
regulation of extracellular matrix constituent secretion (GO:0003330)	3/8	0.0380097	0.257246	0	0	5.40962	17.689	BMP2;ADTRP;TNFRSF1B
regulation of interleukin-18 production (GO:0032661)	3/8	0.0380097	0.257246	0	0	5.40962	17.689	GBP5;TLR9;TLR2
regulation of MyD88-independent toll-like receptor signaling pathway (GO:0034127)	3/8	0.0380097	0.257246	0	0	5.40962	17.689	TICAM2;IRF7;CD14
regulation of myeloid leukocyte differentiation (GO:0002761)	3/8	0.0380097	0.257246	0	0	5.40962	17.689	CEBPB;UBASH3B;IRF7
regulation of osteoclast development (GO:2001204)	3/8	0.0380097	0.257246	0	0	5.40962	17.689	NOTCH2;TYROBP;LTF
regulation of pattern recognition receptor signaling pathway (GO:0062207)	3/8	0.0380097	0.257246	0	0	5.40962	17.689	CD36;BIRC2;BIRC3
regulation of protein K63-linked ubiquitination (GO:1900044)	3/8	0.0380097	0.257246	0	0	5.40962	17.689	PARP10;PTPN22;BIRC2
regulation of toll-like receptor 3 signaling pathway (GO:0034139)	3/8	0.0380097	0.257246	0	0	5.40962	17.689	WDFY1;TNFAIP3;PTPN22
regulation of transcription from RNA polymerase II promoter in response to oxidative stress (GO:0043619)	3/8	0.0380097	0.257246	0	0	5.40962	17.689	HMOX1;HIF1A;ATF4
regulation of vascular wound healing (GO:0061043)	3/8	0.0380097	0.257246	0	0	5.40962	17.689	SERPINE1;TNFAIP3;TNF
sequestering of BMP from receptor via BMP binding (GO:0038098)	3/8	0.0380097	0.257246	0	0	5.40962	17.689	BMP2;NOG;NBL1
T-helper cell lineage commitment (GO:0002295)	3/8	0.0380097	0.257246	0	0	5.40962	17.689	IL6;IRF4;LY9
tyrosine phosphorylation of STAT protein (GO:0007260)	3/8	0.0380097	0.257246	0	0	5.40962	17.689	IL15;JAK2;JAK3
negative regulation of signal transduction (GO:0009968)	36/267	0.0393105	0.265588	0	0	1.41077	4.56564	PID1;PLEK;TNFAIP3;GATA4;GATA3;TNF;THBS1;TSKU;CX3CL1;EGFR;NKD2;RNF157;RGS2;SOCS1;UBASH3B;ERBB3;CCL5;IL12B;APOD;CHAC1;XDH;PTGIR;GDF15;METTL3;NOG;IRAK3;DCN;TSPAN15;BMP2;PTPRC;IL1B;TYRO3;TLR9;SPRY1;PTPN2;LTF
positive regulation of leukocyte chemotaxis (GO:0002690)	10/54	0.0394445	0.265588	0	0	2.05185	6.63336	CCR1;CXCL10;IL6;CSF1;CCL5;IL34;SERPINE1;FPR2;AIF1;THBS1
regulation of cellular amino acid metabolic process (GO:0006521)	10/54	0.0394445	0.265588	0	0	2.05185	6.63336	PSMD8;PSMD10;PSMA6;PSMD11;ODC1;PSME1;PSME2;PSMB10;PSMB8;PSMB9
peptidyl-tyrosine phosphorylation (GO:0018108)	12/69	0.0396138	0.265588	0	0	1.9012	6.13817	FGR;HCK;SYK;IL15;LCK;TXK;BTK;PTK2B;PTPN6;JAK2;JAK3;EGFR
negative regulation of cell development (GO:0010721)	6/26	0.0396702	0.265588	0	0	2.70662	8.73469	IL6;CCL11;IL1B;TNF;B2M;LTF
phosphatidylethanolamine acyl-chain remodeling (GO:0036152)	6/26	0.0396702	0.265588	0	0	2.70662	8.73469	PLA2G4E;PLA2G4C;PLA2G4A;PLBD1;PLAAT3;PLA2G5
regulation of regulatory T cell differentiation (GO:0045589)	6/26	0.0396702	0.265588	0	0	2.70662	8.73469	IL4I1;DUSP10;SOCS1;BCL6;IRF1;RUNX1
antigen processing and presentation of peptide antigen via MHC class I (GO:0002474)	7/33	0.0414718	0.275527	0	0	2.42943	7.73225	FCER1G;ERAP1;TAP2;TAP1;TAPBPL;B2M;TAPBP
apoptotic mitochondrial changes (GO:0008637)	7/33	0.0414718	0.275527	0	0	2.42943	7.73225	GGCT;BID;SOD2;CLU;BBC3;IFIT2;BCL2L1
negative regulation of smooth muscle cell proliferation (GO:0048662)	7/33	0.0414718	0.275527	0	0	2.42943	7.73225	PTGIR;TNFAIP3;HMOX1;IL12B;APOD;SOD2;AIF1
positive regulation of cytokine production involved in immune response (GO:0002720)	7/33	0.0414718	0.275527	0	0	2.42943	7.73225	CLEC7A;LAPTM5;TNFRSF14;TRAF2;B2M;SCIMP;MALT1
positive regulation of receptor signaling pathway via JAK-STAT (GO:0046427)	7/33	0.0414718	0.275527	0	0	2.42943	7.73225	IL6;CCL5;IL10RA;CYP1B1;PTK2B;JAK2;TNF
negative regulation of blood coagulation (GO:0030195)	8/40	0.0416324	0.276172	0	0	2.25628	7.17243	EDN1;SERPINB2;F10;SERPINE1;PDGFA;SERPING1;ADTRP;F3
mesoderm development (GO:0007498)	5/20	0.0430107	0.282725	0	0	3.00669	9.45996	HES7;HCK;BTK;IKZF1;JAK2
negative regulation of axon extension involved in axon guidance (GO:0048843)	5/20	0.0430107	0.282725	0	0	3.00669	9.45996	SEMA5A;SEMA4A;SEMA7A;SEMA4D;SEMA4B
negative regulation of viral life cycle (GO:1903901)	5/20	0.0430107	0.282725	0	0	3.00669	9.45996	IFITM3;BST2;IFITM2;TRIM26;LY6E
positive regulation of activated T cell proliferation (GO:0042104)	5/20	0.0430107	0.282725	0	0	3.00669	9.45996	IL23A;IL18;IL12B;TNFSF9;IL12RB1
positive regulation of alpha-beta T cell activation (GO:0046635)	5/20	0.0430107	0.282725	0	0	3.00669	9.45996	PNP;SYK;IL23A;EBI3;IL12B
regulation of smooth muscle cell migration (GO:0014910)	5/20	0.0430107	0.282725	0	0	3.00669	9.45996	CCL5;SERPINE1;PDGFA;SLIT2;BMPR1A
wound healing (GO:0042060)	12/70	0.0436321	0.283252	0	0	1.86832	5.85149	MMP12;TRIM72;ERBB3;SLC11A1;SRF;NOG;PDGFA;HMOX1;NRG1;GATA4;HPSE;TSKU
antigen processing and presentation of endogenous peptide antigen (GO:0002483)	4/14	0.0440035	0.283252	0	0	3.60722	11.2671	ERAP1;TAP2;TAP1;B2M
cellular response to low-density lipoprotein particle stimulus (GO:0071404)	4/14	0.0440035	0.283252	0	0	3.60722	11.2671	FCER1G;SYK;LPL;CD36
cytoplasmic sequestering of transcription factor (GO:0042994)	4/14	0.0440035	0.283252	0	0	3.60722	11.2671	PSMD10;NFKBIA;NFKBIE;NFKBIB
detection of bacterium (GO:0016045)	4/14	0.0440035	0.283252	0	0	3.60722	11.2671	PGLYRP2;SSC5D;NLRC4;PGLYRP1
manganese ion transport (GO:0006828)	4/14	0.0440035	0.283252	0	0	3.60722	11.2671	SLC11A1;SLC11A2;SLC39A8;SLC39A14
myeloid dendritic cell activation (GO:0001773)	4/14	0.0440035	0.283252	0	0	3.60722	11.2671	BATF2;CSF2;UBD;DOCK2
negative regulation of smooth muscle cell migration (GO:0014912)	4/14	0.0440035	0.283252	0	0	3.60722	11.2671	SERPINE1;SLIT2;AIF1;BMPR1A
negative regulation of viral transcription (GO:0032897)	4/14	0.0440035	0.283252	0	0	3.60722	11.2671	IFITM3;ZFP36;TRIM14;TRIM21
positive regulation of alpha-beta T cell differentiation (GO:0046638)	4/14	0.0440035	0.283252	0	0	3.60722	11.2671	PNP;SOCS1;NCKAP1L;RUNX1
positive regulation of leukocyte degranulation (GO:0043302)	4/14	0.0440035	0.283252	0	0	3.60722	11.2671	FGR;ITGAM;SYK;GAB2
positive regulation of macrophage chemotaxis (GO:0010759)	4/14	0.0440035	0.283252	0	0	3.60722	11.2671	CSF1;IL34;CCL5;THBS1
positive regulation of regulatory T cell differentiation (GO:0045591)	4/14	0.0440035	0.283252	0	0	3.60722	11.2671	IL4I1;DUSP10;SOCS1;BCL6
regulation of macrophage cytokine production (GO:0010935)	4/14	0.0440035	0.283252	0	0	3.60722	11.2671	CD74;SEMA7A;LAPTM5;IRAK3
negative regulation of MAPK cascade (GO:0043409)	15/94	0.0459117	0.294984	0	0	1.71518	5.28452	DUSP4;PSMD10;PAQR3;IRAK3;DUSP9;DUSP7;RGS2;DUSP10;PTPRC;TNIP1;IL1B;WNK2;SPRY1;EZR;PTPN2
positive regulation of endocytosis (GO:0045807)	9/48	0.0459618	0.294984	0	0	2.08295	6.41538	C3;CLN3;AXL;SERPINE1;STAP1;NCKAP1L;ABCA13;CLU;B2M
cellular lipid catabolic process (GO:0044242)	6/27	0.0468429	0.298873	0	0	2.57759	7.8899	ACADL;LIPG;MGST2;CYP1B1;PLBD1;AOAH
cellular response to unfolded protein (GO:0034620)	6/27	0.0468429	0.298873	0	0	2.57759	7.8899	HSPA9;DAXX;HSPB8;HSPA1B;OPTN;HSPA1A
negative regulation of catalytic activity (GO:0043086)	6/27	0.0468429	0.298873	0	0	2.57759	7.8899	CLN3;HP;TIMP1;IFIT1;PARP9;APBA3
regulation of blood coagulation (GO:0030193)	6/27	0.0468429	0.298873	0	0	2.57759	7.8899	EDN1;SERPINE1;ENPP4;ADTRP;HPSE;THBS1
import into cell (GO:0098657)	8/41	0.0473679	0.301779	0	0	2.18778	6.67233	SLC22A4;SLC38A1;SLC7A8;IL10RA;SLC11A2;SLC6A13;LRRC8D;SLC39A14
B cell receptor signaling pathway (GO:0050853)	7/34	0.0478868	0.303544	0	0	2.33932	7.109	PTPRC;SYK;LCK;BLNK;BTK;PIK3CD;NCKAP1L
positive regulation of release of sequestered calcium ion into cytosol (GO:0051281)	7/34	0.0478868	0.303544	0	0	2.33932	7.109	CXCL10;CEMIP;CXCL9;P2RY6;CXCL11;HAP1;CX3CL1
negative regulation of neuron apoptotic process (GO:0043524)	12/71	0.0479244	0.303544	0	0	1.83655	5.57967	CLN3;GRN;ERBB3;CLCF1;TYRO3;CCL2;PTK2B;SOD2;HIF1A;RETREG1;CX3CL1;CPEB4
phosphatidylinositol-mediated signaling (GO:0048015)	12/71	0.0479244	0.303544	0	0	1.83655	5.57967	EDN1;PLCB4;ERBB3;PTAFR;PLCL2;TYRO3;PIK3CD;GAB2;GATA3;EZR;PLCB2;PIK3R5
negative regulation of macromolecule metabolic process (GO:0010605)	27/194	0.0484729	0.306572	0	0	1.46214	4.42553	NOTCH2;SPI1;CITED2;PTPN22;HIF1A;TNF;NOCT;ZC3H12A;CCL3;XDH;CCR1;APOBEC1;MSR1;NOS2;SFMBT2;SETDB2;PARP14;PARP9;NFKB1;RUNX1;PARP10;MOV10;OLFM1;BMP2;REL;OPTN;BMPR1A
peptidyl-tyrosine modification (GO:0018212)	10/56	0.0490266	0.309623	0	0	1.96242	5.91748	FGR;HCK;SYK;LCK;BTK;PTK2B;PTPN6;JAK2;JAK3;EGFR
antimicrobial humoral immune response mediated by antimicrobial peptide (GO:0061844)	11/64	0.0511297	0.317261	0	0	1.87377	5.57145	CXCL10;CXCL9;CXCL11;CXCL1;PPBP;CXCL3;PGLYRP1;CXCL2;CXCL5;LTF;PF4
regulation of extrinsic apoptotic signaling pathway (GO:2001236)	11/64	0.0511297	0.317261	0	0	1.87377	5.57145	LGALS3;SP100;PELI3;TNFSF10;FAS;TRAF2;TRAF1;BID;TNF;THBS1;PML
positive regulation of actin filament polymerization (GO:0030838)	9/49	0.0515124	0.317261	0	0	2.03077	6.02312	FCHSD1;HCK;CSF3;CCL11;CDC42EP3;PTK2B;SPIRE1;NCKAP1L;WHAMM
NAD biosynthetic process (GO:0009435)	5/21	0.0519636	0.317261	0	0	2.81861	8.33524	PARP10;PTGIS;NAMPT;PARP9;PTGS2
negative regulation of cell communication (GO:0010648)	5/21	0.0519636	0.317261	0	0	2.81861	8.33524	ERBB3;UBASH3B;IL1B;LIF;OSM
positive regulation of antigen receptor-mediated signaling pathway (GO:0050857)	5/21	0.0519636	0.317261	0	0	2.81861	8.33524	PTPRC;LCK;STAP1;PRKD2;KCNN4
positive regulation of vascular associated smooth muscle cell proliferation (GO:1904707)	5/21	0.0519636	0.317261	0	0	2.81861	8.33524	P2RY6;NR4A3;MMP2;MMP9;BMPR1A
regulation of cardiac muscle cell proliferation (GO:0060043)	5/21	0.0519636	0.317261	0	0	2.81861	8.33524	NOG;PIM1;ZFPM2;RUNX1;BMPR1A
vacuolar acidification (GO:0007035)	5/21	0.0519636	0.317261	0	0	2.81861	8.33524	CLN3;GRN;SLC11A1;TCIRG1;ATP6V0E2
cell morphogenesis involved in differentiation (GO:0000904)	12/72	0.0524971	0.317261	0	0	1.80584	5.3218	NTNG2;SPI1;METTL3;TYRO3;MICALL2;LPXN;ITGB7;RADIL;ANTXR1;GRHL2;ATF4;FERMT3
Fc-gamma receptor signaling pathway (GO:0038094)	12/72	0.0524971	0.317261	0	0	1.80584	5.3218	CYFIP2;FGR;HCK;FCER1G;SYK;MYO10;WAS;NCKAP1L;CD247;FCGR2B;VAV1;MYO1G
bone resorption (GO:0045453)	3/9	0.0528647	0.317261	0	0	4.50777	13.2529	IL7;ACP5;PTK2B
cellular response to interleukin-9 (GO:0071355)	3/9	0.0528647	0.317261	0	0	4.50777	13.2529	STAT1;IL2RG;JAK3
interleukin-9-mediated signaling pathway (GO:0038113)	3/9	0.0528647	0.317261	0	0	4.50777	13.2529	STAT1;IL2RG;JAK3
mast cell mediated immunity (GO:0002448)	3/9	0.0528647	0.317261	0	0	4.50777	13.2529	MILR1;NR4A3;PIK3CD
negative regulation of bone resorption (GO:0045779)	3/9	0.0528647	0.317261	0	0	4.50777	13.2529	IL6;UBASH3B;TNFAIP3
negative regulation of leukocyte degranulation (GO:0043301)	3/9	0.0528647	0.317261	0	0	4.50777	13.2529	SPI1;NCKAP1L;FCGR2B
negative regulation of nitric oxide biosynthetic process (GO:0045019)	3/9	0.0528647	0.317261	0	0	4.50777	13.2529	PTGIS;ZC3H12A;GLA
negative regulation of nitric oxide metabolic process (GO:1904406)	3/9	0.0528647	0.317261	0	0	4.50777	13.2529	PTGIS;ZC3H12A;GLA
negative regulation of protein activation cascade (GO:2000258)	3/9	0.0528647	0.317261	0	0	4.50777	13.2529	F10;SERPING1;F3
negative regulation of protein-containing complex disassembly (GO:0043242)	3/9	0.0528647	0.317261	0	0	4.50777	13.2529	IRAK3;TMEM39A;TNF
ornithine metabolic process (GO:0006591)	3/9	0.0528647	0.317261	0	0	4.50777	13.2529	ARG2;ODC1;AZIN2
positive regulation of CD8-positive, alpha-beta T cell activation (GO:2001187)	3/9	0.0528647	0.317261	0	0	4.50777	13.2529	NCKAP1L;PTPN22;RUNX1
positive regulation of chromatin binding (GO:0035563)	3/9	0.0528647	0.317261	0	0	4.50777	13.2529	DTX3L;KDM4D;PARP9
positive regulation of macrophage cytokine production (GO:0060907)	3/9	0.0528647	0.317261	0	0	4.50777	13.2529	CD74;SEMA7A;LAPTM5
positive regulation of mast cell degranulation (GO:0043306)	3/9	0.0528647	0.317261	0	0	4.50777	13.2529	FGR;SYK;GAB2
positive regulation of memory T cell differentiation (GO:0043382)	3/9	0.0528647	0.317261	0	0	4.50777	13.2529	IL23A;IL12B;IL12RB1
positive regulation of NLRP3 inflammasome complex assembly (GO:1900227)	3/9	0.0528647	0.317261	0	0	4.50777	13.2529	GBP5;CD36;MYD88
positive regulation of phagocytosis, engulfment (GO:0060100)	3/9	0.0528647	0.317261	0	0	4.50777	13.2529	C3;STAP1;NCKAP1L
regulation of glial cell proliferation (GO:0060251)	3/9	0.0528647	0.317261	0	0	4.50777	13.2529	IL6;IL1B;TNF
regulation of leukocyte mediated cytotoxicity (GO:0001910)	3/9	0.0528647	0.317261	0	0	4.50777	13.2529	NOS2;DNASE1L3;ICAM1
regulation of respiratory burst (GO:0060263)	3/9	0.0528647	0.317261	0	0	4.50777	13.2529	CLEC7A;RAC2;NOXO1
regulation of tumor necrosis factor superfamily cytokine production (GO:1903555)	3/9	0.0528647	0.317261	0	0	4.50777	13.2529	CD274;ZFP36;LTF
response to vitamin (GO:0033273)	3/9	0.0528647	0.317261	0	0	4.50777	13.2529	CYP27B1;SPP1;AQP3
response to vitamin D (GO:0033280)	3/9	0.0528647	0.317261	0	0	4.50777	13.2529	CYP27B1;SPP1;AQP3
synapse pruning (GO:0098883)	3/9	0.0528647	0.317261	0	0	4.50777	13.2529	C3;ITGAM;CX3CL1
positive regulation of cell adhesion (GO:0045785)	13/80	0.0532978	0.318979	0	0	1.75213	5.137	SYK;CITED2;TFE3;LIF;TNF;CCL5;IL12B;RAC3;PRKD2;NCKAP1L;RELL2;JAK2;TGM2
regulation of fat cell differentiation (GO:0045598)	13/80	0.0532978	0.318979	0	0	1.75213	5.137	CEBPB;LPL;GATA3;NR1D1;TNF;ZFP36;BMP2;IL6;ZADH2;NOCT;ZC3H12A;TRIB3;ZFPM2
positive regulation of cell communication (GO:0010647)	6/28	0.0547674	0.323981	0	0	2.46029	7.14632	EDN1;CD80;KCTD13;GATA3;PTPN23;TNF
negative regulation of T cell proliferation (GO:0042130)	7/35	0.0548993	0.323981	0	0	2.25565	6.54647	CD274;IL4I1;CEBPB;GPNMB;CD80;TNFRSF14;TNFRSF21
regulation of JUN kinase activity (GO:0043506)	7/35	0.0548993	0.323981	0	0	2.25565	6.54647	EDN1;DUSP10;TLR9;PTPN22;TRAF2;TNFRSF11A;TNF
response to exogenous dsRNA (GO:0043330)	7/35	0.0548993	0.323981	0	0	2.25565	6.54647	COLEC12;IFIH1;DDX58;IFNB1;SLC3A2;IRAK3;IFIT1
icosanoid biosynthetic process (GO:0046456)	4/15	0.0554011	0.323981	0	0	3.27911	9.48697	ALOX5AP;MGST2;PLA2G4A;PLA2G5
integrated stress response signaling (GO:0140467)	4/15	0.0554011	0.323981	0	0	3.27911	9.48697	IMPACT;DDIT3;CCL2;ATF4
macrophage differentiation (GO:0030225)	4/15	0.0554011	0.323981	0	0	3.27911	9.48697	CSF2;CSF1;IL15;MMP9
macrophage migration (GO:1905517)	4/15	0.0554011	0.323981	0	0	3.27911	9.48697	LGALS3;CCL5;CCL3;CCL2
negative regulation of cellular component movement (GO:0051271)	4/15	0.0554011	0.323981	0	0	3.27911	9.48697	SP100;WAS;GATA3;SPINT2
negative regulation of leukocyte mediated cytotoxicity (GO:0001911)	4/15	0.0554011	0.323981	0	0	3.27911	9.48697	PTPRC;CLEC12B;ARRB2;FCGR2B
positive regulation of cell killing (GO:0031343)	4/15	0.0554011	0.323981	0	0	3.27911	9.48697	NOS2;SYK;CLEC7A;NOXO1
positive regulation of pattern recognition receptor signaling pathway (GO:0062208)	4/15	0.0554011	0.323981	0	0	3.27911	9.48697	DHX58;TLR9;DDX60;TLR2
protein homotrimerization (GO:0070207)	4/15	0.0554011	0.323981	0	0	3.27911	9.48697	PNPT1;STEAP4;MLKL;ALOX5AP
protein trimerization (GO:0070206)	4/15	0.0554011	0.323981	0	0	3.27911	9.48697	PNPT1;STEAP4;MLKL;ALOX5AP
regulation of endothelial cell chemotaxis (GO:2001026)	4/15	0.0554011	0.323981	0	0	3.27911	9.48697	SEMA5A;HSPB1;PRKD2;THBS1
regulation of lymphocyte activation (GO:0051249)	4/15	0.0554011	0.323981	0	0	3.27911	9.48697	THEMIS2;CLEC7A;LCK;CCL5
response to acidic pH (GO:0010447)	4/15	0.0554011	0.323981	0	0	3.27911	9.48697	IMPACT;GPR65;GPR4;CTSS
regulation of protein phosphorylation (GO:0001932)	35/266	0.0558205	0.325995	0	0	1.37089	3.95585	CD40;CEBPB;PID1;AKAP8L;PDGFA;HSPB1;FPR2;TNF;EGFR;C3;SOCS1;GPNMB;ZC3H12A;SLIT2;CCN1;XDH;FNIP2;NIBAN1;CD74;DAXX;KDM4D;SEMA4D;IL34;STAT2;PAQR3;MMP9;PML;FGR;BMP2;IMPACT;IL1B;FAS;ADTRP;ATF3;ATF4
regulation of mRNA stability (GO:0043488)	21/146	0.0563118	0.328423	0	0	1.51829	4.36788	PSMD10;PSMD11;SLC11A1;METTL3;HSPB1;TENT5A;TENT5C;PSMB10;PSMB8;PSMB9;PSMD8;PSMA6;ZFP36;UBB;NOCT;UBC;PSME1;PSME2;IGF2BP2;DCP2;HSPA1A
sulfur compound biosynthetic process (GO:0044272)	17/113	0.0567915	0.330776	0	0	1.59974	4.58863	LUM;GSS;MGST1;MGST2;GSTT1;DCN;CNDP2;GGCT;VCAN;GSTA4;GSTA3;CTH;ESD;DSE;CHAC1;GCLM;ST3GAL1
regulated exocytosis (GO:0045055)	25/180	0.0569934	0.331508	0	0	1.45815	4.17733	LGALS3BP;ORM1;SERPINE1;PLEK;PDGFA;CLU;THBS1;CYB5R1;RAB11FIP1;CD36;TIMP1;ABCC4;PCDH7;PPBP;LHFPL2;GTPBP2;TUBA4A;SYT17;SELP;SERPING1;MAGED2;ALDOA;STEAP2;FERMT3;PF4
regulation of actin filament polymerization (GO:0030833)	12/73	0.0573562	0.3317	0	0	1.77614	5.07704	FCHSD1;HCK;CSF3;HAX1;CCL11;CDC42EP3;COTL1;PTK2B;NCKAP1L;ARHGAP28;SLIT2;SSH3
regulation of JNK cascade (GO:0046328)	16/105	0.0574364	0.3317	0	0	1.62387	4.63952	NCF1;GADD45B;GADD45A;CARD9;TRAF2;TRAF1;EGFR;HIPK2;PER1;RASSF2;DUSP10;TRAF4;IL1B;TLR9;PTK2B;FCGR2B
actin polymerization or depolymerization (GO:0008154)	9/50	0.0574845	0.3317	0	0	1.98113	5.65857	ENAH;PSTPIP1;PSTPIP2;WAS;MICALL2;DSTN;SPIRE1;JAK2;AIF1
iron ion transport (GO:0006826)	9/50	0.0574845	0.3317	0	0	1.98113	5.65857	FTH1;SLC11A1;SLC11A2;SLC40A1;TCIRG1;ATP6V0E2;SLC39A14;CP;LTF
negative regulation of ERK1 and ERK2 cascade (GO:0070373)	9/50	0.0574845	0.3317	0	0	1.98113	5.65857	DUSP4;DUSP10;PTPRC;TNIP1;WNK2;SPRY1;EZR;DUSP9;PTPN2
regulation of complement activation (GO:0030449)	9/50	0.0574845	0.3317	0	0	1.98113	5.65857	C4B;C3;IL1B;C5AR1;C3AR1;SERPING1;CFP;CLU;CFB
regulation of endothelial cell migration (GO:0010594)	14/89	0.0580714	0.334642	0	0	1.68574	4.79774	NRP2;EDN1;GRN;SP100;PIK3CD;GATA3;THBS1;DCN;DNAJA4;SVBP;ZC3H12A;PTK2B;PRKD2;SLIT2
cellular iron ion homeostasis (GO:0006879)	10/58	0.0600512	0.345136	0	0	1.88045	5.28886	FRRS1;FTH1;SLC11A1;SLC11A2;SLC40A1;FLVCR1;LCN2;HMOX1;SLC39A14;CP
positive regulation of mitochondrion organization (GO:0010822)	10/58	0.0600512	0.345136	0	0	1.88045	5.28886	TNFSF10;HTRA2;PMAIP1;CHCHD10;SPIRE1;BID;MMP9;DCN;BBC3;MARCHF5
MAPK cascade (GO:0000165)	39/303	0.0602129	0.345313	0	0	1.33686	3.75639	PSMD10;CSF2;PSMD11;PDGFA;CSF2RB;RASAL3;IL2RG;TNF;EGFR;PSMB10;PSMD8;SPTA1;ZFP36;UBB;ERBB3;CCL5;UBC;CCL3;CCL2;MAP3K8;JAK2;JAK3;PAQR3;IL18;NRG1;DUSP9;PSMB8;NFKB1;DUSP7;PSMB9;PSMA6;ARTN;NRG4;IL1B;PSME1;PSME2;RGL1;HBEGF;BCL2L1
positive regulation of leukocyte mediated cytotoxicity (GO:0001912)	8/43	0.0603206	0.345313	0	0	2.06254	5.79178	ITGAM;SPI1;TYROBP;NOS2;IL23A;IL12B;STAP1;IL12RB1
positive regulation of phospholipase C activity (GO:0010863)	8/43	0.0603206	0.345313	0	0	2.06254	5.79178	P2RY6;TXK;C5AR1;LPAR1;ADRA1A;SELE;PLCB2;EGFR
negative regulation of cell motility (GO:2000146)	17/114	0.0607994	0.346684	0	0	1.58316	4.43311	CD74;CLIC4;JAG1;MCTP1;CITED2;SERPINE1;NOG;WAS;SPINT2;GATA3;CX3CL1;BST2;DACH1;DUSP10;KRT16;CYP1B1;SLIT2
positive regulation of kinase activity (GO:0033674)	17/114	0.0607994	0.346684	0	0	1.58316	4.43311	CD74;DAXX;CSF1;LMO4;INSRR;MERTK;TNF;EGFR;RASSF2;PTPRC;TRAF4;ERBB3;AXL;TYRO3;PTK2B;LCP2;CCN1
response to lipid (GO:0033993)	17/114	0.0607994	0.346684	0	0	1.58316	4.43311	NOS2;SLC11A1;PTPN22;IRAK3;TNFRSF11A;AQP3;SELE;SELP;CYP27B1;SLPI;IL1B;NOCT;SPP1;CD36;LBP;JAK2;S100A8
cell projection assembly (GO:0030031)	5/22	0.0619192	0.349131	0	0	2.65266	7.37951	RAC2;PDGFA;RAC3;NCKAP1L;RHOV
negative regulation of interleukin-2 production (GO:0032703)	5/22	0.0619192	0.349131	0	0	2.65266	7.37951	ZFP36;PTPRC;LAPTM5;TNFAIP3;EZR
peptidyl-threonine dephosphorylation (GO:0035970)	5/22	0.0619192	0.349131	0	0	2.65266	7.37951	DUSP4;DUSP2;DUSP10;DUSP9;DUSP7
phosphatidylserine acyl-chain remodeling (GO:0036150)	5/22	0.0619192	0.349131	0	0	2.65266	7.37951	PLA2G4E;PLA2G4A;PLAAT3;PLA2G5;PLA1A
positive regulation of peptidase activity (GO:0010952)	5/22	0.0619192	0.349131	0	0	2.65266	7.37951	GRN;PSME1;PSME2;PRSS22;TANK
proteasomal ubiquitin-independent protein catabolic process (GO:0010499)	5/22	0.0619192	0.349131	0	0	2.65266	7.37951	PSMA6;ENC1;PSMB10;PSMB8;PSMB9
regulation of viral release from host cell (GO:1902186)	5/22	0.0619192	0.349131	0	0	2.65266	7.37951	TRIM25;TRIM26;VPS37B;TRIM21;PML
ubiquitin-dependent protein catabolic process via the multivesicular body sorting pathway (GO:0043162)	5/22	0.0619192	0.349131	0	0	2.65266	7.37951	TOM1L1;UBAP1;PTPN23;STAM;VPS37B
positive regulation of macromolecule metabolic process (GO:0010604)	48/384	0.0619517	0.349131	0	0	1.29348	3.59767	PID1;CSF2;CSF1;CITED2;PIK3CD;PTPN22;ARRB2;HIF1A;CLU;TNF;RESF1;CLEC7A;ZC3H12A;CCL3;STAP1;CD36;EGR1;CD74;DTX3L;IFNGR1;DDX58;SLC11A1;SETDB2;NOG;LAPTM5;DTNBP1;INHBA;F3;SELE;MOV10;IL1A;OLFM1;BMP2;IL6;TYROBP;DNAJA4;FUBP1;IL1B;TLR9;ADTRP;SLC26A9;EZR;HSPA1B;MYD88;ATF4;TLR2;HSPA1A;PF4
cellular response to heat (GO:0034605)	7/36	0.0625182	0.350078	0	0	2.17775	6.03736	IL1A;DAXX;HTRA2;HMOX1;THBS1;HSPA1B;HSPA1A
positive regulation of T cell mediated immunity (GO:0002711)	7/36	0.0625182	0.350078	0	0	2.17775	6.03736	IL23A;IL1B;IL12B;TRAF2;IL12RB1;B2M;MALT1
retina homeostasis (GO:0001895)	7/36	0.0625182	0.350078	0	0	2.17775	6.03736	WHRN;PRDX1;HSPB1;SLC28A2;B2M;BBS4;LTF
transition metal ion transport (GO:0000041)	7/36	0.0625182	0.350078	0	0	2.17775	6.03736	FTH1;SLC11A1;SLC11A2;SLC39A8;SLC39A2;CP;LTF
cellular response to hypoxia (GO:0071456)	19/131	0.0625226	0.350078	0	0	1.5327	4.24898	PSMD10;PLK3;PSMD11;PTGIS;PTGS2;AQP3;HIF1A;PSMB10;PSMB8;HIPK2;PSMB9;PSMD8;PSMA6;UBB;UBC;PSME1;PSME2;HMOX1;PMAIP1
negative regulation of cellular process (GO:0048523)	68/566	0.0628866	0.351663	0	0	1.23768	3.42396	SEMA5A;PIWIL2;PIWIL4;CXCL1;IFI35;CLU;ADRA1A;IFIT3;RERG;RND1;FTH1;NUP62;CYP1B1;PLXNC1;JAK2;CCN1;H2AC6;TNFRSF1B;DUS2;IL1A;IMPACT;DDAH1;IL1B;IRF1;NUPR1;ATF5;CRYAB;TNFRSF21;TLR2;SP100;HTRA2;GATA3;ACVR1B;DNAJB2;TBRG1;CYP27B1;GPNMB;ERBB3;PDPN;SH3BP4;LPXN;PTK2B;SLIT2;MARCHF5;ZBTB17;SEMA4D;SUSD2;OSGIN1;OSM;HMGA1;NMI;OSGIN2;INHBA;SOD2;ST18;PML;BST2;FABP3;BMP2;IL6;BCL6;WNK2;NOX4;PTPN6;FCGR2B;HSPA1B;PTPN2;H…
negative regulation of interferon-gamma production (GO:0032689)	6/29	0.0634519	0.353913	0	0	2.35319	6.48887	CD274;AXL;DDIT3;ZC3H12A;LAPTM5;INHBA
transition metal ion homeostasis (GO:0055076)	6/29	0.0634519	0.353913	0	0	2.35319	6.48887	SLC11A1;SLC40A1;HMOX1;B2M;CP;SLC39A14
cholesterol transport (GO:0030301)	9/51	0.0638849	0.355416	0	0	1.93385	5.31938	MSR1;STARD5;NPC2;SOAT2;LIPG;CD36;SERAC1;CLU;TSKU
positive regulation of fat cell differentiation (GO:0045600)	9/51	0.0638849	0.355416	0	0	1.93385	5.31938	ZFP36;CEBPB;BMP2;NOCT;ZC3H12A;TFE3;PIM1;LPL;PTGS2
positive regulation of protein metabolic process (GO:0051247)	17/115	0.0649969	0.36114	0	0	1.56691	4.28303	AREL1;CSF1;DDX58;CD80;CARD9;IL18;TNFAIP3;INHBA;CLU;TNF;NFKBIA;SLC25A37;SLC6A9;IL23A;IL1B;TLR9;IL12B
3'-UTR-mediated mRNA destabilization (GO:0061158)	4/16	0.0682259	0.373037	0	0	3.00568	8.07005	MOV10;ZFP36;ZC3H12A;PLEKHN1
epiboly involved in wound healing (GO:0090505)	4/16	0.0682259	0.373037	0	0	3.00568	8.07005	PDPN;LCP1;RHOC;CCN1
motor neuron axon guidance (GO:0008045)	4/16	0.0682259	0.373037	0	0	3.00568	8.07005	RAC2;NTN5;LAMC2;SLIT2
necroptotic process (GO:0070266)	4/16	0.0682259	0.373037	0	0	3.00568	8.07005	TICAM2;MLKL;IPMK;CD14
negative regulation of release of cytochrome c from mitochondria (GO:0090201)	4/16	0.0682259	0.373037	0	0	3.00568	8.07005	PSMD10;GHITM;CLU;BCL2L1
nucleotide catabolic process (GO:0009166)	4/16	0.0682259	0.373037	0	0	3.00568	8.07005	NT5E;PNP;SAMHD1;XDH
positive regulation of leukocyte adhesion to vascular endothelial cell (GO:1904996)	4/16	0.0682259	0.373037	0	0	3.00568	8.07005	SELP;IL6;SELE;TNF
regulation of amyloid-beta clearance (GO:1900221)	4/16	0.0682259	0.373037	0	0	3.00568	8.07005	IFNGR1;SRF;CLU;TNF
regulation of mast cell degranulation (GO:0043304)	4/16	0.0682259	0.373037	0	0	3.00568	8.07005	FGR;SYK;GAB2;UNC13D
regulation of monocyte differentiation (GO:0045655)	4/16	0.0682259	0.373037	0	0	3.00568	8.07005	CD74;CSF1;IL34;IRF7
cellular response to interleukin-4 (GO:0071353)	3/10	0.070057	0.373037	0	0	3.86358	10.2711	RUFY4;GATA3;JAK3
DNA damage response, signal transduction by p53 class mediator resulting in transcription of p21 class mediator (GO:0006978)	3/10	0.070057	0.373037	0	0	3.86358	10.2711	MUC1;SP100;HIPK2
ether lipid biosynthetic process (GO:0008611)	3/10	0.070057	0.373037	0	0	3.86358	10.2711	LPCAT2;PLA2G4C;PLA2G4A
glycosphingolipid catabolic process (GO:0046479)	3/10	0.070057	0.373037	0	0	3.86358	10.2711	NEU2;NEU1;GLA
I-kappaB phosphorylation (GO:0007252)	3/10	0.070057	0.373037	0	0	3.86358	10.2711	TLR9;TLR7;TLR2
membrane lipid catabolic process (GO:0046466)	3/10	0.070057	0.373037	0	0	3.86358	10.2711	SGPL1;CYP1B1;MGST2
modification-dependent macromolecule catabolic process (GO:0043632)	3/10	0.070057	0.373037	0	0	3.86358	10.2711	UBB;UBC;ISG15
myeloid dendritic cell differentiation (GO:0043011)	3/10	0.070057	0.373037	0	0	3.86358	10.2711	BATF2;CSF2;UBD
negative regulation of cell adhesion mediated by integrin (GO:0033629)	3/10	0.070057	0.373037	0	0	3.86358	10.2711	MUC1;SERPINE1;CYP1B1
negative regulation of transcription from RNA polymerase II promoter in response to stress (GO:0097201)	3/10	0.070057	0.373037	0	0	3.86358	10.2711	IMPACT;CITED2;HSPA1A
negative regulation of vascular endothelial growth factor signaling pathway (GO:1900747)	3/10	0.070057	0.373037	0	0	3.86358	10.2711	IL12B;XDH;DCN
neuron remodeling (GO:0016322)	3/10	0.070057	0.373037	0	0	3.86358	10.2711	C3;CX3CL1;RND1
phagosome-lysosome fusion (GO:0090385)	3/10	0.070057	0.373037	0	0	3.86358	10.2711	CLN3;RAB20;PLA2G5
positive regulation of cell activation (GO:0050867)	3/10	0.070057	0.373037	0	0	3.86358	10.2711	SELP;PLEK;PLA2G4A
positive regulation of monocyte differentiation (GO:0045657)	3/10	0.070057	0.373037	0	0	3.86358	10.2711	CD74;CSF1;IL34
positive regulation of vascular endothelial growth factor receptor signaling pathway (GO:0030949)	3/10	0.070057	0.373037	0	0	3.86358	10.2711	IL1B;PRKD2;HIF1A
regulation of epithelial cell apoptotic process (GO:1904035)	3/10	0.070057	0.373037	0	0	3.86358	10.2711	ZFP36;NUPR1;TNF
regulation of hair cycle (GO:0042634)	3/10	0.070057	0.373037	0	0	3.86358	10.2711	PER1;HPSE;TSKU
regulation of macrophage migration (GO:1905521)	3/10	0.070057	0.373037	0	0	3.86358	10.2711	CD200R1;CSF1;PTK2B
regulation of mast cell activation (GO:0033003)	3/10	0.070057	0.373037	0	0	3.86358	10.2711	MILR1;TSLP;CD300LF
regulation of memory T cell differentiation (GO:0043380)	3/10	0.070057	0.373037	0	0	3.86358	10.2711	IL23A;IL12B;IL12RB1
regulation of phagocytosis, engulfment (GO:0060099)	3/10	0.070057	0.373037	0	0	3.86358	10.2711	C3;STAP1;NCKAP1L
regulation of tau-protein kinase activity (GO:1902947)	3/10	0.070057	0.373037	0	0	3.86358	10.2711	EGR1;C5AR1;CLU
response to interleukin-4 (GO:0070670)	3/10	0.070057	0.373037	0	0	3.86358	10.2711	RUFY4;GATA3;JAK3
regulation of intrinsic apoptotic signaling pathway (GO:2001242)	9/52	0.0707188	0.376099	0	0	1.88877	5.00343	LCK;DDIT3;PMAIP1;NUPR1;BID;MMP9;S100A8;BBC3;BCL2L1
regulation of phosphorylation (GO:0042325)	18/125	0.0723349	0.384224	0	0	1.51954	3.99099	CDKN1C;KDM4D;STAT2;NLRC5;HSPB1;INHBA;HIF1A;SLC2A6;THBS1;EGFR;PML;SOCS1;EIF6;CCL5;NUP62;STAP1;NCKAP1L;FNIP2
positive regulation of cellular component biogenesis (GO:0044089)	14/92	0.0727604	0.384865	0	0	1.62063	4.24699	SYK;PLEK;MMP3;NRG1;STAM;RHOC;CLU;TNF;SPIDR;CX3CL1;LGALS3;CLEC7A;BID;FNIP2
positive regulation of JUN kinase activity (GO:0043507)	5/23	0.0728728	0.384865	0	0	2.50515	6.5611	EDN1;TLR9;TRAF2;TNFRSF11A;TNF
cell projection organization (GO:0030030)	6/30	0.0728984	0.384865	0	0	2.25502	5.90519	PLEK;RAC2;PDGFA;RAC3;NCKAP1L;RHOV
heterotypic cell-cell adhesion (GO:0034113)	6/30	0.0728984	0.384865	0	0	2.25502	5.90519	CD200R1;VCAM1;IZUMO1;NINJ1;ITGA7;ITGB7
regulation of macrophage activation (GO:0043030)	6/30	0.0728984	0.384865	0	0	2.25502	5.90519	CD74;IL6;ZC3H12A;LBP;FCGR2B;THBS1
anaphase-promoting complex-dependent catabolic process (GO:0031145)	13/84	0.0734175	0.387135	0	0	1.65305	4.31709	PSMD10;PSMD11;UBE2E1;PSMB10;PSMB8;PSMB9;PSMD8;PSMA6;PTTG1;UBB;UBC;PSME1;PSME2
regulation of protein ubiquitination (GO:0031396)	16/109	0.0755148	0.396335	0	0	1.55368	4.01382	PSMD10;DAXX;RIPK2;LAPTM5;TNFAIP3;ISG15;ARRB2;MALT1;DNAJB2;UBB;SVBP;SQSTM1;BIRC2;HSPA1B;BIRC3;HSPA1A
positive regulation of multicellular organismal process (GO:0051240)	43/345	0.076464	0.396335	0	0	1.28837	3.31232	CEBPB;IL20;TXK;SERPINE1;PIK3CD;ACVR1B;TNF;ADRA1A;AGPAT2;TSKU;PLAC8;HCAR2;CYP27B1;ACADL;GLIPR2;PDPN;IL12B;CD36;LBP;JAK2;PPARGC1B;SYK;IL15;SLC11A1;NOG;CARD9;IL18;DIO2;TRPV2;INHBA;CCDC88B;FGR;IL1A;OLFM1;BMP2;IL6;FABP4;IL23A;IRF4;IL1B;LCN2;HAP1;BMPR1A
iron ion homeostasis (GO:0055072)	10/61	0.0793991	0.396335	0	0	1.76954	4.48271	FRRS1;FTH1;SLC11A1;SLC11A2;SLC40A1;FLVCR1;LCN2;HMOX1;B2M;CP
ventricular septum development (GO:0003281)	7/38	0.0795918	0.396335	0	0	2.03702	5.15538	CITED2;NOG;GATA4;GATA3;SLIT2;ZFPM2;BMPR1A
positive regulation of protein modification by small protein conjugation or removal (GO:1903322)	12/77	0.0797491	0.396335	0	0	1.66646	4.21427	PSMD10;RWDD3;DCUN1D5;UBB;TNIP1;RIPK2;ZC3H12A;LAPTM5;TANK;BIRC2;MALT1;BIRC3
negative regulation of immune response (GO:0050777)	24/178	0.0800734	0.396335	0	0	1.40828	3.55564	PTGIR;SPI1;SYK;SPINK5;RHBDF2;ACOD1;TRAFD1;TNFAIP3;IRAK3;ADCY2;GPR84;NMI;ADCY7;FGR;LGALS3;HCK;IL6;ADORA2B;DHX58;TYRO3;CD247;FCGR2B;TRIM21;LYAR
cellular response to heparin (GO:0071504)	2/5	0.0813649	0.396335	0	0	6.00835	15.0738	EGR1;SLIT2
cellular response to sodium arsenite (GO:1903936)	2/5	0.0813649	0.396335	0	0	6.00835	15.0738	DAXX;ZC3H12A
chronic inflammatory response (GO:0002544)	2/5	0.0813649	0.396335	0	0	6.00835	15.0738	THBS1;TNF
copper ion import (GO:0015677)	2/5	0.0813649	0.396335	0	0	6.00835	15.0738	STEAP4;STEAP2
endothelin receptor signaling pathway (GO:0086100)	2/5	0.0813649	0.396335	0	0	6.00835	15.0738	EDN1;PTK2B
ethanolamine-containing compound metabolic process (GO:0042439)	2/5	0.0813649	0.396335	0	0	6.00835	15.0738	GDPD1;GDPD3
glucuronate catabolic process (GO:0006064)	2/5	0.0813649	0.396335	0	0	6.00835	15.0738	DCXR;XYLB
glucuronate catabolic process to xylulose 5-phosphate (GO:0019640)	2/5	0.0813649	0.396335	0	0	6.00835	15.0738	DCXR;XYLB
glycerol ether metabolic process (GO:0006662)	2/5	0.0813649	0.396335	0	0	6.00835	15.0738	NCEH1;PLAAT3
inosine metabolic process (GO:0046102)	2/5	0.0813649	0.396335	0	0	6.00835	15.0738	PNP;XDH
L-arginine import across plasma membrane (GO:0097638)	2/5	0.0813649	0.396335	0	0	6.00835	15.0738	SLC7A2;SLC7A3
left/right axis specification (GO:0070986)	2/5	0.0813649	0.396335	0	0	6.00835	15.0738	CITED2;SETDB2
lymph node development (GO:0048535)	2/5	0.0813649	0.396335	0	0	6.00835	15.0738	PDPN;TNFRSF11A
N-acylethanolamine metabolic process (GO:0070291)	2/5	0.0813649	0.396335	0	0	6.00835	15.0738	GDPD1;GDPD3
negative regulation of hydrogen peroxide metabolic process (GO:0010727)	2/5	0.0813649	0.396335	0	0	6.00835	15.0738	MMP3;HP
negative regulation of macrophage differentiation (GO:0045650)	2/5	0.0813649	0.396335	0	0	6.00835	15.0738	INHBA;PTPN2
negative regulation of myosin-light-chain-phosphatase activity (GO:0035509)	2/5	0.0813649	0.396335	0	0	6.00835	15.0738	NCKAP1L;TNF
negative regulation of plasminogen activation (GO:0010757)	2/5	0.0813649	0.396335	0	0	6.00835	15.0738	SERPINE1;THBS1
negative regulation of T cell migration (GO:2000405)	2/5	0.0813649	0.396335	0	0	6.00835	15.0738	CD200R1;APOD
negative regulation of transforming growth factor beta1 production (GO:0032911)	2/5	0.0813649	0.396335	0	0	6.00835	15.0738	TYROBP;TSKU
negative regulation of vitamin D biosynthetic process (GO:0010957)	2/5	0.0813649	0.396335	0	0	6.00835	15.0738	CYP27B1;NFKB1
ornithine transport (GO:0015822)	2/5	0.0813649	0.396335	0	0	6.00835	15.0738	SLC7A2;SLC7A3
peptidyl-cysteine S-nitrosylation (GO:0018119)	2/5	0.0813649	0.396335	0	0	6.00835	15.0738	NOS2;S100A8
peripheral nervous system neuron differentiation (GO:0048934)	2/5	0.0813649	0.396335	0	0	6.00835	15.0738	ETV1;RUNX1
PML body organization (GO:0030578)	2/5	0.0813649	0.396335	0	0	6.00835	15.0738	PML;HIPK2
positive regulation of cardiac muscle contraction (GO:0060452)	2/5	0.0813649	0.396335	0	0	6.00835	15.0738	RGS2;ADRA1A
positive regulation of CD8-positive, alpha-beta T cell differentiation (GO:0043378)	2/5	0.0813649	0.396335	0	0	6.00835	15.0738	NCKAP1L;RUNX1
positive regulation of endothelial cell chemotaxis by VEGF-activated vascular endothelial growth factor receptor signaling pathway (GO:0038033)	2/5	0.0813649	0.396335	0	0	6.00835	15.0738	HSPB1;PRKD2
positive regulation of fertilization (GO:1905516)	2/5	0.0813649	0.396335	0	0	6.00835	15.0738	CFAP69;LHFPL2
positive regulation of leukocyte tethering or rolling (GO:1903238)	2/5	0.0813649	0.396335	0	0	6.00835	15.0738	SELP;SELE
positive regulation of mononuclear cell proliferation (GO:0032946)	2/5	0.0813649	0.396335	0	0	6.00835	15.0738	CSF1;IL12B
positive regulation of peroxisome proliferator activated receptor signaling pathway (GO:0035360)	2/5	0.0813649	0.396335	0	0	6.00835	15.0738	PTGIS;CITED2
positive regulation of prostaglandin secretion (GO:0032308)	2/5	0.0813649	0.396335	0	0	6.00835	15.0738	IL1B;TNFRSF11A
positive regulation of protein kinase C activity (GO:1900020)	2/5	0.0813649	0.396335	0	0	6.00835	15.0738	CEMIP;EGFR
positive regulation of protein monoubiquitination (GO:1902527)	2/5	0.0813649	0.396335	0	0	6.00835	15.0738	UBB;BIRC2
positive regulation of T-helper 1 cell cytokine production (GO:2000556)	2/5	0.0813649	0.396335	0	0	6.00835	15.0738	IL1B;IL18
positive regulation of toll-like receptor 9 signaling pathway (GO:0034165)	2/5	0.0813649	0.396335	0	0	6.00835	15.0738	RSAD2;PTPN22
postsynaptic endocytosis (GO:0140239)	2/5	0.0813649	0.396335	0	0	6.00835	15.0738	MX2;MX1
postsynaptic neurotransmitter receptor internalization (GO:0098884)	2/5	0.0813649	0.396335	0	0	6.00835	15.0738	MX2;MX1
receptor-mediated virion attachment to host cell (GO:0046813)	2/5	0.0813649	0.396335	0	0	6.00835	15.0738	LRRC15;ICAM1
regulation of antifungal innate immune response (GO:1905034)	2/5	0.0813649	0.396335	0	0	6.00835	15.0738	SPI1;PLA2G5
regulation of astrocyte activation (GO:0061888)	2/5	0.0813649	0.396335	0	0	6.00835	15.0738	IL6;NR1D1
regulation of germinal center formation (GO:0002634)	2/5	0.0813649	0.396335	0	0	6.00835	15.0738	BCL6;TNFAIP3
regulation of growth hormone receptor signaling pathway (GO:0060398)	2/5	0.0813649	0.396335	0	0	6.00835	15.0738	GDF15;JAK2
regulation of heart growth (GO:0060420)	2/5	0.0813649	0.396335	0	0	6.00835	15.0738	BASP1;DUSP9
regulation of inositol trisphosphate biosynthetic process (GO:0032960)	2/5	0.0813649	0.396335	0	0	6.00835	15.0738	P2RY6;PTK2B
regulation of miRNA catabolic process (GO:2000625)	2/5	0.0813649	0.396335	0	0	6.00835	15.0738	PNPT1;ZC3H12A
regulation of mononuclear cell proliferation (GO:0032944)	2/5	0.0813649	0.396335	0	0	6.00835	15.0738	CSF1;IL12B
regulation of natural killer cell differentiation (GO:0032823)	2/5	0.0813649	0.396335	0	0	6.00835	15.0738	AXL;PRDM1
regulation of nucleotide-binding oligomerization domain containing signaling pathway (GO:0070424)	2/5	0.0813649	0.396335	0	0	6.00835	15.0738	BIRC2;BIRC3
regulation of protein kinase C activity (GO:1900019)	2/5	0.0813649	0.396335	0	0	6.00835	15.0738	CEMIP;EGFR
regulation of protein monoubiquitination (GO:1902525)	2/5	0.0813649	0.396335	0	0	6.00835	15.0738	UBB;BIRC2
regulation of receptor catabolic process (GO:2000644)	2/5	0.0813649	0.396335	0	0	6.00835	15.0738	DTX3L;LAPTM5
regulation of respiratory burst involved in inflammatory response (GO:0060264)	2/5	0.0813649	0.396335	0	0	6.00835	15.0738	GRN;LBP
regulation of ribonuclease activity (GO:0060700)	2/5	0.0813649	0.396335	0	0	6.00835	15.0738	OAS2;OAS3
regulation of T-helper 1 cell cytokine production (GO:2000554)	2/5	0.0813649	0.396335	0	0	6.00835	15.0738	IL1B;IL18
response to sodium arsenite (GO:1903935)	2/5	0.0813649	0.396335	0	0	6.00835	15.0738	DAXX;ZC3H12A
Schwann cell differentiation (GO:0014037)	2/5	0.0813649	0.396335	0	0	6.00835	15.0738	EGR2;ERBB3
T cell extravasation (GO:0072683)	2/5	0.0813649	0.396335	0	0	6.00835	15.0738	CCL2;ITGAL
Toll signaling pathway (GO:0008063)	2/5	0.0813649	0.396335	0	0	6.00835	15.0738	PELI3;MYD88
toll-like receptor 2 signaling pathway (GO:0034134)	2/5	0.0813649	0.396335	0	0	6.00835	15.0738	RIPK2;PIK3AP1
xylulose 5-phosphate biosynthetic process (GO:1901159)	2/5	0.0813649	0.396335	0	0	6.00835	15.0738	DCXR;XYLB
negative regulation of cell migration (GO:0030336)	20/144	0.0816849	0.397448	0	0	1.45699	3.6496	CD74;CLIC4;JAG1;MCTP1;CITED2;SERPINE1;NOG;PTPN23;MCC;CX3CL1;BST2;DACH1;DUSP10;KRT16;CYP1B1;HMOX1;ADTRP;TIMP1;SLIT2;BMPR1A
cellular response to fatty acid (GO:0071398)	4/17	0.0824345	0.398862	0	0	2.77432	6.92401	DGAT2;PID1;ZC3H12A;LPL
negative regulation of viral entry into host cell (GO:0046597)	4/17	0.0824345	0.398862	0	0	2.77432	6.92401	IFITM3;IFITM2;TRIM26;LY6E
positive regulation of cardiac muscle tissue growth (GO:0055023)	4/17	0.0824345	0.398862	0	0	2.77432	6.92401	EDN1;PIM1;ZFPM2;BMPR1A
positive regulation of macrophage activation (GO:0043032)	4/17	0.0824345	0.398862	0	0	2.77432	6.92401	CCL3;STAP1;LBP;THBS1
regulation of leukocyte migration (GO:0002685)	4/17	0.0824345	0.398862	0	0	2.77432	6.92401	RAC2;HMOX1;NCKAP1L;ADTRP
negative regulation of axon extension (GO:0030517)	6/31	0.083103	0.400757	0	0	2.1647	5.38506	SEMA5A;SEMA4A;SEMA7A;SEMA4D;SEMA4B;TRIM46
positive regulation of leukocyte cell-cell adhesion (GO:1903039)	6/31	0.083103	0.400757	0	0	2.1647	5.38506	CCDC88B;IL6;NR4A3;LCK;CCL2;TNF
prostaglandin metabolic process (GO:0006693)	6/31	0.083103	0.400757	0	0	2.1647	5.38506	CD74;EDN1;PTGIS;PLA2G4A;PTGS2;PTGES
negative regulation of cell death (GO:0060548)	14/94	0.083793	0.403637	0	0	1.57994	3.9173	CSF1;HTRA2;TRAF2;GATA4;TNFRSF1B;CLU;DUS2;CD200R1;IMPACT;GPNMB;NUP62;CCN1;HSPA1B;HSPA1A
dendritic cell differentiation (GO:0097028)	5/24	0.0848089	0.404939	0	0	2.37317	5.85546	BATF2;CSF2;AXL;UBD;IRF8
immune response-activating cell surface receptor signaling pathway (GO:0002429)	5/24	0.0848089	0.404939	0	0	2.37317	5.85546	FCER1G;C5AR1;C3AR1;FPR2;SPG21
negative regulation of NIK/NF-kappaB signaling (GO:1901223)	5/24	0.0848089	0.404939	0	0	2.37317	5.85546	SPI1;ZC3H12A;NLRP3;IFI35;NMI
nucleotide-binding domain, leucine rich repeat containing receptor signaling pathway (GO:0035872)	5/24	0.0848089	0.404939	0	0	2.37317	5.85546	UBB;RIPK2;IRAK2;UBC;TNFAIP3
positive regulation of cellular response to transforming growth factor beta stimulus (GO:1903846)	5/24	0.0848089	0.404939	0	0	2.37317	5.85546	CDKN1C;ZEB2;CITED2;THBS1;HIPK2
positive regulation of transforming growth factor beta receptor signaling pathway (GO:0030511)	5/24	0.0848089	0.404939	0	0	2.37317	5.85546	CDKN1C;ZEB2;CITED2;THBS1;HIPK2
regulation of axon extension involved in axon guidance (GO:0048841)	5/24	0.0848089	0.404939	0	0	2.37317	5.85546	SEMA5A;SEMA4A;SEMA7A;SEMA4D;SEMA4B
wound healing, spreading of cells (GO:0044319)	5/24	0.0848089	0.404939	0	0	2.37317	5.85546	MMP12;PDPN;LCP1;RHOC;CCN1
positive regulation of endothelial cell migration (GO:0010595)	13/86	0.0851047	0.405906	0	0	1.60758	3.96088	SEMA5A;CD40;NRP2;EDN1;GRN;HSPB1;PIK3CD;GATA3;HIF1A;THBS1;ZC3H12A;PTK2B;PRKD2
regulation of humoral immune response (GO:0002920)	9/54	0.0856985	0.40829	0	0	1.80462	4.43381	C4B;C3;C5AR1;C3AR1;SERPING1;CFP;FCGR2B;CLU;CFB
negative regulation of apoptotic signaling pathway (GO:2001234)	12/78	0.0861022	0.409764	0	0	1.64112	4.02439	PSMD10;LGALS3;PELI3;GATA4;GHITM;CLU;TNF;MMP9;THBS1;CX3CL1;BCL2L1;HSPA1A
regulation of T cell differentiation (GO:0045580)	7/39	0.0890451	0.415011	0	0	1.97325	4.77253	IFNB1;IL7;METTL3;SPINK5;GATA3;PRDM1;RUNX1
actin filament network formation (GO:0051639)	3/11	0.0894016	0.415011	0	0	3.38045	8.16249	FHOD3;SPIRE1;LCP1
complement receptor mediated signaling pathway (GO:0002430)	3/11	0.0894016	0.415011	0	0	3.38045	8.16249	C5AR1;C3AR1;FPR2
copper ion transport (GO:0006825)	3/11	0.0894016	0.415011	0	0	3.38045	8.16249	STEAP4;SLC11A2;STEAP2
DNA damage response, signal transduction resulting in transcription (GO:0042772)	3/11	0.0894016	0.415011	0	0	3.38045	8.16249	MUC1;SP100;HIPK2
Golgi to lysosome transport (GO:0090160)	3/11	0.0894016	0.415011	0	0	3.38045	8.16249	CLN3;EHD3;LAPTM5
negative regulation of bone remodeling (GO:0046851)	3/11	0.0894016	0.415011	0	0	3.38045	8.16249	IL6;UBASH3B;TNFAIP3
negative regulation of interleukin-17 production (GO:0032700)	3/11	0.0894016	0.415011	0	0	3.38045	8.16249	DDIT3;IL12B;NCKAP1L
negative regulation of lymphocyte migration (GO:2000402)	3/11	0.0894016	0.415011	0	0	3.38045	8.16249	CD200R1;APOD;ADTRP
negative regulation of oxidative stress-induced neuron death (GO:1903204)	3/11	0.0894016	0.415011	0	0	3.38045	8.16249	NR4A3;HIF1A;ATF4
negative regulation of platelet-derived growth factor receptor signaling pathway (GO:0010642)	3/11	0.0894016	0.415011	0	0	3.38045	8.16249	PTGIR;APOD;PTPN2
negative regulation of programmed necrotic cell death (GO:0062099)	3/11	0.0894016	0.415011	0	0	3.38045	8.16249	NUPR1;BIRC2;BIRC3
negative regulation of receptor signaling pathway via STAT (GO:1904893)	3/11	0.0894016	0.415011	0	0	3.38045	8.16249	SOCS3;SOCS1;BCL3
PERK-mediated unfolded protein response (GO:0036499)	3/11	0.0894016	0.415011	0	0	3.38045	8.16249	DDIT3;CCL2;ATF4
positive regulation of bone resorption (GO:0045780)	3/11	0.0894016	0.415011	0	0	3.38045	8.16249	SYK;SPP1;TNFRSF11A
positive regulation of myelination (GO:0031643)	3/11	0.0894016	0.415011	0	0	3.38045	8.16249	EGR2;PARD3;TNFRSF1B
positive regulation of transforming growth factor beta production (GO:0071636)	3/11	0.0894016	0.415011	0	0	3.38045	8.16249	PTGS2;THBS1;BMPR1A
regulation of cardiac muscle cell apoptotic process (GO:0010665)	3/11	0.0894016	0.415011	0	0	3.38045	8.16249	GATA4;NUPR1;BMPR1A
regulation of myeloid leukocyte mediated immunity (GO:0002886)	3/11	0.0894016	0.415011	0	0	3.38045	8.16249	SYK;DNASE1L3;UNC13D
regulation of T cell mediated immunity (GO:0002709)	3/11	0.0894016	0.415011	0	0	3.38045	8.16249	IL1B;WAS;TNFRSF1B
regulation of toll-like receptor 2 signaling pathway (GO:0034135)	3/11	0.0894016	0.415011	0	0	3.38045	8.16249	TLR1;ACOD1;TNFAIP3
regulation of toll-like receptor 9 signaling pathway (GO:0034163)	3/11	0.0894016	0.415011	0	0	3.38045	8.16249	RSAD2;TLR9;PTPN22
response to corticosteroid (GO:0031960)	3/11	0.0894016	0.415011	0	0	3.38045	8.16249	IL1RN;IL6;TNF
Fc-gamma receptor signaling pathway involved in phagocytosis (GO:0038096)	11/71	0.0937643	0.434295	0	0	1.65452	3.9162	CYFIP2;FGR;HCK;SYK;MYO10;WAS;NCKAP1L;CD247;FCGR2B;VAV1;MYO1G
triglyceride metabolic process (GO:0006641)	9/55	0.0938453	0.434295	0	0	1.76529	4.17687	GK5;FABP3;DGAT2;FABP4;GK;LIPG;LPL;APOBR;PLAAT3
cellular response to topologically incorrect protein (GO:0035967)	6/32	0.0940556	0.434295	0	0	2.08132	4.91998	HSPA9;DAXX;HSPB8;HSPA1B;OPTN;HSPA1A
endodermal cell differentiation (GO:0035987)	6/32	0.0940556	0.434295	0	0	2.08132	4.91998	ITGB5;MMP2;LAMA3;ITGA7;INHBA;MMP9
regulation of cellular biosynthetic process (GO:0031326)	6/32	0.0940556	0.434295	0	0	2.08132	4.91998	C3;EIF6;CCL5;JAK2;TNFRSF1B;MFSD12
negative regulation of cell junction assembly (GO:1901889)	5/25	0.0977024	0.444785	0	0	2.25439	5.24332	IL1B;APOD;THBS1;TNF;TLR2
positive regulation of release of cytochrome c from mitochondria (GO:0090200)	5/25	0.0977024	0.444785	0	0	2.25439	5.24332	TNFSF10;PMAIP1;BID;MMP9;BBC3
positive regulation of T cell migration (GO:2000406)	5/25	0.0977024	0.444785	0	0	2.25439	5.24332	CXCL10;CCL20;CCL5;TNFRSF14;AIF1
response to dsRNA (GO:0043331)	5/25	0.0977024	0.444785	0	0	2.25439	5.24332	DDX58;IFNB1;PMAIP1;SLC3A2;IRAK3
metal ion transport (GO:0030001)	13/88	0.097898	0.444785	0	0	1.56454	3.63572	CCR1;SLC11A1;CACNA1D;SLC3A2;CYP27B1;CACNB3;CCL8;NIPAL1;CCL5;CCL3;SLC39A8;SLC39A2;KCNN4
carbohydrate derivative transport (GO:1901264)	4/18	0.0979653	0.444785	0	0	2.57601	5.98444	CLN3;NPC2;LBP;SLC15A3
cellular response to pH (GO:0071467)	4/18	0.0979653	0.444785	0	0	2.57601	5.98444	IMPACT;GPR68;HVCN1;INSRR
negative regulation of fibroblast proliferation (GO:0048147)	4/18	0.0979653	0.444785	0	0	2.57601	5.98444	PARP10;MORC3;FTH1;EMD
negative regulation of interleukin-8 production (GO:0032717)	4/18	0.0979653	0.444785	0	0	2.57601	5.98444	BCL3;TLR9;PTPN22;SSC5D
negative regulation of signal transduction by p53 class mediator (GO:1901797)	4/18	0.0979653	0.444785	0	0	2.57601	5.98444	PSMD10;CD74;YJU2;RFFL
positive regulation of amyloid-beta formation (GO:1902004)	4/18	0.0979653	0.444785	0	0	2.57601	5.98444	IFNGR1;GSAP;CLU;TNF
positive regulation of extracellular matrix organization (GO:1903055)	4/18	0.0979653	0.444785	0	0	2.57601	5.98444	BMP2;IL6;PDPN;RUNX1
programmed necrotic cell death (GO:0097300)	4/18	0.0979653	0.444785	0	0	2.57601	5.98444	TICAM2;MLKL;IPMK;CD14
pulmonary valve development (GO:0003177)	4/18	0.0979653	0.444785	0	0	2.57601	5.98444	NOTCH2;JAG1;SLIT2;TNFRSF1B
regulation of production of miRNAs involved in gene silencing by miRNA (GO:1903798)	4/18	0.0979653	0.444785	0	0	2.57601	5.98444	IL6;ZC3H12A;TNF;EGFR
regulation of protein-containing complex disassembly (GO:0043244)	4/18	0.0979653	0.444785	0	0	2.57601	5.98444	CLN3;IRAK3;TNF;SHFL
negative regulation of ERBB signaling pathway (GO:1901185)	7/40	0.0991024	0.449009	0	0	1.91335	4.4229	SH3KBP1;MVP;SPRY1;STAM;EGFR;PTPN2;HBEGF
positive regulation of double-strand break repair (GO:2000781)	7/40	0.0991024	0.449009	0	0	1.91335	4.4229	DTX3L;KDM4D;WAS;TIMELESS;SPIRE1;PARP9;SPIDR
positive regulation of cellular metabolic process (GO:0031325)	15/105	0.0996452	0.450998	0	0	1.50462	3.46986	PID1;CSF1;GADD45A;DCXR;ACOD1;GHITM;GATA3;INHBA;ARRB2;SELE;THBS1;NFKBIA;CCL5;ZC3H12A;XDH
extrinsic apoptotic signaling pathway (GO:0097191)	11/72	0.101206	0.457586	0	0	1.6273	3.7275	DAXX;ERBB3;FAS;TRAF2;INHBA;JAK2;TNFRSF1B;ACVR1B;BID;TNF;BCL2L1
negative regulation of MAP kinase activity (GO:0043407)	8/48	0.101585	0.458348	0	0	1.80422	4.12599	RGS2;DUSP10;IL1B;PAQR3;PTPN22;IRAK3;SPRY1;DUSP7
substrate adhesion-dependent cell spreading (GO:0034446)	8/48	0.101585	0.458348	0	0	1.80422	4.12599	NTNG2;MICALL2;TYRO3;LPXN;ITGB7;RADIL;ANTXR1;FERMT3
regulation of cellular ketone metabolic process (GO:0010565)	10/64	0.102184	0.460332	0	0	1.67095	3.8114	PSMD8;PSMD10;PSMA6;PSMD11;ODC1;PSME1;PSME2;PSMB10;PSMB8;PSMB9
regulation of MAP kinase activity (GO:0043405)	14/97	0.102237	0.460332	0	0	1.52258	3.47217	CD40;EDN1;IL34;PAQR3;PDGFA;IRAK3;TNF;EGFR;PIK3R5;DUSP7;RGS2;IL1B;TRIB3;SPRY1
positive regulation of cellular component organization (GO:0051130)	16/114	0.102893	0.462807	0	0	1.474	3.35196	PPP1R15A;SYK;ABCB4;MMP3;NRG1;ATP10A;PTPN23;RHOC;CLU;TNF;SPIDR;RUNX1;LGALS3;CLEC7A;BID;FNIP2
regulation of MAPK cascade (GO:0043408)	22/166	0.104108	0.466373	0	0	1.37995	3.12188	PSMD10;CD74;SYK;GDF15;LPAR1;LIF;LAPTM5;OSM;PDGFA;VRK2;ADRA1A;CX3CL1;EGFR;BMP2;IL6;PTPRC;IL1B;TLR9;FAS;PTPN6;CCN1;TMEM106A
second-messenger-mediated signaling (GO:0019932)	13/89	0.10471	0.466373	0	0	1.54387	3.48382	CCR1;EDN1;DGKD;MCTP1;NOS2;FPR2;SELE;RCAN1;DDAH1;CCRL2;BTK;CCL3;CD36
negative chemotaxis (GO:0050919)	6/33	0.105741	0.466373	0	0	2.00413	4.5028	SEMA4A;SEMA7A;SEMA4D;SEMA4B;PDGFA;SLIT2
acylglycerol metabolic process (GO:0006639)	7/41	0.109754	0.466373	0	0	1.85697	4.10301	GK5;DGKD;DGAT2;GK;LPL;APOBR;PLAAT3
negative regulation of cell-cell adhesion (GO:0022408)	7/41	0.109754	0.466373	0	0	1.85697	4.10301	IL1RN;BMP2;AKNA;JAG1;SPINT2;ADTRP;ASS1
regulation of small GTPase mediated signal transduction (GO:0051056)	19/141	0.110028	0.466373	0	0	1.40628	3.10369	ARHGAP9;ARHGEF17;FAM13A;ARHGAP28;ARAP1;RHOF;RHOC;VAV1;GNA13;ARHGAP30;NUP62;RAC2;RAC3;ARHGEF4;RHOV;SLIT2;SQSTM1;NGEF;TGM2
adipose tissue development (GO:0060612)	3/12	0.110684	0.466373	0	0	3.00468	6.61352	DGAT2;NAMPT;ARID5B
dermatan sulfate biosynthetic process (GO:0030208)	3/12	0.110684	0.466373	0	0	3.00468	6.61352	VCAN;DSE;DCN
negative regulation by host of viral process (GO:0044793)	3/12	0.110684	0.466373	0	0	3.00468	6.61352	CCL8;ZC3H12A;LTF
negative regulation of cellular response to vascular endothelial growth factor stimulus (GO:1902548)	3/12	0.110684	0.466373	0	0	3.00468	6.61352	IL12B;XDH;DCN
negative regulation of fatty acid biosynthetic process (GO:0045717)	3/12	0.110684	0.466373	0	0	3.00468	6.61352	ACADL;TRIB3;WDTC1
negative regulation of hemostasis (GO:1900047)	3/12	0.110684	0.466373	0	0	3.00468	6.61352	EDN1;SERPINE1;ADTRP
negative regulation of leukocyte apoptotic process (GO:2000107)	3/12	0.110684	0.466373	0	0	3.00468	6.61352	AXL;IRF7;MERTK
negative regulation of leukocyte chemotaxis (GO:0002689)	3/12	0.110684	0.466373	0	0	3.00468	6.61352	STAP1;SLIT2;NBL1
negative regulation of production of miRNAs involved in gene silencing by miRNA (GO:1903799)	3/12	0.110684	0.466373	0	0	3.00468	6.61352	IL6;ZC3H12A;TNF
nuclear body organization (GO:0030575)	3/12	0.110684	0.466373	0	0	3.00468	6.61352	DYRK3;PML;HIPK2
positive regulation of cellular senescence (GO:2000774)	3/12	0.110684	0.466373	0	0	3.00468	6.61352	ARG2;HMGA1;B2M
positive regulation of protein maturation (GO:1903319)	3/12	0.110684	0.466373	0	0	3.00468	6.61352	CCBE1;NLRC4;NKD2
regulation of actin filament depolymerization (GO:0030834)	3/12	0.110684	0.466373	0	0	3.00468	6.61352	SEMA5A;PLEKHH2;PLEK
regulation of chromatin binding (GO:0035561)	3/12	0.110684	0.466373	0	0	3.00468	6.61352	DTX3L;KDM4D;PARP9
regulation of hemopoiesis (GO:1903706)	3/12	0.110684	0.466373	0	0	3.00468	6.61352	LGALS3;CSF2;RUNX1
regulation of leukocyte cell-cell adhesion (GO:1903037)	3/12	0.110684	0.466373	0	0	3.00468	6.61352	LCK;ADTRP;ASS1
regulation of MHC class II biosynthetic process (GO:0045346)	3/12	0.110684	0.466373	0	0	3.00468	6.61352	JAK2;TMEM106A;PF4
regulation of plasminogen activation (GO:0010755)	3/12	0.110684	0.466373	0	0	3.00468	6.61352	SERPINE1;THBS1;RUNX1
toll-like receptor 3 signaling pathway (GO:0034138)	3/12	0.110684	0.466373	0	0	3.00468	6.61352	COLEC12;UNC93B1;SCIMP
arachidonic acid metabolic process (GO:0019369)	9/57	0.111441	0.466373	0	0	1.69155	3.7117	DAGLA;PTGIS;PTGES2;PLA2G4C;CYP1B1;PLA2G4A;PTGS2;ALOXE3;PTGES
carboxylic acid transport (GO:0046942)	9/57	0.111441	0.466373	0	0	1.69155	3.7117	CLN3;SLC38A1;SLC7A8;SLC6A9;AQP9;SLC16A6;SLC6A13;SLC6A12;SLC3A2
monocarboxylic acid transport (GO:0015718)	9/57	0.111441	0.466373	0	0	1.69155	3.7117	ABCC4;STARD5;ATP8B1;ABCB4;SLCO2A1;SLC16A6;SLC6A13;SLC6A12;CD36
regulation of bone mineralization (GO:0030500)	9/57	0.111441	0.466373	0	0	1.69155	3.7117	CCR1;CYP27B1;BMP2;BMP2K;CCL3;PTK2B;ISG15;CCN1;BMPR1A
chaperone cofactor-dependent protein refolding (GO:0051085)	5/26	0.11152	0.466373	0	0	2.14692	4.70938	HSPA9;SDF2L1;DNAJB4;HSPA1B;HSPA1A
mononuclear cell differentiation (GO:1903131)	5/26	0.11152	0.466373	0	0	2.14692	4.70938	CSF2;AXL;IRF8;IKZF1;RELB
regulation of viral life cycle (GO:1903900)	5/26	0.11152	0.466373	0	0	2.14692	4.70938	AXL;TYRO3;TRIM25;TRIM14;TRIM21
positive regulation of binding (GO:0051099)	13/90	0.111799	0.466373	0	0	1.52373	3.33857	GPSM1;CSF3;DTX3L;KDM4D;RIPK2;EDF1;PARP9;MMP9;HIPK2;BMP2;TRIB3;B2M;TRIM21
regulation of programmed cell death (GO:0043067)	25/194	0.111928	0.466373	0	0	1.33631	2.92638	NLRC4;CLU;TNF;MALT1;NUP62;CASP1;PMAIP1;JAK2;BID;JAK3;TGM2;DAXX;STAT1;DAPK3;OSGIN1;TRAF2;CXCL10;HAX1;BCL6;BCL3;TNFSF9;FAS;PTPN6;BIRC2;BIRC3
axon guidance (GO:0007411)	26/203	0.112535	0.466373	0	0	1.32702	2.89886	SEMA5A;NOTCH2;NRP2;SEMA7A;SH3KBP1;LAMA3;PIK3CD;NTN5;LAMC2;IGSF9;SPTA1;TUBB3;KIF5A;RAC2;PLXNC1;SLIT2;SEMA4A;SEMA4D;SEMA4B;GAB2;ENAH;DOK1;DOK2;ARTN;EZR;CDK5R1
activation of Janus kinase activity (GO:0042976)	2/6	0.114142	0.466373	0	0	4.50601	9.77946	PTK2B;JAK2
alditol metabolic process (GO:0019400)	2/6	0.114142	0.466373	0	0	4.50601	9.77946	GK5;GK
B cell chemotaxis (GO:0035754)	2/6	0.114142	0.466373	0	0	4.50601	9.77946	CH25H;PIK3CD
cellular heat acclimation (GO:0070370)	2/6	0.114142	0.466373	0	0	4.50601	9.77946	HSPA1B;HSPA1A
cellular response to granulocyte macrophage colony-stimulating factor stimulus (GO:0097011)	2/6	0.114142	0.466373	0	0	4.50601	9.77946	ZFP36;CSF2
cellular response to salt (GO:1902075)	2/6	0.114142	0.466373	0	0	4.50601	9.77946	DAXX;ZC3H12A
cholesterol import (GO:0070508)	2/6	0.114142	0.466373	0	0	4.50601	9.77946	STARD5;CD36
detection of virus (GO:0009597)	2/6	0.114142	0.466373	0	0	4.50601	9.77946	IFIH1;DDX58
foam cell differentiation (GO:0090077)	2/6	0.114142	0.466373	0	0	4.50601	9.77946	SOAT2;STAT1
gamma-aminobutyric acid transport (GO:0015812)	2/6	0.114142	0.466373	0	0	4.50601	9.77946	SLC6A13;SLC6A12
glycerol-3-phosphate metabolic process (GO:0006072)	2/6	0.114142	0.466373	0	0	4.50601	9.77946	GK5;GK
glycolipid transport (GO:0046836)	2/6	0.114142	0.466373	0	0	4.50601	9.77946	CLN3;NPC2
heat acclimation (GO:0010286)	2/6	0.114142	0.466373	0	0	4.50601	9.77946	HSPA1B;HSPA1A
hydrogen sulfide metabolic process (GO:0070813)	2/6	0.114142	0.466373	0	0	4.50601	9.77946	CTH;SQOR
L-arginine transmembrane transport (GO:1903400)	2/6	0.114142	0.466373	0	0	4.50601	9.77946	SLC7A2;SLC7A3
L-ornithine transmembrane transport (GO:1903352)	2/6	0.114142	0.466373	0	0	4.50601	9.77946	SLC7A2;SLC7A3
leucine transport (GO:0015820)	2/6	0.114142	0.466373	0	0	4.50601	9.77946	SLC7A8;SLC3A2
macrophage derived foam cell differentiation (GO:0010742)	2/6	0.114142	0.466373	0	0	4.50601	9.77946	SOAT2;STAT1
molybdopterin cofactor biosynthetic process (GO:0032324)	2/6	0.114142	0.466373	0	0	4.50601	9.77946	MOCS2;MOCS1
negative regulation of astrocyte differentiation (GO:0048712)	2/6	0.114142	0.466373	0	0	4.50601	9.77946	NOG;NR1D1
negative regulation of B cell receptor signaling pathway (GO:0050859)	2/6	0.114142	0.466373	0	0	4.50601	9.77946	LPXN;FCGR2B
negative regulation of blood vessel endothelial cell proliferation involved in sprouting angiogenesis (GO:1903588)	2/6	0.114142	0.466373	0	0	4.50601	9.77946	IL12B;THBS1
negative regulation of cardiac muscle cell apoptotic process (GO:0010667)	2/6	0.114142	0.466373	0	0	4.50601	9.77946	GATA4;NUPR1
negative regulation of CD8-positive, alpha-beta T cell activation (GO:2001186)	2/6	0.114142	0.466373	0	0	4.50601	9.77946	CD274;SOCS1
negative regulation of erythrocyte differentiation (GO:0045647)	2/6	0.114142	0.466373	0	0	4.50601	9.77946	HSPA9;ZFP36
negative regulation of mast cell activation (GO:0033004)	2/6	0.114142	0.466373	0	0	4.50601	9.77946	MILR1;CD300LF
negative regulation of monocyte chemotaxis (GO:0090027)	2/6	0.114142	0.466373	0	0	4.50601	9.77946	SLIT2;NBL1
negative regulation of serine-type peptidase activity (GO:1902572)	2/6	0.114142	0.466373	0	0	4.50601	9.77946	SPINK6;SPINK5
negative regulation of toll-like receptor 2 signaling pathway (GO:0034136)	2/6	0.114142	0.466373	0	0	4.50601	9.77946	ACOD1;TNFAIP3
oxygen homeostasis (GO:0032364)	2/6	0.114142	0.466373	0	0	4.50601	9.77946	SOD2;HIF1A
peripheral nervous system neuron development (GO:0048935)	2/6	0.114142	0.466373	0	0	4.50601	9.77946	ETV1;RUNX1
positive regulation of animal organ morphogenesis (GO:0110110)	2/6	0.114142	0.466373	0	0	4.50601	9.77946	BMP2;GATA3
positive regulation of cholesterol storage (GO:0010886)	2/6	0.114142	0.466373	0	0	4.50601	9.77946	MSR1;LPL
positive regulation of endoplasmic reticulum stress-induced intrinsic apoptotic signaling pathway (GO:1902237)	2/6	0.114142	0.466373	0	0	4.50601	9.77946	DDIT3;PMAIP1
positive regulation of granulocyte differentiation (GO:0030854)	2/6	0.114142	0.466373	0	0	4.50601	9.77946	HAX1;RUNX1
positive regulation of hemoglobin biosynthetic process (GO:0046985)	2/6	0.114142	0.466373	0	0	4.50601	9.77946	SLC25A37;SLC6A9
positive regulation of I-kappaB phosphorylation (GO:1903721)	2/6	0.114142	0.466373	0	0	4.50601	9.77946	TNF;CX3CL1
positive regulation of microglial cell activation (GO:1903980)	2/6	0.114142	0.466373	0	0	4.50601	9.77946	CCL3;STAP1
positive regulation of receptor binding (GO:1900122)	2/6	0.114142	0.466373	0	0	4.50601	9.77946	B2M;MMP9
positive regulation of T-helper 2 cell differentiation (GO:0045630)	2/6	0.114142	0.466373	0	0	4.50601	9.77946	IL18;NLRP3
positive regulation of tau-protein kinase activity (GO:1902949)	2/6	0.114142	0.466373	0	0	4.50601	9.77946	EGR1;CLU
positive regulation of toll-like receptor 3 signaling pathway (GO:0034141)	2/6	0.114142	0.466373	0	0	4.50601	9.77946	WDFY1;PTPN22
protein localization to perinuclear region of cytoplasm (GO:1905719)	2/6	0.114142	0.466373	0	0	4.50601	9.77946	HOOK2;SQSTM1
purine deoxyribonucleotide catabolic process (GO:0009155)	2/6	0.114142	0.466373	0	0	4.50601	9.77946	PNP;SAMHD1
regulation of adipose tissue development (GO:1904177)	2/6	0.114142	0.466373	0	0	4.50601	9.77946	SPI1;PLAAT3
regulation of hormone biosynthetic process (GO:0046885)	2/6	0.114142	0.466373	0	0	4.50601	9.77946	EGR1;HIF1A
regulation of immature T cell proliferation in thymus (GO:0033084)	2/6	0.114142	0.466373	0	0	4.50601	9.77946	IL1A;IL1B
regulation of macromolecule biosynthetic process (GO:0010556)	2/6	0.114142	0.466373	0	0	4.50601	9.77946	IFNB1;TNFRSF1B
regulation of nitric oxide mediated signal transduction (GO:0010749)	2/6	0.114142	0.466373	0	0	4.50601	9.77946	THBS1;EGFR
regulation of NK T cell activation (GO:0051133)	2/6	0.114142	0.466373	0	0	4.50601	9.77946	IL23A;IL12B
regulation of nuclease activity (GO:0032069)	2/6	0.114142	0.466373	0	0	4.50601	9.77946	OAS2;OAS3
regulation of T-helper cell differentiation (GO:0045622)	2/6	0.114142	0.466373	0	0	4.50601	9.77946	IRF4;IL27
regulation of type 2 immune response (GO:0002828)	2/6	0.114142	0.466373	0	0	4.50601	9.77946	CD74;NLRP3
regulation of vitamin D biosynthetic process (GO:0060556)	2/6	0.114142	0.466373	0	0	4.50601	9.77946	TNF;NFKB1
response to granulocyte macrophage colony-stimulating factor (GO:0097012)	2/6	0.114142	0.466373	0	0	4.50601	9.77946	ZFP36;CSF2
response to heparin (GO:0071503)	2/6	0.114142	0.466373	0	0	4.50601	9.77946	EGR1;SLIT2
sterol import (GO:0035376)	2/6	0.114142	0.466373	0	0	4.50601	9.77946	STARD5;CD36
ventricular compact myocardium morphogenesis (GO:0003223)	2/6	0.114142	0.466373	0	0	4.50601	9.77946	NOG;BMPR1A
atrioventricular valve morphogenesis (GO:0003181)	4/19	0.114742	0.466373	0	0	2.40414	5.20514	OLFM1;BMP2;GATA4;BMPR1A
cardiac atrium morphogenesis (GO:0003209)	4/19	0.114742	0.466373	0	0	2.40414	5.20514	NOTCH2;BMP2;NOG;GATA4
leukotriene biosynthetic process (GO:0019370)	4/19	0.114742	0.466373	0	0	2.40414	5.20514	ALOX5AP;MGST2;PLA2G4A;PLA2G5
negative regulation of immune system process (GO:0002683)	4/19	0.114742	0.466373	0	0	2.40414	5.20514	SPINK5;HMOX1;ADTRP;FCGR2B
negative regulation of oxidative stress-induced intrinsic apoptotic signaling pathway (GO:1902176)	4/19	0.114742	0.466373	0	0	2.40414	5.20514	HSPB1;HTRA2;SOD2;HIF1A
positive regulation of actin cytoskeleton reorganization (GO:2000251)	4/19	0.114742	0.466373	0	0	2.40414	5.20514	HCK;CSF3;HAX1;STAP1
regulation of glucose transmembrane transport (GO:0010827)	4/19	0.114742	0.466373	0	0	2.40414	5.20514	C3;NR4A3;IL1B;TRIB3
regulation of leukocyte chemotaxis (GO:0002688)	4/19	0.114742	0.466373	0	0	2.40414	5.20514	IL6;PTK2B;SLIT2;SLC8B1
regulation of T cell cytokine production (GO:0002724)	4/19	0.114742	0.466373	0	0	2.40414	5.20514	TRAF2;TNFRSF1B;B2M;MALT1
regulation of vascular endothelial growth factor signaling pathway (GO:1900746)	4/19	0.114742	0.466373	0	0	2.40414	5.20514	CCBE1;IL12B;XDH;DCN
phosphatidylinositol 3-kinase signaling (GO:0014065)	6/34	0.118138	0.478388	0	0	1.93244	4.1275	EDN1;ERBB3;TYRO3;PIK3CD;GATA3;PIK3R5
positive regulation of calcium ion transport into cytosol (GO:0010524)	6/34	0.118138	0.478388	0	0	1.93244	4.1275	CXCL10;CEMIP;CXCL9;CXCL11;P2RX5;CX3CL1
regulation of activated T cell proliferation (GO:0046006)	6/34	0.118138	0.478388	0	0	1.93244	4.1275	CD274;IL23A;IL18;IL12B;TNFSF9;IL12RB1
regulation of keratinocyte differentiation (GO:0045616)	6/34	0.118138	0.478388	0	0	1.93244	4.1275	CYP27B1;ZFP36;IL20;AQP3;GRHL2;RUNX1
positive regulation of supramolecular fiber organization (GO:1902905)	13/91	0.119163	0.481634	0	0	1.50411	3.19965	SEMA5A;CSF3;EDN1;CCL11;PLEK;CLU;CX3CL1;FCHSD1;HCK;CDC42EP3;PTK2B;NCKAP1L;CDK5R1
regulation of actin cytoskeleton organization (GO:0032956)	13/91	0.119163	0.481634	0	0	1.50411	3.19965	NOTCH2;DAPK3;PDGFA;RHOF;RHOC;IQGAP2;CORO1A;RND1;BST2;RAC2;RAC3;PTK2B;EZR
negative regulation of G2/M transition of mitotic cell cycle (GO:0010972)	10/66	0.119272	0.481634	0	0	1.61109	3.42574	PSMD8;PSMD10;PSMA6;GPR132;PSMD11;PSME1;PSME2;PSMB10;PSMB8;PSMB9
fat cell differentiation (GO:0045444)	9/58	0.12088	0.487194	0	0	1.65694	3.50103	EGR2;PID1;STEAP4;NR4A3;ERAP1;ATF5;ALOXE3;BBS4;PSMB8
positive regulation of protein binding (GO:0032092)	9/58	0.12088	0.487194	0	0	1.65694	3.50103	CSF3;BMP2;DTX3L;RIPK2;TRIB3;B2M;TRIM21;MMP9;HIPK2
positive regulation of epithelial to mesenchymal transition (GO:0010718)	7/42	0.120985	0.487194	0	0	1.80382	3.80981	OLFM1;BMP2;IL6;JAG1;GLIPR2;IL1B;PDPN
epidermis development (GO:0008544)	12/83	0.122439	0.492465	0	0	1.52512	3.20298	SPRR2E;SPRR2F;SPRR2G;SPINK5;LAMA3;WAS;LAMC2;GRHL1;SPRR2B;FOXN1;GRHL2;SPRR2D
positive regulation of GTPase activity (GO:0043547)	27/214	0.122521	0.492465	0	0	1.3043	2.73833	CD40;CCL11;GPR65;RGS16;ASAP3;CX3CL1;DOCK10;CCL8;CCL7;RGS1;CCL5;CCL4;CCL3;CCL2;CCL17;TBC1D15;TGM2;CCL22;SEMA4D;CCL20;TBC1D2B;ARAP1;SNX18;TBC1D2;RGS10;MAPRE2;NGEF
actin filament organization (GO:0007015)	20/152	0.123079	0.494248	0	0	1.36808	2.86603	FHOD3;TMOD1;TMOD2;WAS;DSTN;RHOF;RHOC;CORO1A;AIF1;RND1;SPTA1;ENAH;RAC2;SPIRE1;RAC3;LCP1;WHAMM;ALDOA;MYO1F;MYO1G
acute inflammatory response (GO:0002526)	5/27	0.126219	0.504527	0	0	2.04922	4.24134	CEBPB;IL6;HP;LBP;F3
cellular response to cadmium ion (GO:0071276)	5/27	0.126219	0.504527	0	0	2.04922	4.24134	DAXX;NCF1;FOS;MMP9;EGFR
negative regulation of endothelial cell apoptotic process (GO:2000352)	5/27	0.126219	0.504527	0	0	2.04922	4.24134	SEMA5A;SERPINE1;TNFAIP3;GATA3;ICAM1
positive regulation of calcium ion transmembrane transport (GO:1904427)	5/27	0.126219	0.504527	0	0	2.04922	4.24134	CXCL10;CEMIP;CXCL9;CXCL11;CX3CL1
response to glucocorticoid (GO:0051384)	5/27	0.126219	0.504527	0	0	2.04922	4.24134	IL1RN;ZFP36;IL6;SLIT2;TNF
anion transmembrane transport (GO:0098656)	10/67	0.128374	0.51267	0	0	1.58274	3.24906	SLC25A18;SLC7A8;SLC6A9;SLC6A13;LRRC8D;SLC39A8;SLC3A2;MFSD12;SLC7A2;SLC7A3
positive regulation of transcription, DNA-templated (GO:0045893)	130/1183	0.13084	0.518579	0	0	1.1195	2.27682	CRTC2;CSF3;PID1;SPI1;NCF1;CD80;SERPINE1;AHR;TNF;SPIB;IL4I1;ZC3H12A;NAMPT;CCN1;JUNB;MEF2B;SLC11A1;RUNX1;THAP3;DDIT3;PRKD2;ATF5;ZFPM2;SQSTM1;ATF3;ATF4;AKNA;TXK;GLIS3;GATA4;GATA3;HIF1A;PLAC8;HELZ2;SBNO2;UBB;UBC;NLRP3;HIVEP3;LYAR;PPARGC1B;ZBTB17;EGR1;EGR2;JAG1;HMGA1;LIF;CHCHD10;NR1D2;INHBA;NR1D1;POU2F2;NFKB1;ST18;NFKB2;FOSL1;NFKBIA;CXCL10;BMP2;IL6;NR4A3;BCL3;REL;BMPR1A;CDKN1C;CSRNP1;CD40;CITED2;AKAP8…
semaphorin-plexin signaling pathway (GO:0071526)	6/35	0.131222	0.518579	0	0	1.8657	3.78899	SEMA5A;SEMA4A;NRP2;SEMA7A;SEMA4D;SEMA4B
inositol lipid-mediated signaling (GO:0048017)	8/51	0.132358	0.518579	0	0	1.67806	3.39346	PLCB4;ADAP2;PTAFR;PLCL2;PIK3CD;GAB2;EZR;PLCB2
intrinsic apoptotic signaling pathway in response to DNA damage (GO:0008630)	8/51	0.132358	0.518579	0	0	1.67806	3.39346	BCL3;HTRA2;TNFRSF1B;IKBKE;FNIP2;PML;HIPK2;BCL2L1
negative regulation of protein ubiquitination (GO:0031397)	8/51	0.132358	0.518579	0	0	1.67806	3.39346	DTX3L;SVBP;TNFAIP3;ISG15;ARRB2;SQSTM1;HSPA1B;HSPA1A
negative regulation of transport (GO:0051051)	8/51	0.132358	0.518579	0	0	1.67806	3.39346	BST2;LGALS3;MCTP1;ERBB3;NRG1;FCGR2B;CRYAB;TLR2
sensory perception (GO:0007600)	8/51	0.132358	0.518579	0	0	1.67806	3.39346	WHRN;C5AR1;TRPV2;CCL2;ALOXE3;RETREG1;BBS4;PTGES
ganglioside metabolic process (GO:0001573)	4/20	0.132674	0.518579	0	0	2.25376	4.55227	NEU2;NEU1;B3GALT4;B4GALNT1
granulocyte differentiation (GO:0030851)	4/20	0.132674	0.518579	0	0	2.25376	4.55227	CSF3;SPI1;CEBPE;PML
negative regulation of lipid storage (GO:0010888)	4/20	0.132674	0.518579	0	0	2.25376	4.55227	NFKBIA;IL6;TNF;PTPN2
positive regulation of nitrogen compound metabolic process (GO:0051173)	4/20	0.132674	0.518579	0	0	2.25376	4.55227	GATA3;TNF;NFKB1;TMEM106A
regulation of fibroblast growth factor receptor signaling pathway (GO:0040036)	4/20	0.132674	0.518579	0	0	2.25376	4.55227	NOG;PRKD2;SPRY1;THBS1
regulation of granulocyte chemotaxis (GO:0071622)	4/20	0.132674	0.518579	0	0	2.25376	4.55227	CSF1;IL34;CCL5;THBS1
regulation of programmed necrotic cell death (GO:0062098)	4/20	0.132674	0.518579	0	0	2.25376	4.55227	MLKL;NUPR1;BIRC2;BIRC3
cellular response to glucose starvation (GO:0042149)	7/43	0.132781	0.518579	0	0	1.75361	3.54063	IMPACT;NUAK2;ZC3H12A;PMAIP1;ASNS;ATF4;CPEB4
regulation of protein kinase activity (GO:0045859)	15/110	0.133286	0.518579	0	0	1.42503	2.8718	DAXX;CSF1;C5AR1;DTNBP1;HSPB1;TNF;FGR;RASSF2;PTPRC;UBASH3B;TRAF4;PTK2B;TRIB3;LCP2;CCN1
AMP metabolic process (GO:0046033)	3/13	0.133673	0.518579	0	0	2.70406	5.44154	NT5E;AMPD3;XDH
dermatan sulfate metabolic process (GO:0030205)	3/13	0.133673	0.518579	0	0	2.70406	5.44154	VCAN;DSE;DCN
icosanoid secretion (GO:0032309)	3/13	0.133673	0.518579	0	0	2.70406	5.44154	ABCC4;NOS2;PLA2G5
negative regulation by host of viral transcription (GO:0043922)	3/13	0.133673	0.518579	0	0	2.70406	5.44154	CCL5;CCL4;CCL3
negative regulation of mononuclear cell migration (GO:0071676)	3/13	0.133673	0.518579	0	0	2.70406	5.44154	ADTRP;SLIT2;NBL1
negative regulation of viral release from host cell (GO:1902187)	3/13	0.133673	0.518579	0	0	2.70406	5.44154	TRIM26;TRIM21;PML
positive regulation of calcium ion import (GO:0090280)	3/13	0.133673	0.518579	0	0	2.70406	5.44154	LGALS3;CCL3;CCL2
positive regulation of cell aging (GO:0090343)	3/13	0.133673	0.518579	0	0	2.70406	5.44154	ARG2;HMGA1;B2M
protein localization to mitochondrion (GO:0070585)	3/13	0.133673	0.518579	0	0	2.70406	5.44154	COX18;ISG15;MARCHF5
purine nucleotide catabolic process (GO:0006195)	3/13	0.133673	0.518579	0	0	2.70406	5.44154	NT5E;PNP;XDH
purine-containing compound catabolic process (GO:0072523)	3/13	0.133673	0.518579	0	0	2.70406	5.44154	NT5E;PNP;XDH
regulation of interleukin-5 production (GO:0032674)	3/13	0.133673	0.518579	0	0	2.70406	5.44154	TSLP;GATA3;TNFRSF21
regulation of lysosomal lumen pH (GO:0035751)	3/13	0.133673	0.518579	0	0	2.70406	5.44154	TASL;CLN3;GRN
regulation of platelet-derived growth factor receptor signaling pathway (GO:0010640)	3/13	0.133673	0.518579	0	0	2.70406	5.44154	PTGIR;APOD;F3
response to iron ion (GO:0010039)	3/13	0.133673	0.518579	0	0	2.70406	5.44154	SLC11A2;HIF1A;B2M
response to muramyl dipeptide (GO:0032495)	3/13	0.133673	0.518579	0	0	2.70406	5.44154	RIPK2;PTPN22;IRF5
positive regulation of protein kinase activity (GO:0045860)	20/154	0.135097	0.523635	0	0	1.34751	2.69739	EGR1;DAXX;CSF1;SLC11A1;IL34;CLU;TNF;TOM1L1;RASSF2;PTPRC;TRAF4;ERBB3;IL23A;CCL5;IL12B;NOX4;PTK2B;LCP2;CCN1;LTF
calcium-mediated signaling (GO:0019722)	14/102	0.138021	0.534016	0	0	1.43567	2.84312	CCR1;EDN1;VCAM1;MCTP1;CCL20;FPR2;SELE;EGFR;SELP;RCAN1;PTPRC;CCRL2;BTK;CCL3
regulation of cell death (GO:0010941)	14/102	0.138021	0.534016	0	0	1.43567	2.84312	RIPK2;HP;TNFRSF1B;CLU;DUS2;IMPACT;UBB;CCL5;ZC3H12A;CD36;CCN1;CRYAB;HSPA1B;HSPA1A
cellular divalent inorganic cation homeostasis (GO:0072503)	15/111	0.140703	0.538784	0	0	1.41011	2.76537	CCR1;CD40;EDN1;CCL11;SLC11A1;RMDN3;SLC39A14;SLC8B1;CCL8;CCL7;LCK;CCL5;CCL3;SLC39A8;SLC39A4
L-amino acid transport (GO:0015807)	5/28	0.141752	0.538784	0	0	1.96001	3.82923	SLC25A18;SLC7A8;SLC3A2;SLC7A2;SLC7A3
negative regulation of oxidative stress-induced cell death (GO:1903202)	5/28	0.141752	0.538784	0	0	1.96001	3.82923	HSPB1;HTRA2;GATA4;SOD2;ATF4
neutral amino acid transport (GO:0015804)	5/28	0.141752	0.538784	0	0	1.96001	3.82923	SLC38A1;SLC43A2;SLC6A9;SLC7A8;SLC3A2
nucleotide-binding oligomerization domain containing signaling pathway (GO:0070423)	5/28	0.141752	0.538784	0	0	1.96001	3.82923	UBB;IRAK2;RIPK2;UBC;TNFAIP3
positive regulation of monooxygenase activity (GO:0032770)	5/28	0.141752	0.538784	0	0	1.96001	3.82923	CYP27B1;IL1B;NPR3;HIF1A;TNF
regulation of calcium-mediated signaling (GO:0050848)	5/28	0.141752	0.538784	0	0	1.96001	3.82923	P2RX5;CLEC7A;PLEK;CCL4;CCL3
regulation of DNA damage response, signal transduction by p53 class mediator (GO:0043516)	5/28	0.141752	0.538784	0	0	1.96001	3.82923	PSMD10;CD74;YJU2;ANKRD1;PMAIP1
regulation of immunoglobulin production (GO:0002637)	5/28	0.141752	0.538784	0	0	1.96001	3.82923	IL6;PTPRC;CLCF1;TLR9;FCGR2B
ventricular septum morphogenesis (GO:0060412)	5/28	0.141752	0.538784	0	0	1.96001	3.82923	CITED2;NOG;SLIT2;ZFPM2;BMPR1A
hemopoiesis (GO:0030097)	13/94	0.142875	0.538784	0	0	1.44816	2.81782	NOTCH2;CSF2;SELPLG;JAG1;TNFRSF13B;CEBPE;PLEK;PLD4;INHBA;RUNX1;PTPRC;LCK;ATF4
positive regulation of epithelial cell migration (GO:0010634)	13/94	0.142875	0.538784	0	0	1.44816	2.81782	NRP2;EDN1;GRN;PIK3CD;GATA3;MMP9;HIF1A;THBS1;GLIPR2;ZC3H12A;PTK2B;PRKD2;MAPRE2
ameboidal-type cell migration (GO:0001667)	8/52	0.143565	0.538784	0	0	1.63983	3.18286	SEMA5A;SEMA4A;SEMA7A;SGPL1;SEMA4D;SEMA4B;ITGB7;RADIL
negative regulation of cellular biosynthetic process (GO:0031327)	8/52	0.143565	0.538784	0	0	1.63983	3.18286	PTGIS;ACADL;PLEK;ZC3H12A;TRIB3;GLA;NFKB1;WDTC1
sprouting angiogenesis (GO:0002040)	8/52	0.143565	0.538784	0	0	1.63983	3.18286	SEMA5A;CCBE1;RNF213;SRF;PTK2B;ADTRP;SLIT2;THBS1
aortic valve development (GO:0003176)	6/36	0.144963	0.538784	0	0	1.80341	3.48289	BMP2;JAG1;GATA4;GATA3;SLIT2;TNFRSF1B
negative regulation of fat cell differentiation (GO:0045599)	6/36	0.144963	0.538784	0	0	1.80341	3.48289	IL6;ZADH2;TRIB3;GATA3;ZFPM2;TNF
negative regulation of epidermal growth factor receptor signaling pathway (GO:0042059)	7/44	0.145122	0.538784	0	0	1.70612	3.29312	SH3KBP1;MVP;SPRY1;STAM;EGFR;PTPN2;HBEGF
positive regulation of receptor-mediated endocytosis (GO:0048260)	7/44	0.145122	0.538784	0	0	1.70612	3.29312	C3;DGKD;SERPINE1;ARRB2;CLU;B2M;SELE
positive regulation of MAP kinase activity (GO:0043406)	10/69	0.147659	0.538784	0	0	1.52892	2.92459	CD40;EDN1;IL34;TLR9;PDGFA;TRAF2;TNFRSF11A;TNF;EGFR;PIK3R5
aspartate transmembrane transport (GO:0015810)	2/7	0.149545	0.538784	0	0	3.60461	6.84932	SLC25A18;LRRC8D
atrioventricular valve formation (GO:0003190)	2/7	0.149545	0.538784	0	0	3.60461	6.84932	OLFM1;GATA4
cardiolipin acyl-chain remodeling (GO:0035965)	2/7	0.149545	0.538784	0	0	3.60461	6.84932	PLA2G4A;PLA2G5
cellular response to interleukin-18 (GO:0071351)	2/7	0.149545	0.538784	0	0	3.60461	6.84932	IL18;IL18BP
cellular response to monoamine stimulus (GO:0071868)	2/7	0.149545	0.538784	0	0	3.60461	6.84932	NR4A3;TGM2
citrulline metabolic process (GO:0000052)	2/7	0.149545	0.538784	0	0	3.60461	6.84932	DDAH1;ASS1
cleavage furrow formation (GO:0036089)	2/7	0.149545	0.538784	0	0	3.60461	6.84932	SNX18;SPIRE1
cyclic nucleotide transport (GO:0070729)	2/7	0.149545	0.538784	0	0	3.60461	6.84932	ABCC4;LRRC8D
death-inducing signaling complex assembly (GO:0071550)	2/7	0.149545	0.538784	0	0	3.60461	6.84932	TRAF2;TNF
flavin-containing compound metabolic process (GO:0042726)	2/7	0.149545	0.538784	0	0	3.60461	6.84932	FLAD1;ACP5
ganglioside catabolic process (GO:0006689)	2/7	0.149545	0.538784	0	0	3.60461	6.84932	NEU2;NEU1
gas homeostasis (GO:0033483)	2/7	0.149545	0.538784	0	0	3.60461	6.84932	SOD2;HIF1A
glial cell migration (GO:0008347)	2/7	0.149545	0.538784	0	0	3.60461	6.84932	CCL3;CCL2
glycerol transport (GO:0015793)	2/7	0.149545	0.538784	0	0	3.60461	6.84932	AQP9;AQP3
heme transport (GO:0015886)	2/7	0.149545	0.538784	0	0	3.60461	6.84932	SLC48A1;FLVCR1
hyaluronan biosynthetic process (GO:0030213)	2/7	0.149545	0.538784	0	0	3.60461	6.84932	CEMIP;IL1B
interleukin-18-mediated signaling pathway (GO:0035655)	2/7	0.149545	0.538784	0	0	3.60461	6.84932	IL18;IL18BP
left/right pattern formation (GO:0060972)	2/7	0.149545	0.538784	0	0	3.60461	6.84932	CITED2;SETDB2
maintenance of synapse structure (GO:0099558)	2/7	0.149545	0.538784	0	0	3.60461	6.84932	CHCHD10;ERC2
monoacylglycerol biosynthetic process (GO:0006640)	2/7	0.149545	0.538784	0	0	3.60461	6.84932	DGAT2;PLA2G4A
mRNA transcription by RNA polymerase II (GO:0042789)	2/7	0.149545	0.538784	0	0	3.60461	6.84932	C5AR1;ATF4
negative regulation by host of viral genome replication (GO:0044828)	2/7	0.149545	0.538784	0	0	3.60461	6.84932	CCL8;ZC3H12A
negative regulation of acute inflammatory response (GO:0002674)	2/7	0.149545	0.538784	0	0	3.60461	6.84932	NLRP3;FCGR2B
negative regulation of cardiocyte differentiation (GO:1905208)	2/7	0.149545	0.538784	0	0	3.60461	6.84932	BMP2;EGFR
negative regulation of cell cycle phase transition (GO:1901988)	2/7	0.149545	0.538784	0	0	3.60461	6.84932	SUSD2;ATF5
negative regulation of interferon-gamma-mediated signaling pathway (GO:0060336)	2/7	0.149545	0.538784	0	0	3.60461	6.84932	PARP14;PTPN2
negative regulation of lymphocyte differentiation (GO:0045620)	2/7	0.149545	0.538784	0	0	3.60461	6.84932	IFNB1;INHBA
negative regulation of MyD88-independent toll-like receptor signaling pathway (GO:0034128)	2/7	0.149545	0.538784	0	0	3.60461	6.84932	TICAM2;CD14
negative regulation of response to interferon-gamma (GO:0060331)	2/7	0.149545	0.538784	0	0	3.60461	6.84932	PARP14;PTPN2
negative regulation of RIG-I signaling pathway (GO:0039536)	2/7	0.149545	0.538784	0	0	3.60461	6.84932	RNF125;DHX58
negative regulation of T cell apoptotic process (GO:0070233)	2/7	0.149545	0.538784	0	0	3.60461	6.84932	CCL5;JAK3
parallel actin filament bundle assembly (GO:0030046)	2/7	0.149545	0.538784	0	0	3.60461	6.84932	SPIRE1;AIF1
pentose metabolic process (GO:0019321)	2/7	0.149545	0.538784	0	0	3.60461	6.84932	DCXR;XYLB
peptide transport (GO:0015833)	2/7	0.149545	0.538784	0	0	3.60461	6.84932	TAP2;TAP1
pharyngeal arch artery morphogenesis (GO:0061626)	2/7	0.149545	0.538784	0	0	3.60461	6.84932	NOG;BMPR1A
positive regulation of epithelial tube formation (GO:1905278)	2/7	0.149545	0.538784	0	0	3.60461	6.84932	PIK3CD;GATA3
positive regulation of interleukin-5 production (GO:0032754)	2/7	0.149545	0.538784	0	0	3.60461	6.84932	TSLP;GATA3
positive regulation of mast cell activation (GO:0033005)	2/7	0.149545	0.538784	0	0	3.60461	6.84932	NR4A3;TSLP
positive regulation of microtubule nucleation (GO:0090063)	2/7	0.149545	0.538784	0	0	3.60461	6.84932	HSPA1B;HSPA1A
positive regulation of pinocytosis (GO:0048549)	2/7	0.149545	0.538784	0	0	3.60461	6.84932	CLN3;AXL
positive regulation of receptor catabolic process (GO:2000646)	2/7	0.149545	0.538784	0	0	3.60461	6.84932	DTX3L;LAPTM5
positive regulation of respiratory burst (GO:0060267)	2/7	0.149545	0.538784	0	0	3.60461	6.84932	CLEC7A;LBP
positive regulation of striated muscle contraction (GO:0045989)	2/7	0.149545	0.538784	0	0	3.60461	6.84932	RGS2;ADRA1A
positive regulation of synaptic transmission, GABAergic (GO:0032230)	2/7	0.149545	0.538784	0	0	3.60461	6.84932	HAP1;ADRA1A
positive regulation of type I interferon-mediated signaling pathway (GO:0060340)	2/7	0.149545	0.538784	0	0	3.60461	6.84932	ZBP1;NLRC5
positive regulation of vascular associated smooth muscle cell differentiation (GO:1905065)	2/7	0.149545	0.538784	0	0	3.60461	6.84932	CTH;SOD2
positive regulation of voltage-gated calcium channel activity (GO:1901387)	2/7	0.149545	0.538784	0	0	3.60461	6.84932	CACNB3;STAC2
protein catabolic process in the vacuole (GO:0007039)	2/7	0.149545	0.538784	0	0	3.60461	6.84932	CLN3;TCIRG1
regulation by virus of viral protein levels in host cell (GO:0046719)	2/7	0.149545	0.538784	0	0	3.60461	6.84932	STAT1;IFIT1
regulation of cardiac muscle cell membrane potential (GO:0086036)	2/7	0.149545	0.538784	0	0	3.60461	6.84932	EHD3;SLC8B1
regulation of hemoglobin biosynthetic process (GO:0046984)	2/7	0.149545	0.538784	0	0	3.60461	6.84932	SLC25A37;SLC6A9
regulation of I-kappaB phosphorylation (GO:1903719)	2/7	0.149545	0.538784	0	0	3.60461	6.84932	TNF;CX3CL1
regulation of inositol phosphate biosynthetic process (GO:0010919)	2/7	0.149545	0.538784	0	0	3.60461	6.84932	PLEK;PTK2B
regulation of MDA-5 signaling pathway (GO:0039533)	2/7	0.149545	0.538784	0	0	3.60461	6.84932	DHX58;DDX60
regulation of metallopeptidase activity (GO:1905048)	2/7	0.149545	0.538784	0	0	3.60461	6.84932	SVBP;TIMP1
regulation of MHC class I biosynthetic process (GO:0045343)	2/7	0.149545	0.538784	0	0	3.60461	6.84932	IFNB1;NLRC5
regulation of myosin-light-chain-phosphatase activity (GO:0035507)	2/7	0.149545	0.538784	0	0	3.60461	6.84932	NCKAP1L;TNF
regulation of smooth muscle cell differentiation (GO:0051150)	2/7	0.149545	0.538784	0	0	3.60461	6.84932	SRF;RBPMS2
regulation of T cell mediated immune response to tumor cell (GO:0002840)	2/7	0.149545	0.538784	0	0	3.60461	6.84932	IL4I1;AHR
regulation of transforming growth factor beta2 production (GO:0032909)	2/7	0.149545	0.538784	0	0	3.60461	6.84932	HIF1A;BMPR1A
riboflavin metabolic process (GO:0006771)	2/7	0.149545	0.538784	0	0	3.60461	6.84932	FLAD1;ACP5
synaptic vesicle budding from presynaptic endocytic zone membrane (GO:0016185)	2/7	0.149545	0.538784	0	0	3.60461	6.84932	MX2;MX1
thyroid hormone transport (GO:0070327)	2/7	0.149545	0.538784	0	0	3.60461	6.84932	SLC7A8;SLC16A10
negative regulation of response to stimulus (GO:0048585)	9/61	0.151664	0.543717	0	0	1.56108	2.94434	MCTP1;UBASH3B;DDAH1;ERBB3;SPINK5;PIM3;SLIT2;FCGR2B;CLU
calcium-mediated signaling using intracellular calcium source (GO:0035584)	4/21	0.151665	0.543717	0	0	2.12107	4.0005	SELP;VCAM1;PTPRC;CCL20
endocardial cushion development (GO:0003197)	4/21	0.151665	0.543717	0	0	2.12107	4.0005	BMP2;NOG;GATA4;BMPR1A
neuron apoptotic process (GO:0051402)	4/21	0.151665	0.543717	0	0	2.12107	4.0005	ERBB3;FAS;BID;TNFRSF21
sensory perception of pain (GO:0019233)	4/21	0.151665	0.543717	0	0	2.12107	4.0005	CCL2;ALOXE3;RETREG1;PTGES
zinc ion transport (GO:0006829)	4/21	0.151665	0.543717	0	0	2.12107	4.0005	SLC39A8;SLC39A2;SLC39A14;SLC39A4
positive regulation of metabolic process (GO:0009893)	15/113	0.156205	0.554086	0	0	1.38118	2.56428	CEBPB;SYK;DIO2;TRPV2;IL18;TNF;PLAC8;FABP4;ACADL;CLEC7A;IRF4;LCN2;CD36;JAK2;PPARGC1B
establishment of protein localization to membrane (GO:0090150)	10/70	0.157825	0.554086	0	0	1.50335	2.77559	RTP4;RABGEF1;ZDHHC18;NCF1;PARD3;COX18;VPS37B;BID;EGFR;YIF1B
neural crest cell development (GO:0014032)	7/45	0.157985	0.554086	0	0	1.66113	3.06522	SEMA5A;SEMA4A;SEMA7A;SEMA4D;SEMA4B;NRG1;RADIL
positive regulation of chemotaxis (GO:0050921)	7/45	0.157985	0.554086	0	0	1.66113	3.06522	SEMA5A;IL6;HSPB1;PRKD2;AIF1;THBS1;F3
lipid catabolic process (GO:0016042)	5/29	0.158064	0.554086	0	0	1.87824	3.46489	ACADL;LIPG;LPL;PLAAT3;PLA1A
regulation of actin polymerization or depolymerization (GO:0008064)	5/29	0.158064	0.554086	0	0	1.87824	3.46489	FCHSD1;HAX1;WAS;COTL1;ARHGAP28
regulation of DNA biosynthetic process (GO:2000278)	5/29	0.158064	0.554086	0	0	1.87824	3.46489	TOM1L1;DACH1;ANKRD1;PDGFA;PRKD2
response to cadmium ion (GO:0046686)	5/29	0.158064	0.554086	0	0	1.87824	3.46489	DAXX;NCF1;FOS;MMP9;EGFR
activation of cysteine-type endopeptidase activity (GO:0097202)	3/14	0.158128	0.554086	0	0	2.4581	4.53359	CYFIP2;RIPK2;NLRC4
bone morphogenesis (GO:0060349)	3/14	0.158128	0.554086	0	0	2.4581	4.53359	MMP13;IFITM5;LTF
immune response-regulating cell surface receptor signaling pathway (GO:0002768)	3/14	0.158128	0.554086	0	0	2.4581	4.53359	FGR;CD40;FPR2
negative regulation of bone mineralization (GO:0030502)	3/14	0.158128	0.554086	0	0	2.4581	4.53359	CCR1;CCL3;PTK2B
negative regulation of coagulation (GO:0050819)	3/14	0.158128	0.554086	0	0	2.4581	4.53359	EDN1;SERPINE1;ADTRP
negative regulation of DNA damage response, signal transduction by p53 class mediator (GO:0043518)	3/14	0.158128	0.554086	0	0	2.4581	4.53359	PSMD10;CD74;YJU2
negative regulation of fibroblast growth factor receptor signaling pathway (GO:0040037)	3/14	0.158128	0.554086	0	0	2.4581	4.53359	SPRY1;GATA3;THBS1
negative regulation of interleukin-12 production (GO:0032695)	3/14	0.158128	0.554086	0	0	2.4581	4.53359	IRAK3;THBS1;JAK3
negative regulation of secretion (GO:0051048)	3/14	0.158128	0.554086	0	0	2.4581	4.53359	CD74;ERBB3;NRG1
negative regulation of T cell mediated immunity (GO:0002710)	3/14	0.158128	0.554086	0	0	2.4581	4.53359	IL4I1;PTPRC;AHR
positive regulation of brown fat cell differentiation (GO:0090336)	3/14	0.158128	0.554086	0	0	2.4581	4.53359	TFE3;PIM1;PTGS2
positive regulation of cardiac muscle cell proliferation (GO:0060045)	3/14	0.158128	0.554086	0	0	2.4581	4.53359	PIM1;ZFPM2;BMPR1A
positive regulation of T cell receptor signaling pathway (GO:0050862)	3/14	0.158128	0.554086	0	0	2.4581	4.53359	LCK;PRKD2;KCNN4
positive regulation of transmembrane transport (GO:0034764)	3/14	0.158128	0.554086	0	0	2.4581	4.53359	C3;NR4A3;AZIN2
regulation of cell projection organization (GO:0031344)	3/14	0.158128	0.554086	0	0	2.4581	4.53359	NTNG2;MOV10;SEMA4D
regulation of DNA methylation-dependent heterochromatin assembly (GO:0090308)	3/14	0.158128	0.554086	0	0	2.4581	4.53359	APOBEC1;SETDB2;RESF1
regulation of protein kinase C signaling (GO:0090036)	3/14	0.158128	0.554086	0	0	2.4581	4.53359	CD40;DGKD;ADRA1A
regulation of response to endoplasmic reticulum stress (GO:1905897)	3/14	0.158128	0.554086	0	0	2.4581	4.53359	NUPR1;FCGR2B;CLU
sequestering of extracellular ligand from receptor (GO:0035581)	3/14	0.158128	0.554086	0	0	2.4581	4.53359	BMP2;NOG;NBL1
substrate-dependent cell migration (GO:0006929)	3/14	0.158128	0.554086	0	0	2.4581	4.53359	SHTN1;PTPRC;ITGA2
negative regulation of epithelial cell apoptotic process (GO:1904036)	6/37	0.159327	0.556045	0	0	1.74514	3.20547	SEMA5A;SERPINE1;TNFAIP3;GATA3;NUPR1;ICAM1
neural crest cell migration (GO:0001755)	6/37	0.159327	0.556045	0	0	1.74514	3.20547	SEMA5A;SEMA4A;SEMA7A;SEMA4D;SEMA4B;RADIL
positive regulation of signaling receptor activity (GO:2000273)	6/37	0.159327	0.556045	0	0	1.74514	3.20547	EDN1;NCF1;CCL2;JAK2;HIF1A;HBEGF
regulation of protein autophosphorylation (GO:0031952)	6/37	0.159327	0.556045	0	0	1.74514	3.20547	TOM1L1;IMPACT;RASSF2;GPNMB;MVP;PDGFA
regulation of vascular associated smooth muscle cell proliferation (GO:1904705)	6/37	0.159327	0.556045	0	0	1.74514	3.20547	P2RY6;NR4A3;MMP2;SOD2;MMP9;BMPR1A
cellular transition metal ion homeostasis (GO:0046916)	13/96	0.159995	0.557815	0	0	1.41311	2.58968	FRRS1;SLC11A1;SLC11A2;SLC40A1;SLC39A14;CP;LCK;FTH1;FLVCR1;LCN2;HMOX1;SLC39A8;SLC39A4
phosphate-containing compound metabolic process (GO:0006796)	26/212	0.160091	0.557815	0	0	1.26217	2.31232	SLC20A1;LPL;PLD4;PIK3CD;PLA2G5;AGPAT2;GK5;HK3;DUSP10;XYLB;DUSP4;GK;PLA2G4E;GFPT2;IPMK;PLA2G4C;PLA2G4A;PLAAT3;DUSP28;ITPKC;PLCB4;PTPRC;PLBD1;COQ8A;ALDOA;PLCB2
stress-activated MAPK cascade (GO:0051403)	9/62	0.16271	0.566488	0	0	1.53154	2.78095	ZFP36;UBB;RIPK2;ADORA2B;IRAK2;UBC;MAP3K8;DUSP9;NFKB1
positive regulation of gene expression (GO:0010628)	55/482	0.165089	0.574309	0	0	1.16442	2.09743	PIWIL2;PID1;CSF2;CSF1;CITED2;PIK3CD;PTPN22;CLU;TNF;ZC3H12A;CD36;IFNGR1;IL15;DDX58;SLC11A1;METTL3;NOG;F3;FGR;OLFM1;IL1A;TYROBP;IL1B;TLR9;ADTRP;EZR;ATF4;TLR2;TXK;HIF1A;AGPAT2;THBS1;EGFR;CLEC7A;CCL3;STAP1;NIBAN1;EGR1;CD74;CARD9;DTNBP1;INHBA;CCDC88B;MOV10;BMP2;IL6;EIF6;DNAJA4;FUBP1;BCL3;SLC26A9;HSPA1B;MYD88;HSPA1A;PF4
regulation of endopeptidase activity (GO:0052548)	10/71	0.168327	0.585103	0	0	1.47862	2.63469	SERPINB2;SERPINE1;PSME1;PSME2;SERPING1;TIMP1;BIRC2;PSMB8;BIRC3;PSMB9
positive regulation of cold-induced thermogenesis (GO:0120162)	13/97	0.168934	0.586744	0	0	1.39621	2.48281	CEBPB;SYK;DIO2;TRPV2;IL18;PLAC8;FABP4;ACADL;IRF4;LCN2;CD36;JAK2;PPARGC1B
amino acid import (GO:0043090)	4/22	0.171609	0.592248	0	0	2.00312	3.53057	SLC22A4;SLC7A8;SLC6A13;SH3BP4
negative regulation of lipid biosynthetic process (GO:0051055)	4/22	0.171609	0.592248	0	0	2.00312	3.53057	BMP2;ACADL;TRIB3;WDTC1
negative regulation of myeloid cell differentiation (GO:0045638)	4/22	0.171609	0.592248	0	0	2.00312	3.53057	HSPA9;ZFP36;PTK2B;PF4
negative regulation of phosphate metabolic process (GO:0045936)	4/22	0.171609	0.592248	0	0	2.00312	3.53057	CDKN1C;PLEK;STAP1;INHBA
positive regulation of amyloid precursor protein catabolic process (GO:1902993)	4/22	0.171609	0.592248	0	0	2.00312	3.53057	IFNGR1;GSAP;CLU;TNF
regulation of endoplasmic reticulum stress-induced intrinsic apoptotic signaling pathway (GO:1902235)	4/22	0.171609	0.592248	0	0	2.00312	3.53057	DDIT3;PMAIP1;BCL2L1;HSPA1A
regulation of membrane protein ectodomain proteolysis (GO:0051043)	4/22	0.171609	0.592248	0	0	2.00312	3.53057	IL1B;TIMP1;TNFRSF1B;TNF
zinc ion transmembrane transport (GO:0071577)	4/22	0.171609	0.592248	0	0	2.00312	3.53057	SLC39A8;SLC39A2;SLC39A14;SLC39A4
glycerophospholipid metabolic process (GO:0006650)	11/80	0.17256	0.594585	0	0	1.43799	2.52657	CLN3;PLA2G4E;ABHD3;PLEK;PLA2G4C;GDPD1;PLA2G4A;GDPD3;GPCPD1;PLCB2;PLA1A
negative regulation of cellular component organization (GO:0051129)	11/80	0.17256	0.594585	0	0	1.43799	2.52657	DNAJB2;LGALS3;IMPACT;MCTP1;DNAJA4;IRAK3;CLU;TNF;CRYAB;HSPA1B;HSPA1A
actin cytoskeleton reorganization (GO:0031532)	9/63	0.174128	0.59766	0	0	1.5031	2.62737	GPR65;PLEK;INSRR;MICALL2;DTNBP1;PHACTR1;WHAMM;EZR;ANTXR1
cellular response to reactive oxygen species (GO:0034614)	9/63	0.174128	0.59766	0	0	1.5031	2.62737	IMPACT;PRDX5;IL6;NCF1;TNFAIP3;CYP1B1;FOS;MMP9;EGFR
organonitrogen compound catabolic process (GO:1901565)	9/63	0.174128	0.59766	0	0	1.5031	2.62737	IL4I1;SGPL1;ANPEP;CTH;ERAP1;PLA2G4A;PRSS16;PLA2G5;RENBP
positive regulation of signaling (GO:0023056)	6/38	0.174277	0.59766	0	0	1.69051	2.9535	EDN1;CD80;KCTD13;GATA3;PTPN23;TNF
regulation of apoptotic signaling pathway (GO:2001233)	6/38	0.174277	0.59766	0	0	1.69051	2.9535	IFNB1;FAS;GATA4;TRAF1;TNF;CX3CL1
response to cAMP (GO:0051591)	6/38	0.174277	0.59766	0	0	1.69051	2.9535	RAP1B;VGF;STAT1;AQP9;AHR;EZR
negative regulation of protein modification by small protein conjugation or removal (GO:1903321)	8/55	0.179819	0.609095	0	0	1.53491	2.6336	SVBP;TNFAIP3;ISG15;ARRB2;TRIM21;SQSTM1;HSPA1B;HSPA1A
regulation of blood vessel endothelial cell migration (GO:0043535)	8/55	0.179819	0.609095	0	0	1.53491	2.6336	CD40;ANGPT2;GADD45A;HSPB1;PRKD2;TNF;HIF1A;THBS1
positive regulation of cellular amide metabolic process (GO:0034250)	11/81	0.182863	0.609095	0	0	1.41737	2.40813	PIWIL2;NIBAN1;IL6;EIF6;IFNGR1;METTL3;BCL3;GSAP;CLU;TNF;THBS1
acute-phase response (GO:0006953)	3/15	0.18381	0.609095	0	0	2.25313	3.81647	CEBPB;IL6;LBP
cellular response to arsenic-containing substance (GO:0071243)	3/15	0.18381	0.609095	0	0	2.25313	3.81647	DAXX;ZC3H12A;ATF3
contractile actin filament bundle assembly (GO:0030038)	3/15	0.18381	0.609095	0	0	2.25313	3.81647	ITGB5;KCTD13;PHACTR1
dermatan sulfate proteoglycan biosynthetic process (GO:0050651)	3/15	0.18381	0.609095	0	0	2.25313	3.81647	VCAN;DSE;DCN
endoderm development (GO:0007492)	3/15	0.18381	0.609095	0	0	2.25313	3.81647	DUSP4;DUSP2;GATA4
ganglioside biosynthetic process (GO:0001574)	3/15	0.18381	0.609095	0	0	2.25313	3.81647	B3GALT4;B4GALNT1;ST3GAL1
heterocycle biosynthetic process (GO:0018130)	3/15	0.18381	0.609095	0	0	2.25313	3.81647	MOCS2;HDC;MOCS1
lipoxygenase pathway (GO:0019372)	3/15	0.18381	0.609095	0	0	2.25313	3.81647	ALOX5AP;PTGS2;ALOXE3
negative regulation of protein processing (GO:0010955)	3/15	0.18381	0.609095	0	0	2.25313	3.81647	SERPINE1;CHAC1;THBS1
nitric oxide biosynthetic process (GO:0006809)	3/15	0.18381	0.609095	0	0	2.25313	3.81647	ARG2;NOS2;CYP1B1
peptidyl-tyrosine autophosphorylation (GO:0038083)	3/15	0.18381	0.609095	0	0	2.25313	3.81647	TXK;PTK2B;EGFR
positive regulation of endothelial cell chemotaxis (GO:2001028)	3/15	0.18381	0.609095	0	0	2.25313	3.81647	SEMA5A;HSPB1;PRKD2
positive regulation of heterotypic cell-cell adhesion (GO:0034116)	3/15	0.18381	0.609095	0	0	2.25313	3.81647	LCK;IL1B;TNF
positive regulation of membrane protein ectodomain proteolysis (GO:0051044)	3/15	0.18381	0.609095	0	0	2.25313	3.81647	IL1B;TNFRSF1B;TNF
regulation of integrin activation (GO:0033623)	3/15	0.18381	0.609095	0	0	2.25313	3.81647	RAP1B;SELP;PLEK
regulation of secretion (GO:0051046)	3/15	0.18381	0.609095	0	0	2.25313	3.81647	ERBB3;OAS2;NRG1
regulation of synaptic transmission, GABAergic (GO:0032228)	3/15	0.18381	0.609095	0	0	2.25313	3.81647	CLN3;HAP1;ADRA1A
stress fiber assembly (GO:0043149)	3/15	0.18381	0.609095	0	0	2.25313	3.81647	ITGB5;KCTD13;PHACTR1
negative regulation of cold-induced thermogenesis (GO:0120163)	7/47	0.185175	0.609095	0	0	1.5779	2.66106	IL15;DDIT3;NPR3;PLCL2;TFE3;NR1D1;ATF4
positive regulation of cell-cell adhesion (GO:0022409)	7/47	0.185175	0.609095	0	0	1.5779	2.66106	CITED2;LCK;CCL5;IL1B;PTPN23;TNF;CX3CL1
regulation of DNA binding (GO:0051101)	7/47	0.185175	0.609095	0	0	1.5779	2.66106	NFKBIA;SP100;DOT1L;BCL3;EDF1;JAK2;MMP9
protein complex oligomerization (GO:0051259)	12/90	0.185582	0.609095	0	0	1.38771	2.33727	RNF135;GSDMD;TRIM72;EHD3;RNF213;PNPT1;ZC3H12A;NINJ1;TIFA;CARD9;LRRC8D;NLRC4
anterograde axonal protein transport (GO:0099641)	2/8	0.186724	0.609095	0	0	3.00367	5.04054	KIF5A;HSPB1
autophagosome-lysosome fusion (GO:0061909)	2/8	0.186724	0.609095	0	0	3.00367	5.04054	CLN3;RUBCNL
axo-dendritic protein transport (GO:0099640)	2/8	0.186724	0.609095	0	0	3.00367	5.04054	KIF5A;HSPB1
axon extension involved in axon guidance (GO:0048846)	2/8	0.186724	0.609095	0	0	3.00367	5.04054	NRP2;SLIT2
cellular response to interferon-alpha (GO:0035457)	2/8	0.186724	0.609095	0	0	3.00367	5.04054	AXL;GATA3
dynamin family protein polymerization involved in membrane fission (GO:0003373)	2/8	0.186724	0.609095	0	0	3.00367	5.04054	MX2;MX1
dynamin family protein polymerization involved in mitochondrial fission (GO:0003374)	2/8	0.186724	0.609095	0	0	3.00367	5.04054	MX2;MX1
forebrain neuron differentiation (GO:0021879)	2/8	0.186724	0.609095	0	0	3.00367	5.04054	INHBA;LHX8
integrin activation (GO:0033622)	2/8	0.186724	0.609095	0	0	3.00367	5.04054	CX3CL1;FERMT3
myeloid leukocyte mediated immunity (GO:0002444)	2/8	0.186724	0.609095	0	0	3.00367	5.04054	IL6;CARD9
negative regulation by symbiont of host apoptotic process (GO:0033668)	2/8	0.186724	0.609095	0	0	3.00367	5.04054	RNF213;BCL2L1
negative regulation of alpha-beta T cell differentiation (GO:0046639)	2/8	0.186724	0.609095	0	0	3.00367	5.04054	SOCS1;RUNX1
negative regulation of macrophage migration (GO:1905522)	2/8	0.186724	0.609095	0	0	3.00367	5.04054	CD200R1;STAP1
negative regulation of striated muscle cell apoptotic process (GO:0010664)	2/8	0.186724	0.609095	0	0	3.00367	5.04054	GATA4;NUPR1
negative regulation of T-helper 17 cell differentiation (GO:2000320)	2/8	0.186724	0.609095	0	0	3.00367	5.04054	ZC3H12A;LOXL3
neuron projection extension involved in neuron projection guidance (GO:1902284)	2/8	0.186724	0.609095	0	0	3.00367	5.04054	NRP2;SLIT2
positive regulation of astrocyte differentiation (GO:0048711)	2/8	0.186724	0.609095	0	0	3.00367	5.04054	BMP2;CLCF1
positive regulation of CD4-positive, alpha-beta T cell differentiation (GO:0043372)	2/8	0.186724	0.609095	0	0	3.00367	5.04054	SOCS1;NCKAP1L
positive regulation of early endosome to late endosome transport (GO:2000643)	2/8	0.186724	0.609095	0	0	3.00367	5.04054	PTPN23;EZR
positive regulation of execution phase of apoptosis (GO:1900119)	2/8	0.186724	0.609095	0	0	3.00367	5.04054	PTGIS;ZC3H12A
positive regulation of extracellular matrix disassembly (GO:0090091)	2/8	0.186724	0.609095	0	0	3.00367	5.04054	IL6;PDPN
positive regulation of homotypic cell-cell adhesion (GO:0034112)	2/8	0.186724	0.609095	0	0	3.00367	5.04054	CCL5;PDPN
positive regulation of leukocyte differentiation (GO:1902107)	2/8	0.186724	0.609095	0	0	3.00367	5.04054	LGALS3;NCKAP1L
positive regulation of MHC class II biosynthetic process (GO:0045348)	2/8	0.186724	0.609095	0	0	3.00367	5.04054	JAK2;TMEM106A
positive regulation of myeloid cell apoptotic process (GO:0033034)	2/8	0.186724	0.609095	0	0	3.00367	5.04054	HCAR2;PIK3CD
positive regulation of oligodendrocyte differentiation (GO:0048714)	2/8	0.186724	0.609095	0	0	3.00367	5.04054	IL34;TNFRSF1B
positive regulation of protein localization to early endosome (GO:1902966)	2/8	0.186724	0.609095	0	0	3.00367	5.04054	DTX3L;EZR
positive regulation of protein localization to endosome (GO:1905668)	2/8	0.186724	0.609095	0	0	3.00367	5.04054	DTX3L;EZR
positive regulation of steroid biosynthetic process (GO:0010893)	2/8	0.186724	0.609095	0	0	3.00367	5.04054	NR1D1;TNF
protein localization to presynapse (GO:1905383)	2/8	0.186724	0.609095	0	0	3.00367	5.04054	KIF5A;HSPB1
regulation of alpha-beta T cell differentiation (GO:0046637)	2/8	0.186724	0.609095	0	0	3.00367	5.04054	PNP;PRDM1
regulation of CD8-positive, alpha-beta T cell proliferation (GO:2000564)	2/8	0.186724	0.609095	0	0	3.00367	5.04054	IRF1;PTPN22
regulation of nitric oxide metabolic process (GO:0080164)	2/8	0.186724	0.609095	0	0	3.00367	5.04054	JAK2;TMEM106A
regulation of positive chemotaxis (GO:0050926)	2/8	0.186724	0.609095	0	0	3.00367	5.04054	ANGPT2;F3
regulation of protein localization to early endosome (GO:1902965)	2/8	0.186724	0.609095	0	0	3.00367	5.04054	DTX3L;EZR
regulation of RNA biosynthetic process (GO:2001141)	2/8	0.186724	0.609095	0	0	3.00367	5.04054	IL1B;TNFRSF1B
regulation of T-helper 2 cell differentiation (GO:0045628)	2/8	0.186724	0.609095	0	0	3.00367	5.04054	IL18;NLRP3
synaptic vesicle budding (GO:0070142)	2/8	0.186724	0.609095	0	0	3.00367	5.04054	MX2;MX1
ventricular trabecula myocardium morphogenesis (GO:0003222)	2/8	0.186724	0.609095	0	0	3.00367	5.04054	NRG1;BMPR1A
water homeostasis (GO:0030104)	2/8	0.186724	0.609095	0	0	3.00367	5.04054	CLN3;AQP9
negative regulation of protein secretion (GO:0050709)	6/39	0.189774	0.617654	0	0	1.63919	2.72421	RAB11FIP1;RSAD2;IL1B;RHBDF2;IL12B;ADTRP
organophosphate biosynthetic process (GO:0090407)	6/39	0.189774	0.617654	0	0	1.63919	2.72421	GK5;ITPKC;MOCS2;GK;IPMK;MOCS1
regulation of protein targeting to mitochondrion (GO:1903214)	6/39	0.189774	0.617654	0	0	1.63919	2.72421	RNF31;HAX1;ABLIM3;MICALL2;RAC2;HTRA2
positive regulation of Wnt signaling pathway (GO:0030177)	19/153	0.190067	0.617945	0	0	1.27949	2.12443	SEMA5A;PSMD10;PSMD11;DAPK3;TNFAIP3;PLEKHA4;NFKB1;EGFR;PSMB10;PSMB8;PSMB9;PSMD8;PSMA6;BMP2;ZEB2;WNK2;PSME1;PSME2;TLR2
negative regulation of growth (GO:0045926)	16/126	0.19026	0.617945	0	0	1.31232	2.17762	NOTCH2;PNPT1;OSGIN1;INHBA;OSGIN2;ACVR1B;RERG;PML;BST2;DNAJB2;CYP27B1;BCL6;SH3BP4;SLIT2;HSPA1B;HSPA1A
regulation of actin filament-based process (GO:0032970)	10/73	0.19029	0.617945	0	0	1.43152	2.37519	BST2;RAC2;RAC3;PDGFA;RHOF;RHOC;EZR;IQGAP2;CORO1A;RND1
cytoskeleton-dependent intracellular transport (GO:0030705)	4/23	0.192395	0.619119	0	0	1.89759	3.12761	CCDC88B;MYO10;HOOK2;KIF5A
negative regulation of G protein-coupled receptor signaling pathway (GO:0045744)	4/23	0.192395	0.619119	0	0	1.89759	3.12761	RNF157;RGS2;CCL5;PLEK
negative regulation of phosphoprotein phosphatase activity (GO:0032515)	4/23	0.192395	0.619119	0	0	1.89759	3.12761	PPP1R15A;LGALS3;NCKAP1L;TNF
positive regulation of epithelial cell apoptotic process (GO:1904037)	4/23	0.192395	0.619119	0	0	1.89759	3.12761	CD40;IL6;CCL2;THBS1
positive regulation of protein autophosphorylation (GO:0031954)	4/23	0.192395	0.619119	0	0	1.89759	3.12761	TOM1L1;RASSF2;GPNMB;PDGFA
regulation of cysteine-type endopeptidase activity (GO:2000116)	4/23	0.192395	0.619119	0	0	1.89759	3.12761	BIRC2;PSMB9;BIRC3;LTF
regulation of necroptotic process (GO:0060544)	4/23	0.192395	0.619119	0	0	1.89759	3.12761	ZBP1;MLKL;BIRC2;BIRC3
regulation of peptidase activity (GO:0052547)	4/23	0.192395	0.619119	0	0	1.89759	3.12761	CSTB;SVBP;PRSS22;PSMB8
triglyceride catabolic process (GO:0019433)	4/23	0.192395	0.619119	0	0	1.89759	3.12761	FABP3;FABP4;LIPG;LPL
negative regulation of metabolic process (GO:0009892)	8/56	0.192718	0.619119	0	0	1.50285	2.47448	IL15;DDIT3;IL1B;TFE3;NPR3;PLCL2;NR1D1;ATF4
positive regulation of establishment of protein localization to mitochondrion (GO:1903749)	8/56	0.192718	0.619119	0	0	1.50285	2.47448	RNF31;ABLIM3;RAC2;MICALL2;HTRA2;PMAIP1;BID;BBC3
'de novo' posttranslational protein folding (GO:0051084)	5/31	0.192789	0.619119	0	0	1.73357	2.85373	HSPA9;SDF2L1;DNAJB4;HSPA1B;HSPA1A
negative regulation of response to DNA damage stimulus (GO:2001021)	5/31	0.192789	0.619119	0	0	1.73357	2.85373	PSMD10;CD74;YJU2;CLU;BCL2L1
phospholipid translocation (GO:0045332)	5/31	0.192789	0.619119	0	0	1.73357	2.85373	ATP8B4;ATP8B1;PLSCR2;ABCB4;ATP10A
positive regulation of protein targeting to mitochondrion (GO:1903955)	5/31	0.192789	0.619119	0	0	1.73357	2.85373	RNF31;ABLIM3;MICALL2;RAC2;HTRA2
transmembrane receptor protein tyrosine kinase signaling pathway (GO:0007169)	46/404	0.193793	0.621883	0	0	1.16077	1.90478	CYFIP2;NRP2;CSF1;NCF1;NCF2;SH2D2A;MVP;NCF4;PDGFA;SLA;TCIRG1;EGFR;UBASH3B;ERBB3;NAMPT;BLNK;STAP1;PTK2B;NCKAP1L;JAK2;SH2D6;ATP6V0E2;ANKS1B;ANGPT2;SYK;GDF15;MMP2;INSRR;CYBB;NRG1;MERTK;SLC39A14;MMP9;VAV1;FGR;HCK;NR4A3;LCK;AXL;TYRO3;PRKD2;LCP2;HAP1;NGEF;PTPN2;CDK5R1
positive regulation of blood vessel endothelial cell migration (GO:0043536)	7/48	0.199446	0.639552	0	0	1.53933	2.48172	CD40;HSPB1;HMOX1;PRKD2;PTGS2;HIF1A;THBS1
proteolysis involved in cellular protein catabolic process (GO:0051603)	10/74	0.201726	0.646386	0	0	1.40908	2.25572	PSMA6;UBB;UBC;TNFAIP3;PMAIP1;ISG15;NR1D1;CTSS;CTSC;MALT1
long-chain fatty acid metabolic process (GO:0001676)	11/83	0.204292	0.654127	0	0	1.37784	2.1883	DAGLA;ACADL;PLA2G4C;ACOT2;CYP1B1;PLA2G4A;ACOT1;ADTRP;PTGS2;AIG1;ALOXE3
positive regulation of wound healing (GO:0090303)	6/40	0.205775	0.657179	0	0	1.59089	2.51515	CLEC7A;SERPINE1;ENPP4;HPSE;THBS1;HBEGF
icosanoid metabolic process (GO:0006690)	8/57	0.205988	0.657179	0	0	1.47209	2.32582	DAGLA;PTGIS;PLA2G4C;ALOX5AP;CYP1B1;PLA2G4A;PTGS2;ALOXE3
negative regulation of mitotic cell cycle phase transition (GO:1901991)	12/92	0.206002	0.657179	0	0	1.35287	2.13736	PSMD8;PSMD10;PSMA6;GPR132;PSMD11;GPNMB;PSME1;PSME2;CCL2;PSMB10;PSMB8;PSMB9
positive regulation of transmembrane receptor protein serine/threonine kinase signaling pathway (GO:0090100)	12/92	0.206002	0.657179	0	0	1.35287	2.13736	CDKN1C;ZEB2;BMP2;CITED2;GDF15;INHBA;CCN1;JAK2;ACVR1B;THBS1;HIPK2;BMPR1A
T cell activation (GO:0042110)	12/92	0.206002	0.657179	0	0	1.35287	2.13736	CD74;PTPRC;IRF4;LCK;CLEC7A;IFNB1;CHD7;PIK3CD;PTPN22;LCP1;GATA3;PTPN2
negative regulation of gene expression (GO:0010629)	37/322	0.206929	0.659652	0	0	1.17226	1.84675	NOTCH2;SPI1;CITED2;PTPN22;HIF1A;TNF;ZFP36;GPNMB;NOCT;ZC3H12A;ENC1;CCL3;IGF2BP2;XDH;CCR1;MSR1;PNPT1;NOS2;SFMBT2;SLC11A1;DAPK3;METTL3;SETDB2;PARP14;PARP9;NFKB1;RUNX1;PARP10;MOV10;OLFM1;BMP2;REL;FCGR2B;DCP2;HSPA1B;HSPA1A;BMPR1A
activation of NF-kappaB-inducing kinase activity (GO:0007250)	3/16	0.210483	0.663678	0	0	2.0797	3.2409	TNFSF15;TRAF2;MALT1
B cell activation involved in immune response (GO:0002312)	3/16	0.210483	0.663678	0	0	2.0797	3.2409	IFNB1;CD180;FCGR2B
basement membrane organization (GO:0071711)	3/16	0.210483	0.663678	0	0	2.0797	3.2409	NTNG2;NID1;CTSS
ceramide catabolic process (GO:0046514)	3/16	0.210483	0.663678	0	0	2.0797	3.2409	NEU2;NEU1;GLA
glycosphingolipid biosynthetic process (GO:0006688)	3/16	0.210483	0.663678	0	0	2.0797	3.2409	B3GALT4;B4GALNT1;A4GALT
negative regulation of epithelial cell differentiation (GO:0030857)	3/16	0.210483	0.663678	0	0	2.0797	3.2409	SPRY1;MMP9;XDH
nitric oxide metabolic process (GO:0046209)	3/16	0.210483	0.663678	0	0	2.0797	3.2409	ARG2;NOS2;CYP1B1
oogenesis (GO:0048477)	3/16	0.210483	0.663678	0	0	2.0797	3.2409	PIWIL2;METTL3;TRIP13
polyol biosynthetic process (GO:0046173)	3/16	0.210483	0.663678	0	0	2.0797	3.2409	CYP27B1;ITPKC;IPMK
positive regulation of double-strand break repair via nonhomologous end joining (GO:2001034)	3/16	0.210483	0.663678	0	0	2.0797	3.2409	DTX3L;KDM4D;PARP9
positive regulation of endothelial cell apoptotic process (GO:2000353)	3/16	0.210483	0.663678	0	0	2.0797	3.2409	CD40;CCL2;THBS1
regulation of blood vessel endothelial cell proliferation involved in sprouting angiogenesis (GO:1903587)	3/16	0.210483	0.663678	0	0	2.0797	3.2409	HMOX1;IL12B;THBS1
regulation of establishment of cell polarity (GO:2000114)	3/16	0.210483	0.663678	0	0	2.0797	3.2409	RAP1B;SHTN1;PTK2B
regulation of fatty acid oxidation (GO:0046320)	3/16	0.210483	0.663678	0	0	2.0797	3.2409	FABP3;NR4A3;ACADL
regulation of hormone secretion (GO:0046883)	3/16	0.210483	0.663678	0	0	2.0797	3.2409	EDN1;LIF;OSM
ERBB2 signaling pathway (GO:0038128)	5/32	0.211073	0.664092	0	0	1.66927	2.59663	ERBB3;NRG4;NRG1;EGFR;HBEGF
hematopoietic progenitor cell differentiation (GO:0002244)	5/32	0.211073	0.664092	0	0	1.66927	2.59663	PTPRC;TNFRSF13B;PLEK;PLD4;INHBA
negative regulation of cell-matrix adhesion (GO:0001953)	5/32	0.211073	0.664092	0	0	1.66927	2.59663	MMP12;JAG1;SERPINE1;APOD;THBS1
protein deubiquitination (GO:0016579)	31/267	0.213623	0.668861	0	0	1.18574	1.83024	PSMD10;PSMD11;USP27X;USP11;TNFAIP3;GATA3;ARRB2;HIF1A;USP18;PSMB10;PSMD8;IFIH1;UBB;ZC3H12A;UBC;NLRP3;DDX58;TRAF2;STAM;PSMB8;DDB2;PSMB9;NFKBIA;PSMA6;RNF128;TNIP1;TNIP3;PSME1;PSME2;BIRC2;BIRC3
leukotriene metabolic process (GO:0006691)	4/24	0.213913	0.668861	0	0	1.80261	2.77996	ALOX5AP;MGST2;PLA2G4A;PLA2G5
lipid translocation (GO:0034204)	4/24	0.213913	0.668861	0	0	1.80261	2.77996	ATP8B4;ATP8B1;ABCB4;ATP10A
negative regulation of lipid metabolic process (GO:0045833)	4/24	0.213913	0.668861	0	0	1.80261	2.77996	HCAR2;IL1B;APOD;TNF
positive regulation of viral life cycle (GO:1903902)	4/24	0.213913	0.668861	0	0	1.80261	2.77996	CD74;AXL;TYRO3;VPS37B
purine ribonucleotide catabolic process (GO:0009154)	4/24	0.213913	0.668861	0	0	1.80261	2.77996	NT5E;PNP;AMPD3;XDH
regulation of cell size (GO:0008361)	4/24	0.213913	0.668861	0	0	1.80261	2.77996	EDN1;PLEK;EZR;VAV1
regulation of monooxygenase activity (GO:0032768)	4/24	0.213913	0.668861	0	0	1.80261	2.77996	IL1A;DDAH1;IL1B;EGFR
negative regulation of catabolic process (GO:0009895)	7/49	0.214128	0.668861	0	0	1.50259	2.31577	HCAR2;IL1B;AZIN2;IRAK3;NUPR1;TNF;EGFR
RNA catabolic process (GO:0006401)	7/49	0.214128	0.668861	0	0	1.50259	2.31577	ISG20;ZFP36;PNPT1;METTL3;DCP2;HSPA1B;HSPA1A
protein polyubiquitination (GO:0000209)	36/314	0.214668	0.670065	0	0	1.16916	1.79895	PSMD10;RNF31;PSMD11;TRAF3IP2;PELI3;RNF19B;TNFAIP3;UBE2L6;PSMB10;PSMD8;RNF135;ZNRF1;RNF114;RNF213;UBB;UBC;RFFL;TRIM21;HERC6;MARCHF5;AREL1;DTX3L;MIB2;UBE2E1;TRAF2;TRAF1;PSMB8;DDB2;PSMB9;PSMA6;RNF125;MKRN1;PSME1;PSME2;TRIM14;BIRC2
positive regulation of protein phosphorylation (GO:0001934)	42/371	0.217324	0.677869	0	0	1.15278	1.75957	CD40;CSF3;CEMIP;CSF1;CD80;PDGFA;FPR2;TNF;CX3CL1;EGFR;C3;RASSF2;GPNMB;PTK2B;TNFRSF14;CCN1;JAK2;FNIP2;NIBAN1;CD74;DAXX;SEMA4D;IL15;RIPK2;GDF15;IL34;LIF;OSM;INHBA;MMP9;TOM1L1;BMP2;IL6;PTPRC;HAX1;TRAF4;IL1B;FAS;PRKD2;LCP2;ADTRP;BMPR1A
negative regulation of inflammatory response (GO:0050728)	25/212	0.219163	0.679757	0	0	1.20646	1.83133	GRN;TNFAIP3;ADCY2;FPR2;GATA3;AOAH;GPR84;ADCY7;NLRP3;TNFAIP8L2;PTGIR;PTGIS;SYK;RHBDF2;ACOD1;NR1D1;TNFRSF1B;FGR;HCK;CD200R1;IL6;ADORA2B;TYRO3;CD247;PTPN2
JNK cascade (GO:0007254)	6/41	0.222236	0.679757	0	0	1.54535	2.32423	UBB;IRAK2;RIPK2;ADORA2B;UBC;DUSP9
keratinocyte differentiation (GO:0030216)	6/41	0.222236	0.679757	0	0	1.54535	2.32423	SPRR2F;CLIC4;SPRR2G;JAG1;KRT16;SPRR2B
regulation of mitochondrial membrane potential (GO:0051881)	6/41	0.222236	0.679757	0	0	1.54535	2.32423	PID1;UBB;PMAIP1;BCO2;SLC25A33;BCL2L1
axon regeneration (GO:0031103)	2/9	0.224969	0.679757	0	0	2.57443	3.84052	APOD;RTN4RL2
CD40 signaling pathway (GO:0023035)	2/9	0.224969	0.679757	0	0	2.57443	3.84052	RNF31;CD40
cellular response to forskolin (GO:1904322)	2/9	0.224969	0.679757	0	0	2.57443	3.84052	ADCY2;AHR
cellular response to interleukin-17 (GO:0097398)	2/9	0.224969	0.679757	0	0	2.57443	3.84052	TRAF3IP2;IL17RA
cellular response to leptin stimulus (GO:0044320)	2/9	0.224969	0.679757	0	0	2.57443	3.84052	NR4A3;EBI3
cellular response to muramyl dipeptide (GO:0071225)	2/9	0.224969	0.679757	0	0	2.57443	3.84052	RIPK2;PTPN22
collagen-activated signaling pathway (GO:0038065)	2/9	0.224969	0.679757	0	0	2.57443	3.84052	UBASH3B;ITGA2
fatty acid alpha-oxidation (GO:0001561)	2/9	0.224969	0.679757	0	0	2.57443	3.84052	PHYH;HAO1
hormone transport (GO:0009914)	2/9	0.224969	0.679757	0	0	2.57443	3.84052	SLC7A8;SLC16A10
icosanoid transport (GO:0071715)	2/9	0.224969	0.679757	0	0	2.57443	3.84052	ABCC4;SLCO2A1
IMP metabolic process (GO:0046040)	2/9	0.224969	0.679757	0	0	2.57443	3.84052	PNP;AMPD3
inner ear receptor cell development (GO:0060119)	2/9	0.224969	0.679757	0	0	2.57443	3.84052	WHRN;TSKU
interleukin-17-mediated signaling pathway (GO:0097400)	2/9	0.224969	0.679757	0	0	2.57443	3.84052	TRAF3IP2;IL17RA
intestinal cholesterol absorption (GO:0030299)	2/9	0.224969	0.679757	0	0	2.57443	3.84052	SOAT2;CD36
lysosomal lumen acidification (GO:0007042)	2/9	0.224969	0.679757	0	0	2.57443	3.84052	CLN3;GRN
N-acylphosphatidylethanolamine metabolic process (GO:0070292)	2/9	0.224969	0.679757	0	0	2.57443	3.84052	PLA2G4E;PLAAT3
negative regulation of alpha-beta T cell activation (GO:0046636)	2/9	0.224969	0.679757	0	0	2.57443	3.84052	CD274;TNFRSF14
negative regulation of fibrinolysis (GO:0051918)	2/9	0.224969	0.679757	0	0	2.57443	3.84052	SERPINE1;THBS1
negative regulation of glycoprotein biosynthetic process (GO:0010561)	2/9	0.224969	0.679757	0	0	2.57443	3.84052	JAK3;ITM2B
negative regulation of necroptotic process (GO:0060546)	2/9	0.224969	0.679757	0	0	2.57443	3.84052	BIRC2;BIRC3
negative regulation of production of molecular mediator of immune response (GO:0002701)	2/9	0.224969	0.679757	0	0	2.57443	3.84052	FCGR2B;TNF
oligosaccharide catabolic process (GO:0009313)	2/9	0.224969	0.679757	0	0	2.57443	3.84052	NEU2;NEU1
peptidyl-cysteine modification (GO:0018198)	2/9	0.224969	0.679757	0	0	2.57443	3.84052	NOS2;S100A8
positive regulation of protein kinase C signaling (GO:0090037)	2/9	0.224969	0.679757	0	0	2.57443	3.84052	CD40;ADRA1A
positive regulation of protein polyubiquitination (GO:1902916)	2/9	0.224969	0.679757	0	0	2.57443	3.84052	PTPN22;BIRC2
positive regulation of sequestering of triglyceride (GO:0010890)	2/9	0.224969	0.679757	0	0	2.57443	3.84052	LPL;PLIN2
positive regulation of smooth muscle cell apoptotic process (GO:0034393)	2/9	0.224969	0.679757	0	0	2.57443	3.84052	IL12B;SOD2
regulation of CD8-positive, alpha-beta T cell activation (GO:2001185)	2/9	0.224969	0.679757	0	0	2.57443	3.84052	CD274;IRF1
regulation of cell adhesion molecule production (GO:0060353)	2/9	0.224969	0.679757	0	0	2.57443	3.84052	COLEC12;IL1B
regulation of DNA-templated transcription in response to stress (GO:0043620)	2/9	0.224969	0.679757	0	0	2.57443	3.84052	MUC1;DDIT3
regulation of endothelial cell development (GO:1901550)	2/9	0.224969	0.679757	0	0	2.57443	3.84052	IL1B;TNF
regulation of fertilization (GO:0080154)	2/9	0.224969	0.679757	0	0	2.57443	3.84052	CFAP69;LHFPL2
regulation of helicase activity (GO:0051095)	2/9	0.224969	0.679757	0	0	2.57443	3.84052	MSH3;IFIT1
regulation of histone H4 acetylation (GO:0090239)	2/9	0.224969	0.679757	0	0	2.57443	3.84052	MUC1;SPI1
regulation of leukocyte degranulation (GO:0043300)	2/9	0.224969	0.679757	0	0	2.57443	3.84052	SYK;UNC13D
regulation of nephron tubule epithelial cell differentiation (GO:0072182)	2/9	0.224969	0.679757	0	0	2.57443	3.84052	LIF;GATA3
regulation of peroxisome proliferator activated receptor signaling pathway (GO:0035358)	2/9	0.224969	0.679757	0	0	2.57443	3.84052	PTGIS;CITED2
regulation of pinocytosis (GO:0048548)	2/9	0.224969	0.679757	0	0	2.57443	3.84052	CLN3;AXL
response to forskolin (GO:1904321)	2/9	0.224969	0.679757	0	0	2.57443	3.84052	ADCY2;AHR
response to leptin (GO:0044321)	2/9	0.224969	0.679757	0	0	2.57443	3.84052	NR4A3;NR1D1
response to UV-C (GO:0010225)	2/9	0.224969	0.679757	0	0	2.57443	3.84052	IMPACT;BCL3
phospholipid metabolic process (GO:0006644)	10/76	0.225434	0.68018	0	0	1.36623	2.03531	PLA2G4E;LIPG;PLA2G4C;PLA2G4A;PLBD1;LPL;PLAAT3;PLA2G5;PLCB2;AGPAT2
positive regulation of canonical Wnt signaling pathway (GO:0090263)	16/130	0.225579	0.68018	0	0	1.26599	1.88517	SEMA5A;PSMD10;PSMD11;DAPK3;PLEKHA4;NFKB1;EGFR;PSMB10;PSMB8;PSMB9;PSMD8;PSMA6;ZEB2;WNK2;PSME1;PSME2
regulation of primary metabolic process (GO:0080090)	16/130	0.225579	0.68018	0	0	1.26599	1.88517	PSMD10;PSMD11;ODC1;NR1D2;EDF1;NR1D1;PSMB10;PSMB8;PSMB9;PSMD8;HELZ2;PSMA6;PSME1;RUBCNL;PSME2;BBS4
B cell activation (GO:0042113)	11/85	0.226741	0.68321	0	0	1.34045	1.98917	CD40;VCAM1;PTPRC;IFNB1;CLCF1;BLNK;BTK;PIK3CD;JAK3;MALT1;PTPN2
phosphatidylinositol metabolic process (GO:0046488)	14/112	0.227104	0.683356	0	0	1.28845	1.90993	PLA2G4E;PLEK;PLA2G4C;PIK3CD;PLA2G4A;PLAAT3;PLA2G5;PLEKHA4;MTMR7;PIK3R5;PITPNM1;PLBD1;PIP5K1B;PLCB2
protein-containing complex subunit organization (GO:0043933)	14/112	0.227104	0.683356	0	0	1.28845	1.90993	CD74;CD40;WAS;CHCHD10;TRAF2;TRAF1;PML;TAPBP;PARD3;LPXN;PTK2B;FAS;NCKAP1L;CD247
regulation of generation of precursor metabolites and energy (GO:0043467)	7/50	0.229188	0.689149	0	0	1.46757	2.16204	PNPT1;NOS2;EIF6;NUP62;RUBCNL;SLC2A6;HIF1A
apoptotic cell clearance (GO:0043277)	5/33	0.229882	0.689805	0	0	1.60956	2.36636	TYROBP;RAC2;TYRO3;THBS1;TGM2
positive regulation of cholesterol transport (GO:0032376)	5/33	0.229882	0.689805	0	0	1.60956	2.36636	NFKBIA;EEPD1;ABCB4;LIPG;ABCA13
primary alcohol metabolic process (GO:0034308)	5/33	0.229882	0.689805	0	0	1.60956	2.36636	DHRS9;GDPD1;CYP1B1;GDPD3;ADH7
protein polymerization (GO:0051258)	8/59	0.233545	0.700313	0	0	1.41421	2.05679	RNF135;PSTPIP1;PSTPIP2;WAS;MICALL2;SPIRE1;JAK2;AIF1
regulation of cholesterol transport (GO:0032374)	4/25	0.236048	0.704204	0	0	1.71667	2.4784	ABCB4;LIPG;ABCA13;NFKB1
regulation of epidermal cell differentiation (GO:0045604)	4/25	0.236048	0.704204	0	0	1.71667	2.4784	ZFP36;IL20;AQP3;RUNX1
regulation of heterotypic cell-cell adhesion (GO:0034114)	4/25	0.236048	0.704204	0	0	1.71667	2.4784	IL1RN;LCK;IL1B;TNF
regulation of mitochondrial fission (GO:0090140)	4/25	0.236048	0.704204	0	0	1.71667	2.4784	STAT2;SPIRE1;DCN;MARCHF5
regulation of neutrophil chemotaxis (GO:0090022)	4/25	0.236048	0.704204	0	0	1.71667	2.4784	CD74;RAC2;NCKAP1L;SLIT2
mesenchyme morphogenesis (GO:0072132)	3/17	0.237922	0.704204	0	0	1.93104	2.77261	BMP2;NOG;BMPR1A
modified amino acid transport (GO:0072337)	3/17	0.237922	0.704204	0	0	1.93104	2.77261	PDPN;MGST1;SLC6A13
negative regulation of ATPase activity (GO:0032780)	3/17	0.237922	0.704204	0	0	1.93104	2.77261	TLR9;IFIT1;LTF
negative regulation of chemokine production (GO:0032682)	3/17	0.237922	0.704204	0	0	1.93104	2.77261	IL6;OAS3;APOD
negative regulation of cytokine production involved in immune response (GO:0002719)	3/17	0.237922	0.704204	0	0	1.93104	2.77261	IRAK3;TNF;JAK3
negative regulation of fatty acid metabolic process (GO:0045922)	3/17	0.237922	0.704204	0	0	1.93104	2.77261	ACADL;TRIB3;WDTC1
negative regulation of phagocytosis (GO:0050765)	3/17	0.237922	0.704204	0	0	1.93104	2.77261	CD300LF;FCGR2B;TLR2
pharyngeal system development (GO:0060037)	3/17	0.237922	0.704204	0	0	1.93104	2.77261	NOG;GATA3;BMPR1A
positive regulation of smooth muscle cell migration (GO:0014911)	3/17	0.237922	0.704204	0	0	1.93104	2.77261	NR4A3;CCL5;AIF1
protein autoprocessing (GO:0016540)	3/17	0.237922	0.704204	0	0	1.93104	2.77261	CASP4;CASP1;HTRA2
pulmonary valve morphogenesis (GO:0003184)	3/17	0.237922	0.704204	0	0	1.93104	2.77261	NOTCH2;JAG1;SLIT2
regulation of NLRP3 inflammasome complex assembly (GO:1900225)	3/17	0.237922	0.704204	0	0	1.93104	2.77261	GBP5;CD36;MYD88
response to purine-containing compound (GO:0014074)	3/17	0.237922	0.704204	0	0	1.93104	2.77261	P2RY6;VGF;STAT1
stabilization of membrane potential (GO:0030322)	3/17	0.237922	0.704204	0	0	1.93104	2.77261	KCNK13;CHCHD10;KCNN4
negative regulation of phosphorylation (GO:0042326)	11/86	0.238315	0.704888	0	0	1.32251	1.89669	CDKN1C;NIBAN1;IMPACT;PID1;ZC3H12A;PAQR3;STAP1;NUPR1;SLIT2;INHBA;XDH
heterophilic cell-cell adhesion via plasma membrane cell adhesion molecules (GO:0007157)	6/42	0.239111	0.70532	0	0	1.50234	2.14959	SELP;VCAM1;ITGAL;SELE;ICAM1;NECTIN1
positive regulation of protein tyrosine kinase activity (GO:0061098)	6/42	0.239111	0.70532	0	0	1.50234	2.14959	NCF1;ERBB3;IL34;STAP1;NOX4;HBEGF
regulation of ubiquitin-dependent protein catabolic process (GO:2000058)	6/42	0.239111	0.70532	0	0	1.50234	2.14959	NUB1;LAPTM5;PTK2B;CLU;PML;HIPK2
translesion synthesis (GO:0019985)	6/42	0.239111	0.70532	0	0	1.50234	2.14959	PARP10;UBB;UBC;TRIM25;UBE2L6;ISG15
negative regulation of mitochondrion organization (GO:0010823)	5/34	0.249148	0.732938	0	0	1.55397	2.15957	PSMD10;GHITM;CLU;BCL2L1;HSPA1A
phosphatidylserine metabolic process (GO:0006658)	5/34	0.249148	0.732938	0	0	1.55397	2.15957	PLA2G4E;PLA2G4A;PLAAT3;PLA2G5;PLA1A
protein insertion into membrane (GO:0051205)	5/34	0.249148	0.732938	0	0	1.55397	2.15957	RTP4;COX18;HMOX1;EMD;EGFR
regulation of amyloid-beta formation (GO:1902003)	5/34	0.249148	0.732938	0	0	1.55397	2.15957	IFNGR1;GSAP;HAP1;CLU;TNF
cell chemotaxis (GO:0060326)	9/69	0.249478	0.733411	0	0	1.35234	1.87756	SEMA5A;CCR1;BIN2;CCL20;CCRL2;LPAR1;ARRB2;CX3CL1;HBEGF
regulation of cell adhesion (GO:0030155)	16/133	0.253768	0.740637	0	0	1.23332	1.69129	SEMA5A;SEMA4D;TFE3;IL18;GPR4;TNF;RND1;ERBB3;CCL5;RAC2;IL12B;LPXN;PTK2B;PRKD2;PLXNC1;TGM2
DNA synthesis involved in DNA repair (GO:0000731)	6/43	0.256354	0.740637	0	0	1.46166	1.9896	PARP10;UBB;UBC;TRIM25;UBE2L6;ISG15
negative regulation of protein phosphorylation (GO:0001933)	18/152	0.258458	0.740637	0	0	1.21153	1.63923	NIBAN1;PID1;SEMA4D;MVP;PAQR3;NOG;DTNBP1;HSPB1;IMPACT;RASSF2;PTPRC;UBASH3B;PARD3;ZC3H12A;TRIB3;PTPN6;SLIT2;XDH
lamellipodium assembly (GO:0030032)	4/26	0.258689	0.740637	0	0	1.63855	2.21553	ABLIM2;ABLIM3;ARHGEF4;WHAMM
negative regulation of interleukin-1 beta production (GO:0032691)	4/26	0.258689	0.740637	0	0	1.63855	2.21553	ZC3H12A;TNFAIP3;NLRP3;CX3CL1
negative regulation of intrinsic apoptotic signaling pathway in response to DNA damage (GO:1902230)	4/26	0.258689	0.740637	0	0	1.63855	2.21553	CD74;MUC1;CLU;BCL2L1
negative regulation of protein transport (GO:0051224)	4/26	0.258689	0.740637	0	0	1.63855	2.21553	RSAD2;RHBDF2;IL12B;ADTRP
positive regulation of ion transmembrane transporter activity (GO:0032414)	4/26	0.258689	0.740637	0	0	1.63855	2.21553	SLC6A9;WNK2;GLRX;CTSS
regulation of actin filament bundle assembly (GO:0032231)	4/26	0.258689	0.740637	0	0	1.63855	2.21553	PLEK;ASAP3;WAS;CX3CL1
regulation of myelination (GO:0031641)	4/26	0.258689	0.740637	0	0	1.63855	2.21553	EGR2;PARD3;TNFRSF1B;TNFRSF21
negative regulation of protein metabolic process (GO:0051248)	7/52	0.260308	0.740637	0	0	1.40219	1.88719	EDN1;AZIN2;IRAK3;CLU;CRYAB;EGFR;NFKB1
positive regulation of protein localization to plasma membrane (GO:1903078)	7/52	0.260308	0.740637	0	0	1.40219	1.88719	LGALS3;CLN3;STAC2;TNF;SQSTM1;EGFR;NKD2
regulation of release of sequestered calcium ion into cytosol (GO:0051279)	7/52	0.260308	0.740637	0	0	1.40219	1.88719	CXCL10;CXCL9;CEMIP;CXCL11;UBASH3B;PTK2B;CX3CL1
positive regulation of proteasomal ubiquitin-dependent protein catabolic process (GO:0032436)	10/79	0.262849	0.740637	0	0	1.30661	1.74585	PSMD10;DNAJB2;PLK3;NUB1;RNF19B;TRIB3;CLU;HSPA1B;NKD2;HSPA1A
positive regulation of ubiquitin-dependent protein catabolic process (GO:2000060)	10/79	0.262849	0.740637	0	0	1.30661	1.74585	PSMD10;DNAJB2;NUB1;LAPTM5;RNF19B;TRIB3;CLU;HSPA1B;NKD2;HSPA1A
amino sugar metabolic process (GO:0006040)	2/10	0.263697	0.740637	0	0	2.2525	3.00249	GFPT2;ST3GAL1
cAMP biosynthetic process (GO:0006171)	2/10	0.263697	0.740637	0	0	2.2525	3.00249	ADCY2;ADCY7
cellular response to dopamine (GO:1903351)	2/10	0.263697	0.740637	0	0	2.2525	3.00249	ATF4;TGM2
cellular response to hydroxyurea (GO:0072711)	2/10	0.263697	0.740637	0	0	2.2525	3.00249	TIMELESS;SPIDR
cellular response to leucine starvation (GO:1990253)	2/10	0.263697	0.740637	0	0	2.2525	3.00249	IMPACT;RRAGD
defense response to tumor cell (GO:0002357)	2/10	0.263697	0.740637	0	0	2.2525	3.00249	SPI1;LAPTM5
DNA dealkylation (GO:0035510)	2/10	0.263697	0.740637	0	0	2.2525	3.00249	ALKBH1;ASCC3
DNA dealkylation involved in DNA repair (GO:0006307)	2/10	0.263697	0.740637	0	0	2.2525	3.00249	ALKBH1;ASCC3
endothelium development (GO:0003158)	2/10	0.263697	0.740637	0	0	2.2525	3.00249	JAG1;EDF1
fructose 6-phosphate metabolic process (GO:0006002)	2/10	0.263697	0.740637	0	0	2.2525	3.00249	HK3;GFPT2
genetic imprinting (GO:0071514)	2/10	0.263697	0.740637	0	0	2.2525	3.00249	DNMT3L;PRMT7
glycine transport (GO:0015816)	2/10	0.263697	0.740637	0	0	2.2525	3.00249	SLC6A9;SLC7A8
granulocyte activation (GO:0036230)	2/10	0.263697	0.740637	0	0	2.2525	3.00249	IL15;CCL5
histone H2B ubiquitination (GO:0033523)	2/10	0.263697	0.740637	0	0	2.2525	3.00249	DTX3L;UBE2E1
inner ear receptor cell stereocilium organization (GO:0060122)	2/10	0.263697	0.740637	0	0	2.2525	3.00249	WHRN;TSKU
leptin-mediated signaling pathway (GO:0033210)	2/10	0.263697	0.740637	0	0	2.2525	3.00249	EBI3;BBS4
mesenchymal to epithelial transition (GO:0060231)	2/10	0.263697	0.740637	0	0	2.2525	3.00249	BASP1;GATA3
N-acetylneuraminate metabolic process (GO:0006054)	2/10	0.263697	0.740637	0	0	2.2525	3.00249	RENBP;ST3GAL1
negative regulation of alpha-beta T cell proliferation (GO:0046642)	2/10	0.263697	0.740637	0	0	2.2525	3.00249	CD274;TNFRSF14
negative regulation of extracellular matrix organization (GO:1903054)	2/10	0.263697	0.740637	0	0	2.2525	3.00249	ADTRP;TNFRSF1B
negative regulation of interferon-beta production (GO:0032688)	2/10	0.263697	0.740637	0	0	2.2525	3.00249	REL;RELB
negative regulation of lymphocyte apoptotic process (GO:0070229)	2/10	0.263697	0.740637	0	0	2.2525	3.00249	BCL6;CCL5
negative regulation of protein autophosphorylation (GO:0031953)	2/10	0.263697	0.740637	0	0	2.2525	3.00249	IMPACT;MVP
negative regulation of receptor binding (GO:1900121)	2/10	0.263697	0.740637	0	0	2.2525	3.00249	NOG;B2M
negative regulation of transcription by competitive promoter binding (GO:0010944)	2/10	0.263697	0.740637	0	0	2.2525	3.00249	MUC1;DACH1
negative regulation of transforming growth factor beta production (GO:0071635)	2/10	0.263697	0.740637	0	0	2.2525	3.00249	TYROBP;TSKU
negative regulation of transmembrane transport (GO:0034763)	2/10	0.263697	0.740637	0	0	2.2525	3.00249	IL1B;THBS1
negative regulation of viral-induced cytoplasmic pattern recognition receptor signaling pathway (GO:0039532)	2/10	0.263697	0.740637	0	0	2.2525	3.00249	RNF125;DHX58
neuron projection fasciculation (GO:0106030)	2/10	0.263697	0.740637	0	0	2.2525	3.00249	SEMA5A;CDK5R1
phosphatidylcholine catabolic process (GO:0034638)	2/10	0.263697	0.740637	0	0	2.2525	3.00249	PLA2G4A;PLA2G5
positive regulation of keratinocyte migration (GO:0051549)	2/10	0.263697	0.740637	0	0	2.2525	3.00249	MAPRE2;MMP9
positive regulation of lipase activity (GO:0060193)	2/10	0.263697	0.740637	0	0	2.2525	3.00249	PLA2G5;RHOC
positive regulation of mesenchymal cell proliferation (GO:0002053)	2/10	0.263697	0.740637	0	0	2.2525	3.00249	STAT1;PDGFA
positive regulation of RIG-I signaling pathway (GO:1900246)	2/10	0.263697	0.740637	0	0	2.2525	3.00249	DHX58;DDX60
positive regulation of T cell apoptotic process (GO:0070234)	2/10	0.263697	0.740637	0	0	2.2525	3.00249	CD274;CCL5
regulation of axon guidance (GO:1902667)	2/10	0.263697	0.740637	0	0	2.2525	3.00249	TUBB2B;ZSWIM4
regulation of cell-cell adhesion mediated by integrin (GO:0033632)	2/10	0.263697	0.740637	0	0	2.2525	3.00249	CCL5;FERMT3
regulation of DNA methylation (GO:0044030)	2/10	0.263697	0.740637	0	0	2.2525	3.00249	DNMT3L;GRHL2
regulation of granulocyte differentiation (GO:0030852)	2/10	0.263697	0.740637	0	0	2.2525	3.00249	HAX1;RUNX1
regulation of histone phosphorylation (GO:0033127)	2/10	0.263697	0.740637	0	0	2.2525	3.00249	IL1B;AKAP8L
regulation of leukocyte tethering or rolling (GO:1903236)	2/10	0.263697	0.740637	0	0	2.2525	3.00249	SELP;SELE
regulation of microtubule nucleation (GO:0010968)	2/10	0.263697	0.740637	0	0	2.2525	3.00249	HSPA1B;HSPA1A
regulation of neutrophil migration (GO:1902622)	2/10	0.263697	0.740637	0	0	2.2525	3.00249	RAC2;NCKAP1L
regulation of organ growth (GO:0046620)	2/10	0.263697	0.740637	0	0	2.2525	3.00249	DUSP9;SLC6A4
regulation of protein neddylation (GO:2000434)	2/10	0.263697	0.740637	0	0	2.2525	3.00249	DCUN1D5;HIF1A
regulation of receptor binding (GO:1900120)	2/10	0.263697	0.740637	0	0	2.2525	3.00249	B2M;MMP9
removal of superoxide radicals (GO:0019430)	2/10	0.263697	0.740637	0	0	2.2525	3.00249	PRDX1;SOD2
response to dopamine (GO:1903350)	2/10	0.263697	0.740637	0	0	2.2525	3.00249	ATF4;TGM2
urea cycle (GO:0000050)	2/10	0.263697	0.740637	0	0	2.2525	3.00249	ARG2;ASS1
acidic amino acid transport (GO:0015800)	3/18	0.265913	0.740637	0	0	1.8022	2.38717	SLC25A18;SLC6A13;LRRC8D
cell migration involved in sprouting angiogenesis (GO:0002042)	3/18	0.265913	0.740637	0	0	1.8022	2.38717	SRF;ADTRP;SLIT2
fluid transport (GO:0042044)	3/18	0.265913	0.740637	0	0	1.8022	2.38717	AQP9;PDPN;AQP3
negative regulation of lipid catabolic process (GO:0050995)	3/18	0.265913	0.740637	0	0	1.8022	2.38717	HCAR2;IL1B;TNF
negative regulation of tumor necrosis factor-mediated signaling pathway (GO:0010804)	3/18	0.265913	0.740637	0	0	1.8022	2.38717	PELI3;RFFL;PTPN2
neuron maturation (GO:0042551)	3/18	0.265913	0.740637	0	0	1.8022	2.38717	C3;CX3CL1;RND1
nitric oxide mediated signal transduction (GO:0007263)	3/18	0.265913	0.740637	0	0	1.8022	2.38717	NOS2;DDAH1;CD36
phosphatidylglycerol acyl-chain remodeling (GO:0036148)	3/18	0.265913	0.740637	0	0	1.8022	2.38717	PLA2G4A;PLA2G5;SERAC1
positive regulation of nervous system process (GO:0031646)	3/18	0.265913	0.740637	0	0	1.8022	2.38717	EGR2;PARD3;TNFRSF1B
positive regulation of nitric-oxide synthase activity (GO:0051000)	3/18	0.265913	0.740637	0	0	1.8022	2.38717	NPR3;HIF1A;TNF
positive regulation of response to endoplasmic reticulum stress (GO:1905898)	3/18	0.265913	0.740637	0	0	1.8022	2.38717	DDIT3;PMAIP1;FCGR2B
positive regulation of stress-activated protein kinase signaling cascade (GO:0070304)	3/18	0.265913	0.740637	0	0	1.8022	2.38717	CARD9;MID1;SCIMP
regulation of brown fat cell differentiation (GO:0090335)	3/18	0.265913	0.740637	0	0	1.8022	2.38717	TFE3;PIM1;PTGS2
regulation of establishment or maintenance of cell polarity (GO:0032878)	3/18	0.265913	0.740637	0	0	1.8022	2.38717	RAP1B;SHTN1;PTK2B
regulation of mitochondrial outer membrane permeabilization involved in apoptotic signaling pathway (GO:1901028)	3/18	0.265913	0.740637	0	0	1.8022	2.38717	CHCHD10;BID;HSPA1A
regulation of oxidative stress-induced intrinsic apoptotic signaling pathway (GO:1902175)	3/18	0.265913	0.740637	0	0	1.8022	2.38717	HSPB1;HTRA2;SOD2
response to axon injury (GO:0048678)	3/18	0.265913	0.740637	0	0	1.8022	2.38717	TYROBP;RTN4RL2;APOD
water transport (GO:0006833)	3/18	0.265913	0.740637	0	0	1.8022	2.38717	AQP9;PDPN;AQP3
acylglycerol catabolic process (GO:0046464)	5/35	0.268803	0.747725	0	0	1.50209	1.97341	FABP3;DAGLA;FABP4;LIPG;LPL
negative regulation of neurogenesis (GO:0050768)	5/35	0.268803	0.747725	0	0	1.50209	1.97341	IL6;CCL11;IL1B;TNF;B2M
protein modification by small protein removal (GO:0070646)	31/276	0.272292	0.756947	0	0	1.1416	1.48509	PSMD10;PSMD11;USP27X;USP11;TNFAIP3;GATA3;ARRB2;HIF1A;USP18;PSMB10;PSMD8;IFIH1;UBB;ZC3H12A;UBC;NLRP3;DDX58;TRAF2;STAM;PSMB8;DDB2;PSMB9;NFKBIA;PSMA6;RNF128;TNIP1;TNIP3;PSME1;PSME2;BIRC2;BIRC3
regulation of peptidyl-serine phosphorylation (GO:0033135)	12/98	0.272467	0.756949	0	0	1.25806	1.63578	CSF3;IL6;RASSF2;HAX1;RIPK2;PAQR3;LIF;OSM;PRKD2;TNF;FNIP2;EGFR
cation transmembrane transport (GO:0098655)	6/44	0.273916	0.758068	0	0	1.42311	1.84283	SLC6A9;SLC7A8;SLC3A2;MFSD12;SLC7A2;SLC7A3
mRNA catabolic process (GO:0006402)	6/44	0.273916	0.758068	0	0	1.42311	1.84283	ZFP36;PNPT1;METTL3;DCP2;HSPA1B;HSPA1A
mRNA stabilization (GO:0048255)	6/44	0.273916	0.758068	0	0	1.42311	1.84283	ZFP36;NOCT;SLC11A1;TENT5A;TENT5C;MYD88
neurogenesis (GO:0022008)	6/44	0.273916	0.758068	0	0	1.42311	1.84283	DAGLA;METTL3;LPAR1;NTN5;CHAC1;HAP1
positive regulation of mRNA catabolic process (GO:0061014)	6/44	0.273916	0.758068	0	0	1.42311	1.84283	MOV10;ZFP36;PNPT1;ZC3H12A;METTL3;ZC3HAV1
protein K63-linked ubiquitination (GO:0070534)	6/44	0.273916	0.758068	0	0	1.42311	1.84283	RNF135;TRAF3IP2;PELI3;TRAF2;TRAF1;TRIM21
regulation of cysteine-type endopeptidase activity involved in apoptotic process (GO:0043281)	11/89	0.274274	0.758576	0	0	1.27143	1.64475	SYK;CLEC7A;CARD9;CASP1;TNFSF10;HTRA2;NLRP3;PMAIP1;TNF;THBS1;MALT1
regulation of protein localization to plasma membrane (GO:1903076)	10/80	0.275748	0.761681	0	0	1.28787	1.65912	LGALS3;LRRC15;CLN3;PID1;STAC2;TNF;SQSTM1;EGFR;NKD2;BCL2L1
skin development (GO:0043588)	10/80	0.275748	0.761681	0	0	1.28787	1.65912	SPRR2F;FA2H;CLIC4;SPRR2G;JAG1;KRT16;PDGFA;ALOXE3;SPRR2B;ASPRV1
negative regulation of cell growth (GO:0030308)	15/126	0.276091	0.761751	0	0	1.21853	1.56828	OSGIN1;INHBA;OSGIN2;ACVR1B;RERG;PML;BST2;DNAJB2;CYP27B1;BCL6;TRIM46;SH3BP4;SLIT2;HSPA1B;HSPA1A
epidermal cell differentiation (GO:0009913)	7/53	0.276299	0.761751	0	0	1.37163	1.76429	SPRR2F;CLIC4;SPRR2G;JAG1;KRT16;SPINK5;SPRR2B
heart morphogenesis (GO:0003007)	7/53	0.276299	0.761751	0	0	1.37163	1.76429	MESP2;OLFM1;BMP2;CHD7;NOG;ANKRD1;BMPR1A
cholesterol homeostasis (GO:0042632)	9/71	0.276744	0.762493	0	0	1.30857	1.68107	FABP3;DGAT2;NPC2;SOAT2;LIPG;IL18;LPL;NR1D1;TSKU
regulation of neurogenesis (GO:0050767)	8/62	0.277044	0.762836	0	0	1.33542	1.71411	HES7;IL6;CCL11;IL1B;TNF;B2M;CX3CL1;TGM2
cellular senescence (GO:0090398)	4/27	0.281728	0.773283	0	0	1.56722	1.98538	SPI1;SRF;HMGA1;PML
negative regulation of insulin receptor signaling pathway (GO:0046627)	4/27	0.281728	0.773283	0	0	1.56722	1.98538	PID1;SOCS1;IL1B;PTPN2
positive regulation of nuclear division (GO:0051785)	4/27	0.281728	0.773283	0	0	1.56722	1.98538	IL1A;EDN1;IL1B;NUP62
regulation of vasculature development (GO:1901342)	4/27	0.281728	0.773283	0	0	1.56722	1.98538	SP100;IL6;GPNMB;HMOX1
stress-activated protein kinase signaling cascade (GO:0031098)	4/27	0.281728	0.773283	0	0	1.56722	1.98538	UBB;UBC;MAP3K8;NFKB1
ubiquitin-dependent protein catabolic process (GO:0006511)	39/354	0.283256	0.776987	0	0	1.11719	1.40923	PSMD10;TRIM72;PSMD11;ZFAND2A;RNF19B;TNFAIP3;UBE2L6;ARRB2;PTPN23;PSMB10;PSMD8;ZNRF1;NUB1;RNF114;RNF213;PTTG1;UBD;TRIM25;RFFL;AREL1;DTX3L;UBE2E1;VPS37B;KCTD5;PSMB8;PML;PSMB9;TOM1L1;PSMA6;RNF125;RNF128;RNF149;DDIT3;KCTD13;PSME1;PSME2;UBAP1;SQSTM1;BIRC2
platelet aggregation (GO:0070527)	5/36	0.288777	0.791131	0	0	1.45355	1.80546	UBASH3B;PLEK;TYRO3;HSPB1;FERMT3
positive regulation of bone mineralization (GO:0030501)	5/36	0.288777	0.791131	0	0	1.45355	1.80546	BMP2;ISG15;CCN1;BMPR1A;LTF
regulation of protein binding (GO:0043393)	14/118	0.289666	0.793069	0	0	1.21371	1.50382	CSF3;PRMT7;DTX3L;RIPK2;IFIT1;IFIT2;HIPK2;DNAJB2;BMP2;SLPI;TRIB3;MITD1;B2M;TRIM21
negative regulation of epithelial cell proliferation (GO:0050680)	9/72	0.290685	0.794357	0	0	1.28772	1.591	CDKN1C;DUSP10;STAT1;NUPR1;GATA3;MCC;B2M;THBS1;XDH
positive regulation of secretion by cell (GO:1903532)	9/72	0.290685	0.794357	0	0	1.28772	1.591	IL1A;EDN1;BMP2;IL1B;CADPS;ANKRD1;DTNBP1;EZR;UNC13D
sterol homeostasis (GO:0055092)	9/72	0.290685	0.794357	0	0	1.28772	1.591	FABP3;DGAT2;NPC2;SOAT2;LIPG;IL18;LPL;NR1D1;TSKU
positive regulation of RNA metabolic process (GO:0051254)	6/45	0.291752	0.795614	0	0	1.38655	1.70802	IL6;PNPT1;IL1B;EGFR;NFKB1;HSPA1A
amyloid fibril formation (GO:1990000)	8/63	0.292013	0.795614	0	0	1.31106	1.61386	TSPAN15;UBB;UBC;UBE2L6;CD36;B2M;ITM2B;LTF
carbohydrate derivative catabolic process (GO:1901136)	3/19	0.294258	0.795614	0	0	1.68947	2.06673	NEU2;AOAH;SAMHD1
endocardial cushion morphogenesis (GO:0003203)	3/19	0.294258	0.795614	0	0	1.68947	2.06673	BMP2;NOG;BMPR1A
establishment of skin barrier (GO:0061436)	3/19	0.294258	0.795614	0	0	1.68947	2.06673	FA2H;KRT16;ALOXE3
heart trabecula morphogenesis (GO:0061384)	3/19	0.294258	0.795614	0	0	1.68947	2.06673	NOG;NRG1;BMPR1A
negative regulation of cytokine production involved in inflammatory response (GO:1900016)	3/19	0.294258	0.795614	0	0	1.68947	2.06673	ZC3H12A;APOD;ADCY7
piRNA metabolic process (GO:0034587)	3/19	0.294258	0.795614	0	0	1.68947	2.06673	PIWIL2;TDRKH;PIWIL4
positive regulation of cellular protein catabolic process (GO:1903364)	3/19	0.294258	0.795614	0	0	1.68947	2.06673	RNF128;EZR;CTSC
positive regulation of mitochondrial fission (GO:0090141)	3/19	0.294258	0.795614	0	0	1.68947	2.06673	SPIRE1;DCN;MARCHF5
positive regulation of neutrophil chemotaxis (GO:0090023)	3/19	0.294258	0.795614	0	0	1.68947	2.06673	CD74;RAC2;NCKAP1L
regulation of centriole replication (GO:0046599)	3/19	0.294258	0.795614	0	0	1.68947	2.06673	CEP295NL;NUP62;MDM1
regulation of epithelial cell differentiation (GO:0030856)	3/19	0.294258	0.795614	0	0	1.68947	2.06673	CEBPB;GATA3;FOXN1
regulation of oligodendrocyte differentiation (GO:0048713)	3/19	0.294258	0.795614	0	0	1.68947	2.06673	IL34;TNFRSF1B;TNFRSF21
regulation of peptidyl-serine phosphorylation of STAT protein (GO:0033139)	3/19	0.294258	0.795614	0	0	1.68947	2.06673	GADD45A;IFNB1;LIF
regulation of water loss via skin (GO:0033561)	3/19	0.294258	0.795614	0	0	1.68947	2.06673	FA2H;KRT16;ALOXE3
response to fatty acid (GO:0070542)	3/19	0.294258	0.795614	0	0	1.68947	2.06673	PID1;LPL;CD36
cell-matrix adhesion (GO:0007160)	12/100	0.296044	0.79979	0	0	1.22933	1.4964	VCAM1;COL13A1;ITGB5;ITGA2;ITGA7;ITGB7;HPSE;WHAMM;SIGLEC1;ITGAL;LYVE1;FERMT3
positive regulation of protein ubiquitination (GO:0031398)	10/82	0.302078	0.79979	0	0	1.25196	1.49868	ARRDC4;PSMD10;DCUN1D5;UBB;RIPK2;LAPTM5;TRIB3;BIRC2;MALT1;BIRC3
angiogenesis involved in wound healing (GO:0060055)	2/11	0.302429	0.79979	0	0	2.00211	2.39434	SRF;HPSE
atrial septum morphogenesis (GO:0060413)	2/11	0.302429	0.79979	0	0	2.00211	2.39434	NOTCH2;GATA4
axonal transport of mitochondrion (GO:0019896)	2/11	0.302429	0.79979	0	0	2.00211	2.39434	HAP1;HIF1A
cellular response to superoxide (GO:0071451)	2/11	0.302429	0.79979	0	0	2.00211	2.39434	PRDX1;SOD2
erythrocyte development (GO:0048821)	2/11	0.302429	0.79979	0	0	2.00211	2.39434	NCKAP1L;LYAR
glutamine family amino acid biosynthetic process (GO:0009084)	2/11	0.302429	0.79979	0	0	2.00211	2.39434	LGSN;ASS1
glycerol metabolic process (GO:0006071)	2/11	0.302429	0.79979	0	0	2.00211	2.39434	GK5;GK
inositol phosphate biosynthetic process (GO:0032958)	2/11	0.302429	0.79979	0	0	2.00211	2.39434	ITPKC;IPMK
intestinal lipid absorption (GO:0098856)	2/11	0.302429	0.79979	0	0	2.00211	2.39434	SOAT2;CD36
metanephric mesenchyme development (GO:0072075)	2/11	0.302429	0.79979	0	0	2.00211	2.39434	BASP1;STAT1
miRNA mediated inhibition of translation (GO:0035278)	2/11	0.302429	0.79979	0	0	2.00211	2.39434	ZFP36;EIF6
mitochondrion morphogenesis (GO:0070584)	2/11	0.302429	0.79979	0	0	2.00211	2.39434	PID1;PNPT1
negative regulation of natural killer cell mediated immunity (GO:0002716)	2/11	0.302429	0.79979	0	0	2.00211	2.39434	CLEC12B;ARRB2
negative regulation of response to cytokine stimulus (GO:0060761)	2/11	0.302429	0.79979	0	0	2.00211	2.39434	PTPRC;IRAK3
negative regulation of steroid biosynthetic process (GO:0010894)	2/11	0.302429	0.79979	0	0	2.00211	2.39434	BMP2;NFKB1
negative regulation of T-helper cell differentiation (GO:0045623)	2/11	0.302429	0.79979	0	0	2.00211	2.39434	ZC3H12A;JAK3
negative regulation of translation, ncRNA-mediated (GO:0040033)	2/11	0.302429	0.79979	0	0	2.00211	2.39434	ZFP36;EIF6
Notch signaling involved in heart development (GO:0061314)	2/11	0.302429	0.79979	0	0	2.00211	2.39434	NOTCH2;JAG1
organophosphate catabolic process (GO:0046434)	2/11	0.302429	0.79979	0	0	2.00211	2.39434	LIPG;PLBD1
positive regulation of cytoplasmic transport (GO:1903651)	2/11	0.302429	0.79979	0	0	2.00211	2.39434	PTPN23;EZR
positive regulation of DNA methylation-dependent heterochromatin assembly (GO:0090309)	2/11	0.302429	0.79979	0	0	2.00211	2.39434	SETDB2;RESF1
positive regulation of epidermal growth factor-activated receptor activity (GO:0045741)	2/11	0.302429	0.79979	0	0	2.00211	2.39434	NCF1;HBEGF
positive regulation of integrin activation (GO:0033625)	2/11	0.302429	0.79979	0	0	2.00211	2.39434	RAP1B;PLEK
positive regulation of leukocyte apoptotic process (GO:2000108)	2/11	0.302429	0.79979	0	0	2.00211	2.39434	HCAR2;PIK3CD
positive regulation of production of miRNAs involved in gene silencing by miRNA (GO:1903800)	2/11	0.302429	0.79979	0	0	2.00211	2.39434	IL6;EGFR
proteasome assembly (GO:0043248)	2/11	0.302429	0.79979	0	0	2.00211	2.39434	PSMD10;PSMD11
protein kinase C-activating G protein-coupled receptor signaling pathway (GO:0007205)	2/11	0.302429	0.79979	0	0	2.00211	2.39434	DGKD;PARD3
regulation of gene expression by genetic imprinting (GO:0006349)	2/11	0.302429	0.79979	0	0	2.00211	2.39434	DNMT3L;PRMT7
regulation of lymphocyte migration (GO:2000401)	2/11	0.302429	0.79979	0	0	2.00211	2.39434	ADTRP;SLC8B1
regulation of melanin biosynthetic process (GO:0048021)	2/11	0.302429	0.79979	0	0	2.00211	2.39434	ZEB2;MFSD12
regulation of mesenchymal cell proliferation (GO:0010464)	2/11	0.302429	0.79979	0	0	2.00211	2.39434	STAT1;PDGFA
regulation of phospholipase activity (GO:0010517)	2/11	0.302429	0.79979	0	0	2.00211	2.39434	RGS2;PLA2G5
response to hydroxyurea (GO:0072710)	2/11	0.302429	0.79979	0	0	2.00211	2.39434	TIMELESS;SPIDR
UDP-N-acetylglucosamine biosynthetic process (GO:0006048)	2/11	0.302429	0.79979	0	0	2.00211	2.39434	GFPT2;RENBP
amide transport (GO:0042886)	4/28	0.305057	0.80283	0	0	1.50184	1.78307	PDPN;TAP2;TAP1;ABCA13
cellular zinc ion homeostasis (GO:0006882)	4/28	0.305057	0.80283	0	0	1.50184	1.78307	LCK;SLC39A8;SLC39A14;SLC39A4
negative regulation of cellular response to insulin stimulus (GO:1900077)	4/28	0.305057	0.80283	0	0	1.50184	1.78307	PID1;SOCS1;IL1B;PTPN2
positive regulation of cytosolic calcium ion concentration involved in phospholipase C-activating G protein-coupled signaling pathway (GO:0051482)	4/28	0.305057	0.80283	0	0	1.50184	1.78307	GPR65;LPAR1;C3AR1;GPR4
protein localization to Golgi apparatus (GO:0034067)	4/28	0.305057	0.80283	0	0	1.50184	1.78307	GBP5;ARL5C;PAQR3;OPTN
protein localization to lysosome (GO:0061462)	4/28	0.305057	0.80283	0	0	1.50184	1.78307	RNF128;SNX16;LAPTM5;SH3BP4
regulation of multicellular organismal development (GO:2000026)	4/28	0.305057	0.80283	0	0	1.50184	1.78307	OAS2;GATA3;HPSE;DUSP9
regulation of neuron migration (GO:2001222)	4/28	0.305057	0.80283	0	0	1.50184	1.78307	NTNG2;SHTN1;PHACTR1;CX3CL1
glutamate receptor signaling pathway (GO:0007215)	5/37	0.309003	0.81174	0	0	1.40805	1.65362	CLN3;DAGLA;PTK2B;CDK5R1;CPEB4
negative regulation of endothelial cell proliferation (GO:0001937)	5/37	0.309003	0.81174	0	0	1.40805	1.65362	STAT1;CCL2;IL12B;THBS1;XDH
phagosome maturation (GO:0090382)	5/37	0.309003	0.81174	0	0	1.40805	1.65362	RAB32;RAB20;TCIRG1;ATP6V0E2;CORO1A
postreplication repair (GO:0006301)	6/46	0.309813	0.812885	0	0	1.35181	1.58403	PARP10;UBB;UBC;TRIM25;UBE2L6;ISG15
regulation of fibroblast proliferation (GO:0048145)	6/46	0.309813	0.812885	0	0	1.35181	1.58403	PARP10;CD74;MORC3;FTH1;PDGFA;EMD
proteasomal protein catabolic process (GO:0010498)	23/205	0.310595	0.814446	0	0	1.1396	1.33249	PSMD10;TRIM72;AREL1;PSMD11;ZFAND2A;NR1D1;ARRB2;KCTD5;PSMB8;PSMB10;PML;PSMB9;PSMD8;PSMA6;ZNRF1;DDIT3;ENC1;KCTD13;PSME1;PSME2;PMAIP1;RFFL;BIRC2
cytoskeleton organization (GO:0007010)	14/120	0.311626	0.816559	0	0	1.19068	1.38827	CCL11;SH3KBP1;TNFAIP3;RHOF;RHOC;RND1;FMNL2;CCL7;PPP2R3C;KRT16;RAC2;CCL3;RAC3;CCL2
regulation of endothelial cell proliferation (GO:0001936)	11/92	0.311777	0.816559	0	0	1.22413	1.42669	SEMA5A;NRP2;BMP2;CCL11;STAT1;PIK3CD;PRKD2;F3;HIF1A;THBS1;XDH
protein dephosphorylation (GO:0006470)	16/139	0.313708	0.821121	0	0	1.17277	1.35958	DUSP4;PPP1R15A;DUSP2;PPM1L;EYA4;PPM1H;DAPP1;PTPN22;DUSP9;MTMR7;DUSP7;PTPRC;DUSP10;UBASH3B;PTPN6;PTPN2
positive regulation of cellular protein metabolic process (GO:0032270)	12/102	0.320163	0.837513	0	0	1.20188	1.36885	CYFIP2;NIBAN1;NFKBIA;PIWIL2;IL6;CSF1;EIF6;METTL3;BCL3;INHBA;EZR;THBS1
protein autoubiquitination (GO:0051865)	8/65	0.322493	0.838283	0	0	1.26492	1.43148	RNF157;RNF213;DTX3L;RNF19B;TRAF2;TRIM21;DDB2;MARCHF5
cardiac epithelial to mesenchymal transition (GO:0060317)	3/20	0.322773	0.838283	0	0	1.59	1.79799	OLFM1;BMP2;SPRY1
cellular response to nitrogen compound (GO:1901699)	3/20	0.322773	0.838283	0	0	1.59	1.79799	DAXX;TIMELESS;SPIDR
early endosome to late endosome transport (GO:0045022)	3/20	0.322773	0.838283	0	0	1.59	1.79799	HOOK2;SNX16;PTPN23
fatty acid transport (GO:0015908)	3/20	0.322773	0.838283	0	0	1.59	1.79799	FABP3;FABP4;CD36
glucose transmembrane transport (GO:1904659)	3/20	0.322773	0.838283	0	0	1.59	1.79799	PPBP;SLC2A4;SLC2A6
modulation by symbiont of entry into host (GO:0052372)	3/20	0.322773	0.838283	0	0	1.59	1.79799	TRIM14;TRIM25;TRIM21
myeloid cell development (GO:0061515)	3/20	0.322773	0.838283	0	0	1.59	1.79799	NCKAP1L;LYAR;TLR2
positive regulation of heart contraction (GO:0045823)	3/20	0.322773	0.838283	0	0	1.59	1.79799	EDN1;RGS2;ADRA1A
positive regulation of hormone secretion (GO:0046887)	3/20	0.322773	0.838283	0	0	1.59	1.79799	HCAR2;EDN1;SPP1
positive regulation of protein processing (GO:0010954)	3/20	0.322773	0.838283	0	0	1.59	1.79799	CCBE1;NLRC4;NKD2
protein targeting to lysosome (GO:0006622)	3/20	0.322773	0.838283	0	0	1.59	1.79799	SNX16;LAPTM5;CLU
positive regulation of peptidyl-serine phosphorylation (GO:0033138)	11/93	0.32455	0.841891	0	0	1.20914	1.36066	CSF3;IL6;HAX1;RIPK2;IFNB1;LIF;OSM;PRKD2;TNF;FNIP2;EGFR
regulation of epithelial cell proliferation (GO:0050678)	11/93	0.32455	0.841891	0	0	1.20914	1.36066	CDKN1C;ZFP36;GRN;DUSP10;NR4A3;C5AR1;NUPR1;NR1D1;MCC;B2M;EGFR
regulation of cytoskeleton organization (GO:0051493)	13/112	0.327507	0.847277	0	0	1.18367	1.32127	CLIC4;PDGFA;RHOF;IQGAP2;RHOC;CORO1A;RND1;BST2;CLN3;RAC2;RAC3;EZR;S100A8
epithelial to mesenchymal transition (GO:0001837)	6/47	0.328053	0.847277	0	0	1.31876	1.46987	OLFM1;BMP2;AKNA;NOG;LOXL3;HIF1A
glycosphingolipid metabolic process (GO:0006687)	6/47	0.328053	0.847277	0	0	1.31876	1.46987	NEU2;B3GALNT1;NEU1;B4GALNT1;A4GALT;GLA
lamellipodium organization (GO:0097581)	4/29	0.328576	0.847277	0	0	1.44168	1.60458	ABLIM2;ABLIM3;ARHGEF4;WHAMM
negative regulation of mRNA catabolic process (GO:1902373)	4/29	0.328576	0.847277	0	0	1.44168	1.60458	NOCT;SLC11A1;TENT5A;TENT5C
negative regulation of wound healing (GO:0061045)	4/29	0.328576	0.847277	0	0	1.44168	1.60458	EDN1;SERPINE1;ADTRP;TNF
regulation of double-strand break repair via nonhomologous end joining (GO:2001032)	4/29	0.328576	0.847277	0	0	1.44168	1.60458	DTX3L;KDM4D;WAS;PARP9
regulation of fatty acid biosynthetic process (GO:0042304)	4/29	0.328576	0.847277	0	0	1.44168	1.60458	ACADL;EIF6;TRIB3;WDTC1
regulation of T cell mediated cytotoxicity (GO:0001914)	4/29	0.328576	0.847277	0	0	1.44168	1.60458	PTPRC;IL23A;IL12B;IL12RB1
regulation of ubiquitin-protein transferase activity (GO:0051438)	4/29	0.328576	0.847277	0	0	1.44168	1.60458	ARRDC4;DCUN1D5;DTX3L;TRIB3
lysosome organization (GO:0007040)	5/38	0.329416	0.848437	0	0	1.36531	1.51608	CLN3;TASL;GRN;HOOK2;CORO1A
mRNA destabilization (GO:0061157)	5/38	0.329416	0.848437	0	0	1.36531	1.51608	MOV10;ZFP36;ZC3H12A;METTL3;PLEKHN1
positive regulation of cellular catabolic process (GO:0031331)	16/141	0.334516	0.861062	0	0	1.15387	1.26357	PNPT1;DTX3L;LAPTM5;ZC3HAV1;TNFRSF1B;TNF;HIF1A;DCN;MOV10;IL1B;ZC3H12A;TRIM14;SH3BP4;EZR;TRIM21;OPTN
regulation of kinase activity (GO:0043549)	11/94	0.337432	0.861362	0	0	1.1945	1.2977	CDKN1C;FGR;CD74;ERBB3;LMO4;AXL;INSRR;TYRO3;NLRC5;MERTK;EGFR
ERBB signaling pathway (GO:0038127)	8/66	0.337948	0.861362	0	0	1.24304	1.34853	DGKD;ERBB3;NRG4;MVP;PTK2B;NRG1;EGFR;HBEGF
actin crosslink formation (GO:0051764)	2/12	0.340778	0.861362	0	0	1.8018	1.93968	LCP1;AIF1
amino sugar biosynthetic process (GO:0046349)	2/12	0.340778	0.861362	0	0	1.8018	1.93968	GFPT2;RENBP
axonal fasciculation (GO:0007413)	2/12	0.340778	0.861362	0	0	1.8018	1.93968	SEMA5A;CDK5R1
brain morphogenesis (GO:0048854)	2/12	0.340778	0.861362	0	0	1.8018	1.93968	BBS4;SLC6A4
carboxylic acid catabolic process (GO:0046395)	2/12	0.340778	0.861362	0	0	1.8018	1.93968	IL4I1;RENBP
cardiocyte differentiation (GO:0035051)	2/12	0.340778	0.861362	0	0	1.8018	1.93968	BMP2;NRG1
ethanol oxidation (GO:0006069)	2/12	0.340778	0.861362	0	0	1.8018	1.93968	ALDH1B1;ADH7
ganglion development (GO:0061548)	2/12	0.340778	0.861362	0	0	1.8018	1.93968	NRP2;TUBB3
glomerular visceral epithelial cell differentiation (GO:0072112)	2/12	0.340778	0.861362	0	0	1.8018	1.93968	JAG1;BASP1
hemidesmosome assembly (GO:0031581)	2/12	0.340778	0.861362	0	0	1.8018	1.93968	LAMA3;LAMC2
homocysteine metabolic process (GO:0050667)	2/12	0.340778	0.861362	0	0	1.8018	1.93968	CTH;NOX4
mitotic G1/S transition checkpoint signaling (GO:0044819)	2/12	0.340778	0.861362	0	0	1.8018	1.93968	PLK3;SDE2
mRNA transcription (GO:0009299)	2/12	0.340778	0.861362	0	0	1.8018	1.93968	C5AR1;ATF4
negative regulation of amyloid fibril formation (GO:1905907)	2/12	0.340778	0.861362	0	0	1.8018	1.93968	CLU;CRYAB
negative regulation of gene silencing by miRNA (GO:0060965)	2/12	0.340778	0.861362	0	0	1.8018	1.93968	ZC3H12A;TNF
negative regulation of glucose transmembrane transport (GO:0010829)	2/12	0.340778	0.861362	0	0	1.8018	1.93968	PID1;IL1B
negative regulation of JUN kinase activity (GO:0043508)	2/12	0.340778	0.861362	0	0	1.8018	1.93968	DUSP10;PTPN22
negative regulation of vascular permeability (GO:0043116)	2/12	0.340778	0.861362	0	0	1.8018	1.93968	DDAH1;SLIT2
phosphate ion transmembrane transport (GO:0035435)	2/12	0.340778	0.861362	0	0	1.8018	1.93968	SLC37A2;SLC20A1
phospholipid homeostasis (GO:0055091)	2/12	0.340778	0.861362	0	0	1.8018	1.93968	FABP3;LIPG
polyol transport (GO:0015791)	2/12	0.340778	0.861362	0	0	1.8018	1.93968	AQP9;AQP3
positive regulation of actin filament depolymerization (GO:0030836)	2/12	0.340778	0.861362	0	0	1.8018	1.93968	SEMA5A;PLEK
positive regulation of protein depolymerization (GO:1901881)	2/12	0.340778	0.861362	0	0	1.8018	1.93968	SEMA5A;PLEK
positive regulation of sodium ion transmembrane transport (GO:1902307)	2/12	0.340778	0.861362	0	0	1.8018	1.93968	WNK2;GLRX
regulation of actin nucleation (GO:0051125)	2/12	0.340778	0.861362	0	0	1.8018	1.93968	WHAMM;CORO1A
regulation of B cell apoptotic process (GO:0002902)	2/12	0.340778	0.861362	0	0	1.8018	1.93968	BCL6;BTK
regulation of keratinocyte migration (GO:0051547)	2/12	0.340778	0.861362	0	0	1.8018	1.93968	MAPRE2;MMP9
regulation of oxidative stress-induced cell death (GO:1903201)	2/12	0.340778	0.861362	0	0	1.8018	1.93968	MMP3;GATA4
regulation of sequestering of calcium ion (GO:0051282)	2/12	0.340778	0.861362	0	0	1.8018	1.93968	UBASH3B;PTK2B
Wnt signaling pathway, planar cell polarity pathway (GO:0060071)	10/85	0.342632	0.865543	0	0	1.20168	1.28711	PSMD8;PSMD10;PSMA6;PSMD11;PSME1;PSME2;ARRB2;PSMB10;PSMB8;PSMB9
positive regulation of epithelial cell proliferation (GO:0050679)	14/123	0.345328	0.867228	0	0	1.15771	1.23095	SEMA5A;NOTCH2;NRP2;GRN;CCL11;C5AR1;PIK3CD;HIF1A;F3;EGFR;MMP12;BMP2;NR4A3;PRKD2
regulation of mitochondrion organization (GO:0010821)	6/48	0.346425	0.867228	0	0	1.28729	1.36464	PID1;HAX1;STAT2;HTRA2;SQSTM1;MARCHF5
regulation of epithelial to mesenchymal transition (GO:0010717)	9/76	0.347993	0.867228	0	0	1.21058	1.27785	OLFM1;BMP2;IL6;GLIPR2;IL1B;PDPN;SPRY1;GATA3;VASN
regulation of cellular component biogenesis (GO:0044087)	5/39	0.349952	0.867228	0	0	1.32508	1.39128	RAP1B;PARP10;TRAF2;CD36;EZR
regulation of protein tyrosine kinase activity (GO:0061097)	5/39	0.349952	0.867228	0	0	1.32508	1.39128	PTPRC;ERBB3;MVP;IL34;NOX4
regulation of receptor-mediated endocytosis (GO:0048259)	5/39	0.349952	0.867228	0	0	1.32508	1.39128	C3;SERPINE1;BMP2K;CLU;B2M
regulation of cell cycle phase transition (GO:1901987)	11/95	0.350408	0.867228	0	0	1.18022	1.23765	PSMD8;PSMD10;PSMA6;PSMD11;UBD;UBE2E1;PSME1;PSME2;PSMB10;PSMB8;PSMB9
regulation of cell motility (GO:2000145)	15/133	0.35075	0.867228	0	0	1.1458	1.20043	LMO4;DDX58;DAPK3;OSGIN1;WAS;NRG1;SPINT2;GATA3;EGFR;DOCK10;ERBB3;NRG4;SGK3;PLXNC1;HBEGF
actin nucleation (GO:0045010)	3/21	0.351291	0.867228	0	0	1.50159	1.57087	SPIRE1;WHAMM;IQGAP2
cellular response to inorganic substance (GO:0071241)	3/21	0.351291	0.867228	0	0	1.50159	1.57087	MMP3;TIMELESS;SPIDR
cellular response to steroid hormone stimulus (GO:0071383)	3/21	0.351291	0.867228	0	0	1.50159	1.57087	ACOD1;ATP1A3;ADTRP
extrinsic apoptotic signaling pathway in absence of ligand (GO:0097192)	3/21	0.351291	0.867228	0	0	1.50159	1.57087	ERBB3;FAS;BCL2L1
innate immune response in mucosa (GO:0002227)	3/21	0.351291	0.867228	0	0	1.50159	1.57087	BPIFB1;NOS2;LTF
intrinsic apoptotic signaling pathway in response to DNA damage by p53 class mediator (GO:0042771)	3/21	0.351291	0.867228	0	0	1.50159	1.57087	BCL3;PML;HIPK2
negative regulation of peptidyl-serine phosphorylation (GO:0033137)	3/21	0.351291	0.867228	0	0	1.50159	1.57087	RASSF2;GADD45A;PAQR3
negative regulation of protein localization to cell periphery (GO:1904376)	3/21	0.351291	0.867228	0	0	1.50159	1.57087	LRRC15;PID1;BCL2L1
negative regulation of protein localization to plasma membrane (GO:1903077)	3/21	0.351291	0.867228	0	0	1.50159	1.57087	LRRC15;PID1;BCL2L1
negative regulation of small GTPase mediated signal transduction (GO:0051058)	3/21	0.351291	0.867228	0	0	1.50159	1.57087	SPRY1;SLIT2;RASAL3
positive regulation of phosphatase activity (GO:0010922)	3/21	0.351291	0.867228	0	0	1.50159	1.57087	PPP1R15A;BMP2;PLEK
positive regulation of transcription from RNA polymerase II promoter involved in cellular response to chemical stimulus (GO:1901522)	3/21	0.351291	0.867228	0	0	1.50159	1.57087	BMP2;HIF1A;ATF4
regulation of fibroblast migration (GO:0010762)	3/21	0.351291	0.867228	0	0	1.50159	1.57087	CLN3;RFFL;THBS1
regulation of lipid catabolic process (GO:0050994)	3/21	0.351291	0.867228	0	0	1.50159	1.57087	HCAR2;IL1B;TNF
retinol metabolic process (GO:0042572)	3/21	0.351291	0.867228	0	0	1.50159	1.57087	DHRS9;CYP1B1;ADH7
sterol transport (GO:0015918)	3/21	0.351291	0.867228	0	0	1.50159	1.57087	MSR1;NPC2;CD36
positive regulation of cell differentiation (GO:0045597)	28/258	0.351461	0.867228	0	0	1.09763	1.14774	CSF3;CEBPB;CSF2;CSF1;SRF;LPL;PLA2G5;ZFP36;GLIPR2;NOCT;ZC3H12A;PDPN;CD36;CCN1;CDON;MSR1;IL18;FOXN1;NFKB1;OLFM1;BMP2;IL6;IMPACT;IL1B;NBL1;PF4;BMPR1A;LTF
extrinsic apoptotic signaling pathway via death domain receptors (GO:0008625)	4/30	0.352188	0.867228	0	0	1.38616	1.44658	DAXX;SPI1;BID;TNF
negative regulation of cytoskeleton organization (GO:0051494)	4/30	0.352188	0.867228	0	0	1.38616	1.44658	PLEKHH2;SLIT2;CORO1A;SSH3
negative regulation of interleukin-1 production (GO:0032692)	4/30	0.352188	0.867228	0	0	1.38616	1.44658	ZC3H12A;TNFAIP3;NLRP3;CX3CL1
negative regulation of Notch signaling pathway (GO:0045746)	4/30	0.352188	0.867228	0	0	1.38616	1.44658	TSPAN15;METTL3;CHAC1;EGFR
positive regulation of phosphate metabolic process (GO:0045937)	4/30	0.352188	0.867228	0	0	1.38616	1.44658	CCL5;NCKAP1L;THBS1;EGFR
positive regulation of small GTPase mediated signal transduction (GO:0051057)	4/30	0.352188	0.867228	0	0	1.38616	1.44658	NOTCH2;JAK2;VAV1;TGM2
zinc ion homeostasis (GO:0055069)	4/30	0.352188	0.867228	0	0	1.38616	1.44658	LCK;SLC39A8;SLC39A14;SLC39A4
positive regulation of proteasomal protein catabolic process (GO:1901800)	10/86	0.356357	0.867228	0	0	1.1858	1.22353	PSMD10;DNAJB2;NUB1;RNF19B;TRIB3;NUPR1;CLU;HSPA1B;NKD2;HSPA1A
transport across blood-brain barrier (GO:0150104)	10/86	0.356357	0.867228	0	0	1.1858	1.22353	ABCC4;SLC38A1;SLC7A8;SLC6A9;SLC6A13;SLC2A4;CD36;SLC28A2;SLC7A2;SLC7A3
receptor metabolic process (GO:0043112)	7/58	0.35916	0.867228	0	0	1.23681	1.26648	EHD3;FCER1G;SYK;MX2;MX1;ARRB2;CD36
cellular response to UV (GO:0034644)	9/77	0.362594	0.867228	0	0	1.19271	1.20997	IMPACT;MMP2;METTL3;MMP3;SDE2;TIMP1;MMP9;DDB2;ATF4
phosphatidylcholine metabolic process (GO:0046470)	9/77	0.362594	0.867228	0	0	1.19271	1.20997	SLC44A3;PLA2G4E;ABHD3;PLA2G4C;LPCAT2;PLA2G4A;PLBD1;PLAAT3;PLA2G5
positive regulation of endothelial cell proliferation (GO:0001938)	9/77	0.362594	0.867228	0	0	1.19271	1.20997	SEMA5A;NRP2;BMP2;CCL11;PIK3CD;HMOX1;PRKD2;F3;HIF1A
receptor internalization (GO:0031623)	6/49	0.364885	0.867228	0	0	1.25728	1.26756	FCER1G;SYK;MX2;MX1;ARRB2;CD36
regulation of stress-activated MAPK cascade (GO:0032872)	6/49	0.364885	0.867228	0	0	1.25728	1.26756	PER1;CARD9;FAS;MID1;SCIMP;EGFR
response to hydrogen peroxide (GO:0042542)	6/49	0.364885	0.867228	0	0	1.25728	1.26756	IMPACT;IL6;HP;TNFAIP3;CYP1B1;HMOX1
regulation of protein secretion (GO:0050708)	14/125	0.368182	0.867228	0	0	1.13672	1.13579	RSAD2;NOS2;RHBDF2;CACNA1D;TNF;SLC8B1;IL1A;IL6;IL1B;CCL5;ANKRD1;IL12B;ADTRP;EZR
negative regulation of angiogenesis (GO:0016525)	10/87	0.370156	0.867228	0	0	1.17033	1.16311	CXCL10;STAT1;SERPINE1;SPINK5;ISM1;TNF;THBS1;DCN;PML;PF4
bone development (GO:0060348)	5/40	0.370548	0.867228	0	0	1.28715	1.27784	MMP13;PTPRC;IFITM5;TGM2;LTF
organic hydroxy compound transport (GO:0015850)	5/40	0.370548	0.867228	0	0	1.28715	1.27784	ABCC4;STARD5;ATP8B1;NPC2;AQP9
positive regulation of cation channel activity (GO:2001259)	5/40	0.370548	0.867228	0	0	1.28715	1.27784	P2RY6;STAC2;CCL2;HAP1;CTSS
sulfur compound catabolic process (GO:0044273)	5/40	0.370548	0.867228	0	0	1.28715	1.27784	VCAN;LUM;CTH;CHAC1;DCN
cellular response to cAMP (GO:0071320)	4/31	0.375802	0.867228	0	0	1.33474	1.3063	RAP1B;AQP9;AHR;EZR
peptide cross-linking (GO:0018149)	4/31	0.375802	0.867228	0	0	1.33474	1.3063	SPRR2E;CD247;THBS1;TGM2
positive regulation of proteolysis involved in cellular protein catabolic process (GO:1903052)	4/31	0.375802	0.867228	0	0	1.33474	1.3063	LAPTM5;NUPR1;CLU;CTSC
regulation of cellular component size (GO:0032535)	4/31	0.375802	0.867228	0	0	1.33474	1.3063	PPP1R15A;PEX11A;EZR;VAV1
regulation of cellular senescence (GO:2000772)	4/31	0.375802	0.867228	0	0	1.33474	1.3063	ARG2;PNPT1;HMGA1;B2M
calcium ion homeostasis (GO:0055074)	11/97	0.376579	0.867228	0	0	1.15264	1.1257	CCR1;CYP27B1;CD40;EDN1;CCL11;CCL8;CCL7;CCL5;CCL3;RMDN3;SLC8B1
cell part morphogenesis (GO:0032990)	2/13	0.378434	0.867228	0	0	1.63791	1.59158	PID1;PNPT1
chondroitin sulfate catabolic process (GO:0030207)	2/13	0.378434	0.867228	0	0	1.63791	1.59158	VCAN;DCN
cranial nerve development (GO:0021545)	2/13	0.378434	0.867228	0	0	1.63791	1.59158	ERBB3;CHD7
cytoplasmic sequestering of protein (GO:0051220)	2/13	0.378434	0.867228	0	0	1.63791	1.59158	NFKBIA;NFKBIE
DNA catabolic process (GO:0006308)	2/13	0.378434	0.867228	0	0	1.63791	1.59158	ISG20;DNASE1L3
intracellular sterol transport (GO:0032366)	2/13	0.378434	0.867228	0	0	1.63791	1.59158	NPC2;SERAC1
lymphocyte mediated immunity (GO:0002449)	2/13	0.378434	0.867228	0	0	1.63791	1.59158	JAG1;MYO1G
mitochondrion transport along microtubule (GO:0047497)	2/13	0.378434	0.867228	0	0	1.63791	1.59158	UBB;HIF1A
negative regulation of autophagosome assembly (GO:1902902)	2/13	0.378434	0.867228	0	0	1.63791	1.59158	TMEM39A;NUPR1
negative regulation of CD4-positive, alpha-beta T cell activation (GO:2000515)	2/13	0.378434	0.867228	0	0	1.63791	1.59158	CD274;RUNX1
negative regulation of DNA-dependent DNA replication (GO:2000104)	2/13	0.378434	0.867228	0	0	1.63791	1.59158	MSH3;TIMELESS
negative regulation of intrinsic apoptotic signaling pathway in response to DNA damage by p53 class mediator (GO:1902166)	2/13	0.378434	0.867228	0	0	1.63791	1.59158	CD74;MUC1
negative regulation of macromolecule biosynthetic process (GO:0010558)	2/13	0.378434	0.867228	0	0	1.63791	1.59158	EDN1;PF4
negative regulation of nucleocytoplasmic transport (GO:0046823)	2/13	0.378434	0.867228	0	0	1.63791	1.59158	SP100;APOD
pentose-phosphate shunt (GO:0006098)	2/13	0.378434	0.867228	0	0	1.63791	1.59158	TALDO1;RBKS
plasma membrane tubulation (GO:0097320)	2/13	0.378434	0.867228	0	0	1.63791	1.59158	BIN2;WHAMM
polyamine metabolic process (GO:0006595)	2/13	0.378434	0.867228	0	0	1.63791	1.59158	SMOX;ODC1
positive regulation of CD4-positive, alpha-beta T cell activation (GO:2000516)	2/13	0.378434	0.867228	0	0	1.63791	1.59158	SOCS1;NCKAP1L
positive regulation of heterochromatin assembly (GO:0031453)	2/13	0.378434	0.867228	0	0	1.63791	1.59158	SETDB2;RESF1
positive regulation of histone deacetylation (GO:0031065)	2/13	0.378434	0.867228	0	0	1.63791	1.59158	AKAP8L;PRKD2
positive regulation of lipid transport (GO:0032370)	2/13	0.378434	0.867228	0	0	1.63791	1.59158	ABCB4;SPP1
positive regulation of protein localization to cell surface (GO:2000010)	2/13	0.378434	0.867228	0	0	1.63791	1.59158	TYROBP;TNF
positive regulation of purine nucleotide biosynthetic process (GO:1900373)	2/13	0.378434	0.867228	0	0	1.63791	1.59158	PID1;NOS2
purine-containing compound salvage (GO:0043101)	2/13	0.378434	0.867228	0	0	1.63791	1.59158	PNP;AMPD3
regulation of actomyosin structure organization (GO:0110020)	2/13	0.378434	0.867228	0	0	1.63791	1.59158	ASAP3;WAS
regulation of autophagosome maturation (GO:1901096)	2/13	0.378434	0.867228	0	0	1.63791	1.59158	CLN3;TMEM39A
regulation of cell aging (GO:0090342)	2/13	0.378434	0.867228	0	0	1.63791	1.59158	PNPT1;MARCHF5
regulation of fibrinolysis (GO:0051917)	2/13	0.378434	0.867228	0	0	1.63791	1.59158	SERPINE1;THBS1
regulation of homotypic cell-cell adhesion (GO:0034110)	2/13	0.378434	0.867228	0	0	1.63791	1.59158	SYK;CCL5
regulation of leukocyte adhesion to vascular endothelial cell (GO:1904994)	2/13	0.378434	0.867228	0	0	1.63791	1.59158	IL6;TNF
semaphorin-plexin signaling pathway involved in neuron projection guidance (GO:1902285)	2/13	0.378434	0.867228	0	0	1.63791	1.59158	NRP2;PLXNC1
UDP-N-acetylglucosamine metabolic process (GO:0006047)	2/13	0.378434	0.867228	0	0	1.63791	1.59158	GFPT2;RENBP
homologous chromosome segregation (GO:0045143)	3/22	0.379662	0.867228	0	0	1.42248	1.37763	MAJIN;PTTG1;MEIKIN
membrane lipid metabolic process (GO:0006643)	3/22	0.379662	0.867228	0	0	1.42248	1.37763	MGST2;CYP1B1;ALOXE3
mitochondrial calcium ion homeostasis (GO:0051560)	3/22	0.379662	0.867228	0	0	1.42248	1.37763	MCUB;SLC8B1;TGM2
negative regulation of biomineral tissue development (GO:0070168)	3/22	0.379662	0.867228	0	0	1.42248	1.37763	CCR1;CCL3;PTK2B
nucleotide-excision repair, DNA duplex unwinding (GO:0000717)	3/22	0.379662	0.867228	0	0	1.42248	1.37763	UBB;UBC;DDB2
positive regulation of axon extension (GO:0045773)	3/22	0.379662	0.867228	0	0	1.42248	1.37763	SEMA5A;SHTN1;SEMA7A
positive regulation of calcium ion transmembrane transporter activity (GO:1901021)	3/22	0.379662	0.867228	0	0	1.42248	1.37763	P2RY6;STAC2;HAP1
positive regulation of granulocyte chemotaxis (GO:0071624)	3/22	0.379662	0.867228	0	0	1.42248	1.37763	CD74;RAC2;NCKAP1L
positive regulation of neutrophil migration (GO:1902624)	3/22	0.379662	0.867228	0	0	1.42248	1.37763	CD74;RAC2;NCKAP1L
positive regulation of signal transduction by p53 class mediator (GO:1901798)	3/22	0.379662	0.867228	0	0	1.42248	1.37763	UBB;ANKRD1;PMAIP1
regulation of execution phase of apoptosis (GO:1900117)	3/22	0.379662	0.867228	0	0	1.42248	1.37763	PTGIS;ZC3H12A;BCL2L1
regulation of voltage-gated calcium channel activity (GO:1901385)	3/22	0.379662	0.867228	0	0	1.42248	1.37763	CACNB1;CACNB3;STAC2
regulation of establishment of planar polarity (GO:0090175)	10/88	0.38401	0.867228	0	0	1.15526	1.10569	PSMD8;PSMD10;PSMA6;PSMD11;PSME1;PSME2;ARRB2;PSMB10;PSMB8;PSMB9
cellular response to decreased oxygen levels (GO:0036294)	8/69	0.384847	0.867228	0	0	1.18171	1.12843	PTGIS;HMOX1;PMAIP1;PTGS2;AQP3;HIF1A;HIPK2;CPEB4
positive regulation of protein polymerization (GO:0032273)	8/69	0.384847	0.867228	0	0	1.18171	1.12843	FCHSD1;HCK;CSF3;CCL11;CDC42EP3;PTK2B;NCKAP1L;CDK5R1
positive regulation of phosphorylation (GO:0042327)	27/253	0.389229	0.867228	0	0	1.07686	1.01611	CD40;FPR2;HIF1A;TNF;THBS1;EGFR;C3;GPNMB;ERBB3;CCL5;NCKAP1L;CCN1;NIBAN1;CD74;DAXX;SEMA4D;LMO4;IL34;INSRR;MERTK;MMP9;BMP2;AXL;IL1B;TYRO3;FAS;ADTRP
carbohydrate catabolic process (GO:0016052)	5/41	0.391147	0.867228	0	0	1.25132	1.17458	NEU2;HK3;NEU1;ENO2;ALDOA
epithelial cell migration (GO:0010631)	5/41	0.391147	0.867228	0	0	1.25132	1.17458	ZEB2;STAT1;KRT16;CYP1B1;LPXN
gluconeogenesis (GO:0006094)	5/41	0.391147	0.867228	0	0	1.25132	1.17458	CRTC2;ENO2;ALDOA;SLC39A14;ATF4
positive regulation of biomineral tissue development (GO:0070169)	5/41	0.391147	0.867228	0	0	1.25132	1.17458	CEBPB;BMP2;ISG15;CCN1;BMPR1A
regulation of cell development (GO:0060284)	5/41	0.391147	0.867228	0	0	1.25132	1.17458	NOTCH2;HES7;GRN;IL1B;CX3CL1
regulation of cell differentiation (GO:0045595)	17/156	0.391169	0.867228	0	0	1.1022	1.03454	CEBPB;CSF2;CSF1;CEBPD;SRF;LIF;NR1D2;GATA3;NR1D1;TNF;RUNX1;LGALS3;BCL6;TRPS1;BIRC2;ATF4;CDK5R1
transforming growth factor beta receptor signaling pathway (GO:0007179)	10/89	0.397901	0.867228	0	0	1.14058	1.0511	ITGB5;UBB;GDF15;PARD3;UBC;LPXN;LTBP2;ARRB2;FOS;BMPR1A
positive regulation of cytosolic calcium ion concentration (GO:0007204)	16/147	0.398503	0.867228	0	0	1.10065	1.01264	CCR1;CD52;EDN1;PTGIR;GPR65;C5AR1;LPAR1;GPR4;FPR2;ADRA1A;CACNB3;P2RX5;CCRL2;C3AR1;BDKRB1;CD36
adenylate cyclase-activating G protein-coupled receptor signaling pathway (GO:0007189)	13/118	0.399011	0.867228	0	0	1.11566	1.02503	CXCL9;PTGIR;GPR65;LPAR1;ADCY2;GPR4;ADRA1A;ADCY7;ADGRE1;GNA13;CXCL10;CXCL11;PF4
regulation of cellular response to stress (GO:0080135)	13/118	0.399011	0.867228	0	0	1.11566	1.02503	DYRK3;CEBPB;PNPT1;HSPB8;CLN3;NUP62;NUPR1;CRYAB;ATF3;HSPA1B;IER3;ATF4;HSPA1A
aortic valve morphogenesis (GO:0003180)	4/32	0.399335	0.867228	0	0	1.287	1.18141	JAG1;GATA4;GATA3;SLIT2
B cell proliferation (GO:0042100)	4/32	0.399335	0.867228	0	0	1.287	1.18141	CD40;PTPRC;IFNB1;CD180
liver development (GO:0001889)	4/32	0.399335	0.867228	0	0	1.287	1.18141	CEBPB;IL6;CITED2;ARID5B
mitochondrial membrane organization (GO:0007006)	4/32	0.399335	0.867228	0	0	1.287	1.18141	HSPA9;PMAIP1;GHITM;BCL2L1
modulation by host of symbiont process (GO:0051851)	4/32	0.399335	0.867228	0	0	1.287	1.18141	CCL5;CCL4;CARD9;CCL3
negative regulation of developmental growth (GO:0048640)	4/32	0.399335	0.867228	0	0	1.287	1.18141	DUSP10;GDF15;TRIM46;SLC6A4
regulation of cell morphogenesis (GO:0022604)	4/32	0.399335	0.867228	0	0	1.287	1.18141	NTNG2;MOV10;FMNL2;PDPN
regulation of chemotaxis (GO:0050920)	4/32	0.399335	0.867228	0	0	1.287	1.18141	ZSWIM4;AIF1;THBS1;PTPN2
DNA duplex unwinding (GO:0032508)	6/51	0.401896	0.867228	0	0	1.20127	1.09503	RECQL4;UBB;UBC;HMGA1;ASCC3;DDB2
regulation of protein modification process (GO:0031399)	6/51	0.401896	0.867228	0	0	1.20127	1.09503	SOCS1;KDM4D;STAT2;HSPB1;FNIP2;PML
negative regulation of cellular response to growth factor stimulus (GO:0090288)	9/80	0.406703	0.867228	0	0	1.14212	1.02753	BMP2;NOG;RBPMS2;SPRY1;SLIT2;NBL1;THBS1;HIPK2;BMPR1A
acylglycerol biosynthetic process (GO:0046463)	3/23	0.407751	0.867228	0	0	1.35128	1.21223	DGAT2;GK;PLA2G4A
blood vessel endothelial cell migration (GO:0043534)	3/23	0.407751	0.867228	0	0	1.35128	1.21223	SRF;ADTRP;SLIT2
diacylglycerol metabolic process (GO:0046339)	3/23	0.407751	0.867228	0	0	1.35128	1.21223	DAGLA;DGAT2;DGKD
glucose 6-phosphate metabolic process (GO:0051156)	3/23	0.407751	0.867228	0	0	1.35128	1.21223	HK3;TALDO1;RBKS
hexose transmembrane transport (GO:0008645)	3/23	0.407751	0.867228	0	0	1.35128	1.21223	PPBP;SLC2A4;SLC2A6
hyaluronan metabolic process (GO:0030212)	3/23	0.407751	0.867228	0	0	1.35128	1.21223	CEMIP;IL1B;LYVE1
nucleotide-excision repair, DNA damage recognition (GO:0000715)	3/23	0.407751	0.867228	0	0	1.35128	1.21223	UBB;UBC;DDB2
positive regulation of histone acetylation (GO:0035066)	3/23	0.407751	0.867228	0	0	1.35128	1.21223	MUC1;IL1B;LIF
positive regulation of morphogenesis of an epithelium (GO:1905332)	3/23	0.407751	0.867228	0	0	1.35128	1.21223	NOG;LIF;PIK3CD
positive regulation of transcription by RNA polymerase I (GO:0045943)	3/23	0.407751	0.867228	0	0	1.35128	1.21223	PWP1;LYAR;ATF4
regulation of calcium ion transmembrane transport (GO:1903169)	3/23	0.407751	0.867228	0	0	1.35128	1.21223	CACNB1;UBASH3B;PTK2B
regulation of protein export from nucleus (GO:0046825)	3/23	0.407751	0.867228	0	0	1.35128	1.21223	SP100;IL1B;EMD
vesicle transport along microtubule (GO:0047496)	3/23	0.407751	0.867228	0	0	1.35128	1.21223	CLN3;KIF5A;HAP1
aggresome assembly (GO:0070842)	1/5	0.409378	0.867228	0	0	2.25188	2.01119	UBD
alpha-beta T cell differentiation (GO:0046632)	1/5	0.409378	0.867228	0	0	2.25188	2.01119	RSAD2
amine transport (GO:0015837)	1/5	0.409378	0.867228	0	0	2.25188	2.01119	AQP9
anterograde dendritic transport (GO:0098937)	1/5	0.409378	0.867228	0	0	2.25188	2.01119	KIF5A
anterograde dendritic transport of neurotransmitter receptor complex (GO:0098971)	1/5	0.409378	0.867228	0	0	2.25188	2.01119	KIF5A
antifungal humoral response (GO:0019732)	1/5	0.409378	0.867228	0	0	2.25188	2.01119	LTF
atrial cardiac muscle tissue morphogenesis (GO:0055009)	1/5	0.409378	0.867228	0	0	2.25188	2.01119	NOG
auditory receptor cell morphogenesis (GO:0002093)	1/5	0.409378	0.867228	0	0	2.25188	2.01119	WHRN
auditory receptor cell stereocilium organization (GO:0060088)	1/5	0.409378	0.867228	0	0	2.25188	2.01119	WHRN
bile acid secretion (GO:0032782)	1/5	0.409378	0.867228	0	0	2.25188	2.01119	ABCB4
bone marrow development (GO:0048539)	1/5	0.409378	0.867228	0	0	2.25188	2.01119	PTPRC
cannabinoid signaling pathway (GO:0038171)	1/5	0.409378	0.867228	0	0	2.25188	2.01119	DAGLA
cardiac endothelial cell differentiation (GO:0003348)	1/5	0.409378	0.867228	0	0	2.25188	2.01119	NRG1
cardiac muscle cell myoblast differentiation (GO:0060379)	1/5	0.409378	0.867228	0	0	2.25188	2.01119	NRG1
CD4-positive, alpha-beta T cell activation (GO:0035710)	1/5	0.409378	0.867228	0	0	2.25188	2.01119	RSAD2
cellular response to nutrient (GO:0031670)	1/5	0.409378	0.867228	0	0	2.25188	2.01119	LPL
cellular response to testosterone stimulus (GO:0071394)	1/5	0.409378	0.867228	0	0	2.25188	2.01119	SPP1
cellular response to vitamin D (GO:0071305)	1/5	0.409378	0.867228	0	0	2.25188	2.01119	PIM1
centriole assembly (GO:0098534)	1/5	0.409378	0.867228	0	0	2.25188	2.01119	NUP62
ciliary neurotrophic factor-mediated signaling pathway (GO:0070120)	1/5	0.409378	0.867228	0	0	2.25188	2.01119	LIFR
cyclic-GMP-AMP transmembrane import across plasma membrane (GO:0140361)	1/5	0.409378	0.867228	0	0	2.25188	2.01119	LRRC8D
deoxyribonucleotide metabolic process (GO:0009262)	1/5	0.409378	0.867228	0	0	2.25188	2.01119	SAMHD1
determination of dorsal/ventral asymmetry (GO:0048262)	1/5	0.409378	0.867228	0	0	2.25188	2.01119	NBL1
determination of left/right asymmetry in lateral mesoderm (GO:0003140)	1/5	0.409378	0.867228	0	0	2.25188	2.01119	CITED2
diaphragm development (GO:0060539)	1/5	0.409378	0.867228	0	0	2.25188	2.01119	BASP1
DNA catabolic process, exonucleolytic (GO:0000738)	1/5	0.409378	0.867228	0	0	2.25188	2.01119	ISG20
embryonic skeletal joint morphogenesis (GO:0060272)	1/5	0.409378	0.867228	0	0	2.25188	2.01119	NOG
enamel mineralization (GO:0070166)	1/5	0.409378	0.867228	0	0	2.25188	2.01119	FAM20C
endocardial cell differentiation (GO:0060956)	1/5	0.409378	0.867228	0	0	2.25188	2.01119	NRG1
endonucleolytic cleavage in 5'-ETS of tricistronic rRNA transcript (SSU-rRNA, 5.8S rRNA, LSU-rRNA) (GO:0000480)	1/5	0.409378	0.867228	0	0	2.25188	2.01119	NOP14
endonucleolytic cleavage to generate mature 5'-end of SSU-rRNA from (SSU-rRNA, 5.8S rRNA, LSU-rRNA) (GO:0000472)	1/5	0.409378	0.867228	0	0	2.25188	2.01119	NOP14
erythrose 4-phosphate/phosphoenolpyruvate family amino acid catabolic process (GO:1902222)	1/5	0.409378	0.867228	0	0	2.25188	2.01119	IL4I1
establishment of protein localization to vacuole (GO:0072666)	1/5	0.409378	0.867228	0	0	2.25188	2.01119	STAM
exocyst localization (GO:0051601)	1/5	0.409378	0.867228	0	0	2.25188	2.01119	TNFAIP2
fatty acid derivative catabolic process (GO:1901569)	1/5	0.409378	0.867228	0	0	2.25188	2.01119	BDH1
fatty acid omega-oxidation (GO:0010430)	1/5	0.409378	0.867228	0	0	2.25188	2.01119	ADH7
forebrain regionalization (GO:0021871)	1/5	0.409378	0.867228	0	0	2.25188	2.01119	BMP2
fructose transmembrane transport (GO:0015755)	1/5	0.409378	0.867228	0	0	2.25188	2.01119	SLC2A6
glial cell-derived neurotrophic factor receptor signaling pathway (GO:0035860)	1/5	0.409378	0.867228	0	0	2.25188	2.01119	GDF15
glucose import in response to insulin stimulus (GO:0044381)	1/5	0.409378	0.867228	0	0	2.25188	2.01119	SLC2A4
glucose-6-phosphate transport (GO:0015760)	1/5	0.409378	0.867228	0	0	2.25188	2.01119	SLC37A2
glucosylceramide metabolic process (GO:0006678)	1/5	0.409378	0.867228	0	0	2.25188	2.01119	FA2H
glutathione transport (GO:0034635)	1/5	0.409378	0.867228	0	0	2.25188	2.01119	MGST1
hemoglobin metabolic process (GO:0020027)	1/5	0.409378	0.867228	0	0	2.25188	2.01119	INHBA
hexose phosphate transport (GO:0015712)	1/5	0.409378	0.867228	0	0	2.25188	2.01119	SLC37A2
homoserine metabolic process (GO:0009092)	1/5	0.409378	0.867228	0	0	2.25188	2.01119	CTH
intracellular sequestering of iron ion (GO:0006880)	1/5	0.409378	0.867228	0	0	2.25188	2.01119	FTH1
L-phenylalanine catabolic process (GO:0006559)	1/5	0.409378	0.867228	0	0	2.25188	2.01119	IL4I1
lipid transport across blood-brain barrier (GO:1990379)	1/5	0.409378	0.867228	0	0	2.25188	2.01119	CD36
lysosomal protein catabolic process (GO:1905146)	1/5	0.409378	0.867228	0	0	2.25188	2.01119	CLN3
mature ribosome assembly (GO:0042256)	1/5	0.409378	0.867228	0	0	2.25188	2.01119	EIF6
medium-chain fatty acid catabolic process (GO:0051793)	1/5	0.409378	0.867228	0	0	2.25188	2.01119	ABHD3
meiotic mismatch repair (GO:0000710)	1/5	0.409378	0.867228	0	0	2.25188	2.01119	MSH3
membrane depolarization during SA node cell action potential (GO:0086046)	1/5	0.409378	0.867228	0	0	2.25188	2.01119	CACNA1D
membrane raft distribution (GO:0031580)	1/5	0.409378	0.867228	0	0	2.25188	2.01119	PTPRC
metanephric mesenchymal cell differentiation (GO:0072162)	1/5	0.409378	0.867228	0	0	2.25188	2.01119	STAT1
middle ear morphogenesis (GO:0042474)	1/5	0.409378	0.867228	0	0	2.25188	2.01119	NOG
mitochondrial RNA 3'-end processing (GO:0000965)	1/5	0.409378	0.867228	0	0	2.25188	2.01119	PNPT1
mRNA cleavage involved in gene silencing by miRNA (GO:0035279)	1/5	0.409378	0.867228	0	0	2.25188	2.01119	MOV10
negative regulation of adaptive immune response (GO:0002820)	1/5	0.409378	0.867228	0	0	2.25188	2.01119	TNFRSF14
negative regulation of anion transmembrane transport (GO:1903960)	1/5	0.409378	0.867228	0	0	2.25188	2.01119	SLC43A2
negative regulation of autophagosome maturation (GO:1901097)	1/5	0.409378	0.867228	0	0	2.25188	2.01119	TMEM39A
negative regulation of B cell differentiation (GO:0045578)	1/5	0.409378	0.867228	0	0	2.25188	2.01119	INHBA
negative regulation of blood coagulation, intrinsic pathway (GO:2000267)	1/5	0.409378	0.867228	0	0	2.25188	2.01119	SERPING1
negative regulation of cardiac muscle cell proliferation (GO:0060044)	1/5	0.409378	0.867228	0	0	2.25188	2.01119	NOG
negative regulation of CD4-positive, alpha-beta T cell differentiation (GO:0043371)	1/5	0.409378	0.867228	0	0	2.25188	2.01119	RUNX1
negative regulation of cGMP-mediated signaling (GO:0010754)	1/5	0.409378	0.867228	0	0	2.25188	2.01119	THBS1
negative regulation of CREB transcription factor activity (GO:0032792)	1/5	0.409378	0.867228	0	0	2.25188	2.01119	DDIT3
negative regulation of cysteine-type endopeptidase activity involved in apoptotic signaling pathway (GO:2001268)	1/5	0.409378	0.867228	0	0	2.25188	2.01119	MMP9
negative regulation of gonadotropin secretion (GO:0032277)	1/5	0.409378	0.867228	0	0	2.25188	2.01119	INHBA
negative regulation of heterochromatin assembly (GO:0031452)	1/5	0.409378	0.867228	0	0	2.25188	2.01119	APOBEC1
negative regulation of histone H4 acetylation (GO:0090241)	1/5	0.409378	0.867228	0	0	2.25188	2.01119	SPI1
negative regulation of hydrogen peroxide-induced neuron death (GO:1903208)	1/5	0.409378	0.867228	0	0	2.25188	2.01119	NR4A3
negative regulation of immunoglobulin production (GO:0002638)	1/5	0.409378	0.867228	0	0	2.25188	2.01119	FCGR2B
negative regulation of insulin-like growth factor receptor signaling pathway (GO:0043569)	1/5	0.409378	0.867228	0	0	2.25188	2.01119	BMP2
negative regulation of interleukin-13 production (GO:0032696)	1/5	0.409378	0.867228	0	0	2.25188	2.01119	TNFRSF21
negative regulation of interleukin-5 production (GO:0032714)	1/5	0.409378	0.867228	0	0	2.25188	2.01119	TNFRSF21
negative regulation of keratinocyte differentiation (GO:0045617)	1/5	0.409378	0.867228	0	0	2.25188	2.01119	GRHL2
negative regulation of macrophage chemotaxis (GO:0010760)	1/5	0.409378	0.867228	0	0	2.25188	2.01119	STAP1
negative regulation of macrophage cytokine production (GO:0010936)	1/5	0.409378	0.867228	0	0	2.25188	2.01119	IRAK3
negative regulation of metallopeptidase activity (GO:1905049)	1/5	0.409378	0.867228	0	0	2.25188	2.01119	TIMP1
negative regulation of myelination (GO:0031642)	1/5	0.409378	0.867228	0	0	2.25188	2.01119	TNFRSF21
negative regulation of organ growth (GO:0046621)	1/5	0.409378	0.867228	0	0	2.25188	2.01119	SLC6A4
negative regulation of oxidative stress-induced neuron intrinsic apoptotic signaling pathway (GO:1903377)	1/5	0.409378	0.867228	0	0	2.25188	2.01119	HIF1A
negative regulation of PERK-mediated unfolded protein response (GO:1903898)	1/5	0.409378	0.867228	0	0	2.25188	2.01119	PPP1R15A
negative regulation of protein polyubiquitination (GO:1902915)	1/5	0.409378	0.867228	0	0	2.25188	2.01119	PARP10
negative regulation of regulatory T cell differentiation (GO:0045590)	1/5	0.409378	0.867228	0	0	2.25188	2.01119	IRF1
negative regulation of RNA polymerase II regulatory region sequence-specific DNA binding (GO:1903026)	1/5	0.409378	0.867228	0	0	2.25188	2.01119	DDIT3
negative regulation of synapse organization (GO:1905809)	1/5	0.409378	0.867228	0	0	2.25188	2.01119	TLR2
negative regulation of vascular endothelial cell proliferation (GO:1905563)	1/5	0.409378	0.867228	0	0	2.25188	2.01119	CCL2
nephric duct development (GO:0072176)	1/5	0.409378	0.867228	0	0	2.25188	2.01119	GATA3
nucleoside transport (GO:0015858)	1/5	0.409378	0.867228	0	0	2.25188	2.01119	SLC28A2
oxidative DNA demethylation (GO:0035511)	1/5	0.409378	0.867228	0	0	2.25188	2.01119	ALKBH1
oxidative RNA demethylation (GO:0035513)	1/5	0.409378	0.867228	0	0	2.25188	2.01119	ALKBH1
p38MAPK cascade (GO:0038066)	1/5	0.409378	0.867228	0	0	2.25188	2.01119	ZFP36
pentose catabolic process (GO:0019323)	1/5	0.409378	0.867228	0	0	2.25188	2.01119	XYLB
peptidyl-lysine oxidation (GO:0018057)	1/5	0.409378	0.867228	0	0	2.25188	2.01119	LOXL3
positive regulation of action potential (GO:0045760)	1/5	0.409378	0.867228	0	0	2.25188	2.01119	ADRA1A
positive regulation of axon extension involved in axon guidance (GO:0048842)	1/5	0.409378	0.867228	0	0	2.25188	2.01119	SEMA5A
positive regulation of cardioblast differentiation (GO:0051891)	1/5	0.409378	0.867228	0	0	2.25188	2.01119	GATA4
positive regulation of cell proliferation involved in heart morphogenesis (GO:2000138)	1/5	0.409378	0.867228	0	0	2.25188	2.01119	PIM1
positive regulation of dendritic cell differentiation (GO:2001200)	1/5	0.409378	0.867228	0	0	2.25188	2.01119	LGALS3
positive regulation of feeding behavior (GO:2000253)	1/5	0.409378	0.867228	0	0	2.25188	2.01119	NR4A3
positive regulation of fibroblast growth factor receptor signaling pathway (GO:0045743)	1/5	0.409378	0.867228	0	0	2.25188	2.01119	PRKD2
positive regulation of gamma-delta T cell activation (GO:0046645)	1/5	0.409378	0.867228	0	0	2.25188	2.01119	NCKAP1L
positive regulation of Golgi to plasma membrane protein transport (GO:0042998)	1/5	0.409378	0.867228	0	0	2.25188	2.01119	CLN3
positive regulation of intrinsic apoptotic signaling pathway by p53 class mediator (GO:1902255)	1/5	0.409378	0.867228	0	0	2.25188	2.01119	UBB
positive regulation of macrophage proliferation (GO:0120041)	1/5	0.409378	0.867228	0	0	2.25188	2.01119	IL34
positive regulation of membrane permeability (GO:1905710)	1/5	0.409378	0.867228	0	0	2.25188	2.01119	LAPTM5
positive regulation of MHC class I biosynthetic process (GO:0045345)	1/5	0.409378	0.867228	0	0	2.25188	2.01119	NLRC5
positive regulation of mitochondrial depolarization (GO:0051901)	1/5	0.409378	0.867228	0	0	2.25188	2.01119	DCN
positive regulation of necrotic cell death (GO:0010940)	1/5	0.409378	0.867228	0	0	2.25188	2.01119	SLC6A13
positive regulation of neurotransmitter transport (GO:0051590)	1/5	0.409378	0.867228	0	0	2.25188	2.01119	DTNBP1
positive regulation of non-motile cilium assembly (GO:1902857)	1/5	0.409378	0.867228	0	0	2.25188	2.01119	HAP1
positive regulation of protein catabolic process in the vacuole (GO:1904352)	1/5	0.409378	0.867228	0	0	2.25188	2.01119	RNF128
positive regulation of protein neddylation (GO:2000436)	1/5	0.409378	0.867228	0	0	2.25188	2.01119	DCUN1D5
positive regulation of transcription from RNA polymerase II promoter in response to hypoxia (GO:0061419)	1/5	0.409378	0.867228	0	0	2.25188	2.01119	HIF1A
positive regulation of transcription from RNA polymerase II promoter involved in heart development (GO:1901228)	1/5	0.409378	0.867228	0	0	2.25188	2.01119	SRF
positive regulation of translation in response to stress (GO:0032056)	1/5	0.409378	0.867228	0	0	2.25188	2.01119	IMPACT
positive regulation of vascular associated smooth muscle cell apoptotic process (GO:1905461)	1/5	0.409378	0.867228	0	0	2.25188	2.01119	SOD2
proline transmembrane transport (GO:0035524)	1/5	0.409378	0.867228	0	0	2.25188	2.01119	SLC7A8
protein C-linked glycosylation via 2'-alpha-mannosyl-L-tryptophan (GO:0018406)	1/5	0.409378	0.867228	0	0	2.25188	2.01119	DPY19L3
protein C-linked glycosylation via tryptophan (GO:0018317)	1/5	0.409378	0.867228	0	0	2.25188	2.01119	DPY19L3
protein de-ADP-ribosylation (GO:0051725)	1/5	0.409378	0.867228	0	0	2.25188	2.01119	MACROD1
protein K29-linked deubiquitination (GO:0035523)	1/5	0.409378	0.867228	0	0	2.25188	2.01119	TNFAIP3
protein localization to microtubule end (GO:1905725)	1/5	0.409378	0.867228	0	0	2.25188	2.01119	MAPRE2
protein localization to microtubule plus-end (GO:1904825)	1/5	0.409378	0.867228	0	0	2.25188	2.01119	MAPRE2
protein sialylation (GO:1990743)	1/5	0.409378	0.867228	0	0	2.25188	2.01119	ST3GAL1
protein transport to vacuole involved in ubiquitin-dependent protein catabolic process via the multivesicular body sorting pathway (GO:0043328)	1/5	0.409378	0.867228	0	0	2.25188	2.01119	STAM
pulmonary artery morphogenesis (GO:0061156)	1/5	0.409378	0.867228	0	0	2.25188	2.01119	JAG1
pyrimidine deoxyribonucleotide biosynthetic process (GO:0009221)	1/5	0.409378	0.867228	0	0	2.25188	2.01119	CMPK2
pyrimidine nucleoside transport (GO:0015864)	1/5	0.409378	0.867228	0	0	2.25188	2.01119	SLC28A2
regulation of adherens junction organization (GO:1903391)	1/5	0.409378	0.867228	0	0	2.25188	2.01119	PTPN23
regulation of blood coagulation, intrinsic pathway (GO:2000266)	1/5	0.409378	0.867228	0	0	2.25188	2.01119	SERPING1
regulation of cardioblast differentiation (GO:0051890)	1/5	0.409378	0.867228	0	0	2.25188	2.01119	GATA4
regulation of caveolin-mediated endocytosis (GO:2001286)	1/5	0.409378	0.867228	0	0	2.25188	2.01119	CLN3
regulation of cell maturation (GO:1903429)	1/5	0.409378	0.867228	0	0	2.25188	2.01119	CLEC7A
regulation of cellular response to osmotic stress (GO:0106049)	1/5	0.409378	0.867228	0	0	2.25188	2.01119	CLN3
regulation of chaperone-mediated protein folding (GO:1903644)	1/5	0.409378	0.867228	0	0	2.25188	2.01119	DNAJB2
regulation of chloride transport (GO:2001225)	1/5	0.409378	0.867228	0	0	2.25188	2.01119	ATP8B1
regulation of circadian sleep/wake cycle (GO:0042749)	1/5	0.409378	0.867228	0	0	2.25188	2.01119	NR1D1
regulation of cysteine-type endopeptidase activity involved in execution phase of apoptosis (GO:2001270)	1/5	0.409378	0.867228	0	0	2.25188	2.01119	RFFL
regulation of endothelial tube morphogenesis (GO:1901509)	1/5	0.409378	0.867228	0	0	2.25188	2.01119	CXCL10
[truncated: 2,347 more rows]

## Sheet: GO_MF
Title: Enrichment analysis of Gene ontology_molecular function (GO_MF)
Term	Overlap	P-value	Adjusted P-value	Old P-value	Old Adjusted P-value	Odds Ratio	Combined Score	Genes
cytokine activity (GO:0005125)	46/173	3.83156e-10	1.37439e-07	0	0	3.31492	71.8761	CSF3;CXCL9;CSF2;CCL11;CSF1;CXCL1;CXCL3;TNF;CXCL2;CX3CL1;CXCL5;CXCL16;CCL8;CCL7;CCL5;CCL4;FAM3B;CCL3;IL12B;CCL2;TIMP1;CCL17;EDN1;CCL22;TSLP;IL15;CCL20;GDF15;IFNB1;IL34;LIF;IL18;OSM;IL19;NRG1;INHBA;PPBP;CXCL10;IL1A;BMP2;CXCL11;IL6;IL7;IL1B;CLCF1;PF4
chemokine receptor binding (GO:0042379)	22/50	4.91538e-10	1.37439e-07	0	0	7.14297	153.099	CXCL9;CCL11;CCL22;CCL20;CXCL1;PPBP;CXCL3;CXCL2;CX3CL1;CXCL5;CXCL16;CXCL10;CXCL11;CCL8;CCL7;CCL5;CCRL2;CCL4;CCL3;CCL2;CCL17;PF4
chemokine activity (GO:0008009)	21/46	5.25245e-10	1.37439e-07	0	0	7.63389	163.115	CXCL9;CCL11;CCL22;CCL20;CXCL1;PPBP;CXCL3;CXCL2;CX3CL1;CXCL5;CXCL16;CXCL10;CXCL11;CCL8;CCL7;CCL5;CCL4;CCL3;CCL2;CCL17;PF4
cytokine receptor binding (GO:0005126)	27/105	3.12429e-06	0.000613143	0	0	3.1461	39.881	CSF3;IL1RN;IL20;CSF1;IL27;CCL5;CCRL2;IL12B;CD300LF;JAK2;IL12RB1;IL13RA1;TSLP;SYK;IL34;ERAP1;LIF;IL18;OSM;LIFR;OSMR;IL6;IL23A;IL1B;CLCF1;TLR9;TNFSF9
CXCR chemokine receptor binding (GO:0045236)	9/17	1.12672e-05	0.00176895	0	0	10.1719	115.895	CXCL10;CXCL9;CXCL11;CXCL1;PPBP;CXCL3;CXCL2;CXCL5;PF4
iron ion transmembrane transporter activity (GO:0005381)	6/8	2.31951e-05	0.00303469	0	0	27.0933	289.128	SLC25A37;SLC11A1;SLC11A2;SLC40A1;SLC39A8;SLC39A14
Toll-like receptor binding (GO:0035325)	6/11	0.000293248	0.0299556	0	0	10.8355	88.1415	TLR1;UNC93B1;CD36;MYD88;S100A8;TLR2
cytokine receptor activity (GO:0004896)	20/88	0.000350958	0.0299556	0	0	2.66519	21.2012	IFNAR2;CCR1;IL15RA;CD74;CSF3R;IFNGR1;IL10RA;EBI3;LIFR;CSF2RB;OSMR;IL2RG;F3;IL17RA;CCRL2;IL21R;IL12B;IL12RB1;IL7R;IL13RA1
receptor ligand activity (GO:0048018)	50/307	0.000372582	0.0299556	0	0	1.77124	13.984	SEMA5A;CSF3;CXCL9;CSF2;CSF1;CXCL1;TNF;CX3CL1;LGALS3;INSL6;FAM3B;IL12B;TIMP1;EDN1;IL15;IL18;IL19;NRG1;IL1A;VGF;IL1B;NBL1;HBEGF;GRN;SEMA7A;CCL11;PDGFA;GPNMB;CCL5;CCL4;CCL3;SEMA4A;JAG1;TSLP;SEMA4D;GDF15;IFNB1;IL34;SEMA4B;LIF;OSGIN1;OSM;OSGIN2;INHBA;CXCL10;BMP2;IL6;ARTN;IL7;CLCF1
phosphatidylinositol-3,4,5-trisphosphate binding (GO:0005547)	11/35	0.000416463	0.0299556	0	0	4.1446	32.2604	ARHGAP9;ADAP2;MYO10;PLA2G4E;PARD3;BTK;DAPP1;ARAP1;GAB2;IQGAP2;MYO1G
CCR1 chemokine receptor binding (GO:0031726)	4/5	0.00045792	0.0299556	0	0	36.0902	277.491	CCL7;CCL5;CCL4;CCL3
CXCR3 chemokine receptor binding (GO:0048248)	4/5	0.00045792	0.0299556	0	0	36.0902	277.491	CXCL10;CXCL11;CXCL9;PF4
CCR chemokine receptor binding (GO:0048020)	12/42	0.000611206	0.0369074	0	0	3.61772	26.7714	CCL11;CCL8;CCL22;CCL7;CCL20;CCL5;CCL4;CCRL2;CCL3;CCL2;CCL17;CX3CL1
phosphatidylinositol phosphate binding (GO:1901981)	21/102	0.00101667	0.057006	0	0	2.3488	16.1861	GSDMD;ARHGAP9;DENND1C;GSDMA;MYO10;PLA2G4E;NCF4;DAPP1;PLA2G4A;ARAP1;GAB2;PLEKHA4;IQGAP2;SNX20;ADAP2;RUFY4;PARD3;BTK;RUBCNL;PLEKHN1;MYO1G
phospholipase binding (GO:0043274)	6/14	0.00146299	0.0750567	0	0	6.77107	44.1966	SYK;LCK;WAS;BLNK;BTK;SELE
MAP kinase tyrosine/serine/threonine phosphatase activity (GO:0017017)	5/10	0.00162543	0.0750567	0	0	9.02508	57.9589	DUSP4;DUSP2;DUSP10;DUSP9;DUSP7
protein tyrosine/threonine phosphatase activity (GO:0008330)	5/10	0.00162543	0.0750567	0	0	9.02508	57.9589	DUSP4;DUSP2;DUSP10;DUSP9;DUSP7
growth factor activity (GO:0008083)	18/87	0.002129	0.0928479	0	0	2.36139	14.5275	CSF3;GRN;JAG1;CSF1;LIF;OSGIN1;OSM;PDGFA;CXCL1;NRG1;INHBA;OSGIN2;IL6;ARTN;IL7;CLCF1;IL12B;HBEGF
manganese ion transmembrane transporter activity (GO:0005384)	4/7	0.00271674	0.102259	0	0	12.0287	71.0697	SLC11A1;SLC11A2;SLC39A8;SLC39A14
phospholipase activator activity (GO:0016004)	5/11	0.00273559	0.102259	0	0	7.52048	44.3814	CCL8;LCK;CCL5;BTK;CCL3
superoxide-generating NAD(P)H oxidase activity (GO:0016175)	5/11	0.00273559	0.102259	0	0	7.52048	44.3814	NCF1;NCF2;NCF4;CYBB;NOX4
phosphatidylinositol-3,4-bisphosphate binding (GO:0043325)	8/26	0.00295237	0.105346	0	0	4.01429	23.3838	ADAP2;NCF1;PLA2G4E;PLEK;DAPP1;GAB2;PLEKHA4;MYO1G
glutathione transferase activity (GO:0004364)	8/27	0.00383306	0.130011	0	0	3.8028	21.1591	GSTA4;GSTA3;GSTT4;ALOX5AP;MGST1;MGST2;GSTT1;PTGES
lipase activator activity (GO:0060229)	5/12	0.0043061	0.130011	0	0	6.44577	35.1147	CCL8;LCK;CCL5;BTK;CCL3
MAP kinase phosphatase activity (GO:0033549)	5/12	0.0043061	0.130011	0	0	6.44577	35.1147	DUSP4;DUSP2;DUSP10;DUSP9;DUSP7
tumor necrosis factor receptor binding (GO:0005164)	5/12	0.0043061	0.130011	0	0	6.44577	35.1147	TRAF4;STAT1;TRAF2;TRAF1;TNF
tumor necrosis factor receptor superfamily binding (GO:0032813)	8/28	0.00490347	0.140306	0	0	3.61246	19.2104	TRAF4;STAT1;TNFSF9;TRAF2;TRAF1;BID;TNF;MYD88
superoxide-generating NADPH oxidase activator activity (GO:0016176)	4/8	0.00500455	0.140306	0	0	9.02105	47.7882	NCF1;NCF2;NCF4;NOXO1
transition metal ion transmembrane transporter activity (GO:0046915)	8/30	0.00771335	0.181145	0	0	3.28369	15.9745	SLC25A37;SLC11A1;SLC11A2;SLC40A1;SLC39A8;SLC39A2;SLC39A14;SLC39A4
amino acid transmembrane transporter activity (GO:0015171)	11/49	0.00789992	0.181145	0	0	2.6156	12.6619	SLC22A4;SLC38A1;SLC6A19;SLC7A8;SLC43A2;PDPN;SLC6A13;SLC3A2;SLC7A11;SLC7A2;SLC7A3
cAMP response element binding protein binding (GO:0008140)	4/9	0.00829977	0.181145	0	0	7.21644	34.5778	CRTC2;DDIT3;DAPK3;ATF4
ciliary neurotrophic factor receptor binding (GO:0005127)	4/9	0.00829977	0.181145	0	0	7.21644	34.5778	CLCF1;LIFR;OSMR;IL13RA1
tumor necrosis factor-activated receptor activity (GO:0005031)	4/9	0.00829977	0.181145	0	0	7.21644	34.5778	FAS;TNFRSF14;TNFRSF11A;TNFRSF1B
CCR5 chemokine receptor binding (GO:0031730)	3/5	0.00853804	0.181145	0	0	13.5263	64.4288	CCL5;CCL4;CCL3
peptidoglycan immune receptor activity (GO:0016019)	3/5	0.00853804	0.181145	0	0	13.5263	64.4288	PGLYRP2;CD14;PGLYRP1
syndecan binding (GO:0045545)	3/5	0.00853804	0.181145	0	0	13.5263	64.4288	SEMA5A;GPNMB;HPSE
TAP1 binding (GO:0046978)	3/5	0.00853804	0.181145	0	0	13.5263	64.4288	TAP2;TAP1;TAPBP
ubiquitin-like protein ligase binding (GO:0044389)	41/282	0.00930581	0.192238	0	0	1.54311	7.21731	RNF31;CD40;UBE2L6;PTPN22;ARRB2;ACVR1B;HIF1A;TANK;CLU;EGFR;NKD2;UBB;ERBB3;UBC;TNFRSF14;RFFL;IKBKE;HSPA9;DAXX;EGR2;DTX3L;STAT1;DDX58;STAT2;LAPTM5;DIO2;ISG15;TRAF2;STAM;TRAF1;PARP9;TNFRSF1B;MID1;PML;NFKBIA;PER1;TRAF4;TRIB3;SQSTM1;HSPA1B;HSPA1A
NAD+ ADP-ribosyltransferase activity (GO:0003950)	7/26	0.0117832	0.222405	0	0	3.32578	14.77	PARP10;PARP6;PARP11;ZC3HAV1;PARP14;PARP9;PARP8
amyloid-beta binding (GO:0001540)	15/80	0.0121326	0.222405	0	0	2.08623	9.20414	CD74;MSR1;ITGAM;ITGA2;ATP1A3;FPR2;CLU;GSAP;APBA1;CD36;APBA3;FCGR2B;CRYAB;ITM2B;TLR2
phospholipase activity (GO:0004620)	14/73	0.0124348	0.222405	0	0	2.1448	9.40978	PNPLA7;PLA2G4E;ABHD3;PLA2G4C;GDPD1;PLA2G4A;LPL;PLD4;PLAAT3;GDPD3;PLCB4;LIPG;PLBD1;PLCB2
oxidoreductase activity, acting on NAD(P)H, oxygen as acceptor (GO:0050664)	5/15	0.0126602	0.222405	0	0	4.51128	19.7111	NCF1;NCF2;NCF4;CYBB;NOX4
interleukin-1 receptor binding (GO:0005149)	4/10	0.0127493	0.222405	0	0	6.01337	26.232	IL1RN;IL1B;ERAP1;TLR9
phospholipase A1 activity (GO:0008970)	4/10	0.0127493	0.222405	0	0	6.01337	26.232	ABHD3;LIPG;LPL;PLAAT3
ubiquitination-like modification-dependent protein binding (GO:0140035)	4/10	0.0127493	0.222405	0	0	6.01337	26.232	DNAJB2;DAXX;LAPTM5;PML
interleukin-12 receptor binding (GO:0005143)	3/6	0.0158116	0.243375	0	0	9.01703	37.3937	IL12B;IL12RB1;JAK2
leukemia inhibitory factor receptor activity (GO:0004923)	3/6	0.0158116	0.243375	0	0	9.01703	37.3937	LIFR;OSMR;IL13RA1
oncostatin-M receptor activity (GO:0004924)	3/6	0.0158116	0.243375	0	0	9.01703	37.3937	LIFR;OSMR;IL13RA1
RNA adenylyltransferase activity (GO:1990817)	3/6	0.0158116	0.243375	0	0	9.01703	37.3937	TENT5A;MTPAP;TENT5C
solute:cation symporter activity (GO:0015294)	3/6	0.0158116	0.243375	0	0	9.01703	37.3937	SLC11A2;SLC39A8;SLC39A14
thyroid hormone transmembrane transporter activity (GO:0015349)	3/6	0.0158116	0.243375	0	0	9.01703	37.3937	SLC7A8;SLCO4A1;SLC16A10
non-membrane spanning protein tyrosine kinase activity (GO:0004715)	8/35	0.019837	0.299462	0	0	2.67485	10.486	FGR;HCK;SYK;LCK;TXK;BTK;SLA;PTK2B
death receptor activity (GO:0005035)	4/12	0.0255542	0.378491	0	0	4.50952	16.5362	FAS;TNFRSF14;TNFRSF11A;TNFRSF1B
pentosyltransferase activity (GO:0016763)	8/38	0.0315859	0.459166	0	0	2.40696	8.31617	PARP10;PARP6;PARP11;PNP;ZC3HAV1;PARP14;PARP9;PARP8
chemorepellent activity (GO:0045499)	6/25	0.0332347	0.47435	0	0	2.84924	9.69926	SEMA5A;SEMA4A;SEMA7A;SEMA4D;SEMA4B;NRG1
neutral amino acid transmembrane transporter activity (GO:0015175)	7/32	0.0356415	0.489141	0	0	2.52675	8.42479	SLC38A1;SLC6A19;SLC43A2;SLC6A9;SLC7A8;SLC3A2;MFSD12
ubiquitin protein ligase binding (GO:0031625)	36/265	0.0357261	0.489141	0	0	1.42326	4.74211	RNF31;CD40;UBE2L6;PTPN22;ARRB2;ACVR1B;HIF1A;TANK;CLU;EGFR;NKD2;UBB;ERBB3;UBC;TNFRSF14;RFFL;IKBKE;HSPA9;DAXX;EGR2;DDX58;LAPTM5;DIO2;ISG15;TRAF2;TRAF1;TNFRSF1B;MID1;PML;NFKBIA;PER1;TRAF4;TRIB3;SQSTM1;HSPA1B;HSPA1A
phosphatidylinositol-3-phosphate binding (GO:0032266)	8/39	0.0363764	0.489141	0	0	2.32919	7.71856	PLA2G4E;RUFY4;PARD3;NCF4;RUBCNL;PLA2G4A;PLEKHA4;SNX20
calcium-independent phospholipase A2 activity (GO:0047499)	3/8	0.0380097	0.489141	0	0	5.40962	17.689	PLA2G4C;PLA2G4A;PLA2G5
CD4 receptor binding (GO:0042609)	3/8	0.0380097	0.489141	0	0	5.40962	17.689	CD74;LCK;SPG21
ciliary neurotrophic factor receptor activity (GO:0004897)	3/8	0.0380097	0.489141	0	0	5.40962	17.689	LIFR;OSMR;IL13RA1
protein tyrosine kinase activity (GO:0004713)	17/108	0.0394819	0.499892	0	0	1.68811	5.45581	SYK;TXK;INSRR;SLA;MERTK;EGFR;HIPK2;FGR;HCK;ERBB3;LCK;AXL;BTK;TYRO3;PTK2B;JAK2;JAK3
LRR domain binding (GO:0030275)	4/14	0.0440035	0.548298	0	0	3.60722	11.2671	DDIT3;DAPK3;LRRFIP2;ATF4
histone acetyltransferase binding (GO:0035035)	5/21	0.0519636	0.62756	0	0	2.81861	8.33524	EGR1;CITED2;STAT1;KANSL1L;HIF1A
lysophospholipase activity (GO:0004622)	5/21	0.0519636	0.62756	0	0	2.81861	8.33524	PNPLA7;PLA2G4C;GDPD1;PLA2G4A;GDPD3
carboxylic acid transmembrane transporter activity (GO:0046943)	10/57	0.0543549	0.639557	0	0	1.92056	5.5931	SLC22A4;SLC38A1;SLC7A8;AQP9;PDPN;SLC16A6;SLC6A13;SLC6A12;SLC7A2;SLC7A3
MHC protein binding (GO:0042287)	6/28	0.0547674	0.639557	0	0	2.46029	7.14632	CD74;CLEC7A;TAP2;TAP1;PILRA;TAPBP
peptidoglycan binding (GO:0042834)	4/15	0.0554011	0.639557	0	0	3.27911	9.48697	PGLYRP2;NLRP3;PGLYRP1;TLR2
GTP binding (GO:0005525)	26/189	0.058401	0.653647	0	0	1.44213	4.09626	RRAD;RERG;RND1;RAP1B;ARL5C;TUBB3;RAC2;RAC3;GBP2;GBP4;TGM2;GBP3;GBP6;ARL11;GBP5;GBP7;MX2;RHOF;RHOC;TUBA4A;RAB32;ARL4C;TUBB2B;TUBB2A;RRAGD;RHOV
K63-linked polyubiquitin modification-dependent protein binding (GO:0070530)	5/22	0.0619192	0.653647	0	0	2.65266	7.37951	PARP10;TNFAIP3;IKBKE;SQSTM1;OPTN
peptidase activator activity (GO:0016504)	5/22	0.0619192	0.653647	0	0	2.65266	7.37951	PSME1;PSME2;NLRC4;PRSS22;TANK
protein tyrosine/serine/threonine phosphatase activity (GO:0008138)	5/22	0.0619192	0.653647	0	0	2.65266	7.37951	DUSP4;DUSP2;DUSP10;DUSP9;DUSP7
mitogen-activated protein kinase binding (GO:0051019)	6/29	0.0634519	0.653647	0	0	2.35319	6.48887	DUSP4;DUSP2;DUSP10;TNIP1;DUSP9;DUSP7
phospholipase A2 activity (GO:0004623)	6/29	0.0634519	0.653647	0	0	2.35319	6.48887	ABHD3;PLA2G4E;PLA2G4C;PLA2G4A;PLAAT3;PLA2G5
calcium-dependent phospholipase A2 activity (GO:0047498)	4/16	0.0682259	0.653647	0	0	3.00568	8.07005	PLA2G4E;PLA2G4C;PLA2G4A;PLA2G5
CARD domain binding (GO:0050700)	4/16	0.0682259	0.653647	0	0	3.00568	8.07005	RIPK2;CARD9;CASP4;CASP1
cysteine-type endopeptidase activity involved in apoptotic signaling pathway (GO:0097199)	3/10	0.070057	0.653647	0	0	3.86358	10.2711	CASP12;CASP4;CASP1
endopeptidase activator activity (GO:0061133)	3/10	0.070057	0.653647	0	0	3.86358	10.2711	PSME1;PSME2;NLRC4
high voltage-gated calcium channel activity (GO:0008331)	3/10	0.070057	0.653647	0	0	3.86358	10.2711	CACNB1;CACNB3;CACNA1D
leucine zipper domain binding (GO:0043522)	3/10	0.070057	0.653647	0	0	3.86358	10.2711	DDIT3;DAPK3;ATF4
phosphotyrosine residue binding (GO:0001784)	7/37	0.0707486	0.653647	0	0	2.10504	5.57545	FGR;HCK;SYK;LCK;STAP1;PTPN6;VAV1
semaphorin receptor binding (GO:0030215)	5/23	0.0728728	0.653647	0	0	2.50515	6.5611	SEMA5A;SEMA4A;SEMA7A;SEMA4D;SEMA4B
L-amino acid transmembrane transporter activity (GO:0015179)	9/53	0.0779895	0.653647	0	0	1.84574	4.70882	SLC38A1;SLC25A18;SLC7A8;SLC43A2;SLC6A9;SLC3A2;SLC7A11;SLC7A2;SLC7A3
ErbB-3 class receptor binding (GO:0043125)	2/5	0.0813649	0.653647	0	0	6.00835	15.0738	ERBB3;NRG1
fucose binding (GO:0042806)	2/5	0.0813649	0.653647	0	0	6.00835	15.0738	SELP;FUOM
glycerol channel activity (GO:0015254)	2/5	0.0813649	0.653647	0	0	6.00835	15.0738	AQP9;AQP3
IgG binding (GO:0019864)	2/5	0.0813649	0.653647	0	0	6.00835	15.0738	FCER1G;FCGR2B
inositol 1,3,4,5 tetrakisphosphate binding (GO:0043533)	2/5	0.0813649	0.653647	0	0	6.00835	15.0738	ADAP2;ADAP1
interferon receptor activity (GO:0004904)	2/5	0.0813649	0.653647	0	0	6.00835	15.0738	IFNAR2;IFNGR1
L-leucine transmembrane transporter activity (GO:0015190)	2/5	0.0813649	0.653647	0	0	6.00835	15.0738	SLC7A8;SLC3A2
L-lysine transmembrane transporter activity (GO:0015189)	2/5	0.0813649	0.653647	0	0	6.00835	15.0738	SLC7A2;SLC7A3
L-ornithine transmembrane transporter activity (GO:0000064)	2/5	0.0813649	0.653647	0	0	6.00835	15.0738	SLC7A2;SLC7A3
leukotriene-C4 synthase activity (GO:0004464)	2/5	0.0813649	0.653647	0	0	6.00835	15.0738	ALOX5AP;MGST2
lipoprotein lipase activity (GO:0004465)	2/5	0.0813649	0.653647	0	0	6.00835	15.0738	LIPG;LPL
oxidoreductase activity, acting on metal ions, NAD or NADP as acceptor (GO:0016723)	2/5	0.0813649	0.653647	0	0	6.00835	15.0738	STEAP4;STEAP2
phosphatidylcholine flippase activity (GO:0140345)	2/5	0.0813649	0.653647	0	0	6.00835	15.0738	ATP8B1;ATP10A
tumor necrosis factor binding (GO:0043120)	2/5	0.0813649	0.653647	0	0	6.00835	15.0738	TRAF2;TNFRSF1B
low-density lipoprotein particle binding (GO:0030169)	4/17	0.0824345	0.653647	0	0	2.77432	6.92401	COLEC12;MSR1;CD36;THBS1
MHC class I protein binding (GO:0042288)	4/17	0.0824345	0.653647	0	0	2.77432	6.92401	TAP2;TAP1;PILRA;TAPBP
channel activity (GO:0015267)	8/46	0.0835504	0.655871	0	0	1.89939	4.71486	TMEM266;P2RX5;AQP9;MCUB;PDPN;TRPV2;STEAP1;AQP3
lipoprotein particle binding (GO:0071813)	5/24	0.0848089	0.65589	0	0	2.37317	5.85546	COLEC12;MSR1;LPL;CD36;THBS1
amino acid:sodium symporter activity (GO:0005283)	3/11	0.0894016	0.65589	0	0	3.38045	8.16249	SLC38A1;SLC6A13;SLC6A12
complement receptor activity (GO:0004875)	3/11	0.0894016	0.65589	0	0	3.38045	8.16249	C5AR1;C3AR1;FPR2
FMN binding (GO:0010181)	3/11	0.0894016	0.65589	0	0	3.38045	8.16249	DUS2;NOS2;HAO1
hyaluronic acid binding (GO:0005540)	3/11	0.0894016	0.65589	0	0	3.38045	8.16249	CEMIP;LAYN;LYVE1
racemase and epimerase activity, acting on carbohydrates and derivatives (GO:0016857)	3/11	0.0894016	0.65589	0	0	3.38045	8.16249	DSE;FUOM;RENBP
thioesterase binding (GO:0031996)	3/11	0.0894016	0.65589	0	0	3.38045	8.16249	TRAF4;TRAF2;TRAF1
chemoattractant activity (GO:0042056)	6/32	0.0940556	0.683645	0	0	2.08132	4.91998	LGALS3;CXCL10;GPNMB;CCL5;CCL3;CX3CL1
phosphatidylcholine transporter activity (GO:0008525)	4/18	0.0979653	0.70553	0	0	2.57601	5.98444	PITPNM1;ATP8B1;ABCB4;ATP10A
cysteine-type endopeptidase inhibitor activity (GO:0004869)	7/40	0.0991024	0.707231	0	0	1.91335	4.4229	CSTB;TNFAIP8;PRDX5;PTTG1;BIRC2;BIRC3;LTF
cation transmembrane transporter activity (GO:0008324)	8/48	0.101585	0.71842	0	0	1.80422	4.12599	SLC38A1;SLC6A9;SLC7A8;SLC3A2;MFSD12;SLC8B1;SLC7A2;SLC7A3
glycerophospholipid flippase activity (GO:0140333)	3/12	0.110684	0.72259	0	0	3.00468	6.61352	ATP8B1;ABCB4;ATP10A
polynucleotide adenylyltransferase activity (GO:0004652)	3/12	0.110684	0.72259	0	0	3.00468	6.61352	TENT5A;MTPAP;TENT5C
transmembrane receptor protein tyrosine kinase adaptor activity (GO:0005068)	3/12	0.110684	0.72259	0	0	3.00468	6.61352	BLNK;STAP1;GAB2
phosphatidylinositol-4-phosphate binding (GO:0070273)	5/26	0.11152	0.72259	0	0	2.14692	4.70938	GSDMD;GSDMA;PLA2G4E;RUBCNL;PLA2G4A
amidine-lyase activity (GO:0016842)	2/6	0.114142	0.72259	0	0	4.50601	9.77946	GGCT;CHAC1
arachidonic acid binding (GO:0050544)	2/6	0.114142	0.72259	0	0	4.50601	9.77946	ALOX5AP;S100A8
C3HC4-type RING finger domain binding (GO:0055131)	2/6	0.114142	0.72259	0	0	4.50601	9.77946	HSPA1B;HSPA1A
calcium:cation antiporter activity (GO:0015368)	2/6	0.114142	0.72259	0	0	4.50601	9.77946	SLC3A2;SLC8B1
cation:cation antiporter activity (GO:0015491)	2/6	0.114142	0.72259	0	0	4.50601	9.77946	SLC22A4;SLC11A1
icosatetraenoic acid binding (GO:0050543)	2/6	0.114142	0.72259	0	0	4.50601	9.77946	ALOX5AP;S100A8
purine nucleobase transmembrane transporter activity (GO:0005345)	2/6	0.114142	0.72259	0	0	4.50601	9.77946	AQP9;SLC28A2
STAT family protein binding (GO:0097677)	2/6	0.114142	0.72259	0	0	4.50601	9.77946	DTX3L;PARP9
urea transmembrane transporter activity (GO:0015204)	2/6	0.114142	0.72259	0	0	4.50601	9.77946	AQP9;AQP3
ubiquitin binding (GO:0043130)	11/74	0.117101	0.735395	0	0	1.57547	3.37894	TOM1L1;RNF31;DNAJB2;NUP62;HSPB1;RNF19B;TNFAIP3;UBAP1;UBE2L6;SQSTM1;BIRC2
heme binding (GO:0020037)	13/91	0.119163	0.742402	0	0	1.50411	3.19965	SLC48A1;STEAP4;PTGIS;NOS2;PTGES2;CYBB;NR1D1;PTGS2;FLVCR1;CYP1B1;HMOX1;NOX4;JAK2
protein phosphorylated amino acid binding (GO:0045309)	7/42	0.120985	0.747824	0	0	1.80382	3.80981	FGR;HCK;SYK;LCK;STAP1;PTPN6;VAV1
organic anion transmembrane transporter activity (GO:0008514)	19/144	0.127719	0.783278	0	0	1.3723	2.82408	ABCC4;SLC38A1;SLC6A13;SLC3A2;MFSD12;SLC2A6;SLC7A2;SLC7A3;SLC25A18;SLC6A9;SLC7A8;SLCO4A1;SLCO2A1;PDPN;SLC39A8;SLC26A9;CD36;SFXN5;SLC25A25
zinc ion transmembrane transporter activity (GO:0005385)	4/20	0.132674	0.801016	0	0	2.25376	4.55227	SLC39A8;SLC39A2;SLC39A14;SLC39A4
cysteine-type endopeptidase activity involved in execution phase of apoptosis (GO:0097200)	3/13	0.133673	0.801016	0	0	2.70406	5.44154	CASP12;CASP4;CASP1
water channel activity (GO:0015250)	3/13	0.133673	0.801016	0	0	2.70406	5.44154	AQP9;PDPN;AQP3
phosphoric diester hydrolase activity (GO:0008081)	6/36	0.144963	0.82093	0	0	1.80341	3.48289	PLCB4;GDPD1;PLD4;GDPD3;GPCPD1;PLCB2
acid-amino acid ligase activity (GO:0016881)	2/7	0.149545	0.82093	0	0	3.60461	6.84932	GSS;GCLM
alcohol dehydrogenase [NAD(P)+] activity (GO:0018455)	2/7	0.149545	0.82093	0	0	3.60461	6.84932	DHRS9;ADH7
branched-chain amino acid transmembrane transporter activity (GO:0015658)	2/7	0.149545	0.82093	0	0	3.60461	6.84932	SLC7A8;SLC3A2
ferric iron binding (GO:0008199)	2/7	0.149545	0.82093	0	0	3.60461	6.84932	FTH1;ACP5
gamma-aminobutyric acid transmembrane transporter activity (GO:0015185)	2/7	0.149545	0.82093	0	0	3.60461	6.84932	SLC6A13;SLC6A12
glycerol transmembrane transporter activity (GO:0015168)	2/7	0.149545	0.82093	0	0	3.60461	6.84932	AQP9;AQP3
icosanoid binding (GO:0050542)	2/7	0.149545	0.82093	0	0	3.60461	6.84932	ALOX5AP;S100A8
interleukin-6 receptor binding (GO:0005138)	2/7	0.149545	0.82093	0	0	3.60461	6.84932	IL6;ERAP1
long-chain fatty acid binding (GO:0036041)	2/7	0.149545	0.82093	0	0	3.60461	6.84932	FABP3;FABP4
myosin heavy chain binding (GO:0032036)	2/7	0.149545	0.82093	0	0	3.60461	6.84932	CORO1A;NKD2
peptide transmembrane transporter activity (GO:1904680)	2/7	0.149545	0.82093	0	0	3.60461	6.84932	TAP2;TAP1
cysteine-type endopeptidase inhibitor activity involved in apoptotic process (GO:0043027)	4/21	0.151665	0.825942	0	0	2.12107	4.0005	TNFAIP8;PRDX5;BIRC2;BIRC3
purine ribonucleoside triphosphate binding (GO:0035639)	53/460	0.152563	0.825942	0	0	1.17734	2.21362	DYRK3;RERG;RND1;ARL5C;TUBB3;PIM1;RAC2;RAC3;MTPAP;TGM2;GBP6;GBP5;ARL11;GBP7;DAPK3;TAP2;TAP1;IRAK3;RHOF;RHOC;TUBA4A;RAB32;ARL4C;PSMA6;TUBB2B;TUBB2A;OAS2;OAS3;RRAGD;BTK;RHOV;RRAD;HSPA4L;ATP1A3;NLRC4;ACVR1B;RAP1B;NUAK2;GBP2;GBP4;GBP3;HSPA9;MLKL;GSS;MX2;P2RX5;WNK2;STK17B;TRIP13;HSPA1B;MYO1F;HSPA1A;BMPR1A
endopeptidase regulator activity (GO:0061135)	7/46	0.171345	0.899252	0	0	1.61845	2.85507	CSTB;SLPI;PSME1;PSME2;NLRC4;SPINT2;RENBP
adenylyltransferase activity (GO:0070566)	4/22	0.171609	0.899252	0	0	2.00312	3.53057	FLAD1;OAS2;OAS3;MTPAP
guanyl ribonucleotide binding (GO:0032561)	26/214	0.171994	0.899252	0	0	1.24861	2.19791	RRAD;RERG;RND1;RAP1B;ARL5C;TUBB3;RAC2;RAC3;GBP2;GBP4;TGM2;GBP3;GBP6;ARL11;GBP5;GBP7;MX2;RHOF;RHOC;TUBA4A;RAB32;ARL4C;TUBB2B;TUBB2A;RRAGD;RHOV
O-acyltransferase activity (GO:0008374)	5/30	0.175098	0.899252	0	0	1.80301	3.14158	DGAT2;SOAT2;PLA2G4C;LPCAT2;PLA2G4A
flavin adenine dinucleotide binding (GO:0050660)	8/55	0.179819	0.899252	0	0	1.53491	2.6336	CYB5R1;STEAP4;ACADL;NOS2;SQOR;CYBB;NOX4;XDH
cysteine-type endopeptidase activity involved in apoptotic process (GO:0097153)	3/15	0.18381	0.899252	0	0	2.25313	3.81647	CASP12;CASP4;CASP1
hexose transmembrane transporter activity (GO:0015149)	3/15	0.18381	0.899252	0	0	2.25313	3.81647	PPBP;SLC2A4;SLC2A6
nucleotide diphosphatase activity (GO:0004551)	3/15	0.18381	0.899252	0	0	2.25313	3.81647	CILP2;ENPP4;NUDT13
water transmembrane transporter activity (GO:0005372)	3/15	0.18381	0.899252	0	0	2.25313	3.81647	AQP9;PDPN;AQP3
aldehyde-lyase activity (GO:0016832)	2/8	0.186724	0.899252	0	0	3.00367	5.04054	SGPL1;ALDOA
arginine transmembrane transporter activity (GO:0015181)	2/8	0.186724	0.899252	0	0	3.00367	5.04054	SLC7A2;SLC7A3
carbon-nitrogen ligase activity, with glutamine as amido-N-donor (GO:0016884)	2/8	0.186724	0.899252	0	0	3.00367	5.04054	ASNS;QRSL1
glycine transmembrane transporter activity (GO:0015187)	2/8	0.186724	0.899252	0	0	3.00367	5.04054	SLC6A9;SLC7A8
MHC class Ib protein binding (GO:0023029)	2/8	0.186724	0.899252	0	0	3.00367	5.04054	TAP2;TAP1
O-acetyltransferase activity (GO:0016413)	2/8	0.186724	0.899252	0	0	3.00367	5.04054	IFNB1;LPCAT2
oxidized DNA binding (GO:0032356)	2/8	0.186724	0.899252	0	0	3.00367	5.04054	RECQL4;MSH3
siRNA binding (GO:0035197)	2/8	0.186724	0.899252	0	0	3.00367	5.04054	TLR9;TLR7
unmethylated CpG binding (GO:0045322)	2/8	0.186724	0.899252	0	0	3.00367	5.04054	CXXC1;TLR9
double-stranded RNA binding (GO:0003725)	10/73	0.19029	0.90589	0	0	1.43152	2.37519	IFIH1;ZBP1;DUS2;DDX58;OAS2;OAS3;DHX58;TLR7;SLC3A2;DDX60
carboxy-lyase activity (GO:0016831)	4/23	0.192395	0.90589	0	0	1.89759	3.12761	HDC;ODC1;ACOD1;AZIN2
phosphatidylinositol phospholipase C activity (GO:0004435)	4/23	0.192395	0.90589	0	0	1.89759	3.12761	CCR1;PLCB4;CCL5;PLCB2
receptor tyrosine kinase binding (GO:0030971)	8/56	0.192718	0.90589	0	0	1.50285	2.47448	ANGPT2;PITPNM1;BLNK;STAP1;NRG1;GAB2;SQSTM1;PTPN2
kinase binding (GO:0019900)	52/461	0.195522	0.913599	0	0	1.14876	1.87487	DGKD;HSPB1;PTPN22;PTPN23;RND1;ZFP36;RAC2;BLNK;CASP1;RAC3;JAK2;TRIM21;IFNAR2;IL15RA;DAXX;TRAF2;IRAK3;VRK2;RHOF;RHOC;TUBA4A;TOM1L1;FGR;LCK;TRIM14;TRIB3;IRF5;ATF5;SQSTM1;ATF4;PPP1R15A;SP100;MVP;WAS;HIF1A;EGFR;RELB;SOCS1;STAP1;RFFL;MAPK4;GADD45A;CADPS;PER1;PTPRC;NR4A3;PIK3IP1;FAS;PTPN6;PTPN2;BCL2L1;CDK5R1
protein tyrosine phosphatase activity (GO:0004725)	10/74	0.201726	0.937011	0	0	1.40908	2.25572	DUSP4;PTP4A1;PTPRC;UBASH3B;EYA4;PTPN22;PTPN6;PTPN23;HACD2;PTPN2
regulatory RNA binding (GO:0061980)	6/40	0.205775	0.948708	0	0	1.59089	2.51515	PIWIL2;PIWIL4;PNPT1;ZC3H12A;TLR9;TLR7
1-phosphatidylinositol-3-kinase regulator activity (GO:0046935)	3/16	0.210483	0.948708	0	0	2.0797	3.2409	SOCS3;SOCS1;PIK3R5
phosphatidylinositol-5-phosphate binding (GO:0010314)	3/16	0.210483	0.948708	0	0	2.0797	3.2409	PLA2G4E;RUBCNL;PLA2G4A
protein homodimerization activity (GO:0042803)	70/636	0.210923	0.948708	0	0	1.11782	1.73962	DGKD;CSF1;HSPB8;PLEK;HSPB1;AHR;TMEM266;PAXX;GLIPR2;RBPMS2;MTPAP;B2M;TRIM21;GBP5;ZHX2;DGAT2;TYW5;RIPK2;SLC11A1;IZUMO1;DAPK3;NOG;TAP1;CACYBP;IRAK3;MID1;TYROBP;MSH3;DDIT3;TLR9;TRIM14;CRYAB;ATF3;CEBPB;SRF;PEX11A;ODC1;NPR3;PDGFA;LPL;NLRC4;CORO1A;IRAK2;CCL5;HMOX1;SLIT2;GBP2;XDH;GBP4;MAPK4;GBP3;NOS2;STAT1;GADD45A;GDF15;GSS;CARD9;TMEM192;GRHL1;SLC8B1;PML;GGCT;BST2;EXT1;NR4A3;GSTA4;GLA;BCL2L1;NECTIN1;BMPR…
SH2 domain binding (GO:0042169)	5/32	0.211073	0.948708	0	0	1.66927	2.59663	LCK;NUP62;BLNK;JAK2;SQSTM1
phosphatidylinositol-4,5-bisphosphate binding (GO:0005546)	10/75	0.213446	0.948708	0	0	1.38732	2.14254	GSDMD;SNX18;ADAP2;GSDMA;PLA2G4E;PARD3;STXBP6;PLEKHA4;SNX20;MYO1G
ferrous iron binding (GO:0008198)	4/24	0.213913	0.948708	0	0	1.80261	2.77996	PHYH;ALKBH1;FTH1;ACP5
transforming growth factor beta binding (GO:0050431)	4/24	0.213913	0.948708	0	0	1.80261	2.77996	CD36;THBS1;TSKU;VASN
transcription regulatory region nucleic acid binding (GO:0001067)	25/212	0.219163	0.959786	0	0	1.20646	1.83133	CEBPB;SPI1;GATA4;GATA3;AHR;TNF;BASP1;EGR1;EGR2;ATMIN;TFE3;ARID5B;NR1D1;FOS;GRHL1;POU2F2;FOXN1;NFKB1;RUNX1;PER1;DDIT3;IRF1;ATF5;ATF3;ATF4
alcohol dehydrogenase (NAD+) activity (GO:0004022)	2/9	0.224969	0.959786	0	0	2.57443	3.84052	DHRS9;ADH7
interleukin-1 binding (GO:0019966)	2/9	0.224969	0.959786	0	0	2.57443	3.84052	IL1RN;HAX1
L-alanine transmembrane transporter activity (GO:0015180)	2/9	0.224969	0.959786	0	0	2.57443	3.84052	SLC7A8;SLC3A2
oxidoreductase activity, acting on the CH-NH2 group of donors, oxygen as acceptor (GO:0016641)	2/9	0.224969	0.959786	0	0	2.57443	3.84052	IL4I1;VCAM1
single-stranded DNA exodeoxyribonuclease activity (GO:0008297)	2/9	0.224969	0.959786	0	0	2.57443	3.84052	ISG20;PLD4
volume-sensitive anion channel activity (GO:0005225)	2/9	0.224969	0.959786	0	0	2.57443	3.84052	TTYH2;LRRC8D
phospholipase C activity (GO:0004629)	4/25	0.236048	0.989852	0	0	1.71667	2.4784	CCR1;PLCB4;CCL5;PLCB2
polyubiquitin modification-dependent protein binding (GO:0031593)	7/51	0.244592	0.989852	0	0	1.43413	2.01949	PARP10;TNIP1;TNIP3;TNFAIP3;IKBKE;SQSTM1;OPTN
protein heterodimerization activity (GO:0046982)	22/188	0.248261	0.989852	0	0	1.19559	1.66578	ARNT2;ZHX2;DGKD;GADD45A;METTL3;CYBB;PDGFA;IRAK3;AHR;HIF1A;ADRA1A;EXT1;TUBB2B;ERBB3;IRAK2;DDIT3;KATNA1;RRAGD;IL12B;ATF3;ATF4;BCL2L1
carboxylic ester hydrolase activity (GO:0052689)	12/96	0.249535	0.989852	0	0	1.28816	1.78817	PNPLA7;PLA2G4E;ABHD3;LIPG;PLA2G4C;ESD;GDPD1;PLA2G4A;LPL;PLAAT3;GDPD3;AOAH
adenylate cyclase binding (GO:0008179)	2/10	0.263697	0.989852	0	0	2.2525	3.00249	AKAP12;ADCY2
aldo-keto reductase (NADP) activity (GO:0004033)	2/10	0.263697	0.989852	0	0	2.2525	3.00249	ALDH3A1;KCNAB2
calcium:sodium antiporter activity (GO:0005432)	2/10	0.263697	0.989852	0	0	2.2525	3.00249	SLC3A2;SLC8B1
cardiolipin binding (GO:1901612)	2/10	0.263697	0.989852	0	0	2.2525	3.00249	GSDMD;PLEKHN1
G protein-coupled purinergic nucleotide receptor activity (GO:0045028)	2/10	0.263697	0.989852	0	0	2.2525	3.00249	P2RY6;PTAFR
Lys63-specific deubiquitinase activity (GO:0061578)	2/10	0.263697	0.989852	0	0	2.2525	3.00249	USP27X;TNFAIP3
monocarboxylate:sodium symporter activity (GO:0140161)	2/10	0.263697	0.989852	0	0	2.2525	3.00249	SLC6A13;SLC6A12
nucleotide transmembrane transporter activity (GO:0015215)	2/10	0.263697	0.989852	0	0	2.2525	3.00249	ABCC4;SLC25A33
oxidized purine DNA binding (GO:0032357)	2/10	0.263697	0.989852	0	0	2.2525	3.00249	RECQL4;MSH3
phosphate ion binding (GO:0042301)	2/10	0.263697	0.989852	0	0	2.2525	3.00249	PNP;MTHFD2
phosphoric ester hydrolase activity (GO:0042578)	7/53	0.276299	0.989852	0	0	1.37163	1.76429	DUSP4;DUSP10;GDPD1;PTPN22;DUSP28;GDPD3;SAMHD1
protease binding (GO:0002020)	14/118	0.289666	0.989852	0	0	1.21371	1.50382	CCBE1;CSTB;RIPK2;SERPINE1;TNFAIP3;NLRC4;TNF;F3;ADAMTS4;SELL;UBC;LCOR;TIMP1;RFFL
iron ion binding (GO:0005506)	7/54	0.292531	0.989852	0	0	1.34237	1.65002	PHYH;TYW5;ALKBH1;FTH1;LCN2;ACP5;LTF
phosphatidic acid binding (GO:0070300)	3/19	0.294258	0.989852	0	0	1.68947	2.06673	GSDMD;PITPNM1;PLEKHN1
phosphatidylinositol 3-kinase regulator activity (GO:0035014)	3/19	0.294258	0.989852	0	0	1.68947	2.06673	SOCS3;SOCS1;PIK3R5
protein tyrosine kinase activator activity (GO:0030296)	3/19	0.294258	0.989852	0	0	1.68947	2.06673	ERBB3;CCL5;NRG1
metalloendopeptidase activity (GO:0004222)	10/82	0.302078	0.989852	0	0	1.25196	1.49868	ADAMTS4;MMP12;MMP25;MMP24;MMP13;MMP2;MMP3;MMP19;MMP9;MMP10
carbohydrate kinase activity (GO:0019200)	2/11	0.302429	0.989852	0	0	2.00211	2.39434	HK3;XYLB
hydrolase activity, acting on carbon-nitrogen (but not peptide) bonds, in linear amidines (GO:0016813)	2/11	0.302429	0.989852	0	0	2.00211	2.39434	ARG2;DDAH1
semaphorin receptor activity (GO:0017154)	2/11	0.302429	0.989852	0	0	2.00211	2.39434	NRP2;PLXNC1
ubiquitin-dependent protein binding (GO:0140036)	2/11	0.302429	0.989852	0	0	2.00211	2.39434	DNAJB2;LAPTM5
ATPase binding (GO:0051117)	9/73	0.304803	0.989852	0	0	1.26753	1.50594	NUFIP1;LCK;SNX10;TCIRG1;SLC26A9;EZR;EGFR;BBC3;NKD2
receptor antagonist activity (GO:0048019)	4/28	0.305057	0.989852	0	0	1.50184	1.78307	IL1RN;CCL5;ADH7;IL18BP
acylglycerol O-acyltransferase activity (GO:0016411)	3/20	0.322773	0.989852	0	0	1.59	1.79799	DGAT2;LPCAT2;AGPAT2
secondary active transmembrane transporter activity (GO:0015291)	7/56	0.325575	0.989852	0	0	1.28744	1.44471	SLC22A4;SLC7A8;SLCO4A1;SLC20A1;SLCO2A1;SLC16A10;SLC28A2
transcription corepressor binding (GO:0001222)	4/29	0.328576	0.989852	0	0	1.44168	1.60458	PER1;USP11;LCOR;NR1D1
phosphotransferase activity, alcohol group as acceptor (GO:0016773)	9/75	0.33348	0.989852	0	0	1.22899	1.34964	GK5;HK3;DGKD;GK;IPMK;PIK3CD;FAM20C;IDNK;XYLB
alanine transmembrane transporter activity (GO:0022858)	2/12	0.340778	0.989852	0	0	1.8018	1.93968	SLC7A8;SLC3A2
aspartic-type peptidase activity (GO:0070001)	2/12	0.340778	0.989852	0	0	1.8018	1.93968	NAPSA;ASPRV1
caspase binding (GO:0089720)	2/12	0.340778	0.989852	0	0	1.8018	1.93968	RIPK2;NLRC4
phosphatidylinositol 3-kinase activity (GO:0035004)	2/12	0.340778	0.989852	0	0	1.8018	1.93968	IPMK;PIK3CD
manganese ion binding (GO:0030145)	6/48	0.346425	0.989852	0	0	1.28729	1.36464	ARG2;PIM1;FAM20C;ADCY2;MTPAP;SOD2
glucose transmembrane transporter activity (GO:0005355)	3/21	0.351291	0.989852	0	0	1.50159	1.57087	PPBP;SLC2A4;SLC2A6
growth factor receptor binding (GO:0070851)	12/105	0.35712	0.989852	0	0	1.16291	1.19743	CSF3;IL6;TSLP;IL1B;ERAP1;TLR9;IL12B;PDGFA;CD300LF;JAK2;IL12RB1;HBEGF
endopeptidase inhibitor activity (GO:0004866)	13/115	0.362991	0.989852	0	0	1.14866	1.16403	CSTB;SERPINB2;SPINK6;SERPINE1;SPINK5;SPINT2;RENBP;BST2;PTTG1;SLPI;SERPING1;TIMP1;LTF
peptidase inhibitor activity (GO:0030414)	5/40	0.370548	0.989852	0	0	1.28715	1.27784	CSTB;SLPI;SPINT2;TIMP1;RENBP
kinase activator activity (GO:0019209)	4/31	0.375802	0.989852	0	0	1.33474	1.3063	DAXX;NCKAP1L;MALT1;CDK5R1
1-acylglycerol-3-phosphate O-acyltransferase activity (GO:0003841)	2/13	0.378434	0.989852	0	0	1.63791	1.59158	LPCAT2;AGPAT2
aldehyde dehydrogenase (NAD+) activity (GO:0004029)	2/13	0.378434	0.989852	0	0	1.63791	1.59158	ALDH3A1;ALDH1B1
basic amino acid transmembrane transporter activity (GO:0015174)	2/13	0.378434	0.989852	0	0	1.63791	1.59158	SLC7A2;SLC7A3
BMP receptor binding (GO:0070700)	2/13	0.378434	0.989852	0	0	1.63791	1.59158	BMP2;GDF15
GDP-dissociation inhibitor activity (GO:0005092)	2/13	0.378434	0.989852	0	0	1.63791	1.59158	GPSM1;SH3BP4
GTPase inhibitor activity (GO:0005095)	2/13	0.378434	0.989852	0	0	1.63791	1.59158	SLIT2;IQGAP2
NAD+ binding (GO:0070403)	2/13	0.378434	0.989852	0	0	1.63791	1.59158	ZC3HAV1;PARP9
phosphatidylinositol phosphate kinase activity (GO:0016307)	2/13	0.378434	0.989852	0	0	1.63791	1.59158	PIK3CD;PIP5K1B
RNA 7-methylguanosine cap binding (GO:0000340)	2/13	0.378434	0.989852	0	0	1.63791	1.59158	CYFIP2;EIF4E3
protein kinase binding (GO:0019901)	53/506	0.379656	0.989852	0	0	1.05502	1.02178	PLEK;HSPB1;PTPN23;RND1;ZFP36;DUSP10;RAC2;BLNK;RAC3;JAK2;TRIM21;DUSP4;IFNAR2;IL15RA;DAXX;DUSP2;TRAF2;IRAK3;VRK2;RHOF;RHOC;DUSP9;TUBA4A;DUSP7;TOM1L1;FGR;LCK;TRIM14;PRKD2;TRIB3;IRF5;EZR;SQSTM1;ATF4;PPP1R15A;MVP;WAS;HIF1A;RELB;SOCS1;STAP1;RFFL;MAPK4;CADPS;PTPRC;NR4A3;TNIP1;NOX4;PTPN6;CD247;PTPN2;BCL2L1;CDK5R1
calcium-dependent phospholipid binding (GO:0005544)	6/50	0.38339	0.989852	0	0	1.22864	1.1779	MCTP1;PLA2G4E;PLA2G4C;PLA2G4A;CPNE2;SYT17
serine-type endopeptidase inhibitor activity (GO:0004867)	7/60	0.393013	0.989852	0	0	1.19001	1.11136	SERPINB2;SLPI;SPINK6;SERPINE1;SPINK5;SERPING1;SPINT2
transmembrane receptor protein kinase activity (GO:0019199)	7/60	0.393013	0.989852	0	0	1.19001	1.11136	ERBB3;AXL;INSRR;TYRO3;ACVR1B;MERTK;EGFR
transmembrane receptor protein tyrosine kinase activity (GO:0004714)	7/60	0.393013	0.989852	0	0	1.19001	1.11136	NRP2;ERBB3;AXL;INSRR;TYRO3;MERTK;EGFR
chemokine binding (GO:0019956)	4/32	0.399335	0.989852	0	0	1.287	1.18141	CCR1;ZFP36;CCRL2;PDPN
ubiquitin-protein transferase activity (GO:0004842)	41/392	0.403208	0.989852	0	0	1.05295	0.9564	RNF31;TRIM72;TRAF3IP2;UBA7;PELI3;RNF19B;TNFAIP3;UBE2L6;DTX4;MALT1;IRF2BPL;RNF157;RNF135;ZNRF1;RNF114;RNF213;TRIM47;TRIM25;TRIM26;RFFL;TRIM21;MARCHF3;MARCHF5;AREL1;DTX3L;RNF25;UBE2E1;MIB2;TRAF2;TRAF1;PML;DDB2;RNF125;RNF128;RNF149;NEURL3;MKRN1;KCTD13;TRIM14;BIRC2;BIRC3
3-chloroallyl aldehyde dehydrogenase activity (GO:0004028)	1/5	0.409378	0.989852	0	0	2.25188	2.01119	ALDH3A1
activin receptor activity, type I (GO:0016361)	1/5	0.409378	0.989852	0	0	2.25188	2.01119	ACVR1B
ATPase inhibitor activity (GO:0042030)	1/5	0.409378	0.989852	0	0	2.25188	2.01119	FNIP2
cadmium ion binding (GO:0046870)	1/5	0.409378	0.989852	0	0	2.25188	2.01119	SLC11A2
carbonyl reductase (NADPH) activity (GO:0004090)	1/5	0.409378	0.989852	0	0	2.25188	2.01119	DCXR
CCR3 chemokine receptor binding (GO:0031728)	1/5	0.409378	0.989852	0	0	2.25188	2.01119	CCL11
collagen binding involved in cell-matrix adhesion (GO:0098639)	1/5	0.409378	0.989852	0	0	2.25188	2.01119	ITGA2
complement component C3b binding (GO:0001851)	1/5	0.409378	0.989852	0	0	2.25188	2.01119	ITGAM
D-loop DNA binding (GO:0062037)	1/5	0.409378	0.989852	0	0	2.25188	2.01119	RECQL4
deoxyribonuclease I activity (GO:0004530)	1/5	0.409378	0.989852	0	0	2.25188	2.01119	DNASE1L3
DNA insertion or deletion binding (GO:0032135)	1/5	0.409378	0.989852	0	0	2.25188	2.01119	MSH3
ER retention sequence binding (GO:0046923)	1/5	0.409378	0.989852	0	0	2.25188	2.01119	CEMIP
folic acid transmembrane transporter activity (GO:0008517)	1/5	0.409378	0.989852	0	0	2.25188	2.01119	PDPN
fructokinase activity (GO:0008865)	1/5	0.409378	0.989852	0	0	2.25188	2.01119	HK3
fructose transmembrane transporter activity (GO:0005353)	1/5	0.409378	0.989852	0	0	2.25188	2.01119	SLC2A6
glucokinase activity (GO:0004340)	1/5	0.409378	0.989852	0	0	2.25188	2.01119	HK3
glutathione transmembrane transporter activity (GO:0034634)	1/5	0.409378	0.989852	0	0	2.25188	2.01119	ABCC4
hexokinase activity (GO:0004396)	1/5	0.409378	0.989852	0	0	2.25188	2.01119	HK3
inorganic phosphate transmembrane transporter activity (GO:0005315)	1/5	0.409378	0.989852	0	0	2.25188	2.01119	SLC20A1
intronic transcription regulatory region sequence-specific DNA binding (GO:0001161)	1/5	0.409378	0.989852	0	0	2.25188	2.01119	GRHL2
L-arginine transmembrane transporter activity (GO:0061459)	1/5	0.409378	0.989852	0	0	2.25188	2.01119	SLC7A3
LIM domain binding (GO:0030274)	1/5	0.409378	0.989852	0	0	2.25188	2.01119	RIPK2
mannokinase activity (GO:0019158)	1/5	0.409378	0.989852	0	0	2.25188	2.01119	HK3
MHC class I protein complex binding (GO:0023024)	1/5	0.409378	0.989852	0	0	2.25188	2.01119	TAPBPL
NAADP-sensitive calcium-release channel activity (GO:0072345)	1/5	0.409378	0.989852	0	0	2.25188	2.01119	MCOLN2
neuregulin binding (GO:0038132)	1/5	0.409378	0.989852	0	0	2.25188	2.01119	ERBB3
oligopeptide transmembrane transporter activity (GO:0035673)	1/5	0.409378	0.989852	0	0	2.25188	2.01119	SLC15A3
phosphatidylcholine floppase activity (GO:0090554)	1/5	0.409378	0.989852	0	0	2.25188	2.01119	ABCB4
phosphatidylserine flippase activity (GO:0140346)	1/5	0.409378	0.989852	0	0	2.25188	2.01119	ATP8B1
polyol transmembrane transporter activity (GO:0015166)	1/5	0.409378	0.989852	0	0	2.25188	2.01119	AQP9
protein-arginine omega-N monomethyltransferase activity (GO:0035241)	1/5	0.409378	0.989852	0	0	2.25188	2.01119	PRMT7
purine nucleotide transmembrane transporter activity (GO:0015216)	1/5	0.409378	0.989852	0	0	2.25188	2.01119	ABCC4
single-stranded DNA 3'-5' exodeoxyribonuclease activity (GO:0008310)	1/5	0.409378	0.989852	0	0	2.25188	2.01119	ISG20
solute:proton antiporter activity (GO:0015299)	1/5	0.409378	0.989852	0	0	2.25188	2.01119	SLC11A1
testosterone dehydrogenase [NAD(P)] activity (GO:0030283)	1/5	0.409378	0.989852	0	0	2.25188	2.01119	DHRS9
thiolester hydrolase activity (GO:0016790)	1/5	0.409378	0.989852	0	0	2.25188	2.01119	ESD
transforming growth factor beta receptor activity, type I (GO:0005025)	1/5	0.409378	0.989852	0	0	2.25188	2.01119	BMPR1A
U2 snRNA binding (GO:0030620)	1/5	0.409378	0.989852	0	0	2.25188	2.01119	ISG20
urate transmembrane transporter activity (GO:0015143)	1/5	0.409378	0.989852	0	0	2.25188	2.01119	ABCC4
uridine transmembrane transporter activity (GO:0015213)	1/5	0.409378	0.989852	0	0	2.25188	2.01119	SLC28A2
voltage-gated calcium channel activity involved in cardiac muscle cell action potential (GO:0086007)	1/5	0.409378	0.989852	0	0	2.25188	2.01119	CACNA1D
L-glutamate transmembrane transporter activity (GO:0005313)	2/14	0.415152	0.989852	0	0	1.50134	1.31984	SLC25A18;SLC7A11
MAP kinase activity (GO:0004707)	2/14	0.415152	0.989852	0	0	1.50134	1.31984	MAPK6;MAPK4
metal ion:proton antiporter activity (GO:0051139)	2/14	0.415152	0.989852	0	0	1.50134	1.31984	SLC9A4;SLC11A1
metalloendopeptidase inhibitor activity (GO:0008191)	2/14	0.415152	0.989852	0	0	1.50134	1.31984	BST2;TIMP1
phosphatase activator activity (GO:0019211)	2/14	0.415152	0.989852	0	0	1.50134	1.31984	PPP1R15A;BMP2
phosphatidylglycerol binding (GO:1901611)	2/14	0.415152	0.989852	0	0	1.50134	1.31984	GSDMD;PLEKHN1
RNA polymerase II core promoter sequence-specific DNA binding (GO:0000979)	2/14	0.415152	0.989852	0	0	1.50134	1.31984	STAT1;FOS
2-oxoglutarate-dependent dioxygenase activity (GO:0016706)	4/33	0.422708	0.989852	0	0	1.24255	1.06993	PHYH;TYW5;ALKBH1;PHYHD1
exoribonuclease activity, producing 5'-phosphomonoesters (GO:0016896)	4/33	0.422708	0.989852	0	0	1.24255	1.06993	ISG20;PNPT1;NOCT;DCP2
kinase inhibitor activity (GO:0019210)	4/33	0.422708	0.989852	0	0	1.24255	1.06993	CDKN1C;DUS2;SOCS3;SOCS1
protein tyrosine kinase binding (GO:1990782)	8/72	0.431993	0.989852	0	0	1.12613	0.945212	ANGPT2;PITPNM1;BLNK;NOX4;NRG1;CD247;SQSTM1;PTPN2
metallopeptidase activity (GO:0008237)	13/121	0.43525	0.989852	0	0	1.08448	0.902112	MMP2;MMP3;ERAP1;MMP9;MMP10;ADAMTS4;MMP12;MMP25;MMP24;MMP13;ANPEP;MMP19;LAP3
C-C chemokine binding (GO:0019957)	3/24	0.435443	0.989852	0	0	1.28686	1.06988	CCR1;ZFP36;CCRL2
RNA polymerase II-specific DNA-binding transcription factor binding (GO:0061629)	20/190	0.438343	0.989852	0	0	1.06001	0.874249	ARNT2;EGR2;SPI1;DTX3L;PRRX1;RNF25;STAT1;HSPB1;GATA4;FOS;PARP9;HIF1A;HIPK2;NFKBIA;PSMA6;ANKRD1;NCOA7;ZFPM2;BBS4;ATF4
exopeptidase activity (GO:0008238)	6/53	0.438755	0.989852	0	0	1.15003	0.947406	CPB1;ANPEP;ERAP1;PRSS16;LAP3;CNDP2
transcription coregulator binding (GO:0001221)	6/53	0.438755	0.989852	0	0	1.15003	0.947406	ZBTB17;PER1;USP11;LCOR;AHR;NR1D1
phosphatidylinositol binding (GO:0035091)	10/92	0.439617	0.989852	0	0	1.09866	0.902938	DENND1C;NCF1;PITPNM1;SNX16;PARD3;RUBCNL;WDFY1;SNX10;MITD1;PLEKHN1
1-phosphatidylinositol binding (GO:0005545)	2/15	0.450743	0.989852	0	0	1.38577	1.10426	WDFY1;SNX10
aldehyde dehydrogenase [NAD(P)+] activity (GO:0004030)	2/15	0.450743	0.989852	0	0	1.38577	1.10426	ALDH3A1;ALDH1B1
aspartic-type endopeptidase activity (GO:0004190)	2/15	0.450743	0.989852	0	0	1.38577	1.10426	NAPSA;ASPRV1
bicarbonate transmembrane transporter activity (GO:0015106)	2/15	0.450743	0.989852	0	0	1.38577	1.10426	SLC39A8;SLC26A9
chloride channel regulator activity (GO:0017081)	2/15	0.450743	0.989852	0	0	1.38577	1.10426	WNK2;SGK3
death receptor binding (GO:0005123)	2/15	0.450743	0.989852	0	0	1.38577	1.10426	BID;MYD88
lysophosphatidic acid acyltransferase activity (GO:0042171)	2/15	0.450743	0.989852	0	0	1.38577	1.10426	LPCAT2;AGPAT2
purinergic nucleotide receptor activity (GO:0001614)	2/15	0.450743	0.989852	0	0	1.38577	1.10426	P2RX5;PTAFR
sodium-independent organic anion transmembrane transporter activity (GO:0015347)	2/15	0.450743	0.989852	0	0	1.38577	1.10426	SLCO4A1;SLCO2A1
solute:anion antiporter activity (GO:0140323)	2/15	0.450743	0.989852	0	0	1.38577	1.10426	SLC7A11;SLC26A9
FAD binding (GO:0071949)	3/25	0.462633	0.989852	0	0	1.2283	0.946798	CYB5R1;STEAP4;SQOR
NF-kappaB binding (GO:0051059)	3/25	0.462633	0.989852	0	0	1.2283	0.946798	NFKBIA;PSMA6;RNF25
phosphatidylinositol bisphosphate binding (GO:1902936)	10/94	0.467296	0.989852	0	0	1.07239	0.815863	GSDMD;SNX18;ADAP2;GSDMA;PLA2G4E;PARD3;STXBP6;PLEKHA4;SNX20;MYO1G
1-acylglycerophosphocholine O-acyltransferase activity (GO:0047184)	1/6	0.468426	0.989852	0	0	1.8014	1.36614	LPCAT2
1-phosphatidylinositol-4-phosphate 5-kinase activity (GO:0016308)	1/6	0.468426	0.989852	0	0	1.8014	1.36614	PIP5K1B
acid phosphatase activity (GO:0003993)	1/6	0.468426	0.989852	0	0	1.8014	1.36614	ACP5
alkaline phosphatase activity (GO:0004035)	1/6	0.468426	0.989852	0	0	1.8014	1.36614	CILP2
alpha-adrenergic receptor activity (GO:0004936)	1/6	0.468426	0.989852	0	0	1.8014	1.36614	ADRA1A
BH domain binding (GO:0051400)	1/6	0.468426	0.989852	0	0	1.8014	1.36614	BCL2L1
BH3 domain binding (GO:0051434)	1/6	0.468426	0.989852	0	0	1.8014	1.36614	BCL2L1
BMP receptor activity (GO:0098821)	1/6	0.468426	0.989852	0	0	1.8014	1.36614	BMPR1A
chromo shadow domain binding (GO:0070087)	1/6	0.468426	0.989852	0	0	1.8014	1.36614	SP100
collagen receptor activity (GO:0038064)	1/6	0.468426	0.989852	0	0	1.8014	1.36614	ITGA2
dehydroascorbic acid transmembrane transporter activity (GO:0033300)	1/6	0.468426	0.989852	0	0	1.8014	1.36614	SLC2A6
dopamine receptor binding (GO:0050780)	1/6	0.468426	0.989852	0	0	1.8014	1.36614	GNA13
double-stranded methylated DNA binding (GO:0010385)	1/6	0.468426	0.989852	0	0	1.8014	1.36614	EGR1
four-way junction helicase activity (GO:0009378)	1/6	0.468426	0.989852	0	0	1.8014	1.36614	RECQL4
fructose binding (GO:0070061)	1/6	0.468426	0.989852	0	0	1.8014	1.36614	ALDOA
immunoglobulin receptor binding (GO:0034987)	1/6	0.468426	0.989852	0	0	1.8014	1.36614	FGR
K48-linked polyubiquitin modification-dependent protein binding (GO:0036435)	1/6	0.468426	0.989852	0	0	1.8014	1.36614	IKBKE
LBD domain binding (GO:0050693)	1/6	0.468426	0.989852	0	0	1.8014	1.36614	CITED2
malate dehydrogenase activity (GO:0016615)	1/6	0.468426	0.989852	0	0	1.8014	1.36614	ME3
MHC class II protein binding (GO:0042289)	1/6	0.468426	0.989852	0	0	1.8014	1.36614	CD74
mismatched DNA binding (GO:0030983)	1/6	0.468426	0.989852	0	0	1.8014	1.36614	MSH3
non-membrane spanning protein tyrosine phosphatase activity (GO:0004726)	1/6	0.468426	0.989852	0	0	1.8014	1.36614	PTPN22
olfactory receptor binding (GO:0031849)	1/6	0.468426	0.989852	0	0	1.8014	1.36614	RTP4
P-type sodium transporter activity (GO:0008554)	1/6	0.468426	0.989852	0	0	1.8014	1.36614	ATP1A3
P-type sodium:potassium-exchanging transporter activity (GO:0005391)	1/6	0.468426	0.989852	0	0	1.8014	1.36614	ATP1A3
phosphatidylethanolamine flippase activity (GO:0090555)	1/6	0.468426	0.989852	0	0	1.8014	1.36614	ABCB4
primary miRNA binding (GO:0070878)	1/6	0.468426	0.989852	0	0	1.8014	1.36614	SRF
proton channel activity (GO:0015252)	1/6	0.468426	0.989852	0	0	1.8014	1.36614	HVCN1
sulfatide binding (GO:0120146)	1/6	0.468426	0.989852	0	0	1.8014	1.36614	CLN3
sulfur amino acid transmembrane transporter activity (GO:0000099)	1/6	0.468426	0.989852	0	0	1.8014	1.36614	MFSD12
tripeptide transmembrane transporter activity (GO:0042937)	1/6	0.468426	0.989852	0	0	1.8014	1.36614	ABCC4
catalytic activity, acting on a tRNA (GO:0140101)	4/35	0.468694	0.989852	0	0	1.16226	0.880767	DUS2;ALKBH1;QRSL1;TRIT1
ATP hydrolysis activity (GO:0140603)	5/45	0.472499	0.989852	0	0	1.12594	0.844139	TOR3A;RNF213;CLU;HSPA1B;HSPA1A
single-stranded RNA binding (GO:0003727)	5/45	0.472499	0.989852	0	0	1.12594	0.844139	IFIH1;DDX58;DHX58;TLR7;DDX60
3'-5' DNA helicase activity (GO:0043138)	2/16	0.485065	0.989852	0	0	1.28672	0.930903	RECQL4;ASCC3
ATPase activity, coupled to transmembrane movement of ions, rotational mechanism (GO:0044769)	2/16	0.485065	0.989852	0	0	1.28672	0.930903	TCIRG1;ATP6V0E2
chloride transmembrane transporter activity (GO:0015108)	2/16	0.485065	0.989852	0	0	1.28672	0.930903	CLCN7;SLC26A9
CoA hydrolase activity (GO:0016289)	2/16	0.485065	0.989852	0	0	1.28672	0.930903	ACOT2;ACOT1
organic cation transmembrane transporter activity (GO:0015101)	2/16	0.485065	0.989852	0	0	1.28672	0.930903	SLC22A4;SLC7A8
proton-transporting ATPase activity, rotational mechanism (GO:0046961)	2/16	0.485065	0.989852	0	0	1.28672	0.930903	TCIRG1;ATP6V0E2
solute:proton symporter activity (GO:0015295)	2/16	0.485065	0.989852	0	0	1.28672	0.930903	SLC11A2;SLC39A8
transmembrane receptor protein phosphatase activity (GO:0019198)	2/16	0.485065	0.989852	0	0	1.28672	0.930903	PTPRC;PTPN6
transmembrane receptor protein serine/threonine kinase binding (GO:0070696)	2/16	0.485065	0.989852	0	0	1.28672	0.930903	BMP2;GDF15
transmembrane receptor protein tyrosine phosphatase activity (GO:0005001)	2/16	0.485065	0.989852	0	0	1.28672	0.930903	PTPRC;PTPN6
tropomyosin binding (GO:0005523)	2/16	0.485065	0.989852	0	0	1.28672	0.930903	TMOD1;TMOD2
voltage-gated ion channel activity (GO:0005244)	2/16	0.485065	0.989852	0	0	1.28672	0.930903	HVCN1;VDAC3
endopeptidase activity (GO:0004175)	32/315	0.489014	0.989852	0	0	1.01853	0.72862	USP11;HP;HTRA2;PRSS22;USP18;CTSS;MALT1;PSMB10;ADAMTS4;MMP25;MMP24;PRSS50;C1RL;CASP4;CASP1;CTSC;NAPSA;F10;MMP2;MMP3;RHBDF2;F3;ASPRV1;MMP9;MMP10;PSMB8;PSMB9;MMP12;PSMA6;MMP13;PIK3IP1;MMP19
acyltransferase activity, transferring groups other than amino-acyl groups (GO:0016747)	8/76	0.494105	0.989852	0	0	1.05965	0.747061	ZDHHC18;CERS6;DGAT2;PLA2G4E;SOAT2;PLA2G4C;PLA2G4A;PLAAT3
GTPase activity (GO:0003924)	22/216	0.496165	0.989852	0	0	1.02142	0.715859	GBP6;GBP5;GBP7;MX2;MX1;RHOF;RHOC;RERG;SEPTIN8;RND1;RAB32;RAP1B;GNA13;RAB20;NKIRAS1;RRAGD;RAC2;RAC3;RHOV;GBP2;GBP4;GBP3
nucleoside-triphosphatase activity (GO:0017111)	28/278	0.512527	0.989852	0	0	1.00868	0.674205	CLU;RERG;RND1;RAP1B;GNA13;RNF213;RAB20;NKIRAS1;KIF5A;RAC2;RAC3;GBP2;GBP4;GBP3;GBP6;GBP5;TOR3A;GBP7;MX2;MX1;RHOF;RHOC;SEPTIN8;RAB32;RRAGD;RHOV;HSPA1B;HSPA1A
calcium channel regulator activity (GO:0005246)	4/37	0.513266	0.989852	0	0	1.0917	0.72812	CACNB3;RRAD;MCUB;SGK3
core promoter sequence-specific DNA binding (GO:0001046)	4/37	0.513266	0.989852	0	0	1.0917	0.72812	MMP12;ZBTB17;STAT1;FOS
acetylgalactosaminyltransferase activity (GO:0008376)	3/27	0.515173	0.989852	0	0	1.12581	0.7467	B3GALNT1;B3GALT4;B4GALNT1
aminopeptidase activity (GO:0004177)	3/27	0.515173	0.989852	0	0	1.12581	0.7467	ANPEP;ERAP1;LAP3
G protein-coupled chemoattractant receptor activity (GO:0001637)	2/17	0.518018	0.989852	0	0	1.20087	0.789866	CCR1;CCRL2
metalloaminopeptidase activity (GO:0070006)	2/17	0.518018	0.989852	0	0	1.20087	0.789866	ANPEP;ERAP1
1-phosphatidylinositol-4-phosphate 3-kinase activity (GO:0035005)	1/7	0.521572	0.989852	0	0	1.50108	0.977067	PIK3CD
ABC-type glutathione S-conjugate transporter activity (GO:0015431)	1/7	0.521572	0.989852	0	0	1.50108	0.977067	ABCC4
acyl-CoA oxidase activity (GO:0003997)	1/7	0.521572	0.989852	0	0	1.50108	0.977067	ACADL
alcohol dehydrogenase activity, zinc-dependent (GO:0004024)	1/7	0.521572	0.989852	0	0	1.50108	0.977067	ADH7
aminophospholipid flippase activity (GO:0015247)	1/7	0.521572	0.989852	0	0	1.50108	0.977067	ATP8B1
beta-1,3-galactosyltransferase activity (GO:0048531)	1/7	0.521572	0.989852	0	0	1.50108	0.977067	B3GALT4
CCR6 chemokine receptor binding (GO:0031731)	1/7	0.521572	0.989852	0	0	1.50108	0.977067	CCL20
cell-matrix adhesion mediator activity (GO:0098634)	1/7	0.521572	0.989852	0	0	1.50108	0.977067	ITGA2
ceramide 1-phosphate binding (GO:1902387)	1/7	0.521572	0.989852	0	0	1.50108	0.977067	PLA2G4A
DEAD/H-box RNA helicase binding (GO:0017151)	1/7	0.521572	0.989852	0	0	1.50108	0.977067	AKAP8L
extracellularly ATP-gated cation channel activity (GO:0004931)	1/7	0.521572	0.989852	0	0	1.50108	0.977067	P2RX5
ferroxidase activity (GO:0004322)	1/7	0.521572	0.989852	0	0	1.50108	0.977067	FTH1
galactosidase activity (GO:0015925)	1/7	0.521572	0.989852	0	0	1.50108	0.977067	GLA
histone-arginine N-methyltransferase activity (GO:0008469)	1/7	0.521572	0.989852	0	0	1.50108	0.977067	PRMT7
JUN kinase binding (GO:0008432)	1/7	0.521572	0.989852	0	0	1.50108	0.977067	DUSP10
minor groove of adenine-thymine-rich DNA binding (GO:0003680)	1/7	0.521572	0.989852	0	0	1.50108	0.977067	HMGA1
morphogen activity (GO:0016015)	1/7	0.521572	0.989852	0	0	1.50108	0.977067	NBL1
NAD(P)H oxidase H2O2-forming activity (GO:0016174)	1/7	0.521572	0.989852	0	0	1.50108	0.977067	NOX4
nucleotide receptor activity (GO:0016502)	1/7	0.521572	0.989852	0	0	1.50108	0.977067	P2RX5
organic acid:sodium symporter activity (GO:0005343)	1/7	0.521572	0.989852	0	0	1.50108	0.977067	SLC38A1
oxidoreductase activity, acting on metal ions, oxygen as acceptor (GO:0016724)	1/7	0.521572	0.989852	0	0	1.50108	0.977067	FTH1
P-type potassium transmembrane transporter activity (GO:0008556)	1/7	0.521572	0.989852	0	0	1.50108	0.977067	ATP1A3
peroxisome proliferator activated receptor binding (GO:0042975)	1/7	0.521572	0.989852	0	0	1.50108	0.977067	HMGA1
phosphatidylinositol 3-kinase regulatory subunit binding (GO:0036312)	1/7	0.521572	0.989852	0	0	1.50108	0.977067	PIK3AP1
phospholipid scramblase activity (GO:0017128)	1/7	0.521572	0.989852	0	0	1.50108	0.977067	PLSCR2
pyrimidine nucleoside transmembrane transporter activity (GO:0015214)	1/7	0.521572	0.989852	0	0	1.50108	0.977067	SLC28A2
retinol binding (GO:0019841)	1/7	0.521572	0.989852	0	0	1.50108	0.977067	ADH7
serine-type exopeptidase activity (GO:0070008)	1/7	0.521572	0.989852	0	0	1.50108	0.977067	CPVL
sphingosine N-acyltransferase activity (GO:0050291)	1/7	0.521572	0.989852	0	0	1.50108	0.977067	CERS6
threonine-type peptidase activity (GO:0070003)	1/7	0.521572	0.989852	0	0	1.50108	0.977067	PRSS50
transmembrane receptor protein tyrosine kinase activator activity (GO:0030297)	1/7	0.521572	0.989852	0	0	1.50108	0.977067	NRG1
UDP-xylosyltransferase activity (GO:0035252)	1/7	0.521572	0.989852	0	0	1.50108	0.977067	POGLUT1
vascular endothelial growth factor-activated receptor activity (GO:0005021)	1/7	0.521572	0.989852	0	0	1.50108	0.977067	NRP2
voltage-gated channel activity (GO:0022832)	1/7	0.521572	0.989852	0	0	1.50108	0.977067	TMEM266
guanyl-nucleotide exchange factor activity (GO:0005085)	15/149	0.528499	0.989852	0	0	1.00808	0.642869	DENND1C;DENND2D;DENND4A;ARHGEF17;DENND2A;RAB3IL1;VAV1;DOCK10;RABGEF1;RASGEF1B;ARHGEF4;DENND6B;RGL1;DOCK2;NGEF
ubiquitin-like protein ligase activity (GO:0061659)	27/270	0.529059	0.989852	0	0	1.00056	0.637015	TRIM72;TRAF3IP2;PELI3;RNF19B;DTX4;IRF2BPL;RNF157;RNF135;ZNRF1;RNF114;TRIM25;TRIM26;RFFL;TRIM21;MARCHF5;EGR2;AREL1;DTX3L;RNF25;RNF125;RNF128;RNF149;NEURL3;MKRN1;TRIM14;BIRC2;BIRC3
ATPase regulator activity (GO:0060590)	4/38	0.534896	0.989852	0	0	1.05953	0.662931	DNAJB2;DNAJB4;GRPEL2;FNIP2
monocarboxylic acid transmembrane transporter activity (GO:0008028)	3/28	0.540386	0.989852	0	0	1.08072	0.665152	SLC16A6;SLC6A13;SLC6A12
NAD binding (GO:0051287)	3/28	0.540386	0.989852	0	0	1.08072	0.665152	ALDH1B1;ZC3HAV1;PARP9
sodium ion transmembrane transporter activity (GO:0015081)	3/28	0.540386	0.989852	0	0	1.08072	0.665152	SLC9A4;SLC3A2;SLC8B1
DNA-binding transcription activator activity, RNA polymerase II-specific (GO:0001228)	33/333	0.548097	0.989852	0	0	0.990392	0.595526	CEBPE;SRF;GATA4;GATA3;HIF1A;SPIB;MLXIP;EGR1;ZBTB17;EGR2;MEF2B;ATMIN;PRRX1;ETV1;GRHL1;MEIS3;GRHL2;NFKB1;RUNX1;NFKB2;ELF1;NR4A3;KLF5;ZFP62;IRF4;DDIT3;IRF1;TFEC;REL;IRF5;ATF5;ATF3;ATF4
acyl-CoA hydrolase activity (GO:0047617)	2/18	0.549531	0.989852	0	0	1.12575	0.673977	ACOT2;ACOT1
cholesterol transfer activity (GO:0120020)	2/18	0.549531	0.989852	0	0	1.12575	0.673977	STARD5;NPC2
oxidoreductase activity, acting on single donors with incorporation of molecular oxygen, incorporation of two atoms of oxygen (GO:0016702)	2/18	0.549531	0.989852	0	0	1.12575	0.673977	BCO2;ALOXE3
transmembrane receptor protein serine/threonine kinase activity (GO:0004675)	2/18	0.549531	0.989852	0	0	1.12575	0.673977	ACVR1B;BMPR1A
lipase activity (GO:0016298)	5/49	0.55003	0.989852	0	0	1.02335	0.611743	ABHD3;LIPG;PLBD1;LPL;PLA1A
ubiquitin protein ligase activity (GO:0061630)	26/263	0.554237	0.989852	0	0	0.987731	0.582923	TRIM72;TRAF3IP2;PELI3;RNF19B;DTX4;IRF2BPL;RNF157;RNF135;ZNRF1;RNF114;TRIM25;TRIM26;RFFL;TRIM21;MARCHF5;AREL1;DTX3L;RNF25;RNF125;RNF128;RNF149;NEURL3;MKRN1;TRIM14;BIRC2;BIRC3
N-acyltransferase activity (GO:0016410)	4/39	0.556032	0.989852	0	0	1.0292	0.604069	CERS6;PLA2G4E;PLAAT3;TGM2
signaling receptor complex adaptor activity (GO:0030159)	4/39	0.556032	0.989852	0	0	1.0292	0.604069	NUP62;BLNK;STAP1;GAB2
inorganic anion transmembrane transporter activity (GO:0015103)	3/29	0.564826	0.989852	0	0	1.0391	0.593571	SLC39A8;SLC26A9;SLC39A14
ubiquitin conjugating enzyme binding (GO:0031624)	3/29	0.564826	0.989852	0	0	1.0391	0.593571	RNF125;DCUN1D5;RNF19B
cholesterol binding (GO:0015485)	5/50	0.568546	0.989852	0	0	1.00056	0.564988	STARD5;NPC2;SOAT2;APOD;OSBP2
5'-3' exodeoxyribonuclease activity (GO:0035312)	1/8	0.569408	0.989852	0	0	1.28657	0.724544	PLD4
androsterone dehydrogenase activity (GO:0047023)	1/8	0.569408	0.989852	0	0	1.28657	0.724544	DHRS9
arginine binding (GO:0034618)	1/8	0.569408	0.989852	0	0	1.28657	0.724544	NOS2
aryl hydrocarbon receptor binding (GO:0017162)	1/8	0.569408	0.989852	0	0	1.28657	0.724544	ARNT2
ATP-gated ion channel activity (GO:0035381)	1/8	0.569408	0.989852	0	0	1.28657	0.724544	P2RX5
bubble DNA binding (GO:0000405)	1/8	0.569408	0.989852	0	0	1.28657	0.724544	RECQL4
calcium-dependent protein serine/threonine kinase activity (GO:0009931)	1/8	0.569408	0.989852	0	0	1.28657	0.724544	CCL3
cyclin-dependent protein serine/threonine kinase activator activity (GO:0061575)	1/8	0.569408	0.989852	0	0	1.28657	0.724544	CDK5R1
disulfide oxidoreductase activity (GO:0015036)	1/8	0.569408	0.989852	0	0	1.28657	0.724544	GLRX
estrogen 16-alpha-hydroxylase activity (GO:0101020)	1/8	0.569408	0.989852	0	0	1.28657	0.724544	CYP1B1
hyalurononglucosaminidase activity (GO:0004415)	1/8	0.569408	0.989852	0	0	1.28657	0.724544	CEMIP
inositol hexakisphosphate kinase activity (GO:0000828)	1/8	0.569408	0.989852	0	0	1.28657	0.724544	ITPKC
interleukin-17 receptor activity (GO:0030368)	1/8	0.569408	0.989852	0	0	1.28657	0.724544	IL17RA
L-glutamine transmembrane transporter activity (GO:0015186)	1/8	0.569408	0.989852	0	0	1.28657	0.724544	SLC38A1
mitogen-activated protein kinase kinase binding (GO:0031434)	1/8	0.569408	0.989852	0	0	1.28657	0.724544	TRIB3
neurotrophin binding (GO:0043121)	1/8	0.569408	0.989852	0	0	1.28657	0.724544	HAP1
NMDA glutamate receptor activity (GO:0004972)	1/8	0.569408	0.989852	0	0	1.28657	0.724544	PTK2B
nucleoside transmembrane transporter activity (GO:0005337)	1/8	0.569408	0.989852	0	0	1.28657	0.724544	SLC28A2
poly(G) binding (GO:0034046)	1/8	0.569408	0.989852	0	0	1.28657	0.724544	PNPT1
Roundabout binding (GO:0048495)	1/8	0.569408	0.989852	0	0	1.28657	0.724544	SLIT2
solute:cation antiporter activity (GO:0015298)	1/8	0.569408	0.989852	0	0	1.28657	0.724544	SLC22A4
sulfurtransferase activity (GO:0016783)	1/8	0.569408	0.989852	0	0	1.28657	0.724544	MOCS2
U1 snRNA binding (GO:0030619)	1/8	0.569408	0.989852	0	0	1.28657	0.724544	ISG20
xylosyltransferase activity (GO:0042285)	1/8	0.569408	0.989852	0	0	1.28657	0.724544	POGLUT1
kinase activity (GO:0016301)	11/112	0.570912	0.989852	0	0	0.980636	0.549666	GK5;ITPKC;DGKD;GK;IPMK;CCL3;PIK3CD;IDNK;TRIB3;COQ8A;CDK5R1
ankyrin binding (GO:0030506)	2/19	0.579563	0.989852	0	0	1.05947	0.577922	PTPRC;CACNA1D
NAD-retinol dehydrogenase activity (GO:0004745)	2/19	0.579563	0.989852	0	0	1.05947	0.577922	DHRS9;ADH7
nucleotidyltransferase activity (GO:0016779)	2/19	0.579563	0.989852	0	0	1.05947	0.577922	PNPT1;MTPAP
R-SMAD binding (GO:0070412)	2/19	0.579563	0.989852	0	0	1.05947	0.577922	ANKRD1;FOS
RNA cap binding (GO:0000339)	2/19	0.579563	0.989852	0	0	1.05947	0.577922	CYFIP2;EIF4E3
sterol transfer activity (GO:0120015)	2/19	0.579563	0.989852	0	0	1.05947	0.577922	STARD5;NPC2
snoRNA binding (GO:0030515)	3/30	0.588453	0.989852	0	0	1.00056	0.530554	ISG20;NOP14;NUFIP1
histone deacetylase binding (GO:0042826)	9/93	0.591683	0.989852	0	0	0.964663	0.506239	ZMYND15;SPI1;MEF2B;AKAP8L;ANKRD1;LCOR;PRDM1;HSPA1B;HSPA1A
ATPase activator activity (GO:0001671)	2/20	0.608095	0.989852	0	0	1.00056	0.497701	DNAJB2;DNAJB4
microtubule plus-end binding (GO:0051010)	2/20	0.608095	0.989852	0	0	1.00056	0.497701	KIF18A;MAPRE2
transcription coactivator binding (GO:0001223)	2/20	0.608095	0.989852	0	0	1.00056	0.497701	ZBTB17;AHR
alpha-tubulin binding (GO:0043014)	3/31	0.611237	0.989852	0	0	0.964769	0.474928	ARL4C;BBS4;CDK5R1
protein kinase activator activity (GO:0030295)	6/63	0.611498	0.989852	0	0	0.947738	0.46614	DAXX;ERBB3;NRG1;NCKAP1L;LTF;CDK5R1
serine-type endopeptidase activity (GO:0004252)	10/105	0.612062	0.989852	0	0	0.947633	0.465214	F10;PIK3IP1;MMP2;C1RL;RHBDF2;HP;HTRA2;PRSS22;F3;MMP9
activin-activated receptor activity (GO:0017002)	1/9	0.612463	0.989852	0	0	1.12569	0.551888	ACVR1B
acyl-CoA dehydrogenase activity (GO:0003995)	1/9	0.612463	0.989852	0	0	1.12569	0.551888	ACADL
armadillo repeat domain binding (GO:0070016)	1/9	0.612463	0.989852	0	0	1.12569	0.551888	STRN4
aromatic amino acid transmembrane transporter activity (GO:0015173)	1/9	0.612463	0.989852	0	0	1.12569	0.551888	SLC3A2
bioactive lipid receptor activity (GO:0045125)	1/9	0.612463	0.989852	0	0	1.12569	0.551888	LPAR1
clathrin heavy chain binding (GO:0032050)	1/9	0.612463	0.989852	0	0	1.12569	0.551888	CEMIP
dipeptidase activity (GO:0016805)	1/9	0.612463	0.989852	0	0	1.12569	0.551888	CNDP2
glucocorticoid receptor binding (GO:0035259)	1/9	0.612463	0.989852	0	0	1.12569	0.551888	NR4A3
glucosyltransferase activity (GO:0046527)	1/9	0.612463	0.989852	0	0	1.12569	0.551888	POGLUT1
growth hormone receptor binding (GO:0005131)	1/9	0.612463	0.989852	0	0	1.12569	0.551888	JAK2
L-aspartate transmembrane transporter activity (GO:0015183)	1/9	0.612463	0.989852	0	0	1.12569	0.551888	SLC25A18
monoamine transmembrane transporter activity (GO:0008504)	1/9	0.612463	0.989852	0	0	1.12569	0.551888	SLC6A4
natural killer cell lectin-like receptor binding (GO:0046703)	1/9	0.612463	0.989852	0	0	1.12569	0.551888	CLEC2D
oxalate transmembrane transporter activity (GO:0019531)	1/9	0.612463	0.989852	0	0	1.12569	0.551888	SLC26A9
phosphatidylinositol transfer activity (GO:0008526)	1/9	0.612463	0.989852	0	0	1.12569	0.551888	PITPNM1
potassium channel inhibitor activity (GO:0019870)	1/9	0.612463	0.989852	0	0	1.12569	0.551888	WNK2
protein-glutamine gamma-glutamyltransferase activity (GO:0003810)	1/9	0.612463	0.989852	0	0	1.12569	0.551888	TGM2
RAGE receptor binding (GO:0050786)	1/9	0.612463	0.989852	0	0	1.12569	0.551888	S100A8
small ribosomal subunit rRNA binding (GO:0070181)	1/9	0.612463	0.989852	0	0	1.12569	0.551888	MRPS18A
sodium:chloride symporter activity (GO:0015378)	1/9	0.612463	0.989852	0	0	1.12569	0.551888	SLC6A4
U3 snoRNA binding (GO:0034511)	1/9	0.612463	0.989852	0	0	1.12569	0.551888	ISG20
amino acid binding (GO:0016597)	3/32	0.633157	0.989852	0	0	0.931449	0.425706	NOS2;DDAH1;ASS1
beta-tubulin binding (GO:0048487)	3/32	0.633157	0.989852	0	0	0.931449	0.425706	EMD;BBS4;CDK5R1
histone methyltransferase activity (GO:0042054)	3/32	0.633157	0.989852	0	0	0.931449	0.425706	PRMT7;DOT1L;SMYD3
protein kinase inhibitor activity (GO:0004860)	4/43	0.635044	0.989852	0	0	0.923437	0.419296	CDKN1C;DUS2;SOCS3;SOCS1
actinin binding (GO:0042805)	2/21	0.635127	0.989852	0	0	0.947843	0.430254	CACNA1D;NFKB1
oxidoreductase activity, acting on the CH-OH group of donors, NAD or NADP as acceptor (GO:0016616)	8/87	0.650956	0.989852	0	0	0.911545	0.391339	ABCC4;BDH1;DHRS9;ZADH2;DCXR;ME3;KCNAB2;ADH7
1-phosphatidylinositol-3-kinase activity (GO:0016303)	1/10	0.651214	0.989852	0	0	1.00056	0.429155	PIK3CD
activin receptor binding (GO:0070697)	1/10	0.651214	0.989852	0	0	1.00056	0.429155	INHBA
ATP transmembrane transporter activity (GO:0005347)	1/10	0.651214	0.989852	0	0	1.00056	0.429155	SLC25A25
cAMP response element binding (GO:0035497)	1/10	0.651214	0.989852	0	0	1.00056	0.429155	NR4A3
cAMP-dependent protein kinase regulator activity (GO:0008603)	1/10	0.651214	0.989852	0	0	1.00056	0.429155	CXCL10
chloride channel inhibitor activity (GO:0019869)	1/10	0.651214	0.989852	0	0	1.00056	0.429155	WNK2
co-SMAD binding (GO:0070410)	1/10	0.651214	0.989852	0	0	1.00056	0.429155	GATA4
histone methyltransferase activity (H3-K9 specific) (GO:0046974)	1/10	0.651214	0.989852	0	0	1.00056	0.429155	SETDB2
ionotropic glutamate receptor binding (GO:0035255)	1/10	0.651214	0.989852	0	0	1.00056	0.429155	SQSTM1
peptide N-acetyltransferase activity (GO:0034212)	1/10	0.651214	0.989852	0	0	1.00056	0.429155	NAA25
prostaglandin receptor activity (GO:0004955)	1/10	0.651214	0.989852	0	0	1.00056	0.429155	PTGIR
protein binding involved in heterotypic cell-cell adhesion (GO:0086080)	1/10	0.651214	0.989852	0	0	1.00056	0.429155	IZUMO1
sequence-specific mRNA binding (GO:1990825)	1/10	0.651214	0.989852	0	0	1.00056	0.429155	SHFL
SUMO ligase activity (GO:0061665)	1/10	0.651214	0.989852	0	0	1.00056	0.429155	EGR2
symporter activity (GO:0015293)	1/10	0.651214	0.989852	0	0	1.00056	0.429155	SLC28A2
UDP-glucosyltransferase activity (GO:0035251)	1/10	0.651214	0.989852	0	0	1.00056	0.429155	POGLUT1
protein kinase regulator activity (GO:0019887)	9/98	0.655309	0.989852	0	0	0.910214	0.3847	CDKN1C;DUS2;SOCS3;CXCL10;DAXX;SOCS1;NCKAP1L;CCNO;CDK5R1
mRNA 3'-UTR AU-rich region binding (GO:0035925)	2/22	0.660674	0.989852	0	0	0.900401	0.373212	ZFP36;ZC3H12A
protein kinase A regulatory subunit binding (GO:0034237)	2/22	0.660674	0.989852	0	0	0.900401	0.373212	AKAP8L;EZR
ATP binding (GO:0005524)	26/278	0.6698	0.989852	0	0	0.928153	0.371982	DYRK3;HSPA4L;ATP1A3;NLRC4;ACVR1B;NUAK2;PIM1;MTPAP;HSPA9;MLKL;GSS;DAPK3;TAP2;TAP1;IRAK3;P2RX5;OAS2;WNK2;STK17B;OAS3;BTK;TRIP13;HSPA1B;MYO1F;HSPA1A;BMPR1A
histone-lysine N-methyltransferase activity (GO:0018024)	4/45	0.670947	0.989852	0	0	0.878293	0.350497	DOT1L;SETDB2;CXXC1;SMYD3
protein kinase C binding (GO:0005080)	4/45	0.670947	0.989852	0	0	0.878293	0.350497	PLEK;HSPB1;PRKD2;SQSTM1
3'-5'-exoribonuclease activity (GO:0000175)	3/34	0.674366	0.989852	0	0	0.871259	0.343261	ISG20;PNPT1;NOCT
endoribonuclease activity (GO:0004521)	3/34	0.674366	0.989852	0	0	0.871259	0.343261	PIWIL2;PIWIL4;ZC3H12A
C-C chemokine receptor activity (GO:0016493)	2/23	0.684761	0.989852	0	0	0.857477	0.324713	CCR1;CCRL2
pyrophosphate hydrolysis-driven proton transmembrane transporter activity (GO:0009678)	2/23	0.684761	0.989852	0	0	0.857477	0.324713	TCIRG1;ATP6V0E2
triglyceride lipase activity (GO:0004806)	2/23	0.684761	0.989852	0	0	0.857477	0.324713	LIPG;LPL
3'-5'-exodeoxyribonuclease activity (GO:0008296)	1/11	0.686093	0.989852	0	0	0.90045	0.339238	ISG20
adenyl nucleotide binding (GO:0030554)	1/11	0.686093	0.989852	0	0	0.90045	0.339238	GRPEL2
adenyl-nucleotide exchange factor activity (GO:0000774)	1/11	0.686093	0.989852	0	0	0.90045	0.339238	GRPEL2
calcium channel inhibitor activity (GO:0019855)	1/11	0.686093	0.989852	0	0	0.90045	0.339238	MCUB
chloride ion binding (GO:0031404)	1/11	0.686093	0.989852	0	0	0.90045	0.339238	NPR3
death domain binding (GO:0070513)	1/11	0.686093	0.989852	0	0	0.90045	0.339238	BCL2L1
diacylglycerol kinase activity (GO:0004143)	1/11	0.686093	0.989852	0	0	0.90045	0.339238	DGKD
dipeptidyl-peptidase activity (GO:0008239)	1/11	0.686093	0.989852	0	0	0.90045	0.339238	PRSS16
DNA-(apurinic or apyrimidinic site) endonuclease activity (GO:0003906)	1/11	0.686093	0.989852	0	0	0.90045	0.339238	ALKBH1
filamin binding (GO:0031005)	1/11	0.686093	0.989852	0	0	0.90045	0.339238	MICALL2
GABA receptor binding (GO:0050811)	1/11	0.686093	0.989852	0	0	0.90045	0.339238	PLCL2
galactosyltransferase activity (GO:0008378)	1/11	0.686093	0.989852	0	0	0.90045	0.339238	A4GALT
histone methyltransferase binding (GO:1990226)	1/11	0.686093	0.989852	0	0	0.90045	0.339238	LCOR
MAP kinase kinase kinase activity (GO:0004709)	1/11	0.686093	0.989852	0	0	0.90045	0.339238	EGFR
peptide alpha-N-acetyltransferase activity (GO:0004596)	1/11	0.686093	0.989852	0	0	0.90045	0.339238	NAA25
platelet-derived growth factor binding (GO:0048407)	1/11	0.686093	0.989852	0	0	0.90045	0.339238	PDGFA
potassium:proton antiporter activity (GO:0015386)	1/11	0.686093	0.989852	0	0	0.90045	0.339238	SLC9A4
protein serine/threonine phosphatase inhibitor activity (GO:0004865)	1/11	0.686093	0.989852	0	0	0.90045	0.339238	PPP1R14A
protein-arginine N-methyltransferase activity (GO:0016274)	1/11	0.686093	0.989852	0	0	0.90045	0.339238	PRMT7
purine ribonucleotide transmembrane transporter activity (GO:0005346)	1/11	0.686093	0.989852	0	0	0.90045	0.339238	SLC25A25
quaternary ammonium group transmembrane transporter activity (GO:0015651)	1/11	0.686093	0.989852	0	0	0.90045	0.339238	SLC22A4
retinoid X receptor binding (GO:0046965)	1/11	0.686093	0.989852	0	0	0.90045	0.339238	HMGA1
[truncated: 250 more rows]

## Sheet: GO_CC
Title: Enrichment analysis of Gene ontology_cellular component (GO_CC)
[truncated: 311 more rows]
