# Supplementary material for: A novel co-culture model for investigation of the effects of LPS-induced macrophage-derived cytokines on brain endothelial cells
Source: PLoS One. 2023 Jul 13;18(7):e0288497. doi: 10.1371/journal.pone.0288497 (PMC10343049; doi:10.1371/journal.pone.0288497)
Supplement: S4 Table — (XLSX) [file pone.0288497.s011.xlsx]

## Sheet: Sheet1
Title: Top five signaling pathways in KEGG and GO analysis
Term	-LOG10 (FDR)	Type
TNF signaling pathway	13.2227	KEGG
Cytokine-cytokine receptor interaction	12.6569	KEGG
NOD-like receptor signaling pathway	9.39531	KEGG
IL-17 signaling pathway	9.21867	KEGG
Lipid and atherosclerosis	8.64139	KEGG
Cytokine-mediated signaling pathway (GO:0019221)	34.9198	GO_BP
Cellular response to cytokine stimulus (GO:0071345)	22.8255	GO_BP
Regulation of inflammatory response (GO:0050727)	15.1577	GO_BP
Response to interferon-gamma (GO:0034341)	13.9567	GO_BP
Inflammatory response (GO:0006954)	13.1951	GO_BP
Cytokine activity (GO:0005125)	6.86189	GO_MF
Chemokine receptor binding (GO:0042379)	6.86189	GO_MF
Chemokine activity (GO:0008009)	6.86189	GO_MF
Cytokine receptor binding (GO:0005126)	3.21244	GO_MF
CXCR chemokine receptor binding (GO:0045236)	2.75228	GO_MF
Phagocytic vesicle (GO:0045335)	5.78444	GO_CC
Tertiary granule (GO:0070820)	2.35431	GO_CC
Specific granule (GO:0042581)	2.35431	GO_CC
Tertiary granule lumen (GO:1904724)	2.31288	GO_CC
Secretory granule membrane (GO:0030667)	1.99244	GO_CC
